# Supplementary material for: Verification of prognostic expression biomarkers is improved by examining enriched leukemic blasts rather than mononuclear cells from acute myeloid leukemia patients
Source: Biomark Res. 2023 Mar 16;11:31. doi: 10.1186/s40364-023-00461-0 (PMC10022072; doi:10.1186/s40364-023-00461-0)
Supplement: Supplementary file 1 — Additional file 1: Supplemental Methods. Supplemental Figure 1. Genomic landscape of mutations in various cohorts of patients used for the study. Supplemental Figure 2. Quality Control Assessments of RNAseq Data. Supplemental Figure 3. Principal Component (PC) Analyses of QC Data. Supplemental Figure 4. QQ plots of observed and expected results. Supplemental Figure 5. LSC17 score applied to RNAseq data from bulk MNCs and VLBsCD34+. Supplemental Table 1. Genetic Sequencing Data. Supplemental Table 2. RNA Sequencing Data. Supplemental Table 3. QRT-PCR Assays. Supplemental Table 4. Characteristics of included and excluded patients. Supplemental Table 5. Comparisons to assess the impact of batch, instrument, and tissue source on transcript profiles. Supplemental Table 6. Expression changes associated with patient characteristics. Supplemental Table 7. Pathways associated with DEGs and patient characteristics. Supplemental Table 8. Expression changes and pathways associated with clinical outcomes. Supplemental Table 9. Prognostic significance of LSC17 in RNA from MNCs and VLBsCD34+ from the discovery cohort. [file 40364_2023_461_MOESM1_ESM.zip › Stirewalt_Sup.Table4.IncludedVsExcluded.Patients.xlsx]

## Sheet: Supplemental Table4A
Supplemental Table 4A. Patient IDs and Cohort
Specimen_ID	Cohort
AML001_P200133528	CD34+ Discovery
AML002_P200295998	CD34+ Discovery
AML174_P200238157	CD34+ Discovery
AML007_P200250200	CD34+ Discovery
AML011_P200216070	CD34+ Discovery
AML018_P200466977	CD34+ Discovery
AML020_P200534775	CD34+ Discovery
AML192_P200506469	CD34+ Discovery
AML025_P200599775	CD34+ Discovery
AML180_P200591309	CD34+ Discovery
AML193_P200560997	CD34+ Discovery
AML194_P200568452	CD34+ Discovery
AML176_P200565775	CD34+ Discovery
AML195_P200571777	CD34+ Discovery
AML196_P200575572	CD34+ Discovery
AML197_P200525935	CD34+ Discovery
AML029_P200641679	CD34+ Discovery
AML198_P200688977	CD34+ Discovery
AML199_P200617266	CD34+ Discovery
AML200_P200601062	CD34+ Discovery
AML034_P200679256	CD34+ Discovery
AML201_P200644023	CD34+ Discovery
AML035_P200697950	CD34+ Discovery
AML037_P200674035	CD34+ Discovery
AML043_P200771285	CD34+ Discovery
AML202_P200797589	CD34+ Discovery
AML045_P200750031	CD34+ Discovery
AML203_P200760086	CD34+ Discovery
AML046_P200720984	CD34+ Discovery
AML048_P200706491	CD34+ Discovery
AML049_P200773382	CD34+ Discovery
AML050_P200797704	CD34+ Discovery
AML204_P200798346	CD34+ Discovery
AML205_P200749609	CD34+ Discovery
AML186_P200730142	CD34+ Discovery
AML206_P200758704	CD34+ Discovery
AML207_P200701173	CD34+ Discovery
AML052_P200780494	CD34+ Discovery
AML057_P200770081	CD34+ Discovery
AML208_P200750993	CD34+ Discovery
AML060_P200784638	CD34+ Discovery
AML209_P200713274	CD34+ Discovery
AML210_P200778640	CD34+ Discovery
AML211_P200850821	CD34+ Discovery
AML212_P200888439	CD34+ Discovery
AML213_P200886766	CD34+ Discovery
AML214_P200882175	CD34+ Discovery
AML215_P200832575	CD34+ Discovery
AML065_P200873886	CD34+ Discovery
AML066_P200857578	CD34+ Discovery
AML067_P200801964	CD34+ Discovery
AML070_P200829449	CD34+ Discovery
AML072_P200848085	CD34+ Discovery
AML216_P200876855	CD34+ Discovery
AML073_P200849894	CD34+ Discovery
AML177_P200868414	CD34+ Discovery
AML190_P200843425	CD34+ Discovery
AML078_P200873848	CD34+ Discovery
AML191_P200819912	CD34+ Discovery
AML079_P200933868	CD34+ Discovery
AML080_P200959568	CD34+ Discovery
AML082_P200986842	CD34+ Discovery
AML083_P200939579	CD34+ Discovery
AML267_P200974490	CD34+ Discovery
AML087_P200936038	CD34+ Discovery
AML089_P200929661	CD34+ Discovery
AML092_P200989302	CD34+ Discovery
AML182_P200917138	CD34+ Discovery
AML095_P200990147	CD34+ Discovery
AML097_P200940005	CD34+ Discovery
AML099_P200924489	CD34+ Discovery
AML101_P200929315	CD34+ Discovery
AML103_P200972715	CD34+ Discovery
AML104_P200957194	CD34+ Discovery
AML218_P199276924	CD34+ Discovery
AML106_P199267670	CD34+ Discovery
AML114_P199218616	CD34+ Discovery
AML117_P199388916	CD34+ Discovery
AML118_P199379600	CD34+ Discovery
AML123_P199382367	CD34+ Discovery
AML126_P199387469	CD34+ Discovery
AML188_P199318608	CD34+ Discovery
AML132_P199589233	CD34+ Discovery
AML134_P199530125	CD34+ Discovery
AML136_P199516127	CD34+ Discovery
AML141_P199539019	CD34+ Discovery
AML143_P199684442	CD34+ Discovery
AML144_P199634946	CD34+ Discovery
AML219_P199674116	CD34+ Discovery
AML150_P199697432	CD34+ Discovery
AML152_P199711384	CD34+ Discovery
AML153_P199767360	CD34+ Discovery
AML181_P199740036	CD34+ Discovery
AML165_P199815184	CD34+ Discovery
AML166_P199814282	CD34+ Discovery
AML220_P199839281	CD34+ Discovery
AML330_P200292766	CD34+ Validation
AML331_P200263051	CD34+ Validation
AML332_P200263503	CD34+ Validation
AML333_P200357426	CD34+ Validation
AML334_P200390586	CD34+ Validation
AML302_P200377746	CD34+ Validation
AML335_P200364834	CD34+ Validation
AML336_P200545800	CD34+ Validation
AML337_P200578061	CD34+ Validation
AML338_P200503875	CD34+ Validation
AML339_P200587664	CD34+ Validation
AML340_P200548861	CD34+ Validation
AML231_P200511195	CD34+ Validation
AML341_P200606881	CD34+ Validation
AML342_P200687275	CD34+ Validation
AML343_P200799971	CD34+ Validation
AML344_P200759802	CD34+ Validation
AML345_P200770313	CD34+ Validation
AML346_P200781699	CD34+ Validation
AML347_P200761741	CD34+ Validation
AML348_P200712282	CD34+ Validation
AML308_P200797806	CD34+ Validation
AML349_P200826553	CD34+ Validation
AML350_P200872225	CD34+ Validation
AML251_P200821378	CD34+ Validation
AML351_P200879109	CD34+ Validation
AML352_P200810360	CD34+ Validation
AML353_P200869881	CD34+ Validation
AML354_P200838197	CD34+ Validation
AML355_P200849955	CD34+ Validation
AML356_P200828310	CD34+ Validation
AML312_P200857323	CD34+ Validation
AML357_P200892747	CD34+ Validation
AML358_P200868570	CD34+ Validation
AML359_P200845922	CD34+ Validation
AML360_P200852203	CD34+ Validation
AML361_P200864259	CD34+ Validation
AML362_P200849385	CD34+ Validation
AML363_P200971817	CD34+ Validation
AML364_P200914221	CD34+ Validation
AML365_P200948196	CD34+ Validation
AML366_P200979120	CD34+ Validation
AML367_P200932143	CD34+ Validation
AML368_P199274777	CD34+ Validation
AML369_P199212892	CD34+ Validation
AML370_P199213026	CD34+ Validation
AML371_P199200827	CD34+ Validation
AML372_P199252111	CD34+ Validation
AML277_P199365573	CD34+ Validation
AML319_P199389634	CD34+ Validation
AML373_P199306857	CD34+ Validation
AML374_P199343171	CD34+ Validation
AML282_P199365560	CD34+ Validation
AML321_P199413577	CD34+ Validation
AML375_P199493700	CD34+ Validation
AML376_P199445023	CD34+ Validation
AML377_P199500548	CD34+ Validation
AML322_P199536578	CD34+ Validation
AML378_P199554945	CD34+ Validation
AML379_P199570099	CD34+ Validation
AML380_P199589178	CD34+ Validation
AML381_P199607441	CD34+ Validation
AML382_P199668045	CD34+ Validation
AML383_P199752818	CD34+ Validation
AML384_P199879956	CD34+ Validation
AML328_P199864842	CD34+ Validation
AML385_P199835340	CD34+ Validation
AML229_P200252128	CD34+ Not enough RNA
AML303_P200319566	CD34+ Not enough RNA
AML304_P200554163	CD34+ Not enough RNA
AML305_P200644834	CD34+ Not enough RNA
AML306_P200686967	CD34+ Not enough RNA
AML307_P200684823	CD34+ Not enough RNA
AML309_P200793128	CD34+ Not enough RNA
AML310_P200863121	CD34+ Not enough RNA
AML311_P200814678	CD34+ Not enough RNA
AML463_P200893022	CD34+ Not enough RNA
AML313_P200887362	CD34+ Not enough RNA
AML457 _P200889230	CD34+ Not enough RNA
AML314_P200985336	CD34+ Not enough RNA
AML315_P200975609	CD34+ Not enough RNA
AML316_P200948983	CD34+ Not enough RNA
AML317_P199261976	CD34+ Not enough RNA
AML318_P199351850	CD34+ Not enough RNA
AML320_P199444988	CD34+ Not enough RNA
AML323_P199650802	CD34+ Not enough RNA
AML325_P199764941	CD34+ Not enough RNA
AML327_P199802117	CD34+ Not enough RNA
AML329_P199803127	CD34+ Not enough RNA
AML386_P199878241	CD34+ Not enough RNA
AML187_P200714101	CD34+ Not enough RNA
AML324_P199645905	CD34+ Not enough RNA
AML326_P199709356	CD34+ Not enough RNA
AML387_P200246874	Non-CD34
AML388_P200246843	Non-CD34
AML389_P200254541	Non-CD34
AML009_P200298289	Non-CD34
AML390_P200213327	Non-CD34
AML391_P200269467	Non-CD34
AML392_P200374722	Non-CD34
AML393_P200304794	Non-CD34
AML394_P200325276	Non-CD34
AML395_P200314758	Non-CD34
AML222_P200408990	Non-CD34
AML223_P200405024	Non-CD34
AML396_P200486202	Non-CD34
AML224_P200462272	Non-CD34
AML397_P200409931	Non-CD34
AML019_P200439019	Non-CD34
AML398_P200597665	Non-CD34
AML399_P200532622	Non-CD34
AML022_P200550344	Non-CD34
AML023_P200513588	Non-CD34
AML226_P200581492	Non-CD34
AML227_P200520099	Non-CD34
AML228_P200504663	Non-CD34
AML230_P200502198	Non-CD34
AML401_P200505042	Non-CD34
AML402_P200532893	Non-CD34
AML403_P200583616	Non-CD34
AML404_P200566500	Non-CD34
AML028_P200660516	Non-CD34
AML232_P200672183	Non-CD34
AML405_P200654246	Non-CD34
AML233_P200629798	Non-CD34
AML179_P200670110	Non-CD34
AML005_P200653893	Non-CD34
AML032_P200650139	Non-CD34
AML033_P200660989	Non-CD34
AML406_P200650710	Non-CD34
AML235_P200691606	Non-CD34
AML407_P200637451	Non-CD34
AML236_P200652998	Non-CD34
AML237_P200671809	Non-CD34
AML410_P200678155	Non-CD34
AML238_P200669145	Non-CD34
AML239_P200683899	Non-CD34
AML411_P200639006	Non-CD34
AML240_P200618951	Non-CD34
AML241_P200631894	Non-CD34
AML412_P200708711	Non-CD34
AML413_P200740832	Non-CD34
AML414_P200722667	Non-CD34
AML039_P200755702	Non-CD34
AML416_P200763255	Non-CD34
AML461_P200743847	Non-CD34
AML243_P200751821	Non-CD34
AML178_P200714246	Non-CD34
AML044_P200725088	Non-CD34
AML245_P200799334	Non-CD34
AML417_P200712515	Non-CD34
AML246_P200794495	Non-CD34
AML051_P200717492	Non-CD34
AML247_P200718650	Non-CD34
AML248_P200743335	Non-CD34
AML184_P200745966	Non-CD34
AML053_P200703361	Non-CD34
AML418_P200783631	Non-CD34
AML056_P200705675	Non-CD34
AML058_P200733457	Non-CD34
AML250_P200799326	Non-CD34
AML420_P200753940	Non-CD34
AML421_P200864332	Non-CD34
AML422_P200839597	Non-CD34
AML423_P200880314	Non-CD34
AML424_P200806294	Non-CD34
AML254_P200831737	Non-CD34
AML189_P200828752	Non-CD34
AML425_P200862141	Non-CD34
AML256_P200853611	Non-CD34
AML257_P200870725	Non-CD34
AML258_P200801609	Non-CD34
AML259_P200883881	Non-CD34
AML260_P200866481	Non-CD34
AML261_P200836368	Non-CD34
AML426_P200835305	Non-CD34
AML427_P200896962	Non-CD34
AML264_P200855424	Non-CD34
AML266_P200945038	Non-CD34
AML428_P200934813	Non-CD34
AML085_P200985732	Non-CD34
AML086_P200994565	Non-CD34
AML464_P200941047	Non-CD34
AML459_P200934573	Non-CD34
AML429_P200955325	Non-CD34
AML430_P200984142	Non-CD34
AML431_P200911469	Non-CD34
AML432_P200956885	Non-CD34
AML433_P200980212	Non-CD34
AML105_P199273773	Non-CD34
AML269_P199269127	Non-CD34
AML270_P199287312	Non-CD34
AML465_P199287665	Non-CD34
AML271_P199230151	Non-CD34
AML434_P199284195	Non-CD34
AML435_P199288120	Non-CD34
AML175_P199265241	Non-CD34
AML436_P199233853	Non-CD34
AML272_P199254853	Non-CD34
AML273_P199203545	Non-CD34
AML108_P199254872	Non-CD34
AML437_P199215169	Non-CD34
AML274_P199233560	Non-CD34
AML466_P199205835	Non-CD34
AML438_P199220227	Non-CD34
AML439_P199232024	Non-CD34
AML113_P199245766	Non-CD34
AML440_P199247767	Non-CD34
AML276_P199300895	Non-CD34
AML116_P199364268	Non-CD34
AML441_P199300380	Non-CD34
AML120_P199386061	Non-CD34
AML442_P199337026	Non-CD34
AML443_P199371740	Non-CD34
AML444_P199346177	Non-CD34
AML125_P199396247	Non-CD34
AML279_P199330510	Non-CD34
AML280_P199301536	Non-CD34
AML183_P199392633	Non-CD34
AML127_P199384378	Non-CD34
AML283_P199309286	Non-CD34
AML131_P199479031	Non-CD34
AML133_P199518476	Non-CD34
AML285_P199565747	Non-CD34
AML142_P199568654	Non-CD34
AML445_P199552070	Non-CD34
AML446_P199510877	Non-CD34
AML447_P199505235	Non-CD34
AML140_P199500361	Non-CD34
AML145_P199625283	Non-CD34
AML448_P199676015	Non-CD34
AML449_P199625303	Non-CD34
AML149_P199608415	Non-CD34
AML293_P199658816	Non-CD34
AML450_P199648217	Non-CD34
AML451_P199773877	Non-CD34
AML452_P199765041	Non-CD34
AML156_P199713653	Non-CD34
AML453_P199705168	Non-CD34
AML454_P199734942	Non-CD34
AML455_P199703981	Non-CD34
AML158_P199726072	Non-CD34
AML456_P199753986	Non-CD34
AML299_P199789870	Non-CD34
AML415_P199729354	Non-CD34
AML300_P199704852	Non-CD34
AML162_P199770991	Non-CD34
AML163_P199708700	Non-CD34
AML169_P199869062	Non-CD34
AML409_P199843302	Non-CD34
AML170_P199894323	Non-CD34
AML171_P199863104	Non-CD34
AML408_P199806789	Non-CD34
AML185_P199881346	Non-CD34
AML400_P199822660	Non-CD34

## Sheet: Supplemental Table4B
Supplemental Table 4B. Associations between patients included in analyses and those not included. N (%) and mean (range) reported.
Factor	Included (n=163)	Not included (n=188)	P-value	N missing
Age study registration (years)	53 (18, 84)	58 (18, 88)	0.012	0
Gender				0
Female	77 (47)	92 (49)	0.83
Male	86 (53)	95 (51)
Marrow blasts at diagnosis (%)	70 (17, 100)	74 (7, 100)	0.48	11
ELN risk				1
Adverse	63 (39)	32 (17)	<0.001
Favorable	51 (31)	65 (35)
Intermediate	23 (14)	40 (21)
Unknown	26 (16)	50 (27)
NPM1 mutation				4
NPM1+	9 (6)	115 (62)	<0.001
NPM1 wt	154 (94)	69 (38)
FLT3-ITD mutation				4
FLT3-ITD+	31 (19)	77 (42)	<0.001
FLT3-ITD wt	132 (81)	107 (58)
DNMT3A mutation				4
DNMT3A+	31 (19)	74 (41)	<0.001
DNMT3A wt	132 (81)	110 (60)
TET2 mutation				4
TET2+	14 (9)	37 (20)	0.0024
TET2 wt	149 (91)	147 (80)
IDH2 mutation				4
IDH2+	18 (11)	31 (17)	0.13
IDH2 wt	145 (89)	153 (83)
NRAS mutation				5
NRAS+	23 (14)	21 (11)	0.52
NRAS wt	139 (86)	163 (88)
RUNX1 mutation				4
RUNX1+	28 (17)	12 (7)	0.002
RUNX1 wt	135 (83)	171 (92)
Remission status				0
CR	91 (56)	119 (63)	0.16
No CR	72 (44)	69 (37)
Median overall survival	15 months	17 months	0.9	0

## Sheet: Supplemental Table 4C
Supplemental Table 4C. Associations between patients in discovery and validation cohorts. N (%) and mean (range) reported
Factor	Discovery (n=96)	Validation (n=67)	P-value	N missing
Age study registration (years)	51.5 (20, 84)	56 (18, 84)	0.045	0
Gender
Female	39 (41)	38 (57)	0.056	0
Male	57 (59)	29 (43)
Marrow blasts at diagnosis (%)	72 (17, 100)	70 (20, 98)	0.2	1
ELN risk
Adverse	36 (38)	27 (40)	0.14
Favorable	33 (34)	18 (27)		0
Intermediate	9 (9)	14 (21)
Unknown	18 (19)	8 (12)
NPM1
NPM1+	3 (3)	6 (9)	0.16	0
NPM1 wt	93 (97)	61 (90)
FLT3-ITD
FLT3-ITD+	14 (15)	17 (25)	0.11	0
FLT3-ITD wt	82 (85)	50 (75)
DNMT3A
DNMT3A+	16 (17)	15 (22)	0.42	0
DNMT3A wt	80 (83)	52 (78)
TET2
TET2+	7 (7)	7 (10)	0.57	0
TET2 wt	89 (93)	60 (90)
IDH2
IDH2+	10 (10)	8 (12)	0.8	0
IDH2 wt	86 (90)	59 (88)
NRAS
NRAS+	17 (18)	6 (9)	0.12	1
NRAS wt	78 (82)	61 (91)
RUNX1
RUNX1+	16 (17)	12 (18)	0.84	0
RUNX1 wt	80 (83)	55 (82)
Remission status
CR	58 (60)	33 (49)	0.2	0
No CR	38 (40)	34 (51)
Median overall survival	21 months	9 months	0.05	0
