# Supplementary material for: Verification of prognostic expression biomarkers is improved by examining enriched leukemic blasts rather than mononuclear cells from acute myeloid leukemia patients
Source: Biomark Res. 2023 Mar 16;11:31. doi: 10.1186/s40364-023-00461-0 (PMC10022072; doi:10.1186/s40364-023-00461-0)
Supplement: Supplementary file 1 — Additional file 1: Supplemental Methods. Supplemental Figure 1. Genomic landscape of mutations in various cohorts of patients used for the study. Supplemental Figure 2. Quality Control Assessments of RNAseq Data. Supplemental Figure 3. Principal Component (PC) Analyses of QC Data. Supplemental Figure 4. QQ plots of observed and expected results. Supplemental Figure 5. LSC17 score applied to RNAseq data from bulk MNCs and VLBsCD34+. Supplemental Table 1. Genetic Sequencing Data. Supplemental Table 2. RNA Sequencing Data. Supplemental Table 3. QRT-PCR Assays. Supplemental Table 4. Characteristics of included and excluded patients. Supplemental Table 5. Comparisons to assess the impact of batch, instrument, and tissue source on transcript profiles. Supplemental Table 6. Expression changes associated with patient characteristics. Supplemental Table 7. Pathways associated with DEGs and patient characteristics. Supplemental Table 8. Expression changes and pathways associated with clinical outcomes. Supplemental Table 9. Prognostic significance of LSC17 in RNA from MNCs and VLBsCD34+ from the discovery cohort. [file 40364_2023_461_MOESM1_ESM.zip › Stirewalt_Sup.Table5.Comparisons.Batch.Instrument.Tissue.xlsx]

## Sheet: Table5A.BatchEffect
Ensembl_ID	Gene_Name	Gene_Type	Batch_log2FC	Batch_FC	Batch_log2CPM	Batch_P-Value	Batch_FDR	Batch_Significant	Batch_Direction
ENSG00000278475.1_7	AC009464.1	lncRNA	-1.07611	0.474306	-0.842211	8.45e-05	0.00149937	Yes	Decreased
ENSG00000277130.1_7	AC073569.3	lncRNA	-1.03159	0.489169	-0.0273024	1.68e-06	5.98e-05	Yes	Decreased
ENSG00000229368.1_7	AC090587.2	lncRNA	-1.1414	0.45332	0.747971	7.16e-11	7.82e-09	Yes	Decreased
ENSG00000225475.1_5	AC099789.1	processed_pseudogene	-1.15266	0.449796	-0.975913	4.56e-05	0.000920727	Yes	Decreased
ENSG00000279366.1_6	AC120349.2	TEC	-1.00212	0.499266	-1.02502	0.00068669	0.0075777	Yes	Decreased
ENSG00000207986.1	AC136932.1	miRNA	-1.54784	0.342023	2.64739	1.4e-51	2e-48	Yes	Decreased
ENSG00000223134.1	AL122015.1	miRNA	-1.01121	0.496128	0.219421	4.39e-07	1.88e-05	Yes	Decreased
ENSG00000241781.2	AL161626.1	miRNA	-1.21327	0.431289	8.00194	2.83e-28	1.26e-25	Yes	Decreased
ENSG00000234648.1_5	AL162151.2	processed_pseudogene	-1.03226	0.488943	-0.38284	1.05e-05	0.000272242	Yes	Decreased
ENSG00000270040.1_7	AL356055.1	lncRNA	-1.19719	0.436123	-0.0675877	4.87e-08	2.76e-06	Yes	Decreased
ENSG00000231795.1_6	ITCH-IT1	lncRNA	-1.11186	0.462697	-1.07517	0.000145074	0.002272	Yes	Decreased
ENSG00000264462.1	MIR3648	miRNA	-1.15356	0.449514	12.6216	1.59e-21	4.46e-19	Yes	Decreased
ENSG00000264063.1	MIR3687	miRNA	-1.32187	0.400016	11.0597	3.36e-29	1.67e-26	Yes	Decreased
ENSG00000264219.1	MIR4442	miRNA	-1.43201	0.370614	1.5385	2.02e-23	6.05e-21	Yes	Decreased
ENSG00000221288.1	MIR663B	miRNA	-2.65146	0.159159	5.37275	0	0	Yes	Decreased
ENSG00000239224.2	RN7SL546P	misc_RNA	-1.18761	0.439031	0.188957	5.35e-08	3.02e-06	Yes	Decreased
ENSG00000244692.2	RN7SL724P	misc_RNA	-1.49904	0.35379	-0.693297	4.42e-08	2.57e-06	Yes	Decreased
ENSG00000200434.1_1	RNA5-8SP2	rRNA_pseudogene	-3.37423	0.0964399	9.16298	3.25e-204	2.1e-200	Yes	Decreased
ENSG00000238924.1	RNU7-163P	snRNA	-1.10959	0.463425	-1.55606	0.00098377	0.00992938	Yes	Decreased
ENSG00000239559.2_4	RPL37P2	processed_pseudogene	-1.88796	0.270189	-0.259798	2.34e-15	4.78e-13	Yes	Decreased
ENSG00000212443.1	SNORA53	snoRNA	-1.1513	0.450221	1.15812	1.88e-12	2.5e-10	Yes	Decreased
ENSG00000202529.1	SNORD18B	snoRNA	-1.26397	0.416396	-1.39856	8.38e-05	0.00149208	Yes	Decreased
ENSG00000238294.1	snoU13	snoRNA	-1.04656	0.484122	-1.19475	0.000487429	0.00576373	Yes	Decreased
ENSG00000252602.1	U8	snoRNA	-1.53364	0.345406	-1.79004	5.07e-05	0.00100649	Yes	Decreased
ENSG00000201217.1	Y_RNA	misc_RNA	-1.26081	0.417309	-0.627617	1.71e-06	6.06e-05	Yes	Decreased
ENSG00000200888.1	Y_RNA	misc_RNA	-1.06287	0.47868	-1.27303	0.00055532	0.00640463	Yes	Decreased
ENSG00000225840.2_5	AC010970.1	processed_pseudogene	3.17632	9.04001	1.70809	3.12e-60	6.7e-57	Yes	Increased
ENSG00000226958.1	CTD-2328D6.1	pseudogene	1.53282	2.8935	4.17231	4.6e-59	8.46e-56	Yes	Increased
ENSG00000248527.1_4	MTATP6P1	unprocessed_pseudogene	1.60276	3.03723	3.7656	1.41e-49	1.82e-46	Yes	Increased
ENSG00000228253.1_1	MT-ATP8	protein_coding	1.23021	2.34602	8.39099	1.08e-38	9.31e-36	Yes	Increased
ENSG00000225972.1_4	MTND1P23	unprocessed_pseudogene	1.10804	2.15553	5.74753	1.28e-45	1.5e-42	Yes	Increased
ENSG00000211459.2	MT-RNR1	Mt_rRNA	3.14039	8.81765	7.7268	1.32e-137	5.68e-134	Yes	Increased
ENSG00000210082.2	MT-RNR2	Mt_rRNA	2.4108	5.31771	8.69694	1.02e-51	1.64e-48	Yes	Increased
ENSG00000210140.1	MT-TC	Mt_tRNA	1.13656	2.19856	-1.33549	0.000472833	0.00565338	Yes	Increased
ENSG00000201315.1	RN7SKP227	misc_RNA	1.06838	2.09708	0.35941	4.64e-07	1.97e-05	Yes	Increased
ENSG00000202058.1	RN7SKP80	misc_RNA	1.02039	2.02847	6.52464	3.37e-102	1.09e-98	Yes	Increased
ENSG00000239899.2	RN7SL674P	misc_RNA	1.08608	2.12296	0.100439	2.19e-06	7.53e-05	Yes	Increased
ENSG00000222477.1	RNU2-23P	snRNA	1.06465	2.09166	0.286515	1.63e-06	5.85e-05	Yes	Increased
ENSG00000222076.1	RNU2-3P	snRNA	1.13613	2.19791	3.2817	2.1e-34	1.42e-31	Yes	Increased
ENSG00000198744.5_4	MTCO3P12	unprocessed_pseudogene	0.885498	1.8474	5.80701	2.9e-87	7.48e-84	No	N/A
ENSG00000200087.1	SNORA73B	snoRNA	-0.612018	0.654281	6.18568	3.64e-44	3.91e-41	No	N/A
ENSG00000197061.4_2	HIST1H4C	protein_coding	0.575493	1.49019	6.23969	6.75e-41	6.7e-38	No	N/A
ENSG00000185130.5_2	HIST1H2BL	protein_coding	0.612255	1.52865	5.68999	2.16e-40	1.99e-37	No	N/A
ENSG00000276368.1_2	HIST1H2AJ	protein_coding	0.557281	1.47149	6.1074	4.42e-38	3.56e-35	No	N/A
ENSG00000210156.1	MT-TK	Mt_tRNA	0.643335	1.56194	5.27359	2.96e-37	2.25e-34	No	N/A
ENSG00000203814.6_3	HIST2H2BF	protein_coding	0.55993	1.4742	6.4478	6.75e-35	4.84e-32	No	N/A
ENSG00000276410.3_3	HIST1H2BB	protein_coding	0.628468	1.54592	5.28854	1.63e-33	1.05e-30	No	N/A
ENSG00000124529.3	HIST1H4B	protein_coding	0.566295	1.48072	5.50407	4.35e-33	2.67e-30	No	N/A
ENSG00000277157.1_2	HIST1H4D	protein_coding	0.66994	1.59101	4.90556	9.25e-33	5.42e-30	No	N/A
ENSG00000263740.1	RN7SL4P	misc_RNA	0.868895	1.82626	3.90888	3.6e-30	2.02e-27	No	N/A
ENSG00000275126.1_2	HIST1H4L	protein_coding	0.776497	1.71297	4.3968	5.52e-30	2.97e-27	No	N/A
ENSG00000287576.1_1	AC067930.8	lncRNA	0.804479	1.74652	4.24529	8.01e-30	4.13e-27	No	N/A
ENSG00000270022.3_6	Z93241.1	lncRNA	0.502137	1.41631	5.81314	3.69e-29	1.76e-26	No	N/A
ENSG00000273149.1_6	AL138963.3	lncRNA	-0.670592	0.628249	4.66625	1.56e-28	7.18e-26	No	N/A
ENSG00000196205.8_2	EEF1A1P5	processed_pseudogene	0.514314	1.42831	5.5294	1.06e-27	4.57e-25	No	N/A
ENSG00000279483.2_4	AC090498.1	processed_pseudogene	-0.901866	0.535194	3.22169	3.94e-27	1.64e-24	No	N/A
ENSG00000238741.1	SCARNA7	snoRNA	0.569123	1.48362	6.90262	5.08e-27	2.05e-24	No	N/A
ENSG00000252835.1	SCARNA21	snoRNA	0.541048	1.45503	5.30137	1.96e-26	7.65e-24	No	N/A
ENSG00000197846.3	HIST1H2BF	protein_coding	0.661527	1.58176	7.30995	4.07e-26	1.54e-23	No	N/A
ENSG00000198327.3	HIST1H4F	protein_coding	0.456673	1.37237	5.95662	6.09e-26	2.24e-23	No	N/A
ENSG00000170881.4_3	RNF139	protein_coding	-0.429362	0.74259	6.16754	3.63e-25	1.3e-22	No	N/A
ENSG00000158406.4_3	HIST1H4H	protein_coding	0.452684	1.36858	5.88343	6.27e-25	2.18e-22	No	N/A
ENSG00000273703.1_2	HIST1H2BM	protein_coding	0.502128	1.4163	5.42895	1.79e-24	6.07e-22	No	N/A
ENSG00000275713.2_2	HIST1H2BH	protein_coding	0.528746	1.44267	6.87806	5.4e-24	1.79e-21	No	N/A
ENSG00000196866.2_3	HIST1H2AD	protein_coding	0.497152	1.41142	6.74178	5.93e-24	1.91e-21	No	N/A
ENSG00000228474.6_3	OST4	protein_coding	0.42369	1.34135	6.03215	6.25e-24	1.97e-21	No	N/A
ENSG00000184270.5_3	HIST2H2AB	protein_coding	0.444765	1.36109	6.35318	8.63e-24	2.65e-21	No	N/A
ENSG00000274641.1_2	HIST1H2BO	protein_coding	0.50512	1.41924	6.80635	2.43e-23	7.11e-21	No	N/A
ENSG00000275379.1_2	HIST1H3I	protein_coding	0.418972	1.33697	6.29857	5.07e-22	1.45e-19	No	N/A
ENSG00000124635.8_2	HIST1H2BJ	protein_coding	0.442456	1.35892	6.58524	4.92e-21	1.35e-18	No	N/A
ENSG00000274997.1_2	HIST1H2AH	protein_coding	0.418632	1.33666	6.38959	1.64e-20	4.4e-18	No	N/A
ENSG00000285629.1_1	AL031847.2	protein_coding	0.443262	1.35967	6.72856	5.86e-20	1.54e-17	No	N/A
ENSG00000143742.13_4	SRP9	protein_coding	-0.386118	0.765186	5.91785	1.81e-19	4.66e-17	No	N/A
ENSG00000276903.1_2	HIST1H2AL	protein_coding	0.411075	1.32968	6.44929	3.71e-19	9.36e-17	No	N/A
ENSG00000278588.1_2	HIST1H2BI	protein_coding	0.39993	1.31944	5.69071	2.3e-18	5.69e-16	No	N/A
ENSG00000197045.13_4	GMFB	protein_coding	-0.430721	0.741891	5.28449	3.07e-18	7.47e-16	No	N/A
ENSG00000287080.1_1	HIST1H3C	protein_coding	0.395192	1.31512	5.59988	4.58e-17	1.09e-14	No	N/A
ENSG00000109736.15_4	MFSD10	protein_coding	-0.378325	0.76933	6.52322	9.25e-17	2.17e-14	No	N/A
ENSG00000165502.6_3	RPL36AL	protein_coding	0.375301	1.29711	6.57408	4.17e-16	9.59e-14	No	N/A
ENSG00000204472.13_4	AIF1	protein_coding	0.34849	1.27323	6.15788	4.28e-16	9.68e-14	No	N/A
ENSG00000233476.3_4	EEF1A1P6	processed_pseudogene	-0.789282	0.578632	2.74993	7.02e-16	1.56e-13	No	N/A
ENSG00000197149.5_5	AC107956.1	processed_pseudogene	0.493617	1.40797	4.65214	9.62e-16	2.07e-13	No	N/A
ENSG00000278677.1_3	HIST1H2AM	protein_coding	0.390964	1.31127	6.71611	9.48e-16	2.07e-13	No	N/A
ENSG00000266402.3_5	SNHG25	lncRNA	-0.7481	0.595387	2.74907	1.48e-15	3.13e-13	No	N/A
ENSG00000272888.7_6	LINC01578	lncRNA	-0.441816	0.736207	7.04812	1.67e-15	3.47e-13	No	N/A
ENSG00000138821.13_4	SLC39A8	protein_coding	-0.379826	0.76853	5.41027	2.92e-15	5.79e-13	No	N/A
ENSG00000134970.14_5	TMED7	protein_coding	-0.396777	0.759553	5.22339	2.92e-15	5.79e-13	No	N/A
ENSG00000100300.18_4	TSPO	protein_coding	-0.33413	0.793263	5.92214	5.22e-15	1.02e-12	No	N/A
ENSG00000262074.6_2	SNORD3B-2	snoRNA	-0.356947	0.780815	5.69518	5.92e-15	1.14e-12	No	N/A
ENSG00000274290.2_3	HIST1H2BE	protein_coding	0.354105	1.27819	5.6619	1.03e-14	1.95e-12	No	N/A
ENSG00000278637.1_2	HIST1H4A	protein_coding	0.438294	1.355	4.91277	1.32e-14	2.47e-12	No	N/A
ENSG00000165997.5_3	ARL5B	protein_coding	-0.326029	0.797729	5.96412	1.52e-14	2.8e-12	No	N/A
ENSG00000167088.11_4	SNRPD1	protein_coding	0.324459	1.25219	5.97768	2.51e-14	4.56e-12	No	N/A
ENSG00000241468.7_4	ATP5MF	protein_coding	0.40746	1.32635	5.03371	3.09e-14	5.54e-12	No	N/A
ENSG00000134108.13_3	ARL8B	protein_coding	-0.311626	0.805733	6.1085	4.28e-14	7.56e-12	No	N/A
ENSG00000197728.11_5	RPS26	protein_coding	0.660775	1.58093	8.12331	4.81e-14	8.37e-12	No	N/A
ENSG00000196747.4_2	HIST1H2AI	protein_coding	0.417148	1.33529	7.02727	6.19e-14	1.06e-11	No	N/A
ENSG00000232112.3_3	TMA7	protein_coding	0.313188	1.24245	6.20836	8.45e-14	1.43e-11	No	N/A
ENSG00000111711.10_5	GOLT1B	protein_coding	-0.507816	0.703286	4.09835	1.05e-13	1.76e-11	No	N/A
ENSG00000210112.1	MT-TM	Mt_tRNA	0.618001	1.53475	3.37681	1.42e-13	2.35e-11	No	N/A
ENSG00000275221.1_2	HIST1H2AK	protein_coding	0.386628	1.30733	5.16708	1.64e-13	2.67e-11	No	N/A
ENSG00000270103.3_6	AL360012.1	lncRNA	0.423172	1.34087	4.84298	1.74e-13	2.8e-11	No	N/A
ENSG00000212195.1	U3	snoRNA	0.359763	1.28321	5.39535	2.12e-13	3.38e-11	No	N/A
ENSG00000161996.19_4	WDR90	protein_coding	-0.333497	0.793611	5.65198	2.34e-13	3.68e-11	No	N/A
ENSG00000198763.3_1	MT-ND2	protein_coding	0.804214	1.74619	10.4444	3.57e-13	5.55e-11	No	N/A
ENSG00000276232.1_7	AC006064.5	lncRNA	0.642092	1.56059	8.12476	3.93e-13	6.03e-11	No	N/A
ENSG00000269902.1_7	AC234772.2	lncRNA	-0.557379	0.679536	3.51002	4.4e-13	6.68e-11	No	N/A
ENSG00000113141.18_4	IK	protein_coding	0.335001	1.26138	6.6114	6.32e-13	9.47e-11	No	N/A
ENSG00000131171.13_4	SH3BGRL	protein_coding	-0.302974	0.81058	5.9854	7.42e-13	1.1e-10	No	N/A
ENSG00000123091.5_3	RNF11	protein_coding	-0.318703	0.80179	5.72197	9.12e-13	1.34e-10	No	N/A
ENSG00000231503.4_4	PTMAP4	processed_pseudogene	0.562453	1.47678	3.4195	9.48e-13	1.37e-10	No	N/A
ENSG00000107223.13_4	EDF1	protein_coding	0.32008	1.2484	6.46531	1.02e-12	1.46e-10	No	N/A
ENSG00000198888.2_1	MT-ND1	protein_coding	0.797241	1.73777	10.8911	1.13e-12	1.59e-10	No	N/A
ENSG00000185651.14_2	UBE2L3	protein_coding	0.302114	1.23295	6.24921	1.33e-12	1.87e-10	No	N/A
ENSG00000264021.1	MIR3917	miRNA	-0.605463	0.65726	3.1524	1.4e-12	1.92e-10	No	N/A
ENSG00000067167.8_3	TRAM1	protein_coding	-0.319669	0.801254	6.49287	1.4e-12	1.92e-10	No	N/A
ENSG00000125971.16_2	DYNLRB1	protein_coding	0.397305	1.31705	4.86923	1.64e-12	2.23e-10	No	N/A
ENSG00000196683.10_2	TOMM7	protein_coding	0.294294	1.22628	6.05849	1.67e-12	2.24e-10	No	N/A
ENSG00000174021.11_4	GNG5	protein_coding	0.404396	1.32353	4.80015	2.46e-12	3.24e-10	No	N/A
ENSG00000198886.2_1	MT-ND4	protein_coding	0.80481	1.74692	12.0532	3.15e-12	4.1e-10	No	N/A
ENSG00000185201.16_6	IFITM2	protein_coding	0.323	1.25093	6.57289	5.17e-12	6.66e-10	No	N/A
ENSG00000100726.15_3	TELO2	protein_coding	-0.293071	0.816163	5.91006	8.63e-12	1.1e-09	No	N/A
ENSG00000212464.1	SNORA12	snoRNA	-0.892726	0.538596	1.72942	1.06e-11	1.34e-09	No	N/A
ENSG00000115419.12_6	GLS	protein_coding	-0.307867	0.807835	6.50672	1.31e-11	1.64e-09	No	N/A
ENSG00000126267.11_5	COX6B1	protein_coding	0.300722	1.23176	6.42858	1.44e-11	1.78e-09	No	N/A
ENSG00000276966.2_2	HIST1H4E	protein_coding	0.646562	1.56543	8.66956	1.6e-11	1.97e-09	No	N/A
ENSG00000228981.3_5	AC097658.1	processed_pseudogene	0.732395	1.66139	2.3383	1.77e-11	2.15e-09	No	N/A
ENSG00000209082.1	MT-TL1	Mt_tRNA	0.347378	1.27225	5.18055	1.78e-11	2.15e-09	No	N/A
ENSG00000174695.10_3	TMEM167A	protein_coding	-0.291834	0.816863	5.83888	2.16e-11	2.58e-09	No	N/A
ENSG00000033178.13_3	UBA6	protein_coding	-0.288219	0.818912	6.30551	2.3e-11	2.72e-09	No	N/A
ENSG00000265695.1	MIR3064	miRNA	-0.356626	0.780989	5.02525	2.38e-11	2.74e-09	No	N/A
ENSG00000202198.1	RN7SK	misc_RNA	0.787065	1.72556	13.3263	2.37e-11	2.74e-09	No	N/A
ENSG00000283293.1_2	RN7SK	snRNA	0.787065	1.72556	13.3263	2.37e-11	2.74e-09	No	N/A
ENSG00000227195.11_7	MIR663AHG	lncRNA	-0.789196	0.578667	14.5094	3.18e-11	3.63e-09	No	N/A
ENSG00000198899.2_1	MT-ATP6	protein_coding	0.734702	1.66405	10.5041	3.44e-11	3.89e-09	No	N/A
ENSG00000197747.9_3	S100A10	protein_coding	0.352001	1.27633	6.9238	3.68e-11	4.12e-09	No	N/A
ENSG00000162385.11_3	MAGOH	protein_coding	0.366913	1.28959	4.91297	4.19e-11	4.65e-09	No	N/A
ENSG00000110492.15_5	MDK	protein_coding	0.326505	1.25397	5.29411	4.48e-11	4.94e-09	No	N/A
ENSG00000125356.7_3	NDUFA1	protein_coding	0.341267	1.26687	5.08151	7.97e-11	8.64e-09	No	N/A
ENSG00000254911.3_6	SCARNA9	lncRNA	0.288339	1.22123	5.84049	9.21e-11	9.9e-09	No	N/A
ENSG00000170802.16_5	FOXN2	protein_coding	-0.274867	0.826526	5.97036	9.76e-11	1.04e-08	No	N/A
ENSG00000197153.4_3	HIST1H3J	protein_coding	0.346945	1.27186	6.96222	1.14e-10	1.2e-08	No	N/A
ENSG00000166479.10_5	TMX3	protein_coding	-0.298118	0.813313	5.56174	1.19e-10	1.25e-08	No	N/A
ENSG00000123575.9_3	FAM199X	protein_coding	-0.307285	0.808161	5.41671	1.3e-10	1.36e-08	No	N/A
ENSG00000143222.12_3	UFC1	protein_coding	0.314564	1.24364	6.76707	1.69e-10	1.74e-08	No	N/A
ENSG00000202538.1	RNU4-2	snRNA	-0.513313	0.700612	3.61442	1.78e-10	1.82e-08	No	N/A
ENSG00000180596.7_2	HIST1H2BC	protein_coding	0.549458	1.46354	8.08325	1.94e-10	1.97e-08	No	N/A
ENSG00000121579.13_4	NAA50	protein_coding	-0.264333	0.832583	6.08526	2.07e-10	2.08e-08	No	N/A
ENSG00000201428.1	RN7SKP71	misc_RNA	-0.957355	0.515	1.35384	2.23e-10	2.23e-08	No	N/A
ENSG00000127995.17_3	CASD1	protein_coding	-0.403627	0.755955	4.43423	2.37e-10	2.35e-08	No	N/A
ENSG00000197837.3_2	HIST4H4	protein_coding	0.418656	1.33668	4.37011	2.54e-10	2.5e-08	No	N/A
ENSG00000198712.1_1	MT-CO2	protein_coding	0.715867	1.64247	11.4034	2.75e-10	2.69e-08	No	N/A
ENSG00000185885.16_4	IFITM1	protein_coding	0.381045	1.30228	4.92844	2.85e-10	2.77e-08	No	N/A
ENSG00000157216.15_5	SSBP3	protein_coding	0.267357	1.2036	6.24946	2.92e-10	2.81e-08	No	N/A
ENSG00000273983.1_2	HIST1H3G	protein_coding	0.295193	1.22705	5.72334	3.75e-10	3.58e-08	No	N/A
ENSG00000206652.1	RNU1-1	snRNA	0.485721	1.40029	3.61065	3.97e-10	3.76e-08	No	N/A
ENSG00000196787.3_2	HIST1H2AG	protein_coding	0.452177	1.3681	7.64591	4.3e-10	4.05e-08	No	N/A
ENSG00000275700.5_4	AATF	protein_coding	0.273835	1.20902	5.81425	4.4e-10	4.11e-08	No	N/A
ENSG00000007541.16_4	PIGQ	protein_coding	-0.33097	0.795002	5.03033	4.88e-10	4.53e-08	No	N/A
ENSG00000175467.15_3	SART1	protein_coding	0.275014	1.21001	6.40413	5.13e-10	4.72e-08	No	N/A
ENSG00000207556.1	MIR636	miRNA	-0.515637	0.699484	3.1952	5.2e-10	4.76e-08	No	N/A
ENSG00000102760.13_3	RGCC	protein_coding	-0.2663	0.831449	6.29345	6.06e-10	5.5e-08	No	N/A
ENSG00000261889.1_6	AC108134.2	lncRNA	0.767869	1.70275	2.0409	6.17e-10	5.56e-08	No	N/A
ENSG00000184260.5_2	HIST2H2AC	protein_coding	0.501341	1.41553	7.92988	6.6e-10	5.87e-08	No	N/A
ENSG00000198786.2_1	MT-ND5	protein_coding	0.685245	1.60798	10.5926	6.57e-10	5.87e-08	No	N/A
ENSG00000240963.1_7	AL645465.1	lncRNA	-0.670665	0.628217	2.30849	6.82e-10	6.02e-08	No	N/A
ENSG00000159713.11_3	TPPP3	protein_coding	0.297328	1.22887	5.82088	7.01e-10	6.1e-08	No	N/A
ENSG00000173113.6_3	TRMT112	protein_coding	0.299063	1.23035	5.38298	6.97e-10	6.1e-08	No	N/A
ENSG00000100591.8_5	AHSA1	protein_coding	0.265206	1.20181	5.94968	7.73e-10	6.69e-08	No	N/A
ENSG00000118855.19_5	MFSD1	protein_coding	-0.303427	0.810325	6.76826	7.8e-10	6.7e-08	No	N/A
ENSG00000230551.4_7	AC021078.1	lncRNA	-0.256707	0.836996	6.01304	1.06e-09	9.06e-08	No	N/A
ENSG00000169446.5_2	MMGT1	protein_coding	-0.267001	0.831045	5.77723	1.23e-09	1.04e-07	No	N/A
ENSG00000242802.9_5	AP5Z1	protein_coding	-0.255287	0.83782	5.99581	1.41e-09	1.18e-07	No	N/A
ENSG00000008282.8_4	SYPL1	protein_coding	-0.284633	0.820951	6.67612	1.71e-09	1.43e-07	No	N/A
ENSG00000224745.1_7	AC063965.1	lncRNA	-0.957631	0.514902	1.33326	1.76e-09	1.46e-07	No	N/A
ENSG00000124733.4_4	MEA1	protein_coding	0.327595	1.25492	5.01665	1.78e-09	1.47e-07	No	N/A
ENSG00000140990.15_4	NDUFB10	protein_coding	0.31144	1.24095	5.13269	1.84e-09	1.51e-07	No	N/A
ENSG00000145780.8_3	FEM1C	protein_coding	-0.258471	0.835974	5.8869	1.97e-09	1.61e-07	No	N/A
ENSG00000197903.7_2	HIST1H2BK	protein_coding	0.559468	1.47373	8.44624	2.13e-09	1.73e-07	No	N/A
ENSG00000239672.7_5	NME1	protein_coding	0.291026	1.22351	5.40779	2.22e-09	1.79e-07	No	N/A
ENSG00000208892.1	SNORA49	snoRNA	0.77065	1.70604	1.97633	2.28e-09	1.83e-07	No	N/A
ENSG00000198146.4_4	ZNF770	protein_coding	-0.285645	0.820374	5.40768	2.68e-09	2.13e-07	No	N/A
ENSG00000229117.9_3	RPL41	protein_coding	0.549725	1.46381	8.36802	2.75e-09	2.18e-07	No	N/A
ENSG00000145050.17_4	MANF	protein_coding	0.270346	1.2061	5.68331	2.79e-09	2.19e-07	No	N/A
ENSG00000104343.20_5	UBE2W	protein_coding	-0.356112	0.781267	4.66661	3.09e-09	2.42e-07	No	N/A
ENSG00000167468.16_4	GPX4	protein_coding	0.281686	1.21561	6.69367	3.5e-09	2.7e-07	No	N/A
ENSG00000125384.7_3	PTGER2	protein_coding	-0.261874	0.834004	5.73819	3.48e-09	2.7e-07	No	N/A
ENSG00000106244.13_3	PDAP1	protein_coding	0.247589	1.18722	6.02975	3.94e-09	3.02e-07	No	N/A
ENSG00000197956.10_3	S100A6	protein_coding	0.320662	1.2489	5.0017	4.03e-09	3.08e-07	No	N/A
ENSG00000160213.7_3	CSTB	protein_coding	0.394405	1.3144	4.25478	4.11e-09	3.12e-07	No	N/A
ENSG00000141101.13_3	NOB1	protein_coding	0.252269	1.19108	6.29797	4.34e-09	3.27e-07	No	N/A
ENSG00000158373.8_3	HIST1H2BD	protein_coding	0.577058	1.4918	8.93601	4.85e-09	3.64e-07	No	N/A
ENSG00000199568.1	RNU5A-1	snRNA	-0.765676	0.588178	1.78672	5e-09	3.73e-07	No	N/A
ENSG00000152332.16_3	UHMK1	protein_coding	-0.302002	0.811126	6.88537	5.23e-09	3.87e-07	No	N/A
ENSG00000147168.12_4	IL2RG	protein_coding	0.286418	1.21961	6.74328	5.44e-09	4.01e-07	No	N/A
ENSG00000263934.4_2	SNORD3A	snoRNA	0.347508	1.27236	5.07283	5.68e-09	4.16e-07	No	N/A
ENSG00000175550.8_3	DRAP1	protein_coding	0.279175	1.2135	5.43162	5.77e-09	4.2e-07	No	N/A
ENSG00000275764.1_7	AC092747.4	lncRNA	-0.540118	0.687715	2.86702	6.07e-09	4.4e-07	No	N/A
ENSG00000172236.17_3	TPSAB1	protein_coding	0.284893	1.21832	6.55029	6.3e-09	4.54e-07	No	N/A
ENSG00000237513.2_7	AC007384.1	lncRNA	0.259751	1.19727	5.75998	6.47e-09	4.63e-07	No	N/A
ENSG00000173542.8_3	MOB1B	protein_coding	-0.253803	0.838683	5.79163	7.51e-09	5.35e-07	No	N/A
ENSG00000134717.18_4	BTF3L4	protein_coding	-0.252563	0.839404	5.81031	7.64e-09	5.38e-07	No	N/A
ENSG00000225630.1_4	MTND2P28	unprocessed_pseudogene	0.711978	1.63805	2.99789	7.68e-09	5.38e-07	No	N/A
ENSG00000119820.11_4	YIPF4	protein_coding	-0.281992	0.822454	5.33638	7.61e-09	5.38e-07	No	N/A
ENSG00000229152.2_6	ANKRD10-IT1	lncRNA	-0.440604	0.736826	3.53879	8.55e-09	5.93e-07	No	N/A
ENSG00000122643.21_6	NT5C3A	protein_coding	-0.32238	0.799749	4.88093	8.57e-09	5.93e-07	No	N/A
ENSG00000207500.1	SNORD102	snoRNA	-0.892073	0.538839	1.13504	8.6e-09	5.93e-07	No	N/A
ENSG00000153339.14_4	TRAPPC8	protein_coding	-0.242554	0.845247	5.97305	9.91e-09	6.79e-07	No	N/A
ENSG00000111666.11_6	CHPT1	protein_coding	-0.325168	0.798206	4.83242	1.01e-08	6.92e-07	No	N/A
ENSG00000178567.7_2	EPM2AIP1	protein_coding	-0.250308	0.840717	5.81723	1.06e-08	7.2e-07	No	N/A
ENSG00000257411.2_7	AC034102.3	protein_coding	0.268007	1.20414	5.52469	1.09e-08	7.36e-07	No	N/A
ENSG00000142089.16_6	IFITM3	protein_coding	0.304259	1.23478	6.92939	1.19e-08	7.97e-07	No	N/A
ENSG00000129226.14_4	CD68	protein_coding	0.240419	1.18134	6.02028	1.26e-08	8.39e-07	No	N/A
ENSG00000170906.15_3	NDUFA3	protein_coding	0.364928	1.28782	4.37228	1.79e-08	1.19e-06	No	N/A
ENSG00000156136.10_6	DCK	protein_coding	-0.274152	0.826936	5.33784	1.88e-08	1.24e-06	No	N/A
ENSG00000167182.15_7	SP2	protein_coding	0.289929	1.22258	5.14352	1.96e-08	1.29e-06	No	N/A
ENSG00000276180.1_2	HIST1H4I	protein_coding	0.291107	1.22358	5.19665	2.01e-08	1.31e-06	No	N/A
ENSG00000142694.6_2	EVA1B	protein_coding	-0.325793	0.79786	4.76668	2.04e-08	1.33e-06	No	N/A
ENSG00000200418.1	SNORA63	snoRNA	-0.659418	0.633134	2.08419	2.08e-08	1.35e-06	No	N/A
ENSG00000159352.15_4	PSMD4	protein_coding	0.235499	1.17731	6.21927	2.21e-08	1.42e-06	No	N/A
ENSG00000204272.12_4	NBDY	protein_coding	0.373023	1.29506	4.22368	2.3e-08	1.48e-06	No	N/A
ENSG00000263272.1_7	AC004148.2	lncRNA	-0.725437	0.604814	1.68848	2.46e-08	1.57e-06	No	N/A
ENSG00000273338.1_6	AC103591.3	lncRNA	-0.51936	0.697681	2.79844	2.6e-08	1.65e-06	No	N/A
ENSG00000137414.6_3	FAM8A1	protein_coding	-0.278247	0.824592	5.26461	2.62e-08	1.66e-06	No	N/A
ENSG00000285708.1_2	AC097634.4	protein_coding	0.266884	1.20321	5.4051	2.73e-08	1.71e-06	No	N/A
ENSG00000282988.2_5	AL031777.3	protein_coding	0.373959	1.2959	7.4857	2.75e-08	1.72e-06	No	N/A
ENSG00000158869.11_3	FCER1G	protein_coding	0.388697	1.30921	4.24426	2.85e-08	1.77e-06	No	N/A
ENSG00000162591.16_3	MEGF6	protein_coding	-0.230465	0.85236	6.18024	3.1e-08	1.92e-06	No	N/A
ENSG00000280607.1_7	AC009133.5	lncRNA	-0.305048	0.809415	4.94927	3.13e-08	1.93e-06	No	N/A
ENSG00000090273.14_4	NUDC	protein_coding	0.229008	1.17203	6.13038	3.14e-08	1.93e-06	No	N/A
ENSG00000153046.18_3	CDYL	protein_coding	0.25799	1.19581	5.521	3.48e-08	2.12e-06	No	N/A
ENSG00000198695.2_1	MT-ND6	protein_coding	0.284782	1.21823	5.18058	3.48e-08	2.12e-06	No	N/A
ENSG00000135317.13_8	SNX14	protein_coding	-0.230486	0.852348	6.02306	3.66e-08	2.21e-06	No	N/A
ENSG00000128585.18_4	MKLN1	protein_coding	-0.231846	0.851545	6.21567	3.7e-08	2.23e-06	No	N/A
ENSG00000225721.5_6	AL592166.1	lncRNA	-0.512995	0.700766	2.76457	3.81e-08	2.27e-06	No	N/A
ENSG00000196954.14_5	CASP4	protein_coding	0.262206	1.19931	6.69487	3.81e-08	2.27e-06	No	N/A
ENSG00000057252.13_3	SOAT1	protein_coding	-0.260124	0.835016	5.46504	3.85e-08	2.29e-06	No	N/A
ENSG00000155368.16_3	DBI	protein_coding	0.301272	1.23223	6.99882	4.07e-08	2.39e-06	No	N/A
ENSG00000198646.14_5	NCOA6	protein_coding	0.244722	1.18486	6.44146	4.09e-08	2.39e-06	No	N/A
ENSG00000102265.12_3	TIMP1	protein_coding	0.276072	1.21089	6.80538	4.07e-08	2.39e-06	No	N/A
ENSG00000100483.14_4	VCPKMT	protein_coding	-0.386669	0.764894	3.93447	4.26e-08	2.49e-06	No	N/A
ENSG00000065615.14_3	CYB5R4	protein_coding	-0.236516	0.848793	5.86991	4.44e-08	2.57e-06	No	N/A
ENSG00000126698.11_3	DNAJC8	protein_coding	0.245118	1.18519	6.45068	4.55e-08	2.62e-06	No	N/A
ENSG00000198898.14_5	CAPZA2	protein_coding	-0.227611	0.854048	6.0567	4.68e-08	2.68e-06	No	N/A
ENSG00000164603.12_6	BMT2	protein_coding	-0.391084	0.762556	3.83435	4.78e-08	2.72e-06	No	N/A
ENSG00000162980.17_4	ARL5A	protein_coding	-0.29418	0.815536	4.97706	5.42e-08	3.05e-06	No	N/A
ENSG00000151151.6_4	IPMK	protein_coding	-0.37372	0.77179	4.03974	5.86e-08	3.28e-06	No	N/A
ENSG00000212907.2_1	MT-ND4L	protein_coding	0.445249	1.36155	7.93005	6.06e-08	3.38e-06	No	N/A
ENSG00000170043.11_3	TRAPPC1	protein_coding	0.258784	1.19647	5.43969	6.53e-08	3.63e-06	No	N/A
ENSG00000066735.14_3	KIF26A	protein_coding	-0.388208	0.764078	4.64817	6.71e-08	3.71e-06	No	N/A
ENSG00000267697.2_7	LUZP6	protein_coding	-0.450929	0.731572	3.1319	7.06e-08	3.89e-06	No	N/A
ENSG00000172543.8_5	CTSW	protein_coding	0.259756	1.19728	6.463	8.13e-08	4.46e-06	No	N/A
ENSG00000106460.19_7	TMEM106B	protein_coding	-0.258937	0.835703	5.36915	8.62e-08	4.71e-06	No	N/A
ENSG00000115084.14_3	SLC35F5	protein_coding	-0.221547	0.857646	6.17446	8.71e-08	4.74e-06	No	N/A
ENSG00000122490.19_3	PQLC1	protein_coding	-0.25329	0.838981	5.46223	8.85e-08	4.79e-06	No	N/A
ENSG00000078140.14_4	UBE2K	protein_coding	-0.227711	0.853989	5.93215	9.59e-08	5.17e-06	No	N/A
ENSG00000103260.9_6	METRN	protein_coding	-0.403142	0.756209	3.89295	9.88e-08	5.31e-06	No	N/A
ENSG00000169385.3_3	RNASE2	protein_coding	0.25022	1.18939	5.85138	1.03e-07	5.51e-06	No	N/A
ENSG00000119787.14_5	ATL2	protein_coding	-0.273845	0.827112	5.14933	1.12e-07	5.94e-06	No	N/A
ENSG00000227097.5_4	RPS28P7	processed_pseudogene	0.264893	1.20155	5.27599	1.15e-07	6.09e-06	No	N/A
ENSG00000139343.10_2	SNRPF	protein_coding	0.270377	1.20612	5.18023	1.15e-07	6.09e-06	No	N/A
ENSG00000277775.1_2	HIST1H3F	protein_coding	0.245274	1.18532	6.52192	1.18e-07	6.23e-06	No	N/A
ENSG00000139163.15_6	ETNK1	protein_coding	-0.235407	0.849445	5.73515	1.2e-07	6.3e-06	No	N/A
ENSG00000149231.14_7	CCDC82	protein_coding	-0.254043	0.838543	5.41327	1.21e-07	6.31e-06	No	N/A
ENSG00000163428.4_3	LRRC58	protein_coding	-0.225921	0.855049	6.27043	1.27e-07	6.58e-06	No	N/A
ENSG00000200156.1	RNU5B-1	snRNA	-0.815146	0.568351	1.24944	1.27e-07	6.58e-06	No	N/A
ENSG00000104979.9_4	C19orf53	protein_coding	0.303243	1.23391	4.80768	1.29e-07	6.67e-06	No	N/A
ENSG00000154640.14_3	BTG3	protein_coding	-0.239447	0.84707	5.63932	1.33e-07	6.81e-06	No	N/A
ENSG00000137312.15_4	FLOT1	protein_coding	0.249279	1.18861	6.6371	1.34e-07	6.83e-06	No	N/A
ENSG00000198840.2_1	MT-ND3	protein_coding	0.501256	1.41544	8.58894	1.41e-07	7.17e-06	No	N/A
ENSG00000243678.11_3	NME2	protein_coding	0.262043	1.19918	6.78694	1.46e-07	7.42e-06	No	N/A
ENSG00000115365.11_3	LANCL1	protein_coding	-0.241788	0.845697	5.584	1.48e-07	7.49e-06	No	N/A
ENSG00000094975.14_4	SUCO	protein_coding	-0.225496	0.855301	5.89477	1.55e-07	7.8e-06	No	N/A
ENSG00000077147.16_6	TM9SF3	protein_coding	-0.308767	0.807332	7.21344	1.61e-07	8.06e-06	No	N/A
ENSG00000159593.15_6	NAE1	protein_coding	-0.263836	0.832871	5.2174	1.62e-07	8.07e-06	No	N/A
ENSG00000200488.1	RN7SKP203	misc_RNA	-0.581707	0.668173	2.30908	1.63e-07	8.14e-06	No	N/A
ENSG00000233822.4_3	HIST1H2BN	protein_coding	0.334522	1.26096	7.37571	1.69e-07	8.37e-06	No	N/A
ENSG00000095380.11_3	NANS	protein_coding	0.236942	1.17849	5.63877	1.77e-07	8.75e-06	No	N/A
ENSG00000149131.15_4	SERPING1	protein_coding	0.234776	1.17672	5.82065	1.79e-07	8.76e-06	No	N/A
ENSG00000015285.10_2	WAS	protein_coding	0.25849	1.19623	6.77586	1.78e-07	8.76e-06	No	N/A
ENSG00000116898.12_3	MRPS15	protein_coding	0.252573	1.19133	5.38173	1.82e-07	8.86e-06	No	N/A
ENSG00000207008.1	SNORA54	snoRNA	0.448538	1.36466	3.32845	1.87e-07	9.11e-06	No	N/A
ENSG00000038210.14_5	PI4K2B	protein_coding	-0.329196	0.79598	4.54127	1.9e-07	9.19e-06	No	N/A
ENSG00000198829.6_3	SUCNR1	protein_coding	-0.379992	0.768442	4.09233	1.9e-07	9.19e-06	No	N/A
ENSG00000266472.5_2	MRPS21	protein_coding	0.228959	1.17199	5.7904	1.93e-07	9.3e-06	No	N/A
ENSG00000088325.16_3	TPX2	protein_coding	0.226749	1.1702	6.25513	2e-07	9.6e-06	No	N/A
ENSG00000207870.1	MIR221	miRNA	-0.512795	0.700863	2.61498	2.04e-07	9.73e-06	No	N/A
ENSG00000156162.16_3	DPY19L4	protein_coding	-0.301168	0.811595	4.76882	2.07e-07	9.83e-06	No	N/A
ENSG00000166126.10_5	AMN	protein_coding	-0.298187	0.813274	4.90487	2.16e-07	1.02e-05	No	N/A
ENSG00000169504.15_4	CLIC4	protein_coding	-0.216904	0.86041	6.02829	2.16e-07	1.02e-05	No	N/A
ENSG00000133392.18_5	MYH11	protein_coding	0.29089	1.22339	5.1776	2.2e-07	1.04e-05	No	N/A
ENSG00000006712.15_4	PAF1	protein_coding	0.241122	1.18191	5.52892	2.25e-07	1.05e-05	No	N/A
ENSG00000209582.1	SNORA48	snoRNA	-0.346262	0.786619	4.40741	2.25e-07	1.05e-05	No	N/A
ENSG00000212232.1	SNORD17	snoRNA	0.233365	1.17557	6.35534	2.28e-07	1.05e-05	No	N/A
ENSG00000146007.10_5	ZMAT2	protein_coding	0.225807	1.16943	5.83446	2.23e-07	1.05e-05	No	N/A
ENSG00000188825.14_6	LINC00910	lncRNA	0.275836	1.2107	5.1789	2.29e-07	1.06e-05	No	N/A
ENSG00000139505.11_2	MTMR6	protein_coding	-0.24917	0.84138	5.38169	2.31e-07	1.06e-05	No	N/A
ENSG00000111639.8_5	MRPL51	protein_coding	0.264917	1.20157	5.2003	2.37e-07	1.09e-05	No	N/A
ENSG00000100528.12_4	CNIH1	protein_coding	-0.234678	0.849875	5.61114	2.51e-07	1.15e-05	No	N/A
ENSG00000114120.12_4	SLC25A36	protein_coding	-0.276055	0.825846	6.96945	2.56e-07	1.17e-05	No	N/A
ENSG00000164983.7_2	TMEM65	protein_coding	-0.353131	0.782883	4.05637	2.84e-07	1.29e-05	No	N/A
ENSG00000224114.1_5	AL591846.1	processed_pseudogene	-0.543047	0.68632	2.53695	2.88e-07	1.3e-05	No	N/A
ENSG00000251705.1_1	RNA5-8SP6	rRNA_pseudogene	0.419934	1.33787	4.6094	3.03e-07	1.36e-05	No	N/A
ENSG00000180233.11_4	ZNRF2	protein_coding	-0.337975	0.791151	4.25198	3.05e-07	1.37e-05	No	N/A
ENSG00000123268.9_5	ATF1	protein_coding	0.383325	1.30434	3.62054	3.12e-07	1.4e-05	No	N/A
ENSG00000124610.4_2	HIST1H1A	protein_coding	0.575946	1.49065	2.22382	3.17e-07	1.41e-05	No	N/A
ENSG00000218283.2_4	MORF4L1P1	processed_pseudogene	0.387083	1.30775	3.59102	3.15e-07	1.41e-05	No	N/A
ENSG00000172795.16_3	DCP2	protein_coding	-0.229695	0.852815	6.48006	3.41e-07	1.51e-05	No	N/A
ENSG00000184428.12_2	TOP1MT	protein_coding	0.223414	1.16749	6.00195	3.43e-07	1.51e-05	No	N/A
ENSG00000285646.2_2	AL021155.2	lncRNA	0.246279	1.18614	5.4603	3.85e-07	1.69e-05	No	N/A
ENSG00000163743.13_2	RCHY1	protein_coding	-0.354013	0.782405	3.97122	3.87e-07	1.7e-05	No	N/A
ENSG00000106211.9_3	HSPB1	protein_coding	0.249877	1.18911	6.74202	3.93e-07	1.71e-05	No	N/A
ENSG00000142168.14_2	SOD1	protein_coding	0.214367	1.1602	6.04237	3.93e-07	1.71e-05	No	N/A
ENSG00000111647.13_6	UHRF1BP1L	protein_coding	-0.222122	0.857304	5.80653	3.91e-07	1.71e-05	No	N/A
ENSG00000188612.12_4	SUMO2	protein_coding	0.265122	1.20174	6.91153	4.14e-07	1.79e-05	No	N/A
ENSG00000137040.9_3	RANBP6	protein_coding	-0.218264	0.859599	6.3037	4.31e-07	1.86e-05	No	N/A
ENSG00000172809.13_5	RPL38	protein_coding	0.491802	1.4062	8.83644	4.4e-07	1.88e-05	No	N/A
ENSG00000139826.6_3	ABHD13	protein_coding	-0.332803	0.793992	4.25361	4.59e-07	1.96e-05	No	N/A
ENSG00000158042.8_2	MRPL17	protein_coding	0.371339	1.29355	3.72621	4.9e-07	2.08e-05	No	N/A
ENSG00000128322.7_3	IGLL1	protein_coding	0.228455	1.17158	6.04087	4.94e-07	2.09e-05	No	N/A
ENSG00000163046.15_3	ANKRD30BL	protein_coding	-0.579352	0.669264	12.1392	5.08e-07	2.14e-05	No	N/A
ENSG00000112308.13_3	C6orf62	protein_coding	-0.254242	0.838427	6.83362	5.11e-07	2.14e-05	No	N/A
ENSG00000005206.17_3	SPPL2B	protein_coding	-0.214005	0.86214	6.26072	5.12e-07	2.14e-05	No	N/A
ENSG00000175893.11_2	ZDHHC21	protein_coding	-0.308181	0.807659	4.60579	5.27e-07	2.2e-05	No	N/A
ENSG00000129951.18_6	PLPPR3	protein_coding	-0.228518	0.853511	6.07577	5.44e-07	2.26e-05	No	N/A
ENSG00000174842.17_3	GLMN	protein_coding	-0.40459	0.755451	3.30784	5.51e-07	2.29e-05	No	N/A
ENSG00000112304.11_3	ACOT13	protein_coding	0.38574	1.30653	3.49782	5.63e-07	2.32e-05	No	N/A
ENSG00000105327.17_3	BBC3	protein_coding	-0.396855	0.759512	3.44367	5.65e-07	2.32e-05	No	N/A
ENSG00000198727.2_1	MT-CYB	protein_coding	0.559242	1.47349	10.9176	5.61e-07	2.32e-05	No	N/A
ENSG00000167543.16_7	TP53I13	protein_coding	-0.2444	0.844167	5.32982	5.68e-07	2.33e-05	No	N/A
ENSG00000218739.10_4	CEBPZOS	protein_coding	-0.231034	0.852024	5.54271	5.89e-07	2.4e-05	No	N/A
ENSG00000182287.14_5	AP1S2	protein_coding	-0.262781	0.83348	5.11612	5.94e-07	2.41e-05	No	N/A
ENSG00000204482.10_3	LST1	protein_coding	0.248965	1.18835	5.60028	6.02e-07	2.43e-05	No	N/A
ENSG00000160714.10_3	UBE2Q1	protein_coding	0.210336	1.15696	6.00143	5.98e-07	2.43e-05	No	N/A
ENSG00000196507.11_4	TCEAL3	protein_coding	0.360886	1.28421	3.84319	6.34e-07	2.55e-05	No	N/A
ENSG00000138018.18_6	SELENOI	protein_coding	-0.247858	0.842146	5.26919	6.4e-07	2.57e-05	No	N/A
ENSG00000197969.14_6	VPS13A	protein_coding	-0.210367	0.864318	6.11072	6.45e-07	2.58e-05	No	N/A
ENSG00000230590.11_6	FTX	lncRNA	-0.211729	0.863502	6.04256	6.65e-07	2.65e-05	No	N/A
ENSG00000011600.11_2	TYROBP	protein_coding	0.271679	1.20721	7.01211	6.7e-07	2.66e-05	No	N/A
ENSG00000047346.12_5	FAM214A	protein_coding	-0.251417	0.840071	5.21564	6.72e-07	2.67e-05	No	N/A
ENSG00000134152.11_4	KATNBL1	protein_coding	-0.322898	0.799462	4.32106	6.94e-07	2.74e-05	No	N/A
ENSG00000282907.1_7	Z98883.1	lncRNA	-0.476915	0.718513	2.63597	7.09e-07	2.79e-05	No	N/A
ENSG00000257883.1_6	AC125603.2	lncRNA	0.261827	1.199	6.92736	7.21e-07	2.83e-05	No	N/A
ENSG00000117569.18_2	PTBP2	protein_coding	-0.286199	0.82006	4.85384	7.46e-07	2.92e-05	No	N/A
ENSG00000273734.1_6	AC005258.1	protein_coding	-0.222569	0.857038	5.66375	7.89e-07	3.07e-05	No	N/A
ENSG00000188647.13_4	PTAR1	protein_coding	-0.211697	0.863521	6.28918	7.86e-07	3.07e-05	No	N/A
ENSG00000121644.19_3	DESI2	protein_coding	-0.290321	0.81772	4.72815	8.1e-07	3.14e-05	No	N/A
ENSG00000137462.8_4	TLR2	protein_coding	-0.243499	0.844694	6.46748	8.31e-07	3.22e-05	No	N/A
ENSG00000131584.19_3	ACAP3	protein_coding	-0.231687	0.851638	5.49602	8.55e-07	3.3e-05	No	N/A
ENSG00000183971.8_6	NPW	protein_coding	-0.328256	0.796499	4.79332	9.04e-07	3.48e-05	No	N/A
ENSG00000171509.16_4	RXFP1	protein_coding	-0.380971	0.767921	3.90948	9.69e-07	3.71e-05	No	N/A
ENSG00000153130.17_7	SCOC	protein_coding	-0.353294	0.782795	3.78543	9.66e-07	3.71e-05	No	N/A
ENSG00000113360.16_4	DROSHA	protein_coding	0.218924	1.16386	6.44565	1.02e-06	3.91e-05	No	N/A
ENSG00000116815.16_5	CD58	protein_coding	-0.330416	0.795307	4.3589	1.06e-06	4.04e-05	No	N/A
ENSG00000164031.17_7	DNAJB14	protein_coding	-0.24032	0.846558	5.31081	1.07e-06	4.06e-05	No	N/A
ENSG00000100911.16_4	PSME2	protein_coding	0.220891	1.16545	6.48852	1.13e-06	4.27e-05	No	N/A
ENSG00000175334.8_3	BANF1	protein_coding	0.213507	1.1595	5.84219	1.14e-06	4.3e-05	No	N/A
ENSG00000170385.10_3	SLC30A1	protein_coding	-0.305917	0.808928	4.54708	1.17e-06	4.39e-05	No	N/A
ENSG00000198743.7_5	SLC5A3	protein_coding	-0.22415	0.856099	6.5829	1.19e-06	4.46e-05	No	N/A
ENSG00000165916.8_6	PSMC3	protein_coding	0.210602	1.15717	6.30551	1.24e-06	4.63e-05	No	N/A
ENSG00000204435.13_4	CSNK2B	protein_coding	0.198707	1.14767	6.14048	1.26e-06	4.69e-05	No	N/A
ENSG00000136811.16_5	ODF2	protein_coding	0.205751	1.15329	6.00877	1.28e-06	4.74e-05	No	N/A
ENSG00000146776.14_4	ATXN7L1	protein_coding	0.241737	1.18242	5.25992	1.33e-06	4.93e-05	No	N/A
ENSG00000180773.15_4	SLC36A4	protein_coding	-0.344904	0.78736	3.85627	1.35e-06	4.99e-05	No	N/A
ENSG00000135899.17_5	SP110	protein_coding	0.201295	1.14973	6.05759	1.36e-06	5.02e-05	No	N/A
ENSG00000166471.11_4	TMEM41B	protein_coding	-0.326954	0.797218	4.12109	1.4e-06	5.13e-05	No	N/A
ENSG00000088766.11_4	CRLS1	protein_coding	-0.350185	0.784484	3.74169	1.45e-06	5.31e-05	No	N/A
ENSG00000079819.19_6	EPB41L2	protein_coding	0.227129	1.1705	6.66428	1.46e-06	5.31e-05	No	N/A
ENSG00000100216.6_3	TOMM22	protein_coding	0.20297	1.15107	6.22155	1.46e-06	5.31e-05	No	N/A
ENSG00000109133.13_3	TMEM33	protein_coding	-0.203824	0.868246	5.95976	1.47e-06	5.35e-05	No	N/A
ENSG00000258964.1_7	AL137129.1	lncRNA	-0.313764	0.80454	4.41117	1.51e-06	5.46e-05	No	N/A
ENSG00000286070.1_1	GGT1	protein_coding	0.24676	1.18654	5.19485	1.51e-06	5.46e-05	No	N/A
ENSG00000118564.14_5	FBXL5	protein_coding	-0.205886	0.867006	6.29644	1.65e-06	5.93e-05	No	N/A
ENSG00000204220.11_3	PFDN6	protein_coding	0.328195	1.25544	4.10362	1.66e-06	5.96e-05	No	N/A
ENSG00000199683.1	RN7SKP185	misc_RNA	0.536582	1.45053	2.4055	1.67e-06	5.96e-05	No	N/A
ENSG00000265118.5_6	AC134669.1	protein_coding	0.275323	1.21027	4.80444	1.74e-06	6.18e-05	No	N/A
ENSG00000222365.1	SNORD12B	snoRNA	-0.540575	0.687497	2.18227	1.8e-06	6.32e-05	No	N/A
ENSG00000156587.16_4	UBE2L6	protein_coding	0.212365	1.15859	6.41425	1.79e-06	6.32e-05	No	N/A
ENSG00000099246.16_2	RAB18	protein_coding	-0.213776	0.862277	5.71733	1.82e-06	6.41e-05	No	N/A
ENSG00000238795.1	SCARNA12	snoRNA	0.296966	1.22856	4.62585	1.91e-06	6.68e-05	No	N/A
ENSG00000048991.16_3	R3HDM1	protein_coding	0.195615	1.14521	6.15243	1.94e-06	6.76e-05	No	N/A
ENSG00000090861.15_3	AARS	protein_coding	0.199205	1.14807	6.06965	2e-06	6.98e-05	No	N/A
ENSG00000129680.16_5	MAP7D3	protein_coding	0.228263	1.17142	5.39997	2.1e-06	7.3e-05	No	N/A
ENSG00000134758.14_4	RNF138	protein_coding	-0.195747	0.873121	6.09229	2.15e-06	7.43e-05	No	N/A
ENSG00000199574.1	SNORD18C	snoRNA	-0.983635	0.505704	0.0789678	2.15e-06	7.43e-05	No	N/A
ENSG00000113328.19_5	CCNG1	protein_coding	-0.315444	0.803604	7.46539	2.19e-06	7.53e-05	No	N/A
ENSG00000234664.1_3	HMGN2P5	processed_pseudogene	0.405699	1.32473	3.14858	2.25e-06	7.7e-05	No	N/A
ENSG00000131462.8_3	TUBG1	protein_coding	0.323199	1.2511	4.31928	2.28e-06	7.79e-05	No	N/A
ENSG00000198113.3_3	TOR4A	protein_coding	-0.249998	0.840897	5.03971	2.3e-06	7.85e-05	No	N/A
ENSG00000177889.10_3	UBE2N	protein_coding	-0.201722	0.869512	5.92521	2.36e-06	8.04e-05	No	N/A
ENSG00000181915.4_2	ADO	protein_coding	-0.298425	0.813139	4.47862	2.41e-06	8.17e-05	No	N/A
ENSG00000180667.10_2	YOD1	protein_coding	-0.19583	0.87307	6.18732	2.42e-06	8.2e-05	No	N/A
ENSG00000260708.1_6	AL118516.1	lncRNA	0.42044	1.33834	2.96192	2.43e-06	8.21e-05	No	N/A
ENSG00000212304.1	SNORD12	snoRNA	-0.591603	0.663605	1.91955	2.44e-06	8.21e-05	No	N/A
ENSG00000256100.1_6	AP000721.1	protein_coding	-0.315055	0.80382	4.24183	2.45e-06	8.23e-05	No	N/A
ENSG00000175548.9_3	ALG10B	protein_coding	-0.322145	0.79988	4.08754	2.47e-06	8.28e-05	No	N/A
ENSG00000256642.1_3	LINC00273	lncRNA	-0.336883	0.79175	4.29218	2.65e-06	8.83e-05	No	N/A
ENSG00000166794.4_2	PPIB	protein_coding	0.310716	1.24032	7.45575	2.66e-06	8.87e-05	No	N/A
ENSG00000206799.1	SNORA32	snoRNA	-0.574871	0.671346	1.9311	2.74e-06	9.1e-05	No	N/A
ENSG00000175105.7_5	ZNF654	protein_coding	-0.302886	0.810629	4.4295	2.75e-06	9.12e-05	No	N/A
ENSG00000205352.11_7	PRR13	protein_coding	0.209305	1.15613	6.4467	2.79e-06	9.21e-05	No	N/A
ENSG00000136930.13_3	PSMB7	protein_coding	0.194975	1.1447	6.05855	2.79e-06	9.21e-05	No	N/A
ENSG00000258555.6_3	SPECC1L-ADORA2A	protein_coding	0.238679	1.17991	5.18568	2.8e-06	9.21e-05	No	N/A
ENSG00000164258.12_4	NDUFS4	protein_coding	-0.448643	0.732732	2.67316	2.86e-06	9.38e-05	No	N/A
ENSG00000279602.1_5	AC109326.1	TEC	0.314925	1.24395	7.4821	2.95e-06	9.65e-05	No	N/A
ENSG00000125691.13_5	RPL23	protein_coding	0.488023	1.40252	9.62718	2.99e-06	9.77e-05	No	N/A
ENSG00000048405.10_6	ZNF800	protein_coding	-0.197398	0.872122	6.24833	3.04e-06	9.89e-05	No	N/A
ENSG00000137770.14_3	CTDSPL2	protein_coding	-0.197753	0.871908	6.24752	3.05e-06	9.91e-05	No	N/A
ENSG00000119242.8_5	CCDC92	protein_coding	0.331631	1.25844	4.08771	3.11e-06	0.00010071	No	N/A
ENSG00000204264.11_5	PSMB8	protein_coding	0.20665	1.15401	6.40339	3.13e-06	0.000101048	No	N/A
ENSG00000197930.13_4	ERO1A	protein_coding	-0.191586	0.875642	6.1434	3.21e-06	0.000103506	No	N/A
ENSG00000184110.14_4	EIF3C	protein_coding	0.307718	1.23775	4.2949	3.23e-06	0.000103555	No	N/A
ENSG00000162607.13_4	USP1	protein_coding	-0.206949	0.866368	6.39139	3.23e-06	0.000103555	No	N/A
ENSG00000184076.13_4	UQCR10	protein_coding	0.286768	1.2199	4.61396	3.25e-06	0.000103797	No	N/A
ENSG00000182117.5_2	NOP10	protein_coding	0.254708	1.19309	4.94887	3.35e-06	0.000107006	No	N/A
ENSG00000152926.14_5	ZNF117	protein_coding	-0.28662	0.81982	4.59562	3.38e-06	0.00010758	No	N/A
ENSG00000101160.14_3	CTSZ	protein_coding	0.206456	1.15385	6.43019	3.53e-06	0.000111992	No	N/A
ENSG00000198862.14_5	LTN1	protein_coding	-0.20884	0.865232	5.67596	3.55e-06	0.000112567	No	N/A
ENSG00000182774.13_7	RPS17	protein_coding	0.32025	1.24855	7.53631	3.58e-06	0.000112962	No	N/A
ENSG00000101132.10_3	PFDN4	protein_coding	-0.360487	0.778901	3.4159	3.59e-06	0.00011317	No	N/A
ENSG00000137494.13_4	ANKRD42	protein_coding	0.32235	1.25037	4.02907	3.63e-06	0.000114242	No	N/A
ENSG00000260836.2_6	AC245033.1	protein_coding	0.319901	1.24825	7.53611	3.66e-06	0.00011466	No	N/A
ENSG00000147813.16_4	NAPRT	protein_coding	-0.204638	0.867757	5.74744	3.78e-06	0.000118118	No	N/A
ENSG00000136888.7_3	ATP6V1G1	protein_coding	0.190224	1.14094	6.15225	3.87e-06	0.000120668	No	N/A
ENSG00000240429.1_4	LRRFIP1P1	processed_pseudogene	0.38101	1.30225	3.24457	3.92e-06	0.000121877	No	N/A
ENSG00000105967.16_4	TFEC	protein_coding	-0.203646	0.868353	5.75932	3.92e-06	0.000121877	No	N/A
ENSG00000243147.8_4	MRPL33	protein_coding	0.287684	1.22068	4.57572	4.06e-06	0.000125679	No	N/A
ENSG00000201403.1	SNORD14B	snoRNA	-0.732147	0.602008	1.06896	4.24e-06	0.000130908	No	N/A
ENSG00000163191.6_3	S100A11	protein_coding	0.311429	1.24094	4.4612	4.31e-06	0.000132887	No	N/A
ENSG00000184730.11_3	APOBR	protein_coding	0.195564	1.14517	6.00715	4.32e-06	0.00013301	No	N/A
ENSG00000197780.9_2	TAF13	protein_coding	-0.420503	0.747164	2.79336	4.48e-06	0.000137359	No	N/A
ENSG00000286522.1_1	HIST1H3B	protein_coding	0.371436	1.29364	7.91931	4.5e-06	0.000137872	No	N/A
ENSG00000070367.16_4	EXOC5	protein_coding	-0.215103	0.861485	5.50462	4.54e-06	0.000138548	No	N/A
ENSG00000108523.15_3	RNF167	protein_coding	0.205999	1.15348	5.68335	4.55e-06	0.000138548	No	N/A
ENSG00000266727.1	AC004824.1	miRNA	-0.402066	0.756774	2.99058	4.58e-06	0.000139274	No	N/A
ENSG00000167283.8_5	ATP5MG	protein_coding	0.195324	1.14498	5.92855	4.68e-06	0.000141991	No	N/A
ENSG00000175792.11_5	RUVBL1	protein_coding	0.233933	1.17604	5.22589	4.69e-06	0.000141991	No	N/A
ENSG00000243679.1_5	AC018638.5	processed_pseudogene	-0.295074	0.815031	4.40236	4.81e-06	0.000144683	No	N/A
ENSG00000088986.11_5	DYNLL1	protein_coding	0.230765	1.17346	5.30598	4.8e-06	0.000144683	No	N/A
ENSG00000145216.16_6	FIP1L1	protein_coding	0.204862	1.15258	5.69378	4.82e-06	0.000144683	No	N/A
ENSG00000245848.3_3	CEBPA	protein_coding	-0.197958	0.871783	6.31998	4.86e-06	0.000145801	No	N/A
ENSG00000138085.16_7	ATRAID	protein_coding	0.20563	1.15319	5.68537	4.93e-06	0.000147339	No	N/A
ENSG00000213047.13_4	DENND1B	protein_coding	-0.25075	0.840459	4.95545	5.03e-06	0.000149972	No	N/A
ENSG00000112697.16_4	TMEM30A	protein_coding	-0.234188	0.850163	6.86659	5.08e-06	0.000151182	No	N/A
ENSG00000126653.18_6	NSRP1	protein_coding	0.257074	1.19505	4.86146	5.14e-06	0.000152716	No	N/A
ENSG00000143753.13_4	DEGS1	protein_coding	-0.218467	0.859478	5.42526	5.4e-06	0.000159962	No	N/A
ENSG00000260772.1_7	AC012321.1	lncRNA	-0.515622	0.699491	2.15082	5.41e-06	0.000159966	No	N/A
ENSG00000205155.8_4	PSENEN	protein_coding	0.310194	1.23987	4.11259	5.43e-06	0.000160022	No	N/A
ENSG00000007047.15_5	MARK4	protein_coding	0.187507	1.13879	6.1065	5.45e-06	0.000160268	No	N/A
ENSG00000115652.14_2	UXS1	protein_coding	0.202034	1.15032	5.73265	5.47e-06	0.000160481	No	N/A
ENSG00000043093.14_6	DCUN1D1	protein_coding	-0.214378	0.861918	5.47271	5.5e-06	0.000161001	No	N/A
ENSG00000117399.14_3	CDC20	protein_coding	0.332019	1.25877	3.83661	5.56e-06	0.000162418	No	N/A
ENSG00000124208.16_3	TMEM189-UBE2V1	protein_coding	0.200647	1.14921	5.75497	5.64e-06	0.000164384	No	N/A
ENSG00000252060.1_1	RNA5SP464	rRNA_pseudogene	-0.877582	0.544279	0.280512	5.8e-06	0.000168652	No	N/A
ENSG00000275097.1_8	AC024940.6	lncRNA	-0.507862	0.703264	2.16399	5.82e-06	0.000169086	No	N/A
ENSG00000133703.11_4	KRAS	protein_coding	-0.194314	0.873988	5.90209	5.86e-06	0.000169608	No	N/A
ENSG00000120992.18_4	LYPLA1	protein_coding	-0.188441	0.877553	6.04876	5.94e-06	0.000171781	No	N/A
ENSG00000143952.20_3	VPS54	protein_coding	-0.257598	0.83648	4.82375	5.99e-06	0.000172835	No	N/A
ENSG00000010818.10_3	HIVEP2	protein_coding	0.231071	1.17371	5.48003	6.04e-06	0.000173854	No	N/A
ENSG00000106392.10_3	C1GALT1	protein_coding	-0.277878	0.824803	4.6072	6.16e-06	0.000176827	No	N/A
ENSG00000110104.13_5	CCDC86	protein_coding	0.24115	1.18193	5.01748	6.22e-06	0.000177711	No	N/A
ENSG00000154001.14_4	PPP2R5E	protein_coding	-0.191075	0.875953	5.96868	6.21e-06	0.000177711	No	N/A
ENSG00000285625.1_1	AC117378.1	protein_coding	0.264229	1.20099	7.19565	6.25e-06	0.000178314	No	N/A
ENSG00000011052.21_3	NME1-NME2	protein_coding	0.245948	1.18587	7.00121	6.28e-06	0.000178613	No	N/A
ENSG00000126432.14_3	PRDX5	protein_coding	0.188942	1.13993	6.04846	6.3e-06	0.000178735	No	N/A
ENSG00000119969.15_4	HELLS	protein_coding	-0.192765	0.874927	6.06478	6.5e-06	0.00018411	No	N/A
ENSG00000130748.7_3	TMEM160	protein_coding	-0.359328	0.779528	3.32932	6.78e-06	0.000191513	No	N/A
ENSG00000186908.14_5	ZDHHC17	protein_coding	-0.23008	0.852587	5.18903	6.8e-06	0.000191869	No	N/A
ENSG00000125743.10_2	SNRPD2	protein_coding	0.209876	1.15659	6.62488	6.98e-06	0.000196428	No	N/A
ENSG00000153113.23_7	CAST	protein_coding	0.193769	1.14375	6.07713	7.02e-06	0.000196571	No	N/A
ENSG00000257529.5_5	RPL36A-HNRNPH2	protein_coding	0.343992	1.26926	7.79405	7.01e-06	0.000196571	No	N/A
ENSG00000236287.8_4	ZBED5	protein_coding	-0.243237	0.844848	4.97503	7.08e-06	0.000197915	No	N/A
ENSG00000168283.14_5	BMI1	protein_coding	-0.207412	0.86609	5.77309	7.19e-06	0.000199575	No	N/A
ENSG00000117395.12_4	EBNA1BP2	protein_coding	0.222939	1.16711	5.35494	7.2e-06	0.000199575	No	N/A
ENSG00000066557.6_3	LRRC40	protein_coding	-0.298129	0.813307	4.22824	7.18e-06	0.000199575	No	N/A
ENSG00000073578.17_5	SDHA	protein_coding	0.195911	1.14545	5.84819	7.2e-06	0.000199575	No	N/A
ENSG00000005812.11_6	FBXL3	protein_coding	-0.215604	0.861186	5.4108	7.57e-06	0.000209262	No	N/A
ENSG00000181381.13_3	DDX60L	protein_coding	-0.214437	0.861882	5.51001	7.68e-06	0.000211901	No	N/A
ENSG00000197249.13_5	SERPINA1	protein_coding	0.326957	1.25436	4.29718	7.89e-06	0.000217417	No	N/A
ENSG00000154359.13_3	LONRF1	protein_coding	-0.249484	0.841197	4.88445	7.95e-06	0.000218472	No	N/A
ENSG00000263506.1	MIR5193	miRNA	-0.407965	0.753686	2.82417	8.02e-06	0.000219934	No	N/A
ENSG00000100852.13_4	ARHGAP5	protein_coding	-0.207316	0.866147	6.19864	8.08e-06	0.000220978	No	N/A
ENSG00000050130.18_5	JKAMP	protein_coding	-0.272489	0.82789	4.61893	8.23e-06	0.000224792	No	N/A
ENSG00000201487.1	SNORD45B	snoRNA	-0.784815	0.580426	0.6503	8.35e-06	0.000227546	No	N/A
ENSG00000176018.13_3	LYSMD3	protein_coding	-0.307767	0.807891	4.02103	8.43e-06	0.00022924	No	N/A
ENSG00000163728.11_6	TTC14	protein_coding	-0.214065	0.862104	5.41289	8.49e-06	0.000230443	No	N/A
ENSG00000133142.17_5	TCEAL4	protein_coding	0.26114	1.19842	4.74339	8.55e-06	0.000231565	No	N/A
ENSG00000240682.9_3	ISY1	protein_coding	0.22996	1.1728	5.12368	8.73e-06	0.000235294	No	N/A
ENSG00000138069.18_4	RAB1A	protein_coding	-0.187668	0.878024	5.98789	8.72e-06	0.000235294	No	N/A
ENSG00000148737.17_5	TCF7L2	protein_coding	0.202621	1.15079	5.62082	8.78e-06	0.000236369	No	N/A
ENSG00000160211.18_6	G6PD	protein_coding	0.186418	1.13794	6.027	8.89e-06	0.000238773	No	N/A
ENSG00000148773.14_4	MKI67	protein_coding	0.332606	1.25929	7.73298	9.01e-06	0.000241352	No	N/A
ENSG00000164938.14_3	TP53INP1	protein_coding	-0.198544	0.871429	5.836	9.04e-06	0.000241802	No	N/A
ENSG00000107796.13_5	ACTA2	protein_coding	0.277477	1.21207	4.63001	9.11e-06	0.000242982	No	N/A
ENSG00000166822.13_5	TMEM170A	protein_coding	-0.218458	0.859483	5.2952	9.39e-06	0.000250047	No	N/A
ENSG00000164209.17_4	SLC25A46	protein_coding	-0.217696	0.859938	5.33211	9.68e-06	0.000257116	No	N/A
ENSG00000223509.8_5	AC135983.2	transcribed_processed_pseudogene	0.279568	1.21383	4.52124	9.72e-06	0.000257366	No	N/A
ENSG00000122965.11_5	RBM19	protein_coding	0.182457	1.13481	6.11643	9.72e-06	0.000257366	No	N/A
ENSG00000183337.16_3	BCOR	protein_coding	0.201683	1.15004	6.53645	9.89e-06	0.00026101	No	N/A
ENSG00000266037.1	RN7SL3	misc_RNA	0.383587	1.30458	8.05703	9.9e-06	0.00026101	No	N/A
ENSG00000100258.18_5	LMF2	protein_coding	-0.200822	0.870055	5.64033	1.01e-05	0.000266498	No	N/A
ENSG00000110876.9_2	SELPLG	protein_coding	0.210328	1.15695	5.74732	1.02e-05	0.000267479	No	N/A
ENSG00000151414.15_4	NEK7	protein_coding	-0.29943	0.812573	4.12021	1.03e-05	0.000269686	No	N/A
ENSG00000130724.8_5	CHMP2A	protein_coding	0.210191	1.15684	5.43257	1.03e-05	0.000270067	No	N/A
ENSG00000106723.17_3	SPIN1	protein_coding	-0.189192	0.877097	6.2977	1.04e-05	0.00027161	No	N/A
ENSG00000121864.10_5	ZNF639	protein_coding	-0.185808	0.879156	5.98789	1.05e-05	0.000272242	No	N/A
ENSG00000276853.1_7	AC026124.2	lncRNA	-0.459528	0.727224	2.37387	1.07e-05	0.000276818	No	N/A
ENSG00000170860.4_3	LSM3	protein_coding	0.223504	1.16757	5.20542	1.07e-05	0.000277266	No	N/A
ENSG00000263719.1	MIR4523	miRNA	-0.779215	0.582684	0.608347	1.15e-05	0.000296803	No	N/A
ENSG00000255072.1_3	PIGY	protein_coding	-0.34975	0.78472	3.33284	1.18e-05	0.000304676	No	N/A
ENSG00000133884.10_4	DPF2	protein_coding	0.188622	1.13967	5.8717	1.25e-05	0.000321237	No	N/A
ENSG00000137337.15_5	MDC1	protein_coding	0.197671	1.14685	6.50183	1.27e-05	0.000326726	No	N/A
ENSG00000104823.9_4	ECH1	protein_coding	0.187995	1.13918	5.88579	1.33e-05	0.000339735	No	N/A
ENSG00000168556.7_4	ING2	protein_coding	0.296705	1.22834	4.1195	1.33e-05	0.000339735	No	N/A
ENSG00000043462.12_5	LCP2	protein_coding	0.269564	1.20544	7.30887	1.33e-05	0.000339735	No	N/A
ENSG00000163104.17_5	SMARCAD1	protein_coding	-0.199955	0.870578	5.58913	1.34e-05	0.000340224	No	N/A
ENSG00000002549.12_3	LAP3	protein_coding	0.181926	1.1344	6.04621	1.38e-05	0.000351625	No	N/A
ENSG00000169733.12_4	RFNG	protein_coding	-0.272711	0.827762	4.51297	1.43e-05	0.000363729	No	N/A
ENSG00000204619.8_3	PPP1R11	protein_coding	0.199608	1.14839	5.58871	1.45e-05	0.000366741	No	N/A
ENSG00000076604.15_4	TRAF4	protein_coding	-0.193838	0.874277	5.82931	1.46e-05	0.000370068	No	N/A
ENSG00000204569.10_4	PPP1R10	protein_coding	0.200522	1.14911	6.59196	1.48e-05	0.000372638	No	N/A
ENSG00000277791.5_3	PSMB3	protein_coding	0.187515	1.1388	5.86757	1.48e-05	0.000372638	No	N/A
ENSG00000107960.11_5	STN1	protein_coding	0.207678	1.15483	5.40986	1.49e-05	0.000373671	No	N/A
ENSG00000213316.9_4	LTC4S	protein_coding	-0.355445	0.781629	3.52225	1.52e-05	0.000381019	No	N/A
ENSG00000180917.17_4	CMTR2	protein_coding	-0.305709	0.809044	3.91389	1.53e-05	0.000382399	No	N/A
ENSG00000142230.12_4	SAE1	protein_coding	0.180586	1.13334	6.12161	1.54e-05	0.000384925	No	N/A
ENSG00000227671.4_5	AL390728.4	transcribed_unprocessed_pseudogene	-0.182357	0.881262	6.00024	1.56e-05	0.000388571	No	N/A
ENSG00000176853.16_4	FAM91A1	protein_coding	-0.198542	0.871431	6.57311	1.57e-05	0.000391301	No	N/A
ENSG00000162645.13_4	GBP2	protein_coding	0.198699	1.14766	6.55681	1.58e-05	0.000391301	No	N/A
ENSG00000156515.23_7	HK1	protein_coding	0.193193	1.14329	6.45713	1.58e-05	0.000391472	No	N/A
ENSG00000197409.7_3	HIST1H3D	protein_coding	0.181157	1.13379	6.06457	1.6e-05	0.000395392	No	N/A
ENSG00000215417.13_4	MIR17HG	lncRNA	-0.368343	0.774672	3.10571	1.61e-05	0.00039574	No	N/A
ENSG00000168214.20_7	RBPJ	protein_coding	-0.203369	0.86852	6.64039	1.61e-05	0.00039574	No	N/A
ENSG00000100462.16_6	PRMT5	protein_coding	0.185096	1.13689	5.94913	1.62e-05	0.000398497	No	N/A
ENSG00000132604.11_6	TERF2	protein_coding	0.185146	1.13693	5.89863	1.64e-05	0.000401554	No	N/A
ENSG00000169230.10_3	PRELID1	protein_coding	0.191727	1.14213	5.72596	1.66e-05	0.000405926	No	N/A
ENSG00000227063.5_2	RPL41P1	processed_pseudogene	-0.347473	0.78596	3.31624	1.72e-05	0.000419638	No	N/A
ENSG00000257341.5_8	AL928654.3	protein_coding	0.185872	1.1375	6.07475	1.75e-05	0.000426192	No	N/A
ENSG00000264947.1	hsa-mir-3181	miRNA	-0.987366	0.504398	-0.236426	1.75e-05	0.000426192	No	N/A
ENSG00000151893.15_4	CACUL1	protein_coding	-0.176163	0.885054	6.14656	1.77e-05	0.0004299	No	N/A
ENSG00000145220.14_5	LYAR	protein_coding	0.283328	1.217	4.29857	1.81e-05	0.000439128	No	N/A
ENSG00000266019.1	MIR3609	miRNA	0.339177	1.26503	3.39542	1.82e-05	0.000440096	No	N/A
ENSG00000247627.2_4	MTND4P12	processed_pseudogene	0.416884	1.33504	3.10042	1.83e-05	0.000442988	No	N/A
ENSG00000115128.7_3	SF3B6	protein_coding	0.18639	1.13791	5.83279	1.85e-05	0.000446723	No	N/A
ENSG00000180902.18_5	D2HGDH	protein_coding	-0.242102	0.845512	4.83837	1.86e-05	0.000447908	No	N/A
ENSG00000118246.14_4	FASTKD2	protein_coding	-0.223401	0.856544	5.09165	1.87e-05	0.000448898	No	N/A
ENSG00000204622.11_2	HLA-J	transcribed_unprocessed_pseudogene	-0.679213	0.624506	1.25806	1.88e-05	0.000450396	No	N/A
ENSG00000011007.12_3	ELOA	protein_coding	0.17994	1.13284	6.21348	1.9e-05	0.000454449	No	N/A
ENSG00000162695.12_4	SLC30A7	protein_coding	-0.202684	0.868933	5.44675	1.94e-05	0.000464577	No	N/A
ENSG00000155827.12_3	RNF20	protein_coding	0.199784	1.14853	5.52713	1.95e-05	0.000465233	No	N/A
ENSG00000077984.6_3	CST7	protein_coding	0.223421	1.1675	5.3239	2.08e-05	0.000495377	No	N/A
ENSG00000135185.12_6	TMEM243	protein_coding	-0.368426	0.774627	3.13094	2.08e-05	0.000495377	No	N/A
ENSG00000115685.15_4	PPP1R7	protein_coding	0.224093	1.16804	5.07553	2.14e-05	0.000507039	No	N/A
ENSG00000101057.16_3	MYBL2	protein_coding	0.18785	1.13907	6.07208	2.17e-05	0.000514003	No	N/A
ENSG00000235363.1_4	SNRPGP10	processed_pseudogene	0.848904	1.80113	0.376894	2.2e-05	0.000519134	No	N/A
ENSG00000053900.10_2	ANAPC4	protein_coding	-0.24098	0.84617	4.83394	2.2e-05	0.000519204	No	N/A
ENSG00000102309.14_6	PIN4	protein_coding	0.405235	1.3243	2.67624	2.2e-05	0.000519204	No	N/A
ENSG00000183955.13_5	KMT5A	protein_coding	0.176825	1.13039	6.07159	2.23e-05	0.000524456	No	N/A
ENSG00000110060.9_4	PUS3	protein_coding	0.466009	1.38128	2.26687	2.23e-05	0.000524456	No	N/A
ENSG00000241837.7_5	ATP5PO	protein_coding	0.179595	1.13257	5.96567	2.26e-05	0.000527831	No	N/A
ENSG00000187990.4	HIST1H2BG	protein_coding	0.368079	1.29063	8.09978	2.27e-05	0.000527831	No	N/A
ENSG00000186010.19_4	NDUFA13	protein_coding	0.208003	1.15509	5.31668	2.27e-05	0.000527831	No	N/A
ENSG00000095932.6_4	SMIM24	protein_coding	0.197319	1.14657	6.61886	2.27e-05	0.000527831	No	N/A
ENSG00000154767.14_3	XPC	protein_coding	0.194135	1.14404	5.606	2.26e-05	0.000527831	No	N/A
ENSG00000101040.19_5	ZMYND8	protein_coding	0.194107	1.14402	6.53578	2.27e-05	0.000527831	No	N/A
ENSG00000138190.16_4	EXOC6	protein_coding	-0.238693	0.847513	4.86248	2.31e-05	0.000535701	No	N/A
ENSG00000273797.1_6	AL133445.2	lncRNA	-0.849161	0.555108	0.421246	2.32e-05	0.000535815	No	N/A
ENSG00000207501.1	RNVU1-14	snRNA	0.387613	1.30823	3.05303	2.41e-05	0.0005558	No	N/A
ENSG00000151849.15_3	CENPJ	protein_coding	0.20435	1.15217	5.48205	2.42e-05	0.000556258	No	N/A
ENSG00000111206.12_4	FOXM1	protein_coding	0.183928	1.13597	6.14105	2.42e-05	0.000556258	No	N/A
ENSG00000213145.9_3	CRIP1	protein_coding	0.180997	1.13367	6.1057	2.46e-05	0.000564047	No	N/A
ENSG00000130779.20_5	CLIP1	protein_coding	0.184012	1.13604	6.35484	2.47e-05	0.000565827	No	N/A
ENSG00000171530.14_4	TBCA	protein_coding	0.266446	1.20284	4.49396	2.48e-05	0.00056737	No	N/A
ENSG00000135679.25_7	MDM2	protein_coding	-0.208935	0.865175	6.77358	2.52e-05	0.000574956	No	N/A
ENSG00000172247.4_3	C1QTNF4	protein_coding	-0.2042	0.86802	6.51187	2.54e-05	0.000578382	No	N/A
ENSG00000234518.2_5	PTGES3P1	processed_pseudogene	-0.52212	0.696348	1.85495	2.56e-05	0.000582688	No	N/A
ENSG00000135655.16_5	USP15	protein_coding	-0.195325	0.873376	6.59842	2.57e-05	0.000583094	No	N/A
ENSG00000197345.13_3	MRPL21	protein_coding	0.249196	1.18854	4.70852	2.65e-05	0.000601485	No	N/A
ENSG00000170185.9_4	USP38	protein_coding	-0.175439	0.885498	6.03355	2.67e-05	0.000603482	No	N/A
ENSG00000132950.19_4	ZMYM5	protein_coding	-0.243258	0.844835	4.77367	2.66e-05	0.000603482	No	N/A
ENSG00000245205.3_4	EEF1A1P4	processed_pseudogene	-0.511433	0.701525	1.99554	2.68e-05	0.00060468	No	N/A
ENSG00000082269.16_4	FAM135A	protein_coding	-0.260477	0.834812	4.58821	2.7e-05	0.000609387	No	N/A
ENSG00000150459.12_5	SAP18	protein_coding	0.228711	1.17179	7.01458	2.73e-05	0.000614282	No	N/A
ENSG00000134419.15_4	RPS15A	protein_coding	0.411808	1.33035	8.92368	2.74e-05	0.000615261	No	N/A
ENSG00000129317.14_4	PUS7L	protein_coding	-0.228127	0.853743	4.96119	2.75e-05	0.000615942	No	N/A
ENSG00000197136.4_3	PCNX3	protein_coding	-0.17544	0.885497	6.2165	2.83e-05	0.000632327	No	N/A
ENSG00000075089.9_3	ACTR6	protein_coding	-0.314103	0.804351	3.56	2.91e-05	0.000650579	No	N/A
ENSG00000167775.11_4	CD320	protein_coding	-0.380347	0.768253	2.89779	2.94e-05	0.000656501	No	N/A
ENSG00000115540.15_4	MOB4	protein_coding	-0.246007	0.843227	4.72143	2.96e-05	0.000658687	No	N/A
ENSG00000275740.1_6	AC091959.3	protein_coding	0.190262	1.14097	5.60694	3.05e-05	0.000676785	No	N/A
ENSG00000087191.13_4	PSMC5	protein_coding	0.194523	1.14435	6.62616	3.06e-05	0.000678248	No	N/A
ENSG00000171262.11_4	FAM98B	protein_coding	-0.204578	0.867793	5.30664	3.08e-05	0.000680226	No	N/A
ENSG00000166128.13_3	RAB8B	protein_coding	-0.222533	0.85706	5.03203	3.07e-05	0.000680226	No	N/A
ENSG00000241343.9_5	RPL36A	protein_coding	0.320059	1.24838	7.80329	3.11e-05	0.000686165	No	N/A
ENSG00000146263.11_3	MMS22L	protein_coding	-0.215375	0.861322	5.15858	3.15e-05	0.000694141	No	N/A
ENSG00000221792.1	MIR1282	miRNA	0.926694	1.90092	-0.066183	3.19e-05	0.000701936	No	N/A
ENSG00000173198.6_3	CYSLTR1	protein_coding	-0.253232	0.839014	4.6287	3.24e-05	0.000710259	No	N/A
ENSG00000139977.14_6	NAA30	protein_coding	-0.247156	0.842556	4.71029	3.24e-05	0.000710259	No	N/A
ENSG00000285827.1_1	AP001267.5	protein_coding	0.187531	1.13881	6.49622	3.27e-05	0.000715666	No	N/A
ENSG00000244509.4_3	APOBEC3C	protein_coding	0.217054	1.16236	6.9037	3.29e-05	0.000718623	No	N/A
ENSG00000064651.14_4	SLC12A2	protein_coding	-0.176245	0.885003	6.24328	3.3e-05	0.000718945	No	N/A
ENSG00000134851.13_4	TMEM165	protein_coding	-0.174581	0.886025	6.00138	3.35e-05	0.000728332	No	N/A
ENSG00000006015.17_5	REX1BD	protein_coding	-0.261503	0.834218	4.54326	3.37e-05	0.000732042	No	N/A
ENSG00000286264.1_1	AP001453.5	protein_coding	0.383188	1.30422	2.7991	3.39e-05	0.000734871	No	N/A
ENSG00000215030.5_4	RPL13P12	processed_pseudogene	-0.360014	0.779157	3.00435	3.4e-05	0.000734871	No	N/A
ENSG00000271819.1	U6	snRNA	-0.82976	0.562623	0.288651	3.4e-05	0.000734871	No	N/A
ENSG00000140983.14_4	RHOT2	protein_coding	-0.175477	0.885475	5.96044	3.42e-05	0.000739065	No	N/A
ENSG00000073536.18_3	NLE1	protein_coding	0.240635	1.18151	4.77713	3.46e-05	0.000744899	No	N/A
ENSG00000163166.15_4	IWS1	protein_coding	0.205103	1.15277	5.29761	3.47e-05	0.000747407	No	N/A
ENSG00000287697.1_1	Z99127.4	lncRNA	0.343123	1.2685	3.22159	3.5e-05	0.000752448	No	N/A
ENSG00000008710.19_4	PKD1	protein_coding	-0.229141	0.853143	7.0579	3.57e-05	0.000764948	No	N/A
ENSG00000278991.1_6	AC090181.3	TEC	-0.452311	0.730871	2.28864	3.6e-05	0.000770292	No	N/A
ENSG00000182220.14_7	ATP6AP2	protein_coding	-0.172703	0.887179	6.20715	3.6e-05	0.000770438	No	N/A
ENSG00000162368.13_2	CMPK1	protein_coding	-0.186935	0.87847	6.50798	3.63e-05	0.000773941	No	N/A
ENSG00000263244.2_7	AC087190.3	lncRNA	-0.183504	0.880562	6.42959	3.65e-05	0.000776873	No	N/A
ENSG00000177954.14_5	RPS27	protein_coding	0.421625	1.33944	9.34316	3.73e-05	0.00079316	No	N/A
ENSG00000165733.8_3	BMS1	protein_coding	0.181773	1.13428	6.39147	3.76e-05	0.000794264	No	N/A
ENSG00000164187.7_3	LMBRD2	protein_coding	-0.298658	0.813008	3.76838	3.75e-05	0.000794264	No	N/A
ENSG00000221420.2	SNORA81	snoRNA	-0.505936	0.704203	1.9595	3.74e-05	0.000794264	No	N/A
ENSG00000160131.13_4	VMA21	protein_coding	-0.192096	0.875333	6.62655	3.76e-05	0.000794264	No	N/A
ENSG00000254703.2_6	SENCR	lncRNA	0.536582	1.45053	1.80145	3.83e-05	0.000808168	No	N/A
ENSG00000197724.11_4	PHF2	protein_coding	0.173977	1.12816	5.99117	3.84e-05	0.000808422	No	N/A
ENSG00000141646.13_5	SMAD4	protein_coding	-0.16958	0.889101	6.11102	3.86e-05	0.000810714	No	N/A
ENSG00000245958.6_6	AC093752.1	transcribed_unprocessed_pseudogene	-0.3102	0.80653	3.57352	3.87e-05	0.000810833	No	N/A
ENSG00000141526.16_3	SLC16A3	protein_coding	-0.231339	0.851844	4.86068	3.87e-05	0.000810833	No	N/A
ENSG00000180044.5_2	C3orf80	protein_coding	-0.348839	0.785216	3.51628	3.95e-05	0.000823688	No	N/A
ENSG00000117500.13_3	TMED5	protein_coding	-0.173353	0.886779	5.98718	3.95e-05	0.000823688	No	N/A
ENSG00000123200.16_5	ZC3H13	protein_coding	0.182893	1.13516	6.42272	3.95e-05	0.000823688	No	N/A
ENSG00000084676.15_3	NCOA1	protein_coding	0.18999	1.14076	6.59585	3.98e-05	0.00082871	No	N/A
ENSG00000034677.13_4	RNF19A	protein_coding	-0.182532	0.881155	6.42947	4.02e-05	0.000835079	No	N/A
ENSG00000185862.7_4	EVI2B	protein_coding	0.176686	1.13028	6.28906	4.03e-05	0.000836062	No	N/A
ENSG00000011566.15_5	MAP4K3	protein_coding	-0.281875	0.822522	4.12893	4.04e-05	0.000836062	No	N/A
ENSG00000198252.12_3	STYX	protein_coding	-0.202777	0.868877	5.28646	4.04e-05	0.000836062	No	N/A
ENSG00000173486.13_3	FKBP2	protein_coding	0.375341	1.29715	2.83604	4.06e-05	0.000839347	No	N/A
ENSG00000108592.17_4	FTSJ3	protein_coding	0.183525	1.13566	5.70186	4.11e-05	0.000846245	No	N/A
ENSG00000234444.10_4	ZNF736	protein_coding	-0.184603	0.879891	5.70195	4.11e-05	0.000846245	No	N/A
ENSG00000052802.13_4	MSMO1	protein_coding	-0.386621	0.764919	2.69726	4.17e-05	0.000856902	No	N/A
ENSG00000277075.2_2	HIST1H2AE	protein_coding	0.354328	1.27839	8.0959	4.27e-05	0.000875421	No	N/A
ENSG00000166902.5_4	MRPL16	protein_coding	0.180703	1.13344	5.76821	4.27e-05	0.0008755	No	N/A
ENSG00000165392.10_3	WRN	protein_coding	-0.218059	0.859721	5.03988	4.34e-05	0.00088796	No	N/A
ENSG00000214253.8_4	FIS1	protein_coding	0.197227	1.14649	5.38334	4.35e-05	0.000888035	No	N/A
ENSG00000204370.12_6	SDHD	protein_coding	-0.214677	0.861739	5.06333	4.45e-05	0.000906998	No	N/A
ENSG00000270181.3_7	BIVM-ERCC5	protein_coding	0.194008	1.14394	5.45222	4.46e-05	0.000907201	No	N/A
ENSG00000169660.16_6	HEXD	protein_coding	-0.257546	0.83651	4.48721	4.47e-05	0.000907919	No	N/A
ENSG00000099341.11_6	PSMD8	protein_coding	0.17388	1.12809	6.26175	4.47e-05	0.000907919	No	N/A
ENSG00000197321.14_2	SVIL	protein_coding	0.190866	1.14145	6.6404	4.52e-05	0.000915027	No	N/A
ENSG00000110057.8_5	UNC93B1	protein_coding	-0.181469	0.881805	5.73119	4.53e-05	0.000915885	No	N/A
ENSG00000275714.1_2	HIST1H3A	protein_coding	0.199098	1.14798	5.42241	4.54e-05	0.000917104	No	N/A
ENSG00000130755.13_6	GMFG	protein_coding	0.244813	1.18494	7.25184	4.59e-05	0.00092449	No	N/A
ENSG00000163956.13_5	LRPAP1	protein_coding	0.17447	1.12855	6.28087	4.6e-05	0.00092544	No	N/A
ENSG00000125977.7_3	EIF2S2	protein_coding	0.169016	1.12429	6.17359	4.66e-05	0.000936218	No	N/A
ENSG00000140367.11_4	UBE2Q2	protein_coding	-0.176079	0.885105	5.85847	4.81e-05	0.000965027	No	N/A
ENSG00000105835.12_4	NAMPT	protein_coding	-0.18648	0.878747	6.53137	4.94e-05	0.000989215	No	N/A
ENSG00000274093.1_7	AC009032.1	lncRNA	-0.901609	0.535289	-0.114453	4.99e-05	0.000997154	No	N/A
ENSG00000011485.14_2	PPP5C	protein_coding	0.183204	1.1354	5.69725	5e-05	0.000997687	No	N/A
ENSG00000149823.9_6	VPS51	protein_coding	-0.208507	0.865433	6.87238	5.02e-05	0.00100031	No	N/A
ENSG00000148488.17_4	ST8SIA6	protein_coding	-0.258844	0.835757	4.77231	5.04e-05	0.00100266	No	N/A
ENSG00000039319.17_5	ZFYVE16	protein_coding	-0.240677	0.846348	4.71513	5.09e-05	0.00100874	No	N/A
ENSG00000068784.13_3	SRBD1	protein_coding	0.197084	1.14638	5.34803	5.19e-05	0.00102734	No	N/A
ENSG00000262202.4_6	AC007952.4	lncRNA	-0.278771	0.824293	4.43276	5.34e-05	0.00105491	No	N/A
ENSG00000129347.20_3	KRI1	protein_coding	0.190642	1.14127	5.47511	5.36e-05	0.00105791	No	N/A
ENSG00000213639.10_6	PPP1CB	protein_coding	-0.230581	0.852292	7.13682	5.37e-05	0.00105858	No	N/A
ENSG00000105058.12_4	FAM32A	protein_coding	0.165718	1.12172	6.14164	5.44e-05	0.00106971	No	N/A
ENSG00000153551.13_2	CMTM7	protein_coding	0.169728	1.12485	6.03195	5.48e-05	0.00107635	No	N/A
ENSG00000128699.14_6	ORMDL1	protein_coding	-0.194769	0.873713	5.37018	5.52e-05	0.00108221	No	N/A
ENSG00000269825.1_7	AC022150.4	lncRNA	-0.314042	0.804385	3.68889	5.55e-05	0.00108731	No	N/A
ENSG00000087269.16_3	NOP14	protein_coding	0.179665	1.13262	6.43663	5.61e-05	0.00109496	No	N/A
ENSG00000196415.10_3	PRTN3	protein_coding	-0.191629	0.875616	5.62014	5.61e-05	0.00109496	No	N/A
ENSG00000239040.1	Y_RNA	misc_RNA	-0.961934	0.513368	-0.318161	5.69e-05	0.0011102	No	N/A
ENSG00000186141.9_3	POLR3C	protein_coding	0.181902	1.13438	5.65574	5.75e-05	0.00111893	No	N/A
ENSG00000166477.13_3	LEO1	protein_coding	0.287301	1.22035	3.90359	5.77e-05	0.00112198	No	N/A
ENSG00000124228.14_6	DDX27	protein_coding	0.181773	1.13428	6.49728	5.83e-05	0.00113208	No	N/A
ENSG00000124207.17_3	CSE1L	protein_coding	-0.173305	0.886809	6.29867	5.88e-05	0.00113627	No	N/A
ENSG00000197601.13_5	FAR1	protein_coding	-0.198059	0.871723	5.31117	5.88e-05	0.00113627	No	N/A
ENSG00000159086.15_3	PAXBP1	protein_coding	-0.16915	0.889366	6.22198	5.87e-05	0.00113627	No	N/A
ENSG00000152117.17_5	AC073869.1	transcribed_processed_pseudogene	-0.183851	0.88035	5.59781	5.9e-05	0.00113838	No	N/A
ENSG00000148337.21_6	CIZ1	protein_coding	0.208346	1.15536	6.88941	5.91e-05	0.00113838	No	N/A
ENSG00000143368.10_4	SF3B4	protein_coding	0.174705	1.12873	6.31366	5.92e-05	0.00113932	No	N/A
ENSG00000151553.15_3	FAM160B1	protein_coding	-0.186739	0.878589	6.62021	5.97e-05	0.00114538	No	N/A
ENSG00000201998.1	SNORA23	snoRNA	-0.811618	0.569742	0.302366	5.97e-05	0.00114538	No	N/A
ENSG00000229807.12_5	XIST	lncRNA	-0.467761	0.723086	7.39126	6.06e-05	0.00116015	No	N/A
ENSG00000235508.3_4	RPS2P7	processed_pseudogene	0.34551	1.2706	3.0664	6.07e-05	0.00116036	No	N/A
ENSG00000101421.4_3	CHMP4B	protein_coding	0.177995	1.13131	5.75119	6.16e-05	0.00117584	No	N/A
ENSG00000166441.13_4	RPL27A	protein_coding	0.431137	1.3483	10.0633	6.19e-05	0.00117953	No	N/A
ENSG00000197568.14_4	HHLA3	protein_coding	0.559243	1.4735	1.46499	6.27e-05	0.00119305	No	N/A
ENSG00000178982.9_6	EIF3K	protein_coding	0.228195	1.17137	7.13343	6.33e-05	0.00120289	No	N/A
ENSG00000109265.14_7	KIAA1211	protein_coding	0.186535	1.13803	5.51595	6.34e-05	0.00120289	No	N/A
ENSG00000116266.11_3	STXBP3	protein_coding	-0.181252	0.881937	5.6402	6.36e-05	0.00120497	No	N/A
ENSG00000283761.1_6	AC118553.2	protein_coding	-0.200233	0.87041	5.22895	6.39e-05	0.00121032	No	N/A
ENSG00000173621.9_4	LRFN4	protein_coding	-0.245247	0.843671	4.60913	6.48e-05	0.00122271	No	N/A
ENSG00000130254.12_4	SAFB2	protein_coding	0.17241	1.12694	6.31683	6.48e-05	0.00122271	No	N/A
ENSG00000204842.16_7	ATXN2	protein_coding	0.166005	1.12195	6.05936	6.5e-05	0.00122497	No	N/A
ENSG00000174243.10_4	DDX23	protein_coding	0.166603	1.12241	6.06124	6.6e-05	0.00124135	No	N/A
ENSG00000221914.11_6	PPP2R2A	protein_coding	-0.19531	0.873385	5.35624	6.61e-05	0.00124135	No	N/A
ENSG00000151135.10_3	TMEM263	protein_coding	-0.203312	0.868554	5.21892	6.64e-05	0.00124522	No	N/A
ENSG00000207051.1	SNORA27	snoRNA	-0.551815	0.682161	1.49269	6.79e-05	0.00127243	No	N/A
ENSG00000259865.1_6	AL390728.6	lncRNA	-0.418788	0.748053	2.38203	6.81e-05	0.00127412	No	N/A
ENSG00000088038.19_5	CNOT3	protein_coding	0.16808	1.12356	5.98236	6.92e-05	0.00129182	No	N/A
ENSG00000186105.8_5	LRRC70	protein_coding	-0.407231	0.75407	2.4843	6.93e-05	0.00129274	No	N/A
ENSG00000180694.14_4	TMEM64	protein_coding	-0.275716	0.82604	4.06589	6.96e-05	0.00129634	No	N/A
ENSG00000143545.8_3	RAB13	protein_coding	0.250719	1.1898	4.58767	6.98e-05	0.00129815	No	N/A
ENSG00000120963.12_4	ZNF706	protein_coding	-0.17048	0.888547	5.90695	7.08e-05	0.00131534	No	N/A
ENSG00000136819.15_4	C9orf78	protein_coding	0.165843	1.12182	6.20051	7.15e-05	0.00132551	No	N/A
ENSG00000153774.9_5	CFDP1	protein_coding	0.26493	1.20158	4.21459	7.16e-05	0.00132551	No	N/A
ENSG00000165195.15_3	PIGA	protein_coding	-0.204104	0.868078	5.13365	7.18e-05	0.00132551	No	N/A
ENSG00000225138.8_6	SLC9A3-AS1	lncRNA	-0.256595	0.837061	4.51473	7.19e-05	0.00132551	No	N/A
ENSG00000101557.15_4	USP14	protein_coding	-0.172601	0.887242	6.33758	7.18e-05	0.00132551	No	N/A
ENSG00000196470.12_4	SIAH1	protein_coding	-0.176677	0.884739	5.73769	7.21e-05	0.00132679	No	N/A
ENSG00000087589.16_2	CASS4	protein_coding	0.199883	1.14861	5.28477	7.26e-05	0.00133486	No	N/A
ENSG00000125910.5_2	S1PR4	protein_coding	-0.191805	0.875509	5.37185	7.28e-05	0.00133705	No	N/A
ENSG00000205744.10_4	DENND1C	protein_coding	0.190002	1.14077	5.4188	7.37e-05	0.00135042	No	N/A
ENSG00000234268.1_5	AP000936.3	processed_pseudogene	-0.629771	0.646279	1.04091	7.55e-05	0.00137612	No	N/A
ENSG00000086065.14_3	CHMP5	protein_coding	0.23739	1.17886	4.68308	7.52e-05	0.00137612	No	N/A
ENSG00000117479.15_6	SLC19A2	protein_coding	-0.329331	0.795905	3.21471	7.55e-05	0.00137612	No	N/A
ENSG00000207067.1	SNORA72	snoRNA	-0.852633	0.553773	-0.097919	7.54e-05	0.00137612	No	N/A
ENSG00000163219.11_2	ARHGAP25	protein_coding	0.185352	1.13709	6.64308	7.73e-05	0.00140646	No	N/A
ENSG00000178741.12_3	COX5A	protein_coding	0.174709	1.12874	6.40117	7.74e-05	0.00140646	No	N/A
ENSG00000029993.15_5	HMGB3	protein_coding	0.198187	1.14726	5.27149	7.75e-05	0.00140646	No	N/A
ENSG00000166333.13_3	ILK	protein_coding	0.164579	1.12084	6.07953	7.78e-05	0.00140989	No	N/A
ENSG00000197483.10_4	ZNF628	protein_coding	-0.284523	0.821013	3.77884	7.82e-05	0.00141617	No	N/A
ENSG00000111057.11_6	KRT18	protein_coding	0.197162	1.14644	5.57718	7.86e-05	0.00142128	No	N/A
ENSG00000235655.3_4	H3F3AP4	processed_pseudogene	0.241104	1.1819	4.64552	7.89e-05	0.00142431	No	N/A
ENSG00000145012.13_5	LPP	protein_coding	-0.162328	0.893582	6.13466	7.92e-05	0.0014279	No	N/A
ENSG00000138081.20_3	FBXO11	protein_coding	-0.176664	0.884746	6.45855	7.94e-05	0.0014301	No	N/A
ENSG00000168090.10_3	COPS6	protein_coding	0.185912	1.13754	5.48998	7.96e-05	0.00143041	No	N/A
ENSG00000101888.11_2	NXT2	protein_coding	-0.265534	0.831891	4.21479	8.01e-05	0.0014375	No	N/A
ENSG00000271503.6_3	CCL5	protein_coding	0.266929	1.20324	4.20246	8.14e-05	0.00145839	No	N/A
ENSG00000263721.1	MIR4444-1	miRNA	-0.592848	0.663033	1.20776	8.18e-05	0.00146283	No	N/A
ENSG00000129824.16_4	RPS4Y1	protein_coding	0.202716	1.15086	6.48048	8.18e-05	0.00146283	No	N/A
ENSG00000281398.4_6	SNHG4	lncRNA	-0.164641	0.89215	6.0278	8.32e-05	0.00148484	No	N/A
ENSG00000239280.1_5	AC108693.1	processed_pseudogene	-0.526021	0.694468	1.65709	8.35e-05	0.00148911	No	N/A
ENSG00000145494.11_2	NDUFS6	protein_coding	0.2575	1.19541	4.32015	8.41e-05	0.00149433	No	N/A
ENSG00000138363.15_5	ATIC	protein_coding	0.174265	1.12839	6.394	8.5e-05	0.00150409	No	N/A
ENSG00000242094.1_6	FOXP1-IT1	lncRNA	-0.319551	0.801319	3.50667	8.5e-05	0.00150409	No	N/A
ENSG00000158290.16_5	CUL4B	protein_coding	-0.169627	0.889073	6.32234	8.51e-05	0.0015041	No	N/A
ENSG00000198015.13_5	MRPL42	protein_coding	-0.179635	0.882926	5.59366	8.53e-05	0.00150589	No	N/A
ENSG00000279717.1_5	AC005336.3	TEC	-0.640559	0.641464	1.229	8.56e-05	0.00150897	No	N/A
ENSG00000164933.12_5	SLC25A32	protein_coding	-0.259507	0.835373	4.23614	8.6e-05	0.00151484	No	N/A
ENSG00000134049.6_7	IER3IP1	protein_coding	-0.270216	0.829195	4.05026	8.74e-05	0.00153665	No	N/A
ENSG00000197858.11_3	GPAA1	protein_coding	-0.185317	0.879456	5.51225	8.76e-05	0.00153754	No	N/A
ENSG00000100439.10_2	ABHD4	protein_coding	0.167099	1.1228	6.19156	8.79e-05	0.0015388	No	N/A
ENSG00000089327.14_4	FXYD5	protein_coding	0.303054	1.23375	7.81729	8.78e-05	0.0015388	No	N/A
ENSG00000106009.16_3	BRAT1	protein_coding	-0.222611	0.857013	4.83342	8.86e-05	0.00154917	No	N/A
ENSG00000198843.13_6	SELENOT	protein_coding	-0.196471	0.872682	5.23257	8.9e-05	0.00155479	No	N/A
ENSG00000167257.11_5	RNF214	protein_coding	0.20279	1.15092	5.11719	8.99e-05	0.00156746	No	N/A
ENSG00000189007.16_4	ADAT2	protein_coding	-0.250881	0.840383	4.43476	9.1e-05	0.00158472	No	N/A
ENSG00000156697.13_4	UTP14A	protein_coding	0.21445	1.16026	4.93951	9.18e-05	0.00159597	No	N/A
ENSG00000102753.10_4	KPNA3	protein_coding	-0.166592	0.890945	5.93229	9.34e-05	0.00162116	No	N/A
ENSG00000196189.13_6	SEMA4A	protein_coding	0.184595	1.1365	5.46471	9.35e-05	0.00162116	No	N/A
ENSG00000264455.1	MIR4721	miRNA	-0.306792	0.808437	3.42114	9.37e-05	0.00162347	No	N/A
ENSG00000238923.1	RNU7-1	snRNA	-0.689273	0.620166	0.633785	9.44e-05	0.00163269	No	N/A
ENSG00000167863.12_4	ATP5PD	protein_coding	0.170892	1.12575	5.82624	9.49e-05	0.00164015	No	N/A
ENSG00000069956.12_4	MAPK6	protein_coding	-0.165925	0.891357	6.23522	9.55e-05	0.00164743	No	N/A
ENSG00000173744.17_6	AGFG1	protein_coding	-0.161152	0.89431	6.10885	9.59e-05	0.00165219	No	N/A
ENSG00000173674.11_3	EIF1AX	protein_coding	-0.16168	0.893984	6.16015	9.61e-05	0.00165254	No	N/A
ENSG00000128915.12_6	ICE2	protein_coding	-0.169212	0.889328	5.84424	9.62e-05	0.00165254	No	N/A
ENSG00000119321.9_6	FKBP15	protein_coding	0.179007	1.1321	5.59436	9.65e-05	0.00165409	No	N/A
ENSG00000197170.10_3	PSMD12	protein_coding	-0.170007	0.888839	5.83329	9.65e-05	0.00165409	No	N/A
ENSG00000153790.12_4	C7orf31	protein_coding	0.33622	1.26244	3.02817	9.85e-05	0.00168634	No	N/A
ENSG00000116221.15_2	MRPL37	protein_coding	0.165552	1.1216	6.25559	9.89e-05	0.0016906	No	N/A
ENSG00000156467.9_2	UQCRB	protein_coding	0.188273	1.1394	6.72363	9.93e-05	0.00169459	No	N/A
ENSG00000110719.10_5	TCIRG1	protein_coding	-0.217113	0.860286	7.07617	9.97e-05	0.00169939	No	N/A
ENSG00000111328.7_6	CDK2AP1	protein_coding	-0.163138	0.89308	6.12592	0.000101071	0.00172058	No	N/A
ENSG00000134697.13_6	GNL2	protein_coding	0.162705	1.11938	6.0409	0.000101187	0.00172058	No	N/A
ENSG00000134046.12_4	MBD2	protein_coding	0.175613	1.12944	5.65533	0.000103626	0.00175649	No	N/A
ENSG00000058804.12_3	NDC1	protein_coding	-0.197112	0.872295	5.22214	0.00010363	0.00175649	No	N/A
ENSG00000136942.15_3	RPL35	protein_coding	0.382115	1.30325	8.95728	0.000103708	0.00175649	No	N/A
ENSG00000130811.12_5	EIF3G	protein_coding	0.226764	1.17021	7.1965	0.000103928	0.00175791	No	N/A
ENSG00000083312.17_2	TNPO1	protein_coding	-0.184023	0.880245	6.67939	0.000104099	0.00175849	No	N/A
ENSG00000151500.15_3	THYN1	protein_coding	0.241383	1.18213	4.56348	0.000105485	0.00177958	No	N/A
ENSG00000172661.18_3	WASHC2C	protein_coding	0.18598	1.13759	5.41574	0.000106803	0.00179946	No	N/A
ENSG00000114030.13_5	KPNA1	protein_coding	-0.179391	0.883076	5.55841	0.000107254	0.00180469	No	N/A
ENSG00000167881.15_3	SRP68	protein_coding	0.166807	1.12257	6.31089	0.000107511	0.00180666	No	N/A
ENSG00000178074.6_4	C2orf69	protein_coding	-0.223017	0.856772	4.78462	0.000107856	0.0018101	No	N/A
ENSG00000147684.9_4	NDUFB9	protein_coding	0.177823	1.13118	5.60268	0.000108881	0.00182391	No	N/A
ENSG00000121350.16_4	PYROXD1	protein_coding	-0.287851	0.819121	3.62723	0.000108962	0.00182391	No	N/A
ENSG00000127124.16_5	HIVEP3	protein_coding	0.187625	1.13889	5.51123	0.000109593	0.00182973	No	N/A
ENSG00000087206.17_5	UIMC1	protein_coding	0.177851	1.1312	5.57862	0.000109459	0.00182973	No	N/A
ENSG00000149311.18_4	ATM	protein_coding	-0.175562	0.885422	6.48476	0.0001104	0.00183606	No	N/A
ENSG00000135404.11_4	CD63	protein_coding	0.261507	1.19873	7.50515	0.000110243	0.00183606	No	N/A
ENSG00000158864.12_3	NDUFS2	protein_coding	0.159451	1.11686	6.15805	0.000110298	0.00183606	No	N/A
ENSG00000244380.1_7	AC134772.1	lncRNA	0.650693	1.56992	0.963363	0.000111008	0.00184379	No	N/A
ENSG00000106628.10_4	POLD2	protein_coding	0.166845	1.1226	6.28492	0.000111519	0.0018499	No	N/A
ENSG00000177595.18_4	PIDD1	protein_coding	-0.208753	0.865285	4.99688	0.000112036	0.00185609	No	N/A
ENSG00000170515.14_5	PA2G4	protein_coding	0.27868	1.21308	7.65397	0.000112713	0.0018649	No	N/A
ENSG00000110711.10_6	AIP	protein_coding	0.189757	1.14057	5.31403	0.000113033	0.0018678	No	N/A
ENSG00000125651.14_5	GTF2F1	protein_coding	0.191755	1.14215	6.78772	0.000113396	0.00187141	No	N/A
ENSG00000148300.12_3	REXO4	protein_coding	0.201578	1.14996	5.09227	0.000113638	0.00187299	No	N/A
ENSG00000234961.1_6	AL133415.1	lncRNA	0.355644	1.27956	3.06232	0.000114243	0.00188023	No	N/A
ENSG00000009790.15_6	TRAF3IP3	protein_coding	0.170715	1.12562	5.80816	0.000114369	0.00188023	No	N/A
ENSG00000132670.20_4	PTPRA	protein_coding	0.183848	1.13591	6.696	0.000115009	0.00188594	No	N/A
ENSG00000163798.13_4	SLC4A1AP	protein_coding	0.208145	1.1552	4.98641	0.00011488	0.00188594	No	N/A
ENSG00000148362.11_6	PAXX	protein_coding	-0.297598	0.813606	3.5006	0.000115555	0.00189248	No	N/A
ENSG00000130589.16_2	HELZ2	protein_coding	-0.212684	0.86293	4.93178	0.000115858	0.00189263	No	N/A
ENSG00000143256.5_3	PFDN2	protein_coding	0.218084	1.16319	4.8555	0.000115789	0.00189263	No	N/A
ENSG00000138468.16_4	SENP7	protein_coding	-0.219905	0.858622	4.86155	0.00011751	0.00191719	No	N/A
ENSG00000156171.14_2	DRAM2	protein_coding	-0.196995	0.872366	5.16176	0.000118425	0.00192968	No	N/A
ENSG00000174547.13_5	MRPL11	protein_coding	0.211232	1.15768	4.96082	0.000119464	0.0019424	No	N/A
ENSG00000131508.16_4	UBE2D2	protein_coding	-0.162969	0.893185	5.96211	0.000119507	0.0019424	No	N/A
ENSG00000123349.14_4	PFDN5	protein_coding	0.263693	1.20055	7.53676	0.000119836	0.00194531	No	N/A
ENSG00000250251.6_2	PKD1P6	transcribed_unprocessed_pseudogene	-0.205891	0.867003	5.00388	0.000122013	0.00197815	No	N/A
ENSG00000241399.7_4	CD302	protein_coding	-0.178599	0.883561	6.61676	0.000122207	0.00197881	No	N/A
ENSG00000270055.1_7	AC127502.2	lncRNA	-0.291469	0.81707	3.51617	0.000125673	0.00202983	No	N/A
ENSG00000082805.20_6	ERC1	protein_coding	0.15732	1.11521	6.1381	0.000125638	0.00202983	No	N/A
ENSG00000134899.21_6	ERCC5	protein_coding	0.173884	1.12809	5.65225	0.000126143	0.00203143	No	N/A
ENSG00000104897.10_6	SF3A2	protein_coding	0.202593	1.15077	6.93672	0.000126176	0.00203143	No	N/A
ENSG00000227057.10_4	WDR46	protein_coding	0.178352	1.13159	5.54256	0.000126246	0.00203143	No	N/A
ENSG00000173207.13_3	CKS1B	protein_coding	0.25248	1.19125	4.40215	0.000128	0.00205709	No	N/A
ENSG00000184752.13_4	NDUFA12	protein_coding	0.261418	1.19866	4.14934	0.000128214	0.00205797	No	N/A
ENSG00000127527.14_4	EPS15L1	protein_coding	0.158203	1.1159	6.09569	0.000128467	0.00205947	No	N/A
ENSG00000237004.4_4	ZNRF2P1	transcribed_processed_pseudogene	-0.398927	0.758422	2.38712	0.000130256	0.00208556	No	N/A
ENSG00000201470.1	RNY4P7	misc_RNA	-0.924285	0.526942	-0.445585	0.000131599	0.00210445	No	N/A
ENSG00000232388.4_7	SMIM26	protein_coding	0.259962	1.19745	4.13045	0.000132064	0.00210926	No	N/A
ENSG00000163479.14_4	SSR2	protein_coding	0.223769	1.16778	7.20271	0.000133699	0.00213274	No	N/A
ENSG00000069943.10_3	PIGB	protein_coding	-0.285477	0.82047	3.70685	0.000134688	0.00214585	No	N/A
ENSG00000175348.11_4	TMEM9B	protein_coding	-0.226469	0.854724	4.69896	0.000137832	0.00219322	No	N/A
ENSG00000148343.18_5	MIGA2	protein_coding	-0.225238	0.855454	4.71301	0.000139384	0.00221442	No	N/A
ENSG00000207370.1	Y_RNA	misc_RNA	-0.755535	0.592327	0.282646	0.000139507	0.00221442	No	N/A
ENSG00000130592.15_2	LSP1	protein_coding	0.21175	1.15809	5.03442	0.000140211	0.00222286	No	N/A
ENSG00000103024.7_3	NME3	protein_coding	-0.302128	0.811055	3.34281	0.000141423	0.00223931	No	N/A
ENSG00000163162.8_2	RNF149	protein_coding	-0.168587	0.889713	5.7721	0.000141607	0.00223948	No	N/A
ENSG00000125652.8_3	ALKBH7	protein_coding	-0.250643	0.840521	4.28445	0.000142685	0.002251	No	N/A
ENSG00000212456.1	RNVU1-13	snRNA	0.360853	1.28419	3.13877	0.000142544	0.002251	No	N/A
ENSG00000225200.2_5	AC246787.1	processed_pseudogene	-0.674089	0.626728	0.665543	0.000143111	0.00225496	No	N/A
ENSG00000272162.1_6	AL024498.2	protein_coding	-0.415633	0.74969	2.23645	0.000143415	0.002257	No	N/A
ENSG00000238917.1	SNORD10	snoRNA	-0.3619	0.778139	2.69874	0.00014439	0.00226957	No	N/A
ENSG00000254165.1_7	AC090739.1	lncRNA	-0.596139	0.661522	1.08056	0.000144895	0.00227196	No	N/A
ENSG00000152760.10_3	TCTEX1D1	protein_coding	-0.28078	0.823146	4.08508	0.00014478	0.00227196	No	N/A
ENSG00000271991.1_6	AC013400.1	lncRNA	0.714295	1.64068	0.445098	0.000146915	0.00229804	No	N/A
ENSG00000148154.10_3	UGCG	protein_coding	-0.248432	0.841811	4.3081	0.000149712	0.00233612	No	N/A
ENSG00000182141.10_7	ZNF708	protein_coding	-0.255069	0.837947	4.20302	0.000149571	0.00233612	No	N/A
ENSG00000104714.14_5	ERICH1	protein_coding	0.190591	1.14123	5.23869	0.000151293	0.00235794	No	N/A
ENSG00000167600.14_3	CYP2S1	protein_coding	0.21901	1.16393	4.85506	0.000151673	0.00236101	No	N/A
ENSG00000117000.9_3	RLF	protein_coding	-0.159443	0.895371	6.06818	0.00015331	0.00238361	No	N/A
ENSG00000274667.1_7	AC090517.2	lncRNA	-0.775581	0.584153	0.0586343	0.00015401	0.0023916	No	N/A
ENSG00000117410.14_4	ATP6V0B	protein_coding	-0.174512	0.886067	6.57592	0.000155722	0.00241529	No	N/A
ENSG00000149929.15_2	HIRIP3	protein_coding	0.261095	1.19839	4.24395	0.000156212	0.00241562	No	N/A
ENSG00000174010.9_2	KLHL15	protein_coding	-0.159701	0.895211	6.24618	0.000156306	0.00241562	No	N/A
ENSG00000112200.17_6	ZNF451	protein_coding	-0.222217	0.857247	7.20823	0.000156105	0.00241562	No	N/A
ENSG00000154642.11_5	C21orf91	protein_coding	-0.2259	0.855061	4.76711	0.000156724	0.00241918	No	N/A
ENSG00000124406.16_4	ATP8A1	protein_coding	-0.182123	0.881405	5.4007	0.000157575	0.00242941	No	N/A
ENSG00000134255.14_3	CEPT1	protein_coding	-0.216141	0.860865	4.82546	0.000158407	0.00243896	No	N/A
ENSG00000054282.16_3	SDCCAG8	protein_coding	0.162494	1.11922	6.02633	0.000158573	0.00243896	No	N/A
ENSG00000137106.18_4	GRHPR	protein_coding	0.19832	1.14736	6.91606	0.000159055	0.00244346	No	N/A
ENSG00000177485.7_4	ZBTB33	protein_coding	-0.178031	0.883909	5.46508	0.000159952	0.00245431	No	N/A
ENSG00000065485.20_5	PDIA5	protein_coding	0.252619	1.19137	4.21459	0.000160618	0.00246159	No	N/A
ENSG00000168439.16_2	STIP1	protein_coding	0.190893	1.14147	6.82504	0.000161112	0.00246624	No	N/A
ENSG00000147894.15_3	C9orf72	protein_coding	-0.243335	0.84479	4.46562	0.000161698	0.00247227	No	N/A
ENSG00000177853.14_3	ZNF518A	protein_coding	-0.1794	0.88307	5.43931	0.000163004	0.00248928	No	N/A
ENSG00000023287.13_5	RB1CC1	protein_coding	-0.168357	0.889856	6.44458	0.000163308	0.00249098	No	N/A
ENSG00000113300.12_3	CNOT6	protein_coding	-0.160502	0.894714	5.9429	0.000166215	0.00253232	No	N/A
ENSG00000134597.16_4	RBMX2	protein_coding	0.254234	1.1927	4.15651	0.00016807	0.00255756	No	N/A
ENSG00000103253.18_3	HAGHL	protein_coding	-0.213699	0.862323	4.83289	0.000170017	0.00258414	No	N/A
ENSG00000126945.9_4	HNRNPH2	protein_coding	0.157049	1.115	6.20004	0.000170376	0.00258655	No	N/A
ENSG00000134987.11_3	WDR36	protein_coding	-0.179426	0.883054	5.45755	0.000170713	0.00258861	No	N/A
ENSG00000176208.9_3	ATAD5	protein_coding	-0.166486	0.89101	5.81858	0.000171402	0.00259428	No	N/A
ENSG00000166337.10_4	TAF10	protein_coding	0.19957	1.14836	5.0379	0.000171489	0.00259428	No	N/A
ENSG00000136021.18_3	SCYL2	protein_coding	-0.155958	0.897536	6.06042	0.000172579	0.0026077	No	N/A
ENSG00000149269.9_5	PAK1	protein_coding	0.186256	1.13781	5.31099	0.000173341	0.00261615	No	N/A
ENSG00000205423.11_5	CNEP1R1	protein_coding	-0.320043	0.801046	3.06378	0.000174488	0.00263038	No	N/A
ENSG00000133657.15_5	ATP13A3	protein_coding	-0.203919	0.868189	7.00824	0.000177524	0.00267115	No	N/A
ENSG00000176597.12_4	B3GNT5	protein_coding	-0.157455	0.896605	6.09683	0.000177607	0.00267115	No	N/A
ENSG00000185482.8_4	STAC3	protein_coding	0.266396	1.2028	3.97176	0.00017788	0.00267214	No	N/A
ENSG00000085365.18_3	SCAMP1	protein_coding	-0.237516	0.848204	4.47046	0.00017873	0.00268179	No	N/A
ENSG00000065675.14_2	PRKCQ	protein_coding	0.186872	1.13829	5.32471	0.000179197	0.00268566	No	N/A
ENSG00000175087.10_5	PDIK1L	protein_coding	-0.243576	0.844649	4.35799	0.000180306	0.00269895	No	N/A
ENSG00000163803.13_7	PLB1	protein_coding	0.254875	1.19323	4.16609	0.000180502	0.00269895	No	N/A
ENSG00000161835.11_4	GRASP	protein_coding	-0.172349	0.887397	6.55275	0.000181686	0.00271351	No	N/A
ENSG00000072062.13_2	PRKACA	protein_coding	0.169091	1.12435	5.65507	0.000183429	0.00273636	No	N/A
ENSG00000207725.1	MIR222	miRNA	-0.78347	0.580968	0.0133792	0.00018371	0.00273739	No	N/A
ENSG00000234857.2_3	HNRNPUL2-BSCL2	protein_coding	0.167905	1.12343	6.46578	0.000185524	0.00275804	No	N/A
ENSG00000132953.16_3	XPO4	protein_coding	-0.158325	0.896065	5.97385	0.000185367	0.00275804	No	N/A
ENSG00000123106.10_6	CCDC91	protein_coding	-0.263914	0.832825	3.91504	0.000186852	0.00277458	No	N/A
ENSG00000103274.11_4	NUBP1	protein_coding	0.224962	1.16875	4.65792	0.000188018	0.00278868	No	N/A
ENSG00000148634.15_3	HERC4	protein_coding	-0.169154	0.889364	5.6382	0.000188791	0.00279692	No	N/A
ENSG00000131174.7_5	COX7B	protein_coding	0.16818	1.12364	5.66816	0.000189052	0.00279759	No	N/A
ENSG00000123607.15_3	TTC21B	protein_coding	-0.21571	0.861122	4.78034	0.000189694	0.00280387	No	N/A
ENSG00000137842.7_4	TMEM62	protein_coding	-0.252665	0.839345	4.15743	0.000194416	0.00287036	No	N/A
ENSG00000125844.15_8	RRBP1	protein_coding	0.166569	1.12239	6.43287	0.000195054	0.00287649	No	N/A
ENSG00000106400.12_3	ZNHIT1	protein_coding	0.178735	1.13189	5.40535	0.000195667	0.00288223	No	N/A
ENSG00000260035.1_7	AC051619.8	lncRNA	0.6698	1.59085	0.611395	0.000196583	0.00289035	No	N/A
ENSG00000128487.16_4	SPECC1	protein_coding	0.177667	1.13105	6.69855	0.000196667	0.00289035	No	N/A
ENSG00000136861.18_3	CDK5RAP2	protein_coding	0.155818	1.11405	6.19948	0.000199271	0.00292529	No	N/A
ENSG00000148484.18_4	RSU1	protein_coding	0.162502	1.11923	5.86517	0.000200321	0.00293736	No	N/A
ENSG00000122966.16_6	CIT	protein_coding	0.160327	1.11754	6.03144	0.000200601	0.00293812	No	N/A
ENSG00000033867.16_4	SLC4A7	protein_coding	-0.172835	0.887098	5.55831	0.000201605	0.00294895	No	N/A
ENSG00000264538.6_4	SUZ12P1	transcribed_unprocessed_pseudogene	-0.19463	0.873797	5.07348	0.000202027	0.00294895	No	N/A
ENSG00000226471.6_7	Z93930.2	lncRNA	0.337612	1.26366	2.86083	0.000201925	0.00294895	No	N/A
ENSG00000244687.11_3	UBE2V1	protein_coding	0.158155	1.11586	5.92948	0.000206423	0.00300972	No	N/A
ENSG00000155850.7_2	SLC26A2	protein_coding	-0.212483	0.86305	4.83857	0.00020684	0.00301238	No	N/A
ENSG00000099956.19_5	SMARCB1	protein_coding	0.168694	1.12404	6.50502	0.000208976	0.00304005	No	N/A
ENSG00000130770.18_4	ATP5IF1	protein_coding	0.187736	1.13897	5.20459	0.000211221	0.00306926	No	N/A
ENSG00000165487.14_3	MICU2	protein_coding	-0.24168	0.84576	4.31792	0.000211886	0.00307545	No	N/A
ENSG00000164134.13_3	NAA15	protein_coding	-0.168103	0.890012	6.5104	0.000212461	0.00307686	No	N/A
ENSG00000100319.12_2	ZMAT5	protein_coding	0.314429	1.24352	3.11548	0.000212387	0.00307686	No	N/A
ENSG00000196782.12_4	MAML3	protein_coding	0.173235	1.12758	6.64708	0.000213677	0.003091	No	N/A
ENSG00000221869.4_2	CEBPD	protein_coding	-0.167048	0.890663	6.40377	0.000213925	0.00309112	No	N/A
ENSG00000183207.14_4	RUVBL2	protein_coding	0.152659	1.11162	6.15415	0.000216091	0.00311892	No	N/A
ENSG00000177189.14_5	RPS6KA3	protein_coding	-0.230492	0.852344	7.32569	0.000216795	0.00312559	No	N/A
ENSG00000249784.1	SCARNA22	snoRNA	0.746452	1.67766	0.382672	0.000217498	0.00312899	No	N/A
ENSG00000123144.11_6	TRIR	protein_coding	0.219812	1.16458	7.23004	0.000217517	0.00312899	No	N/A
ENSG00000100271.17_3	TTLL1	protein_coding	0.309045	1.23889	3.24674	0.000219167	0.00314922	No	N/A
ENSG00000127586.17_3	CHTF18	protein_coding	-0.187711	0.877998	5.29427	0.000219541	0.00315107	No	N/A
ENSG00000149212.11_3	SESN3	protein_coding	-0.175447	0.885493	5.67581	0.000221648	0.0031769	No	N/A
ENSG00000137073.21_3	UBAP2	protein_coding	0.167557	1.12315	6.51542	0.000221833	0.0031769	No	N/A
ENSG00000065328.16_3	MCM10	protein_coding	0.213942	1.15985	5.0201	0.000222581	0.00318054	No	N/A
ENSG00000166483.11_4	WEE1	protein_coding	-0.166524	0.890987	6.31323	0.000222366	0.00318054	No	N/A
ENSG00000132467.4_3	UTP3	protein_coding	0.242481	1.18303	4.29173	0.000222837	0.00318067	No	N/A
ENSG00000272034.1	SNORD14A	snoRNA	-0.61488	0.652984	0.929944	0.000226285	0.00322632	No	N/A
ENSG00000184384.14_4	MAML2	protein_coding	0.197348	1.14659	5.01593	0.00022904	0.00326199	No	N/A
ENSG00000171824.14_4	EXOSC10	protein_coding	0.181341	1.13394	6.76765	0.000231949	0.00329613	No	N/A
ENSG00000171448.9_3	ZBTB26	protein_coding	-0.233988	0.850281	4.45192	0.00023191	0.00329613	No	N/A
ENSG00000005700.15_5	IBTK	protein_coding	-0.16016	0.894926	6.35711	0.000235879	0.00334828	No	N/A
ENSG00000110330.8_4	BIRC2	protein_coding	-0.174615	0.886004	5.43781	0.00023959	0.00339722	No	N/A
ENSG00000128524.5_3	ATP6V1F	protein_coding	0.174368	1.12847	5.45667	0.000240117	0.00340095	No	N/A
ENSG00000119408.16_3	NEK6	protein_coding	0.151167	1.11047	6.11603	0.000240411	0.00340138	No	N/A
ENSG00000184678.10_2	HIST2H2BE	protein_coding	0.356679	1.28047	8.8196	0.000241389	0.00341147	No	N/A
ENSG00000105865.11_3	DUS4L	protein_coding	-0.319192	0.801519	2.98192	0.000245126	0.00346049	No	N/A
ENSG00000099940.12_4	SNAP29	protein_coding	0.17815	1.13143	5.38414	0.000246114	0.00347064	No	N/A
ENSG00000187840.5_3	EIF4EBP1	protein_coding	0.211032	1.15752	4.8036	0.00024655	0.00347298	No	N/A
ENSG00000144713.12_2	RPL32	protein_coding	0.399422	1.31898	10.2554	0.000247541	0.00348315	No	N/A
ENSG00000249264.1_4	EEF1A1P9	processed_pseudogene	-0.503411	0.705437	1.52877	0.000249654	0.00350522	No	N/A
ENSG00000144283.21_4	PKP4	protein_coding	0.153241	1.11206	6.18032	0.000249536	0.00350522	No	N/A
ENSG00000139618.15_4	BRCA2	protein_coding	-0.161833	0.893889	5.84752	0.000250334	0.00351094	No	N/A
ENSG00000126756.12_3	UXT	protein_coding	0.155151	1.11354	5.96334	0.000251375	0.00352171	No	N/A
ENSG00000143353.12_3	LYPLAL1	protein_coding	-0.351744	0.783636	2.63957	0.000254161	0.00355687	No	N/A
ENSG00000117528.13_4	ABCD3	protein_coding	-0.19019	0.87649	5.11708	0.000254636	0.00355966	No	N/A
ENSG00000028277.21_5	POU2F2	protein_coding	0.154298	1.11288	6.04023	0.000255326	0.00356544	No	N/A
ENSG00000272762.5_7	AC115284.1	lncRNA	-0.511839	0.701328	1.41865	0.000257213	0.0035879	No	N/A
ENSG00000168916.15_3	ZNF608	protein_coding	0.15917	1.11664	5.82826	0.000259847	0.00362072	No	N/A
ENSG00000090104.12_3	RGS1	protein_coding	-0.221301	0.857792	4.67522	0.00026148	0.00363954	No	N/A
ENSG00000164327.13_5	RICTOR	protein_coding	-0.181819	0.881591	6.78074	0.000263222	0.00365789	No	N/A
ENSG00000134198.10_4	TSPAN2	protein_coding	-0.258897	0.835727	4.45814	0.000263366	0.00365789	No	N/A
ENSG00000105254.12_5	TBCB	protein_coding	0.174323	1.12843	5.43852	0.000264419	0.00366856	No	N/A
ENSG00000107362.13_3	ABHD17B	protein_coding	-0.173159	0.886899	5.47374	0.000265261	0.00367234	No	N/A
ENSG00000081014.11_4	AP4E1	protein_coding	-0.234661	0.849885	4.38103	0.000265077	0.00367234	No	N/A
ENSG00000135776.5_3	ABCB10	protein_coding	-0.178398	0.883684	5.32855	0.000266153	0.00368074	No	N/A
ENSG00000135334.9_3	AKIRIN2	protein_coding	-0.163717	0.892722	6.47637	0.000266708	0.00368445	No	N/A
ENSG00000081087.15_4	OSTM1	protein_coding	-0.298292	0.813215	3.29299	0.000269643	0.0037209	No	N/A
ENSG00000115268.9_4	RPS15	protein_coding	0.356621	1.28042	8.90155	0.000269924	0.0037209	No	N/A
ENSG00000152683.14_4	SLC30A6	protein_coding	-0.235136	0.849605	4.40904	0.000270417	0.00372372	No	N/A
ENSG00000138764.15_5	CCNG2	protein_coding	-0.182233	0.881338	5.25877	0.000272965	0.0037548	No	N/A
ENSG00000259330.2_3	INAFM2	protein_coding	-0.158545	0.895928	5.95425	0.000273647	0.00376017	No	N/A
ENSG00000101161.8_3	PRPF6	protein_coding	0.203232	1.15127	7.07672	0.00027396	0.00376045	No	N/A
ENSG00000177058.12_5	SLC38A9	protein_coding	-0.269437	0.829644	3.66373	0.000274983	0.00377049	No	N/A
ENSG00000142676.14_5	RPL11	protein_coding	0.38585	1.30663	9.87186	0.00027909	0.0038198	No	N/A
ENSG00000161970.15_7	RPL26	protein_coding	0.36434	1.28729	9.12496	0.000279172	0.0038198	No	N/A
ENSG00000110721.12_3	CHKA	protein_coding	-0.177556	0.8842	5.35372	0.000279691	0.00382284	No	N/A
ENSG00000203668.2_6	CHML	protein_coding	-0.149716	0.901428	6.16178	0.000280924	0.00383562	No	N/A
ENSG00000120063.10_3	GNA13	protein_coding	-0.250646	0.84052	7.55548	0.000285862	0.00389892	No	N/A
ENSG00000139946.10_3	PELI2	protein_coding	-0.237396	0.848275	5.02454	0.000289723	0.0039474	No	N/A
ENSG00000108064.11_4	TFAM	protein_coding	-0.157203	0.896762	5.85359	0.000291542	0.00396799	No	N/A
ENSG00000197253.13_2	TPSB2	protein_coding	0.180141	1.13299	6.70913	0.000292259	0.00397354	No	N/A
ENSG00000150977.10_2	RILPL2	protein_coding	0.159678	1.11704	6.38816	0.000293037	0.00397868	No	N/A
ENSG00000125352.5_2	RNF113A	protein_coding	0.249549	1.18884	4.08336	0.000293254	0.00397868	No	N/A
ENSG00000101624.10_3	CEP76	protein_coding	-0.265667	0.831814	3.67814	0.0002955	0.00400495	No	N/A
ENSG00000135457.9_3	TFCP2	protein_coding	0.176971	1.13051	5.34565	0.000296084	0.00400864	No	N/A
ENSG00000142166.13_4	IFNAR1	protein_coding	-0.164882	0.892002	5.6223	0.000298968	0.00404345	No	N/A
ENSG00000197258.5_4	EIF4BP6	processed_pseudogene	0.350401	1.27492	2.70283	0.000301423	0.00407236	No	N/A
ENSG00000143514.17_4	TP53BP2	protein_coding	0.169484	1.12466	6.65889	0.000303205	0.00409216	No	N/A
ENSG00000143319.16_2	ISG20L2	protein_coding	0.169542	1.1247	5.50279	0.000305702	0.00412155	No	N/A
ENSG00000101365.21_4	IDH3B	protein_coding	0.149906	1.1095	6.07215	0.000307301	0.00413877	No	N/A
ENSG00000256053.7_4	APOPT1	protein_coding	0.258514	1.19625	3.82333	0.000308512	0.004147	No	N/A
ENSG00000207980.1	MIR23A	miRNA	-0.512451	0.70103	1.39991	0.000308556	0.004147	No	N/A
ENSG00000183576.13_3	SETD3	protein_coding	0.161787	1.11867	6.46734	0.000308965	0.00414818	No	N/A
ENSG00000159259.8_4	CHAF1B	protein_coding	0.217827	1.16298	4.78913	0.000310221	0.00415639	No	N/A
ENSG00000197629.5_2	MPEG1	protein_coding	0.160027	1.11731	6.13567	0.000310176	0.00415639	No	N/A
ENSG00000105202.9_7	FBL	protein_coding	0.236364	1.17802	7.43091	0.000310996	0.00416244	No	N/A
ENSG00000267598.1_6	AC011446.2	lncRNA	0.342698	1.26813	2.84459	0.000315529	0.00420999	No	N/A
ENSG00000256323.1	AL049542.1	pseudogene	-0.684813	0.622087	0.39978	0.000315425	0.00420999	No	N/A
ENSG00000106853.20_5	PTGR1	protein_coding	0.327254	1.25462	2.85802	0.000315233	0.00420999	No	N/A
ENSG00000111676.15_4	ATN1	protein_coding	0.184542	1.13646	6.86078	0.000316648	0.00421342	No	N/A
ENSG00000160226.16_5	CFAP410	protein_coding	-0.228654	0.853431	4.44468	0.000316766	0.00421342	No	N/A
ENSG00000207304.1	SNORA8	snoRNA	-0.575274	0.671159	1.02984	0.000316708	0.00421342	No	N/A
ENSG00000205765.9_3	C5orf51	protein_coding	-0.193292	0.874608	5.01004	0.000317145	0.00421411	No	N/A
ENSG00000158985.13_2	CDC42SE2	protein_coding	-0.18389	0.880326	6.85196	0.000318892	0.00423296	No	N/A
ENSG00000126001.16_4	CEP250	protein_coding	0.191005	1.14156	5.07431	0.000319879	0.00424168	No	N/A
ENSG00000172869.14_3	DMXL1	protein_coding	-0.153432	0.899109	6.26909	0.000320566	0.00424643	No	N/A
ENSG00000130560.8_2	UBAC1	protein_coding	0.195292	1.14496	4.96956	0.000320956	0.00424723	No	N/A
ENSG00000166199.13_4	ALKBH3	protein_coding	0.241061	1.18186	4.19439	0.000323613	0.00427799	No	N/A
ENSG00000172349.17_5	IL16	protein_coding	0.149833	1.10944	6.0454	0.000326032	0.00430115	No	N/A
ENSG00000157873.17_5	TNFRSF14	protein_coding	-0.149554	0.901529	6.1126	0.000325757	0.00430115	No	N/A
ENSG00000107104.18_3	KANK1	protein_coding	0.209774	1.15651	4.83907	0.000327073	0.00431047	No	N/A
ENSG00000156671.14_7	SAMD8	protein_coding	-0.211516	0.863629	4.7373	0.000328854	0.00432952	No	N/A
ENSG00000167674.15_8	HDGFL2	protein_coding	0.163278	1.11983	5.63012	0.00033012	0.0043369	No	N/A
ENSG00000168216.13_6	LMBRD1	protein_coding	-0.232773	0.850998	4.37693	0.000330424	0.0043369	No	N/A
ENSG00000100485.12_3	SOS2	protein_coding	-0.159735	0.89519	6.43535	0.000329992	0.0043369	No	N/A
ENSG00000157778.8_2	PSMG3	protein_coding	0.254353	1.1928	3.95824	0.000334141	0.00438122	No	N/A
ENSG00000184708.18_4	EIF4ENIF1	protein_coding	0.178277	1.13153	5.26549	0.000336206	0.00440382	No	N/A
ENSG00000155189.12_4	AGPAT5	protein_coding	-0.157184	0.896774	5.8133	0.000337134	0.0044115	No	N/A
ENSG00000125538.11_5	IL1B	protein_coding	0.159076	1.11657	5.76646	0.000337752	0.0044151	No	N/A
ENSG00000143970.16_3	ASXL2	protein_coding	0.147105	1.10735	6.14489	0.000339895	0.0044386	No	N/A
ENSG00000104219.13_4	ZDHHC2	protein_coding	-0.156175	0.897401	5.84152	0.000341446	0.00445436	No	N/A
ENSG00000223247.1	RNU2-64P	snRNA	-0.708657	0.611889	0.406867	0.000342615	0.00446056	No	N/A
ENSG00000143379.12_3	SETDB1	protein_coding	0.153289	1.1121	6.29104	0.000342447	0.00446056	No	N/A
ENSG00000117335.19_4	CD46	protein_coding	-0.207817	0.865847	7.18471	0.000343557	0.00446382	No	N/A
ENSG00000224094.1_4	RPS24P8	processed_pseudogene	-0.914265	0.530614	-0.701306	0.000343266	0.00446382	No	N/A
ENSG00000175054.16_5	ATR	protein_coding	-0.149819	0.901363	6.03606	0.00034409	0.00446623	No	N/A
ENSG00000164808.16_7	SPIDR	protein_coding	0.150088	1.10964	6.01385	0.000348187	0.00451466	No	N/A
ENSG00000124214.19_4	STAU1	protein_coding	0.158578	1.11619	6.42228	0.000348521	0.00451466	No	N/A
ENSG00000122741.16_5	DCAF10	protein_coding	-0.178574	0.883576	5.24964	0.000349201	0.00451713	No	N/A
ENSG00000131791.8_3	PRKAB2	protein_coding	-0.198761	0.871299	4.89137	0.000349413	0.00451713	No	N/A
ENSG00000183458.14_6	AC138932.1	transcribed_unprocessed_pseudogene	-0.207787	0.865864	4.76439	0.000350923	0.00453049	No	N/A
ENSG00000196850.6_3	PPTC7	protein_coding	-0.176781	0.884675	6.78201	0.000351383	0.00453049	No	N/A
ENSG00000117620.15_5	SLC35A3	protein_coding	-0.205149	0.867449	4.79908	0.000351501	0.00453049	No	N/A
ENSG00000206990.1	Y_RNA	misc_RNA	-0.617404	0.651843	0.725616	0.00035226	0.00453574	No	N/A
ENSG00000067829.19_4	IDH3G	protein_coding	0.161469	1.11843	5.65756	0.000353066	0.00454159	No	N/A
ENSG00000065243.20_5	PKN2	protein_coding	-0.158273	0.896097	5.79955	0.000355347	0.00456637	No	N/A
ENSG00000115271.11_6	GCA	protein_coding	-0.191621	0.875621	5.06804	0.000355855	0.00456834	No	N/A
ENSG00000200169.1	RNU5D-1	snRNA	-0.273987	0.827031	3.50905	0.00035711	0.00457534	No	N/A
ENSG00000116209.11_5	TMEM59	protein_coding	-0.171166	0.888125	6.70937	0.000356882	0.00457534	No	N/A
ENSG00000100207.18_5	TCF20	protein_coding	0.165009	1.12117	6.57793	0.000359127	0.00459661	No	N/A
ENSG00000263884.1_6	AP000845.1	lncRNA	0.321305	1.24946	2.97224	0.000361193	0.00461389	No	N/A
ENSG00000153214.11_6	TMEM87B	protein_coding	-0.201723	0.869512	4.8402	0.000360972	0.00461389	No	N/A
ENSG00000179271.3_3	GADD45GIP1	protein_coding	0.20503	1.15271	4.80566	0.000363179	0.00462669	No	N/A
ENSG00000135365.15_6	PHF21A	protein_coding	0.170662	1.12557	6.70607	0.000363416	0.00462669	No	N/A
ENSG00000108107.14_4	RPL28	protein_coding	0.373335	1.29534	9.67698	0.00036372	0.00462669	No	N/A
ENSG00000163156.11_3	SCNM1	protein_coding	0.202673	1.15083	4.82713	0.00036399	0.00462669	No	N/A
ENSG00000064225.12_4	ST3GAL6	protein_coding	-0.234251	0.850126	4.50178	0.000363544	0.00462669	No	N/A
ENSG00000080546.13_3	SESN1	protein_coding	-0.162871	0.893246	6.47735	0.000364397	0.0046273	No	N/A
ENSG00000206651.1	Y_RNA	misc_RNA	-0.545577	0.685117	1.13706	0.000365929	0.00464219	No	N/A
ENSG00000258643.5_5	BCL2L2-PABPN1	protein_coding	0.162881	1.11952	6.54819	0.000367091	0.00465234	No	N/A
ENSG00000239195.1	SNORD5	snoRNA	-0.910988	0.531821	-0.689576	0.000367998	0.00465468	No	N/A
ENSG00000112742.10_4	TTK	protein_coding	-0.27064	0.828952	3.71881	0.000367724	0.00465468	No	N/A
ENSG00000197582.5_4	GPX1P1	processed_pseudogene	-0.362514	0.777808	3.35359	0.000370401	0.00468049	No	N/A
ENSG00000207241.1	SNORD45A	snoRNA	-0.503841	0.705226	1.38156	0.000372151	0.00469799	No	N/A
ENSG00000066455.13_3	GOLGA5	protein_coding	0.204939	1.15264	4.78699	0.000373557	0.00471113	No	N/A
ENSG00000007923.16_4	DNAJC11	protein_coding	0.16618	1.12208	5.51334	0.000384901	0.00484945	No	N/A
ENSG00000230063.1_7	AL360091.2	lncRNA	-0.741597	0.598077	0.123017	0.00038643	0.00486396	No	N/A
ENSG00000100028.12_4	SNRPD3	protein_coding	0.158798	1.11636	6.42766	0.000387651	0.00487457	No	N/A
ENSG00000233392.5_6	AC104809.2	lncRNA	-0.150035	0.901228	6.05745	0.000389869	0.00489505	No	N/A
ENSG00000138448.12_4	ITGAV	protein_coding	-0.237887	0.847986	4.24944	0.000390039	0.00489505	No	N/A
ENSG00000113312.11_4	TTC1	protein_coding	0.231209	1.17382	4.37853	0.000391659	0.0049106	No	N/A
ENSG00000127314.18_5	RAP1B	protein_coding	-0.174046	0.886353	6.75753	0.000394179	0.00493444	No	N/A
ENSG00000130255.13_6	RPL36	protein_coding	0.34308	1.26846	8.79617	0.000394326	0.00493444	No	N/A
ENSG00000102898.12_4	NUTF2	protein_coding	0.14985	1.10945	6.22015	0.000396143	0.00495237	No	N/A
ENSG00000198060.10_3	MARCH5	protein_coding	-0.183585	0.880512	5.11079	0.000398034	0.00497119	No	N/A
ENSG00000115806.13_3	GORASP2	protein_coding	0.154027	1.11267	6.34321	0.000398439	0.00497142	No	N/A
ENSG00000175895.4_3	PLEKHF2	protein_coding	-0.17424	0.886234	5.29803	0.000399401	0.0049786	No	N/A
ENSG00000137628.17_4	DDX60	protein_coding	-0.17452	0.886063	5.39772	0.000400543	0.00498802	No	N/A
ENSG00000147138.2_3	GPR174	protein_coding	-0.188308	0.877635	5.11447	0.000401142	0.00499066	No	N/A
ENSG00000198001.13_4	IRAK4	protein_coding	-0.181717	0.881653	5.14294	0.000402165	0.00499374	No	N/A
ENSG00000169599.12_2	NFU1	protein_coding	0.234623	1.1766	4.2579	0.000402057	0.00499374	No	N/A
ENSG00000142544.7_3	CTU1	protein_coding	-0.438865	0.737715	1.83809	0.000409161	0.00507573	No	N/A
ENSG00000204138.13_4	PHACTR4	protein_coding	0.154138	1.11276	6.35271	0.000409578	0.00507601	No	N/A
ENSG00000137161.16_2	CNPY3	protein_coding	0.194029	1.14395	7.02511	0.000411689	0.00509727	No	N/A
ENSG00000116580.18_2	GON4L	protein_coding	0.145897	1.10642	6.10167	0.000412213	0.00509886	No	N/A
ENSG00000120686.12_3	UFM1	protein_coding	-0.146255	0.903593	6.07788	0.000413182	0.00510595	No	N/A
ENSG00000102103.16_5	PQBP1	protein_coding	0.18079	1.1335	5.16115	0.00041365	0.00510683	No	N/A
ENSG00000156709.14_4	AIFM1	protein_coding	0.199434	1.14825	4.86127	0.000414401	0.00511121	No	N/A
ENSG00000257698.2_7	GIHCG	lncRNA	0.151121	1.11043	5.93714	0.000418206	0.00515321	No	N/A
ENSG00000160094.15_5	ZNF362	protein_coding	0.161117	1.11815	5.60181	0.000419925	0.00516945	No	N/A
ENSG00000287168.1_1	AL512625.4	lncRNA	0.295488	1.2273	3.19124	0.000427723	0.00524043	No	N/A
ENSG00000111530.13_6	CAND1	protein_coding	-0.178839	0.883414	6.84057	0.000427442	0.00524043	No	N/A
ENSG00000160818.16_3	GPATCH4	protein_coding	0.243116	1.18355	4.05311	0.000426941	0.00524043	No	N/A
ENSG00000257242.8_6	LINC01619	lncRNA	-0.352676	0.78313	2.67731	0.000427162	0.00524043	No	N/A
ENSG00000135426.16_6	TESPA1	protein_coding	0.184606	1.13651	5.15382	0.000426282	0.00524043	No	N/A
ENSG00000285171.1_2	AL590764.2	protein_coding	0.147724	1.10782	6.08093	0.000428376	0.00524158	No	N/A
ENSG00000130803.15_3	ZNF317	protein_coding	0.16871	1.12405	6.70887	0.000428631	0.00524158	No	N/A
ENSG00000208317.1	SNORD78	snoRNA	-0.600361	0.659589	0.889912	0.000429639	0.00524893	No	N/A
ENSG00000103363.14_2	ELOB	protein_coding	0.183911	1.13596	5.09104	0.000432737	0.00528177	No	N/A
ENSG00000200922.1	Y_RNA	misc_RNA	-0.951391	0.517134	-0.672078	0.000433223	0.0052827	No	N/A
ENSG00000129757.13_4	CDKN1C	protein_coding	-0.29848	0.813108	3.13901	0.000434492	0.00529317	No	N/A
ENSG00000101361.17_5	NOP56	protein_coding	0.196761	1.14612	7.07913	0.000435759	0.00530359	No	N/A
ENSG00000134684.10_2	YARS	protein_coding	0.181781	1.13428	6.88161	0.000436505	0.00530765	No	N/A
ENSG00000149658.18_3	YTHDF1	protein_coding	0.148274	1.10824	6.2216	0.000437504	0.00531479	No	N/A
ENSG00000047365.12_4	ARAP2	protein_coding	-0.155222	0.897994	6.35698	0.000440182	0.00534228	No	N/A
ENSG00000162819.12_4	BROX	protein_coding	-0.14755	0.902782	6.01198	0.000442193	0.00536164	No	N/A
ENSG00000204899.6_3	MZT1	protein_coding	-0.256877	0.836898	3.70072	0.000445586	0.00539771	No	N/A
ENSG00000264109.1	MIR4712	miRNA	-0.75654	0.591914	-0.0372233	0.00044795	0.00542124	No	N/A
ENSG00000140598.15_6	EFL1	protein_coding	0.181724	1.13424	5.14379	0.00045167	0.00545602	No	N/A
ENSG00000116747.12_5	RO60	protein_coding	-0.155659	0.897722	6.42802	0.000451532	0.00545602	No	N/A
ENSG00000144362.12_4	PHOSPHO2	protein_coding	-0.486328	0.71384	1.4508	0.000452879	0.0054655	No	N/A
ENSG00000138326.20_6	RPS24	protein_coding	0.385033	1.30589	10.4232	0.000453971	0.00547356	No	N/A
ENSG00000168310.11_5	IRF2	protein_coding	0.203849	1.15177	4.77659	0.000455286	0.00548428	No	N/A
ENSG00000264624.1	MIR3615	miRNA	-0.360704	0.778785	2.42934	0.000460541	0.0055424	No	N/A
ENSG00000119729.12_4	RHOQ	protein_coding	-0.168762	0.889606	5.39066	0.00046113	0.00554431	No	N/A
ENSG00000138658.15_5	ZGRF1	protein_coding	-0.183506	0.88056	5.19289	0.000463646	0.00556936	No	N/A
ENSG00000106615.10_4	RHEB	protein_coding	-0.183367	0.880646	5.07423	0.000464097	0.00556959	No	N/A
ENSG00000187790.11_5	FANCM	protein_coding	-0.257104	0.836766	3.71052	0.000466035	0.00558766	No	N/A
ENSG00000200463.1	SNORD118	snoRNA	-0.362111	0.778025	2.48672	0.000466793	0.00559154	No	N/A
ENSG00000196465.10_3	MYL6B	protein_coding	0.149237	1.10898	6.26912	0.000467859	0.0055991	No	N/A
ENSG00000116668.13_7	SWT1	protein_coding	-0.324296	0.798688	2.78137	0.0004733	0.00565372	No	N/A
ENSG00000158106.14_4	RHPN1	protein_coding	-0.18484	0.879747	5.20921	0.000474112	0.00565817	No	N/A
ENSG00000102241.12_4	HTATSF1	protein_coding	0.14849	1.10841	6.24434	0.000476134	0.00567705	No	N/A
ENSG00000100365.16_5	NCF4	protein_coding	0.149464	1.10916	6.26938	0.000477218	0.00567947	No	N/A
ENSG00000127564.17_5	PKMYT1	protein_coding	-0.200368	0.870328	5.00423	0.000476795	0.00567947	No	N/A
ENSG00000099889.14_4	ARVCF	protein_coding	-0.280407	0.823359	3.35036	0.000479819	0.00570515	No	N/A
ENSG00000004534.15_4	RBM6	protein_coding	0.176389	1.13005	6.82526	0.000481815	0.00572361	No	N/A
ENSG00000110934.11_5	BIN2	protein_coding	0.256916	1.19492	7.69935	0.000483644	0.00574004	No	N/A
ENSG00000166165.13_4	CKB	protein_coding	-0.225609	0.855234	4.39755	0.000485143	0.0057512	No	N/A
ENSG00000134802.17_5	SLC43A3	protein_coding	0.154491	1.11303	5.93201	0.000485476	0.0057512	No	N/A
ENSG00000103202.13_6	NME4	protein_coding	0.149192	1.10895	6.27576	0.000486677	0.00576013	No	N/A
ENSG00000279089.1_6	AC005839.1	TEC	-0.354477	0.782153	2.54349	0.000490481	0.0057892	No	N/A
ENSG00000142892.15_5	PIGK	protein_coding	-0.176438	0.884885	5.2511	0.00049038	0.0057892	No	N/A
ENSG00000279520.1_6	AC093525.8	TEC	-0.228913	0.853278	4.31137	0.000493086	0.00581462	No	N/A
ENSG00000156127.6_2	BATF	protein_coding	0.483201	1.39784	1.49947	0.000494559	0.00582666	No	N/A
ENSG00000164896.20_4	FASTK	protein_coding	-0.196005	0.872965	4.86687	0.000495341	0.00583055	No	N/A
ENSG00000100243.21_4	CYB5R3	protein_coding	0.183447	1.13559	6.92248	0.000496355	0.00583716	No	N/A
ENSG00000142669.15_4	SH3BGRL3	protein_coding	0.339484	1.2653	8.85903	0.000505469	0.00593891	No	N/A
ENSG00000135940.6_2	COX5B	protein_coding	0.151229	1.11052	5.83686	0.000508469	0.00596872	No	N/A
ENSG00000166228.9_3	PCBD1	protein_coding	0.242977	1.18343	3.97267	0.000509459	0.0059749	No	N/A
ENSG00000230562.3_4	FAM133DP	processed_pseudogene	-0.857393	0.551949	-0.140669	0.000513218	0.00600377	No	N/A
ENSG00000242485.6_3	MRPL20	protein_coding	0.19207	1.1424	4.90968	0.000513318	0.00600377	No	N/A
ENSG00000267322.2_6	SNHG22	lncRNA	0.252543	1.19131	3.83136	0.000512407	0.00600377	No	N/A
ENSG00000112234.9_3	FBXL4	protein_coding	-0.193354	0.87457	4.88755	0.000513915	0.0060053	No	N/A
ENSG00000172766.19_3	NAA16	protein_coding	-0.165863	0.891395	5.44233	0.000515583	0.00601934	No	N/A
ENSG00000139233.7_4	LLPH	protein_coding	0.205077	1.15275	4.72001	0.000516214	0.00602125	No	N/A
ENSG00000240106.2	RN7SL146P	misc_RNA	0.829665	1.77727	-0.387324	0.000517371	0.00602928	No	N/A
ENSG00000164163.11_4	ABCE1	protein_coding	-0.169368	0.889232	6.74812	0.000519664	0.00605054	No	N/A
ENSG00000091317.8_3	CMTM6	protein_coding	-0.220615	0.8582	7.37184	0.000522268	0.00607537	No	N/A
ENSG00000204977.10_4	TRIM13	protein_coding	-0.17251	0.887297	5.25706	0.000525238	0.00610442	No	N/A
ENSG00000126773.13_6	PCNX4	protein_coding	-0.156671	0.897092	5.65319	0.000528682	0.00613891	No	N/A
ENSG00000115825.10_4	PRKD3	protein_coding	-0.160843	0.894502	6.00798	0.000536849	0.00622813	No	N/A
ENSG00000068308.13_4	OTUD5	protein_coding	0.145067	1.10578	6.01656	0.00053998	0.00625882	No	N/A
ENSG00000142856.16_2	ITGB3BP	protein_coding	-0.283094	0.821827	3.26035	0.000543401	0.00629281	No	N/A
ENSG00000147010.18_4	SH3KBP1	protein_coding	0.15838	1.11603	6.54759	0.000546072	0.00631806	No	N/A
ENSG00000104903.4_2	LYL1	protein_coding	-0.162944	0.893201	6.67048	0.000550881	0.00636798	No	N/A
ENSG00000066279.18_4	ASPM	protein_coding	-0.187152	0.878338	5.11567	0.000552272	0.00637835	No	N/A
ENSG00000255782.1	Z83840.1	pseudogene	0.437404	1.35417	1.88289	0.000555542	0.00640463	No	N/A
ENSG00000143862.8_3	ARL8A	protein_coding	0.156902	1.11489	6.51672	0.000560385	0.00645469	No	N/A
ENSG00000199545.1_1	RNA5SP195	rRNA_pseudogene	-0.60486	0.657535	0.692335	0.00056119	0.00645819	No	N/A
ENSG00000183291.17_8	SELENOF	protein_coding	-0.153922	0.898804	5.69847	0.00056931	0.0065458	No	N/A
ENSG00000100154.14_6	TTC28	protein_coding	0.161682	1.11859	5.60664	0.000571466	0.00656473	No	N/A
ENSG00000065518.8_3	NDUFB4	protein_coding	0.148516	1.10843	5.87334	0.000575901	0.0066039	No	N/A
ENSG00000206910.1	SNORA29	snoRNA	-0.630082	0.64614	0.547592	0.000575673	0.0066039	No	N/A
ENSG00000242574.9_5	HLA-DMB	protein_coding	0.162166	1.11897	6.5564	0.000581196	0.0066587	No	N/A
ENSG00000163584.18_3	RPL22L1	protein_coding	0.163622	1.1201	5.44596	0.000582505	0.00666777	No	N/A
ENSG00000184983.10_6	NDUFA6	protein_coding	0.184176	1.13617	5.02782	0.000585905	0.00669567	No	N/A
ENSG00000111641.11_4	NOP2	protein_coding	0.231061	1.1737	4.23282	0.000585981	0.00669567	No	N/A
ENSG00000111775.3_4	COX6A1	protein_coding	0.171033	1.12586	5.27307	0.000587021	0.00669568	No	N/A
ENSG00000116903.7_2	EXOC8	protein_coding	-0.172056	0.887577	5.24797	0.000586632	0.00669568	No	N/A
ENSG00000244346.1_5	AC092953.1	processed_pseudogene	-0.607977	0.656116	0.7386	0.000596031	0.00679243	No	N/A
ENSG00000189308.11_3	LIN54	protein_coding	0.183802	1.13587	5.0422	0.000597406	0.00679609	No	N/A
ENSG00000108826.16_3	MRPL27	protein_coding	0.253108	1.19177	3.73149	0.000596921	0.00679609	No	N/A
ENSG00000181904.9_4	C5orf24	protein_coding	-0.178516	0.883612	5.09736	0.000599729	0.0068165	No	N/A
ENSG00000213801.4_2	ZNF321P	transcribed_processed_pseudogene	-0.215647	0.86116	4.54134	0.000600637	0.0068208	No	N/A
ENSG00000107816.17_3	LZTS2	protein_coding	-0.155615	0.897749	5.65516	0.000601639	0.00682617	No	N/A
ENSG00000261427.6_7	AC099518.3	lncRNA	-0.366053	0.775902	2.34265	0.00060302	0.00682981	No	N/A
ENSG00000178295.15_4	GEN1	protein_coding	-0.220667	0.858168	4.47034	0.000602709	0.00682981	No	N/A
ENSG00000106799.13_4	TGFBR1	protein_coding	-0.147949	0.902533	5.86759	0.000611028	0.00691444	No	N/A
ENSG00000186998.16_4	EMID1	protein_coding	-0.27209	0.828119	3.69158	0.000615307	0.00695674	No	N/A
ENSG00000061936.9_3	SFSWAP	protein_coding	0.149207	1.10896	6.35673	0.000618591	0.00698775	No	N/A
ENSG00000152944.9_4	MED21	protein_coding	-0.17136	0.888005	5.25644	0.000620669	0.00699896	No	N/A
ENSG00000196981.3_3	WDR5B	protein_coding	-0.284085	0.821262	3.16103	0.000620566	0.00699896	No	N/A
ENSG00000130856.16_3	ZNF236	protein_coding	0.171681	1.12637	5.22894	0.000624767	0.007039	No	N/A
ENSG00000084693.16_4	AGBL5	protein_coding	0.184001	1.13603	5.00707	0.000625499	0.0070411	No	N/A
ENSG00000075151.20_3	EIF4G3	protein_coding	0.1785	1.13171	6.90348	0.000626929	0.00704688	No	N/A
ENSG00000239305.7_4	RNF103	protein_coding	-0.154008	0.89875	5.67522	0.000627106	0.00704688	No	N/A
ENSG00000189343.7_4	RPS2P46	processed_pseudogene	0.265283	1.20187	3.44385	0.000628418	0.00705548	No	N/A
ENSG00000176476.9_3	SGF29	protein_coding	0.257363	1.19529	3.56953	0.000629687	0.00706357	No	N/A
ENSG00000248710.1_6	AC079594.2	protein_coding	-0.272434	0.827922	3.32377	0.000631526	0.00707803	No	N/A
ENSG00000163938.17_4	GNL3	protein_coding	0.150842	1.11022	6.39879	0.000632187	0.00707928	No	N/A
ENSG00000214063.11_4	TSPAN4	protein_coding	-0.168092	0.890019	5.32825	0.000634297	0.00709675	No	N/A
ENSG00000138617.15_3	PARP16	protein_coding	0.223268	1.16738	4.32596	0.000635071	0.00709925	No	N/A
ENSG00000143226.13_4	FCGR2A	protein_coding	0.226742	1.17019	4.22716	0.000645047	0.00720452	No	N/A
ENSG00000188243.12_2	COMMD6	protein_coding	-0.176582	0.884797	5.11379	0.000646375	0.00720685	No	N/A
ENSG00000173141.5_3	MRPL57	protein_coding	0.166436	1.12228	5.35345	0.000645947	0.00720685	No	N/A
ENSG00000072786.13_4	STK10	protein_coding	0.142299	1.10366	6.05673	0.00064707	0.00720837	No	N/A
ENSG00000185347.17_8	TEDC1	protein_coding	-0.253192	0.839038	3.62978	0.00064981	0.00723265	No	N/A
ENSG00000176946.12_3	THAP4	protein_coding	0.164174	1.12052	5.3889	0.000656901	0.00729897	No	N/A
ENSG00000233954.6_2	UQCRHL	protein_coding	0.350285	1.27481	2.49093	0.000656748	0.00729897	No	N/A
ENSG00000163754.17_5	GYG1	protein_coding	-0.165819	0.891422	5.36441	0.000663777	0.00735941	No	N/A
ENSG00000168653.11_3	NDUFS5	protein_coding	0.146375	1.10678	5.91443	0.000664054	0.00735941	No	N/A
ENSG00000136051.14_3	WASHC4	protein_coding	-0.158441	0.895993	6.62724	0.000663189	0.00735941	No	N/A
ENSG00000185825.16_4	BCAP31	protein_coding	0.158154	1.11586	6.6085	0.000668389	0.00740108	No	N/A
ENSG00000159335.16_3	PTMS	protein_coding	0.234943	1.17686	4.08808	0.000672296	0.00743796	No	N/A
ENSG00000147383.11_6	NSDHL	protein_coding	0.263156	1.2001	3.45391	0.000680681	0.00752427	No	N/A
ENSG00000105369.9_3	CD79A	protein_coding	0.382631	1.30372	2.35479	0.0006825	0.00753791	No	N/A
ENSG00000108561.8_4	C1QBP	protein_coding	0.181821	1.13431	6.96598	0.000687416	0.00757922	No	N/A
ENSG00000061987.16_5	MON2	protein_coding	-0.14264	0.90586	6.01552	0.000692351	0.00762711	No	N/A
ENSG00000088833.17_4	NSFL1C	protein_coding	0.142361	1.10371	6.22119	0.000695969	0.00766041	No	N/A
ENSG00000260244.1_6	AC104083.1	lncRNA	-0.259603	0.835318	3.57782	0.000696843	0.00766349	No	N/A
ENSG00000131828.13_3	PDHA1	protein_coding	0.143944	1.10492	6.25948	0.000698707	0.00767284	No	N/A
ENSG00000066027.12_4	PPP2R5A	protein_coding	-0.144226	0.904864	5.94576	0.000698884	0.00767284	No	N/A
ENSG00000256981.1_5	AC134349.2	unprocessed_pseudogene	-0.542946	0.686368	1.21907	0.000707472	0.00775392	No	N/A
ENSG00000092020.10_3	PPP2R3C	protein_coding	-0.181995	0.881483	4.99418	0.000706992	0.00775392	No	N/A
ENSG00000251322.8_4	SHANK3	protein_coding	-0.161343	0.894192	6.67614	0.000710718	0.00778288	No	N/A
ENSG00000164346.10_5	NSA2	protein_coding	0.179961	1.13285	6.94723	0.000712846	0.00779955	No	N/A
ENSG00000189227.6_3	C15orf61	protein_coding	-0.298001	0.813379	2.96	0.00071564	0.00782348	No	N/A
ENSG00000132305.20_2	IMMT	protein_coding	0.157824	1.1156	6.62522	0.000716356	0.00782467	No	N/A
ENSG00000165630.14_4	PRPF18	protein_coding	0.247468	1.18712	3.72072	0.000718288	0.00783913	No	N/A
ENSG00000099860.9_5	GADD45B	protein_coding	0.144537	1.10538	6.08256	0.00072251	0.00787854	No	N/A
ENSG00000153006.16_5	SREK1IP1	protein_coding	-0.21132	0.863747	4.53357	0.000725132	0.00790044	No	N/A
ENSG00000204261.9_6	PSMB8-AS1	lncRNA	0.2333	1.17552	4.12739	0.000728672	0.0079281	No	N/A
ENSG00000073169.14_5	SELENOO	protein_coding	-0.214343	0.861938	4.47085	0.000728901	0.0079281	No	N/A
ENSG00000126821.8_3	SGPP1	protein_coding	-0.269007	0.829891	3.34535	0.000729938	0.00793269	No	N/A
ENSG00000130649.10_5	CYP2E1	protein_coding	0.231042	1.17368	4.25984	0.000730932	0.0079368	No	N/A
ENSG00000165672.7_3	PRDX3	protein_coding	-0.140952	0.906921	6.03635	0.000738548	0.00801275	No	N/A
ENSG00000140406.3_5	TLNRD1	protein_coding	-0.173823	0.886491	5.16435	0.000741759	0.00804082	No	N/A
ENSG00000126858.18_5	RHOT1	protein_coding	-0.15765	0.896484	5.5078	0.000744417	0.00806285	No	N/A
ENSG00000231113.2_6	AL035587.1	lncRNA	-0.250126	0.840823	3.67083	0.000745166	0.00806418	No	N/A
ENSG00000053372.5_4	MRTO4	protein_coding	0.173319	1.12765	5.15415	0.000746195	0.00806855	No	N/A
ENSG00000235245.1_7	AL360181.2	lncRNA	-0.335568	0.792472	2.5663	0.000747089	0.00807144	No	N/A
ENSG00000119685.20_4	TTLL5	protein_coding	0.148992	1.10879	5.77933	0.000747732	0.00807163	No	N/A
ENSG00000145781.9_6	COMMD10	protein_coding	-0.283631	0.821521	3.11068	0.000752293	0.00811334	No	N/A
ENSG00000238533.1	snoU13	snoRNA	-0.871045	0.546751	-0.605434	0.000752856	0.00811334	No	N/A
ENSG00000279865.1_5	AC006511.3	TEC	-0.436541	0.738904	1.75428	0.000754099	0.0081192	No	N/A
ENSG00000282886.1_6	PTMAP12	processed_pseudogene	-0.583522	0.667333	0.791303	0.000754659	0.0081192	No	N/A
ENSG00000252620.1	RNU6ATAC24P	snRNA	-0.68762	0.620877	0.0753032	0.000756582	0.00813309	No	N/A
ENSG00000178988.11_3	MRFAP1L1	protein_coding	0.242797	1.18328	3.8728	0.00075725	0.00813349	No	N/A
ENSG00000064393.16_4	HIPK2	protein_coding	0.157313	1.11521	6.62533	0.000761329	0.0081637	No	N/A
ENSG00000143155.13_3	TIPRL	protein_coding	-0.174721	0.885939	5.1171	0.000761242	0.0081637	No	N/A
ENSG00000125772.12_3	GPCPD1	protein_coding	-0.16136	0.894182	6.70798	0.00076477	0.00819378	No	N/A
ENSG00000150316.12_3	CWC15	protein_coding	0.157299	1.1152	5.50528	0.000772795	0.00827289	No	N/A
ENSG00000051523.11_4	CYBA	protein_coding	-0.264107	0.832714	7.84924	0.000775566	0.00829566	No	N/A
ENSG00000123728.10_3	RAP2C	protein_coding	-0.146634	0.903356	5.81093	0.000778073	0.00831557	No	N/A
ENSG00000116095.11_3	PLEKHA3	protein_coding	-0.147481	0.902825	5.80319	0.000782248	0.00835327	No	N/A
ENSG00000086232.13_5	EIF2AK1	protein_coding	0.202745	1.15089	7.26327	0.000785922	0.00838555	No	N/A
ENSG00000283907.1_5	AD000090.1	lncRNA	0.560569	1.47485	9.03099	0.00078823	0.00838934	No	N/A
ENSG00000143369.15_4	ECM1	protein_coding	0.185276	1.13703	5.19846	0.000787488	0.00838934	No	N/A
ENSG00000151233.11_3	GXYLT1	protein_coding	-0.223078	0.856736	4.27378	0.000787807	0.00838934	No	N/A
ENSG00000103429.11_3	BFAR	protein_coding	0.151934	1.11106	5.64738	0.000792033	0.00840899	No	N/A
ENSG00000145740.19_4	SLC30A5	protein_coding	-0.169173	0.889352	5.25599	0.000791464	0.00840899	No	N/A
ENSG00000243943.10_4	ZNF512	protein_coding	0.155519	1.11382	5.54291	0.000791888	0.00840899	No	N/A
ENSG00000132612.16_4	VPS4A	protein_coding	0.14339	1.1045	6.27715	0.000794896	0.00843244	No	N/A
ENSG00000157353.17_4	FCSK	protein_coding	-0.244983	0.843826	3.70386	0.000797814	0.00845644	No	N/A
ENSG00000166164.15_5	BRD7	protein_coding	0.147457	1.10762	6.38221	0.000802298	0.00849698	No	N/A
ENSG00000103512.15_4	NOMO1	protein_coding	0.155656	1.11393	5.54108	0.000811456	0.00857691	No	N/A
ENSG00000078319.9_5	PMS2P1	unprocessed_pseudogene	0.185368	1.13711	4.90653	0.000811979	0.00857691	No	N/A
ENSG00000110958.16_3	PTGES3	protein_coding	-0.235995	0.849099	7.59935	0.000812508	0.00857691	No	N/A
ENSG00000238713.1	Y_RNA	misc_RNA	-0.845572	0.55649	-0.650544	0.000811229	0.00857691	No	N/A
ENSG00000160752.14_2	FDPS	protein_coding	0.140117	1.10199	6.04622	0.000813708	0.00858256	No	N/A
ENSG00000230715.3_5	AC018638.2	processed_pseudogene	-0.234899	0.849744	3.9588	0.000833113	0.00878005	No	N/A
ENSG00000128989.10_2	ARPP19	protein_coding	-0.210321	0.864345	7.3492	0.000834484	0.0087873	No	N/A
ENSG00000153936.17_4	HS2ST1	protein_coding	-0.154993	0.898137	5.54358	0.000835564	0.0087915	No	N/A
ENSG00000127955.17_5	GNAI1	protein_coding	-0.149516	0.901553	6.41665	0.000837256	0.00880212	No	N/A
ENSG00000074071.14_3	MRPS34	protein_coding	0.179416	1.13243	5.01544	0.000839779	0.00882144	No	N/A
ENSG00000156531.16_3	PHF6	protein_coding	-0.157328	0.896684	5.4774	0.000842719	0.00884511	No	N/A
ENSG00000086730.17_6	LAT2	protein_coding	0.182132	1.13456	5.09415	0.00085699	0.00897299	No	N/A
ENSG00000142875.19_5	PRKACB	protein_coding	-0.152407	0.899748	6.54642	0.000856491	0.00897299	No	N/A
ENSG00000070950.10_4	RAD18	protein_coding	-0.175251	0.885613	5.09891	0.000856236	0.00897299	No	N/A
ENSG00000139990.17_3	DCAF5	protein_coding	0.139619	1.10161	6.0212	0.000859582	0.00899282	No	N/A
ENSG00000066044.15_4	ELAVL1	protein_coding	0.158369	1.11602	6.68535	0.000860674	0.00899694	No	N/A
ENSG00000104331.9_5	IMPAD1	protein_coding	-0.14799	0.902507	6.43128	0.000867164	0.00905744	No	N/A
ENSG00000008324.11_2	SS18L2	protein_coding	-0.235299	0.849509	3.90592	0.000867921	0.00905801	No	N/A
ENSG00000153044.10_3	CENPH	protein_coding	-0.214747	0.861697	4.46661	0.00087222	0.00909551	No	N/A
ENSG00000011422.12_5	PLAUR	protein_coding	0.171402	1.12615	5.24001	0.000873722	0.00910381	No	N/A
ENSG00000210825.1	SNORA40	snoRNA	-0.578772	0.669533	0.678978	0.000874433	0.00910385	No	N/A
ENSG00000201544.1	SNORA16B	snoRNA	-0.987156	0.504471	-1.18159	0.000875591	0.00910854	No	N/A
ENSG00000285292.1_3	ABCF2	protein_coding	0.220871	1.16544	4.30068	0.000878602	0.0091325	No	N/A
ENSG00000196358.11_3	NTNG2	protein_coding	-0.141492	0.906581	6.19888	0.000880593	0.00914582	No	N/A
ENSG00000265827.1	MIR4680	miRNA	-0.581819	0.668121	0.653006	0.00088449	0.0091789	No	N/A
ENSG00000196562.14_5	SULF2	protein_coding	0.176055	1.12979	5.42153	0.000885426	0.00918122	No	N/A
ENSG00000180008.9_3	SOCS4	protein_coding	-0.170605	0.88847	5.1494	0.00088707	0.00919087	No	N/A
ENSG00000155660.11_6	PDIA4	protein_coding	0.184726	1.1366	7.05953	0.000899207	0.00930913	No	N/A
ENSG00000168300.14_4	PCMTD1	protein_coding	-0.15245	0.899721	5.58673	0.000900458	0.00931461	No	N/A
ENSG00000171421.13_5	MRPL36	protein_coding	0.274188	1.20931	3.20947	0.000905486	0.00935911	No	N/A
ENSG00000073050.11_4	XRCC1	protein_coding	0.165533	1.12158	5.25928	0.000908496	0.00938269	No	N/A
ENSG00000179912.20_6	R3HDM2	protein_coding	0.136676	1.09937	6.10378	0.000910936	0.00940037	No	N/A
ENSG00000260914.3_7	AC026464.4	protein_coding	0.178912	1.13203	4.99316	0.000912203	0.00940591	No	N/A
ENSG00000261864.1_7	AC130462.1	lncRNA	-0.250863	0.840394	3.53581	0.00091489	0.00941855	No	N/A
ENSG00000139133.7_3	ALG10	protein_coding	-0.23617	0.848996	3.85446	0.000914267	0.00941855	No	N/A
ENSG00000132676.16_6	DAP3	protein_coding	0.144389	1.10526	6.35646	0.000923092	0.0094954	No	N/A
ENSG00000271869.1_6	AC026979.2	lncRNA	-0.377317	0.769868	2.12072	0.000926346	0.00952128	No	N/A
ENSG00000004059.11_5	ARF5	protein_coding	0.153797	1.11249	5.54188	0.000930108	0.00953713	No	N/A
ENSG00000174485.15_4	DENND4A	protein_coding	-0.15866	0.895857	6.70379	0.000929094	0.00953713	No	N/A
ENSG00000179855.8_5	GIPC3	protein_coding	0.215832	1.16137	4.33094	0.00092983	0.00953713	No	N/A
ENSG00000091164.13_4	TXNL1	protein_coding	-0.144683	0.904578	5.79849	0.000934447	0.00957399	No	N/A
ENSG00000113391.19_5	FAM172A	protein_coding	-0.233366	0.850648	3.91807	0.000935506	0.00957723	No	N/A
ENSG00000167618.10_5	LAIR2	protein_coding	0.346614	1.27157	3.90147	0.000936499	0.0095798	No	N/A
ENSG00000148450.13_5	MSRB2	protein_coding	0.264681	1.20137	3.32238	0.000945225	0.00966139	No	N/A
ENSG00000197563.11_5	PIGN	protein_coding	-0.164087	0.892493	5.27827	0.000947437	0.00967632	No	N/A
ENSG00000070366.14_6	SMG6	protein_coding	0.140948	1.10263	5.93062	0.000949435	0.00968905	No	N/A
ENSG00000160633.13_3	SAFB	protein_coding	0.174729	1.12875	6.9394	0.000951291	0.00970031	No	N/A
ENSG00000092820.18_4	EZR	protein_coding	0.209821	1.15654	7.36508	0.000952973	0.00970977	No	N/A
ENSG00000067596.11_5	DHX8	protein_coding	0.154012	1.11266	6.62935	0.000958468	0.00975805	No	N/A
ENSG00000175265.17_3	GOLGA8A	protein_coding	-0.243105	0.844925	3.90735	0.000963404	0.00980056	No	N/A
ENSG00000116679.16_3	IVNS1ABP	protein_coding	-0.15546	0.897846	6.6372	0.000964523	0.00980421	No	N/A
ENSG00000183431.12_3	SF3A3	protein_coding	0.176524	1.13016	6.96447	0.00096569	0.00980833	No	N/A
ENSG00000170190.16_6	SLC16A5	protein_coding	-0.184276	0.880091	4.8768	0.000970685	0.0098513	No	N/A
ENSG00000238942.1	SNORD2	snoRNA	-0.368279	0.774706	2.20994	0.000971822	0.00985509	No	N/A
ENSG00000267009.6_7	AC007780.1	lncRNA	0.196636	1.14602	4.68957	0.000974673	0.00986847	No	N/A
ENSG00000285982.1_1	AC012213.5	protein_coding	-0.233381	0.850639	3.87389	0.000974582	0.00986847	No	N/A
ENSG00000242398.2	RN7SL800P	misc_RNA	-0.861966	0.550202	-0.762496	0.000979245	0.00989921	No	N/A
ENSG00000158545.15_5	ZC3H18	protein_coding	0.142585	1.10388	6.31428	0.000978753	0.00989921	No	N/A
ENSG00000062725.10_3	APPBP2	protein_coding	-0.205144	0.867452	4.56428	0.000980733	0.00990648	No	N/A
ENSG00000178802.18_5	MPI	protein_coding	0.175331	1.12922	5.05462	0.00098641	0.00994823	No	N/A
ENSG00000167280.16_3	ENGASE	protein_coding	-0.136905	0.909468	6.17577	0.000987376	0.00995018	No	N/A
ENSG00000177565.16_3	TBL1XR1	protein_coding	-0.211302	0.863757	7.38946	0.000991216	0.00998108	No	N/A
ENSG00000180228.13_4	PRKRA	protein_coding	-0.152033	0.899981	5.55261	0.000992275	0.00998395	No	N/A
ENSG00000156869.13_5	FRRS1	protein_coding	-0.260731	0.834665	3.33223	0.000993658	0.00999006	No	N/A
ENSG00000105393.16_6	BABAM1	protein_coding	0.158539	1.11616	5.38785	0.00100267	0.0100729	No	N/A
ENSG00000198455.4_2	ZXDB	protein_coding	-0.208483	0.865447	4.4581	0.00100384	0.0100767	No	N/A
ENSG00000256500.5_6	AL139300.1	protein_coding	0.16404	1.12042	5.24823	0.00101327	0.0101555	No	N/A
ENSG00000172216.5_2	CEBPB	protein_coding	-0.177982	0.883938	5.16541	0.00101288	0.0101555	No	N/A
ENSG00000202503.1	SNORD34	snoRNA	-0.523414	0.695724	1.01671	0.00101542	0.0101692	No	N/A
ENSG00000142327.13_6	RNPEPL1	protein_coding	-0.143945	0.905041	6.34974	0.00101758	0.0101829	No	N/A
ENSG00000267595.1_5	AC060780.3	unprocessed_pseudogene	-1.01373	0.495263	-1.31236	0.00102009	0.0102001	No	N/A
ENSG00000109586.12_4	GALNT7	protein_coding	-0.145011	0.904372	6.40407	0.00103035	0.0102948	No	N/A
ENSG00000074621.14_5	SLC24A1	protein_coding	0.193816	1.14379	4.72551	0.00104702	0.0104532	No	N/A
ENSG00000207165.1	SNORA70	snoRNA	-0.352812	0.783056	2.36478	0.00105168	0.0104916	No	N/A
ENSG00000204356.14_5	NELFE	protein_coding	0.15226	1.11131	5.54639	0.00105362	0.0105028	No	N/A
ENSG00000197530.12_6	MIB2	protein_coding	-0.180047	0.882674	4.92197	0.00105482	0.0105066	No	N/A
ENSG00000105983.21_4	LMBR1	protein_coding	-0.166438	0.89104	5.19141	0.00105845	0.0105346	No	N/A
ENSG00000186470.14_5	BTN3A2	protein_coding	0.150485	1.10994	5.62122	0.00106545	0.010588	No	N/A
ENSG00000198842.9_2	DUSP27	protein_coding	0.217039	1.16235	4.41163	0.00106534	0.010588	No	N/A
ENSG00000125166.13_3	GOT2	protein_coding	0.134711	1.09787	6.14575	0.00107623	0.0106869	No	N/A
ENSG00000112640.15_5	PPP2R5D	protein_coding	0.147578	1.10771	5.67448	0.00107728	0.010689	No	N/A
ENSG00000198938.2_1	MT-CO3	protein_coding	0.373871	1.29582	11.9318	0.00108254	0.010733	No	N/A
ENSG00000188130.14_4	MAPK12	protein_coding	-0.136138	0.909952	6.04617	0.0010877	0.0107758	No	N/A
ENSG00000132522.16_4	GPS2	protein_coding	0.226621	1.17009	4.04899	0.00109669	0.0108565	No	N/A
ENSG00000109536.12_3	FRG1	protein_coding	0.149515	1.1092	5.59307	0.0010985	0.0108661	No	N/A
ENSG00000164609.10_3	SLU7	protein_coding	0.148652	1.10853	6.5357	0.00110539	0.0109259	No	N/A
ENSG00000230897.1_4	RPS18P12	processed_pseudogene	-0.643513	0.640152	0.208619	0.00111067	0.0109696	No	N/A
ENSG00000240731.1_7	AL139287.1	lncRNA	-0.482899	0.715539	1.25013	0.00112016	0.0110549	No	N/A
ENSG00000256338.2_2	RPL41P2	processed_pseudogene	-0.721143	0.606617	-0.174542	0.00112414	0.0110857	No	N/A
ENSG00000003147.19_5	ICA1	protein_coding	0.290285	1.22288	3.0576	0.00113125	0.0111473	No	N/A
ENSG00000170540.15_4	ARL6IP1	protein_coding	-0.166437	0.891041	6.85595	0.00113887	0.0112041	No	N/A
ENSG00000138794.10_3	CASP6	protein_coding	0.175913	1.12968	4.984	0.00113963	0.0112041	No	N/A
ENSG00000143546.10_3	S100A8	protein_coding	0.218057	1.16317	4.80666	0.00113921	0.0112041	No	N/A
ENSG00000206633.1	SNORA80B	snoRNA	-0.719674	0.607235	-0.165467	0.00114364	0.0112351	No	N/A
ENSG00000237039.1_5	AC018738.1	processed_pseudogene	0.319758	1.24812	2.64902	0.00114924	0.0112773	No	N/A
ENSG00000143252.14_2	SDHC	protein_coding	-0.155357	0.89791	5.42348	0.00114969	0.0112773	No	N/A
ENSG00000263916.1_7	AC100778.2	lncRNA	-0.792272	0.577434	-0.502261	0.00115382	0.011292	No	N/A
ENSG00000178904.19_3	DPY19L3	protein_coding	-0.148539	0.902163	5.62368	0.00115249	0.011292	No	N/A
ENSG00000265369.3_5	PCAT18	lncRNA	-0.283648	0.821511	3.28594	0.00115357	0.011292	No	N/A
ENSG00000116497.18_4	S100PBP	protein_coding	-0.149689	0.901445	5.57076	0.00115675	0.0113121	No	N/A
ENSG00000083520.15_3	DIS3	protein_coding	-0.145416	0.904119	6.4612	0.00115972	0.0113325	No	N/A
ENSG00000167766.18_3	ZNF83	protein_coding	-0.163856	0.892636	5.31006	0.00116516	0.0113771	No	N/A
ENSG00000251992.1	SCARNA17	snoRNA	0.266667	1.20303	3.24048	0.00117037	0.0114187	No	N/A
ENSG00000120742.11_3	SERP1	protein_coding	-0.187657	0.87803	7.17248	0.0011712	0.0114187	No	N/A
ENSG00000167110.17_4	GOLGA2	protein_coding	0.143072	1.10425	5.77094	0.0011722	0.0114199	No	N/A
ENSG00000108639.7_5	SYNGR2	protein_coding	-0.137149	0.909314	5.99389	0.00117747	0.011458	No	N/A
ENSG00000196456.13_5	ZNF775	protein_coding	-0.283703	0.82148	2.97424	0.00117789	0.011458	No	N/A
ENSG00000083937.9_3	CHMP2B	protein_coding	-0.206751	0.866486	4.42334	0.00118212	0.0114905	No	N/A
ENSG00000172667.11_4	ZMAT3	protein_coding	-0.157935	0.896307	6.73529	0.00118676	0.0115269	No	N/A
ENSG00000087338.5_3	GMCL1	protein_coding	-0.180088	0.882649	4.89633	0.00119641	0.0116119	No	N/A
ENSG00000077549.18_5	CAPZB	protein_coding	0.188931	1.13992	7.19431	0.00119893	0.0116188	No	N/A
ENSG00000086102.19_3	NFX1	protein_coding	0.136726	1.09941	6.23357	0.00119893	0.0116188	No	N/A
ENSG00000141867.17_5	BRD4	protein_coding	0.224621	1.16847	7.56379	0.00120291	0.0116414	No	N/A
ENSG00000104921.15_4	FCER2	protein_coding	0.312174	1.24158	2.72632	0.00120397	0.0116414	No	N/A
ENSG00000134086.7_2	VHL	protein_coding	-0.132792	0.912065	6.13518	0.00120317	0.0116414	No	N/A
ENSG00000134056.12_3	MRPS36	protein_coding	-0.241799	0.84569	3.61522	0.00120519	0.0116444	No	N/A
ENSG00000201592.1	snoU2_19	snoRNA	0.402335	1.32164	2.01299	0.00121796	0.011759	No	N/A
ENSG00000277911.1_6	AC243773.2	lncRNA	-0.889748	0.539708	-0.951968	0.00122756	0.0118222	No	N/A
ENSG00000145743.15_3	FBXL17	protein_coding	-0.217244	0.860207	4.1649	0.00122579	0.0118222	No	N/A
ENSG00000160781.17_4	PAQR6	protein_coding	-0.259493	0.835381	3.2872	0.00122817	0.0118222	No	N/A
ENSG00000091640.8_3	SPAG7	protein_coding	0.163909	1.12032	5.19917	0.00122784	0.0118222	No	N/A
ENSG00000285505.1_2	AC010616.2	protein_coding	-0.301735	0.811276	2.81405	0.00122947	0.0118258	No	N/A
ENSG00000163870.15_5	TPRA1	protein_coding	-0.214531	0.861827	4.22796	0.00123282	0.0118492	No	N/A
ENSG00000143162.9_4	CREG1	protein_coding	-0.178501	0.883621	7.05048	0.00123684	0.0118736	No	N/A
ENSG00000114956.20_3	DGUOK	protein_coding	0.193098	1.14322	4.6853	0.0012372	0.0118736	No	N/A
ENSG00000198804.2_1	MT-CO1	protein_coding	0.374684	1.29656	12.7857	0.00125308	0.0120171	No	N/A
ENSG00000100802.15_4	C14orf93	protein_coding	0.247028	1.18676	3.49798	0.00125535	0.0120299	No	N/A
ENSG00000090889.12_3	KIF4A	protein_coding	0.221208	1.16571	4.38481	0.00126019	0.0120673	No	N/A
ENSG00000096968.13_3	JAK2	protein_coding	-0.138862	0.908235	5.88145	0.00126559	0.0121101	No	N/A
ENSG00000167461.12_4	RAB8A	protein_coding	0.229797	1.17267	7.62695	0.00126732	0.0121104	No	N/A
ENSG00000186020.13_6	ZNF529	protein_coding	-0.181963	0.881503	4.84206	0.00126751	0.0121104	No	N/A
ENSG00000141968.8_3	VAV1	protein_coding	0.132771	1.0964	6.12287	0.00126897	0.0121154	No	N/A
ENSG00000197238.4_2	HIST1H4J	protein_coding	0.327068	1.25446	2.54512	0.0012711	0.0121268	No	N/A
ENSG00000165312.6_2	OTUD1	protein_coding	-0.160687	0.894599	5.24538	0.00127315	0.0121336	No	N/A
ENSG00000136715.18_5	SAP130	protein_coding	0.158971	1.11649	5.31603	0.00127371	0.0121336	No	N/A
ENSG00000147854.17_4	UHRF2	protein_coding	-0.150031	0.901231	6.61627	0.00127627	0.0121491	No	N/A
ENSG00000136448.12_6	NMT1	protein_coding	0.144356	1.10524	6.46428	0.0012782	0.0121585	No	N/A
ENSG00000171311.12_3	EXOSC1	protein_coding	0.205232	1.15287	4.43144	0.00128336	0.0121986	No	N/A
ENSG00000181544.15_4	FANCB	protein_coding	-0.283564	0.821559	2.98512	0.00128698	0.0122239	No	N/A
ENSG00000272305.5_7	AC096887.1	protein_coding	-0.448434	0.732838	1.43615	0.0012883	0.0122275	No	N/A
ENSG00000082068.8_2	WDR70	protein_coding	0.201403	1.14982	4.53502	0.00129713	0.0123023	No	N/A
ENSG00000185298.13_4	CCDC137	protein_coding	0.219784	1.16456	4.1083	0.00130255	0.0123445	No	N/A
ENSG00000175305.17_3	CCNE2	protein_coding	-0.236594	0.848747	4.28674	0.0013077	0.0123842	No	N/A
ENSG00000033050.9_4	ABCF2	protein_coding	0.179159	1.13222	4.92267	0.00131138	0.0124099	No	N/A
ENSG00000106305.10_3	AIMP2	protein_coding	0.211205	1.15765	4.28231	0.00131614	0.0124459	No	N/A
ENSG00000164329.13_4	TENT2	protein_coding	-0.142108	0.906194	6.39572	0.00132376	0.0125087	No	N/A
ENSG00000143294.15_3	PRCC	protein_coding	0.137676	1.10013	5.9035	0.00132691	0.0125293	No	N/A
ENSG00000255135.4_6	AP002360.1	lncRNA	0.35306	1.27727	2.23844	0.00133161	0.0125645	No	N/A
ENSG00000152242.11_5	C18orf25	protein_coding	-0.13374	0.911466	6.1979	0.00134321	0.0126647	No	N/A
ENSG00000103168.16_7	TAF1C	protein_coding	-0.145346	0.904162	5.62903	0.00134453	0.0126679	No	N/A
ENSG00000143314.12_4	MRPL24	protein_coding	0.200515	1.14911	4.60158	0.00134989	0.0127091	No	N/A
ENSG00000213600.3_7	U73169.1	lncRNA	-0.380551	0.768144	2.04614	0.00136484	0.0128405	No	N/A
ENSG00000108298.11_4	RPL19	protein_coding	0.353743	1.27787	10.6705	0.00137051	0.012875	No	N/A
ENSG00000065183.16_3	WDR3	protein_coding	0.180246	1.13308	4.87611	0.00136983	0.012875	No	N/A
ENSG00000184203.8_4	PPP1R2	protein_coding	-0.141794	0.906391	5.754	0.00137193	0.012879	No	N/A
ENSG00000263941.1	RN7SL32P	misc_RNA	-0.657323	0.634054	0.0646368	0.00137754	0.0129222	No	N/A
ENSG00000266094.7_3	RASSF5	protein_coding	0.139465	1.1015	6.24871	0.00137871	0.0129237	No	N/A
ENSG00000006652.14_6	IFRD1	protein_coding	-0.143306	0.905442	6.45828	0.00138401	0.012964	No	N/A
ENSG00000090020.11_3	SLC9A1	protein_coding	0.152442	1.11145	5.45129	0.00139066	0.0130169	No	N/A
ENSG00000166881.10_6	NEMP1	protein_coding	-0.167517	0.890374	5.15927	0.00139341	0.0130332	No	N/A
ENSG00000200320.1	SNORA63	snoRNA	-0.327175	0.797096	2.54313	0.00140372	0.0131106	No	N/A
ENSG00000151445.16_6	VIPAS39	protein_coding	0.182204	1.13462	4.81586	0.0014035	0.0131106	No	N/A
ENSG00000140263.14_3	SORD	protein_coding	0.167683	1.12325	5.07273	0.00140782	0.0131393	No	N/A
ENSG00000207603.1	MIR7-1	miRNA	-0.599319	0.660065	0.437211	0.00141785	0.0132138	No	N/A
ENSG00000238975.1	snoU13	snoRNA	-0.470393	0.721768	1.28085	0.00141733	0.0132138	No	N/A
ENSG00000160194.18_3	NDUFV3	protein_coding	0.141884	1.10334	5.72756	0.00142073	0.0132311	No	N/A
ENSG00000169020.10_4	ATP5ME	protein_coding	0.176136	1.12985	4.91702	0.00142651	0.0132657	No	N/A
ENSG00000133321.11_4	PLAAT4	protein_coding	0.224411	1.1683	3.96144	0.0014256	0.0132657	No	N/A
ENSG00000163946.13_4	TASOR	protein_coding	-0.166163	0.89121	6.90251	0.00143326	0.0133188	No	N/A
ENSG00000110536.14_4	PTPMT1	protein_coding	0.199299	1.14814	4.54245	0.00143643	0.0133387	No	N/A
ENSG00000183598.3_2	HIST2H3D	protein_coding	-0.219938	0.858602	4.15554	0.00143982	0.0133606	No	N/A
ENSG00000221823.11_4	PPP3R1	protein_coding	-0.165607	0.891553	6.89803	0.00144382	0.0133865	No	N/A
ENSG00000164211.13_3	STARD4	protein_coding	-0.261459	0.834244	3.3614	0.00144469	0.0133865	No	N/A
ENSG00000155096.14_4	AZIN1	protein_coding	-0.211879	0.863412	7.46724	0.0014476	0.0134039	No	N/A
ENSG00000156973.14_3	PDE6D	protein_coding	0.230711	1.17341	3.7935	0.00146183	0.0135207	No	N/A
ENSG00000211455.8_4	STK38L	protein_coding	-0.163201	0.893042	5.15672	0.00146232	0.0135207	No	N/A
ENSG00000233913.7_4	RPL10P9	processed_pseudogene	-0.54639	0.684731	0.73279	0.00146541	0.0135396	No	N/A
ENSG00000238961.1	SNORA47	snoRNA	0.582957	1.49792	0.68138	0.00148892	0.0137371	No	N/A
ENSG00000115145.10_3	STAM2	protein_coding	-0.196182	0.872858	4.58597	0.00148876	0.0137371	No	N/A
ENSG00000115539.14_5	PDCL3	protein_coding	0.201591	1.14997	4.51294	0.00149467	0.0137802	No	N/A
ENSG00000178966.16_5	RMI1	protein_coding	-0.264337	0.832581	3.25964	0.00150517	0.0138671	No	N/A
ENSG00000107438.9_3	PDLIM1	protein_coding	0.236178	1.17787	7.72796	0.00150662	0.0138706	No	N/A
ENSG00000149548.15_3	CCDC15	protein_coding	0.286912	1.22003	2.96517	0.00151227	0.0139126	No	N/A
ENSG00000265396.1	MIR3128	miRNA	-0.827003	0.563699	-0.751975	0.00151703	0.0139465	No	N/A
ENSG00000270069.1_6	MIR222HG	lncRNA	-0.15568	0.897709	6.75348	0.00151833	0.0139485	No	N/A
ENSG00000237875.1_5	AL353691.2	processed_pseudogene	-0.796767	0.575638	-0.641277	0.00152902	0.0140367	No	N/A
ENSG00000264058.2_8	AC073508.2	protein_coding	0.130843	1.09493	6.09195	0.00154845	0.0142049	No	N/A
ENSG00000125148.7_3	MT2A	protein_coding	0.304244	1.23477	2.92126	0.00156554	0.0143515	No	N/A
ENSG00000162373.13_4	BEND5	protein_coding	0.276685	1.21141	2.9933	0.00157655	0.0144422	No	N/A
ENSG00000116704.8_3	SLC35D1	protein_coding	-0.196977	0.872377	4.5467	0.00158146	0.0144768	No	N/A
ENSG00000164253.14_6	WDR41	protein_coding	-0.141535	0.906554	5.67903	0.00159883	0.0146255	No	N/A
ENSG00000164062.13_4	APEH	protein_coding	0.131818	1.09567	6.17889	0.00160106	0.0146355	No	N/A
ENSG00000278615.4_3	C11orf98	protein_coding	0.28859	1.22145	2.83385	0.00160711	0.0146725	No	N/A
ENSG00000205730.6_4	ITPRIPL2	protein_coding	-0.13447	0.911004	5.95567	0.00160739	0.0146725	No	N/A
ENSG00000121879.5_5	PIK3CA	protein_coding	-0.143488	0.905328	5.61501	0.00160959	0.0146822	No	N/A
ENSG00000047579.19_3	DTNBP1	protein_coding	0.229621	1.17253	3.7447	0.00161579	0.0147283	No	N/A
ENSG00000132792.19_4	CTNNBL1	protein_coding	0.151573	1.11078	5.39481	0.00162323	0.0147753	No	N/A
ENSG00000136404.15_4	TM6SF1	protein_coding	-0.373872	0.771708	2.28185	0.00162261	0.0147753	No	N/A
ENSG00000168116.14_4	KIAA1586	protein_coding	-0.218782	0.859291	4.00793	0.0016282	0.0147971	No	N/A
ENSG00000152520.14_4	PAN3	protein_coding	-0.171842	0.887709	7.01226	0.00162789	0.0147971	No	N/A
ENSG00000135241.17_6	PNPLA8	protein_coding	-0.145618	0.903992	5.555	0.00162907	0.0147971	No	N/A
ENSG00000074266.20_4	EED	protein_coding	-0.221821	0.857482	3.92368	0.00164364	0.014919	No	N/A
ENSG00000101654.17_4	RNMT	protein_coding	-0.136617	0.90965	5.84541	0.00164903	0.0149573	No	N/A
ENSG00000130304.17_4	SLC27A1	protein_coding	-0.163589	0.892801	5.10824	0.00165306	0.0149833	No	N/A
ENSG00000268362.6_7	AC092279.1	lncRNA	-0.139877	0.907596	5.77422	0.00165777	0.0149859	No	N/A
ENSG00000143207.21_7	COP1	protein_coding	-0.163998	0.892548	5.09952	0.001658	0.0149859	No	N/A
ENSG00000181744.8_4	DIPK2A	protein_coding	-0.183886	0.880328	4.75331	0.0016566	0.0149859	No	N/A
ENSG00000118680.13_4	MYL12B	protein_coding	0.181221	1.13384	7.16155	0.0016574	0.0149859	No	N/A
ENSG00000198160.14_3	MIER1	protein_coding	-0.139294	0.907963	6.42008	0.00166083	0.015001	No	N/A
ENSG00000188811.14_4	NHLRC3	protein_coding	-0.167232	0.890549	5.03916	0.00166808	0.015056	No	N/A
ENSG00000128708.13_3	HAT1	protein_coding	-0.131528	0.912864	6.06276	0.00168664	0.0152128	No	N/A
ENSG00000252542.1	SNORD36C	snoRNA	-0.570892	0.673201	0.50737	0.00168974	0.0152301	No	N/A
ENSG00000119705.9_6	SLIRP	protein_coding	0.211779	1.15812	4.16502	0.00169563	0.0152725	No	N/A
ENSG00000265681.7_5	RPL17	protein_coding	0.302828	1.23356	8.76613	0.00169982	0.0152995	No	N/A
ENSG00000000419.12_4	DPM1	protein_coding	-0.202692	0.868927	4.36332	0.00170762	0.015359	No	N/A
ENSG00000254325.2_7	AC018607.1	lncRNA	-0.246849	0.842735	3.5408	0.00171019	0.0153701	No	N/A
ENSG00000106443.16_3	PHF14	protein_coding	0.133526	1.09697	5.95617	0.00171123	0.0153701	No	N/A
ENSG00000130638.17_5	ATXN10	protein_coding	-0.137923	0.908827	5.79162	0.00171553	0.0153728	No	N/A
ENSG00000114450.10_4	GNB4	protein_coding	-0.146854	0.903218	6.65037	0.0017163	0.0153728	No	N/A
ENSG00000075785.12_2	RAB7A	protein_coding	0.173064	1.12745	7.04305	0.00171547	0.0153728	No	N/A
ENSG00000207357.1	RNU6-2	snRNA	0.425418	1.34296	1.80888	0.00171289	0.0153728	No	N/A
ENSG00000112245.11_4	PTP4A1	protein_coding	-0.158629	0.895876	6.83476	0.0017203	0.0153979	No	N/A
ENSG00000158691.14_2	ZSCAN12	protein_coding	0.203393	1.1514	4.36144	0.00172187	0.0154013	No	N/A
ENSG00000197982.14_5	C1orf122	protein_coding	-0.282962	0.821902	2.86277	0.00172549	0.0154229	No	N/A
ENSG00000207468.1	SNORA19	snoRNA	-0.710007	0.611317	-0.304134	0.00173635	0.0155092	No	N/A
ENSG00000073792.15_3	IGF2BP2	protein_coding	0.207511	1.15469	7.46141	0.00174136	0.0155432	No	N/A
ENSG00000128973.13_4	CLN6	protein_coding	-0.14437	0.904774	5.62534	0.00174452	0.0155606	No	N/A
ENSG00000181788.4_3	SIAH2	protein_coding	-0.153331	0.899172	5.32173	0.00174775	0.0155716	No	N/A
ENSG00000130204.13_7	TOMM40	protein_coding	0.130918	1.09499	6.06553	0.00174817	0.0155716	No	N/A
ENSG00000285399.2_3	AC104162.2	lncRNA	-0.274945	0.826482	3.01151	0.00175305	0.0156043	No	N/A
ENSG00000149313.11_3	AASDHPPT	protein_coding	-0.200255	0.870396	4.42888	0.0017739	0.0157681	No	N/A
ENSG00000146802.12_3	TMEM168	protein_coding	-0.223721	0.856354	3.837	0.00177364	0.0157681	No	N/A
ENSG00000174738.13_3	NR1D2	protein_coding	-0.196317	0.872776	4.53583	0.00178108	0.015821	No	N/A
ENSG00000261796.1_3	ISY1-RAB43	protein_coding	0.198117	1.1472	4.46006	0.0017841	0.0158369	No	N/A
ENSG00000155393.13_4	HEATR3	protein_coding	-0.232158	0.851361	3.65332	0.00180471	0.0160089	No	N/A
ENSG00000157349.16_5	DDX19B	protein_coding	0.169209	1.12444	4.968	0.00180688	0.0160171	No	N/A
ENSG00000053770.12_4	AP5M1	protein_coding	-0.165603	0.891556	5.03524	0.00182924	0.016193	No	N/A
ENSG00000100564.9_5	PIGH	protein_coding	-0.245406	0.843578	3.36018	0.00182833	0.016193	No	N/A
ENSG00000127415.13_4	IDUA	protein_coding	-0.214927	0.86159	4.03978	0.00183357	0.0162004	No	N/A
ENSG00000205413.8_4	SAMD9	protein_coding	-0.134479	0.910999	5.94779	0.00183384	0.0162004	No	N/A
ENSG00000114850.6_2	SSR3	protein_coding	-0.145321	0.904178	6.62963	0.00183341	0.0162004	No	N/A
ENSG00000114391.13_3	RPL24	protein_coding	0.315894	1.24478	9.25815	0.00183936	0.016238	No	N/A
ENSG00000071655.18_5	MBD3	protein_coding	-0.145734	0.90392	5.53486	0.00184631	0.0162882	No	N/A
ENSG00000141480.18_4	ARRB2	protein_coding	0.216804	1.16216	7.56799	0.00184863	0.0162976	No	N/A
ENSG00000171763.19_3	SPATA5L1	protein_coding	-0.282658	0.822075	2.87485	0.00185102	0.0163074	No	N/A
ENSG00000064961.19_4	HMG20B	protein_coding	0.134773	1.09792	6.32687	0.00185382	0.0163141	No	N/A
ENSG00000068489.12_5	PRR11	protein_coding	0.139955	1.10187	5.75351	0.0018543	0.0163141	No	N/A
ENSG00000055211.14_4	GINM1	protein_coding	-0.157944	0.896301	5.18076	0.00186244	0.0163745	No	N/A
ENSG00000111911.7_3	HINT3	protein_coding	-0.205669	0.867137	4.23666	0.00186698	0.0164032	No	N/A
ENSG00000166529.14_3	ZSCAN21	protein_coding	0.319746	1.24811	2.43329	0.00186864	0.0164066	No	N/A
ENSG00000115947.13_3	ORC4	protein_coding	-0.206131	0.866859	4.22949	0.0018714	0.0164085	No	N/A
ENSG00000056972.20_6	TRAF3IP2	protein_coding	0.150382	1.10986	5.4064	0.00187095	0.0164085	No	N/A
ENSG00000120656.11_2	TAF12	protein_coding	0.227288	1.17063	3.75748	0.00187763	0.0164519	No	N/A
ENSG00000143436.11_5	MRPL9	protein_coding	0.143514	1.10459	5.57069	0.00188018	0.0164631	No	N/A
ENSG00000104643.10_3	MTMR9	protein_coding	-0.224169	0.856088	3.7965	0.00188345	0.0164805	No	N/A
ENSG00000221241.1	SNORD88A	snoRNA	-0.777697	0.583297	-0.66083	0.00188545	0.0164868	No	N/A
ENSG00000129083.12_3	COPB1	protein_coding	-0.156731	0.897055	6.82628	0.00189136	0.0165273	No	N/A
ENSG00000258682.1_7	AL132989.1	lncRNA	-0.413804	0.750641	1.59277	0.00189847	0.0165558	No	N/A
ENSG00000134107.4_2	BHLHE40	protein_coding	0.17918	1.13224	7.16284	0.00189749	0.0165558	No	N/A
ENSG00000112339.14_5	HBS1L	protein_coding	-0.127447	0.91545	6.12922	0.00189791	0.0165558	No	N/A
ENSG00000169762.17_3	TAPT1	protein_coding	-0.136833	0.909513	5.77089	0.00190464	0.0165983	No	N/A
ENSG00000198618.5_4	PPIAP22	processed_pseudogene	0.353036	1.27725	2.15198	0.00193033	0.0168108	No	N/A
ENSG00000163605.14_3	PPP4R2	protein_coding	-0.135799	0.910166	5.78956	0.00193324	0.0168248	No	N/A
ENSG00000184207.8_3	PGP	protein_coding	-0.232723	0.851027	3.72129	0.00194125	0.0168732	No	N/A
ENSG00000112701.18_4	SENP6	protein_coding	-0.150001	0.90125	6.73103	0.00194142	0.0168732	No	N/A
ENSG00000155115.7_3	GTF3C6	protein_coding	0.16192	1.11878	5.11542	0.00194912	0.0169287	No	N/A
ENSG00000276216.1_6	AC245014.3	lncRNA	0.230631	1.17335	3.96236	0.00196302	0.0170301	No	N/A
ENSG00000095564.14_3	BTAF1	protein_coding	-0.163269	0.892999	6.9248	0.00196343	0.0170301	No	N/A
ENSG00000052723.11_3	SIKE1	protein_coding	-0.151344	0.900411	5.33361	0.00197511	0.0171199	No	N/A
ENSG00000130830.15_5	MPP1	protein_coding	0.144364	1.10524	6.61352	0.00197679	0.0171229	No	N/A
ENSG00000252113.1	RNU6-523P	snRNA	-0.774741	0.584494	-0.558564	0.00198108	0.0171485	No	N/A
ENSG00000239183.1	SNORA84	snoRNA	-0.742983	0.597503	-0.498385	0.00198366	0.0171593	No	N/A
ENSG00000184208.11_3	C22orf46	protein_coding	0.234244	1.17629	3.5871	0.00199124	0.0172018	No	N/A
ENSG00000011405.13_3	PIK3C2A	protein_coding	-0.151835	0.900105	5.36723	0.0019908	0.0172018	No	N/A
ENSG00000077152.11_4	UBE2T	protein_coding	0.295732	1.22751	2.96015	0.00199532	0.0172255	No	N/A
ENSG00000163125.15_4	RPRD2	protein_coding	0.136906	1.09954	6.41706	0.00200193	0.017271	No	N/A
ENSG00000185608.8_2	MRPL40	protein_coding	0.229835	1.1727	3.64243	0.00201646	0.0173847	No	N/A
ENSG00000124762.13_3	CDKN1A	protein_coding	-0.128914	0.914519	6.06939	0.00201969	0.0173893	No	N/A
ENSG00000251959.1	snoR442	snoRNA	-0.842664	0.557613	-0.701869	0.002019	0.0173893	No	N/A
ENSG00000141425.18_6	RPRD1A	protein_coding	-0.159158	0.895548	5.12812	0.00202381	0.0174131	No	N/A
ENSG00000120885.21_4	CLU	protein_coding	0.201289	1.14973	4.65028	0.0020368	0.0175079	No	N/A
ENSG00000085840.13_3	ORC1	protein_coding	0.15411	1.11273	5.39718	0.00203754	0.0175079	No	N/A
ENSG00000269925.1_7	Z98884.2	lncRNA	-0.588218	0.665164	0.333443	0.00204367	0.0175488	No	N/A
ENSG00000150782.12_4	IL18	protein_coding	-0.169712	0.88902	5.02012	0.00204528	0.017551	No	N/A
ENSG00000118596.12_5	SLC16A7	protein_coding	-0.192305	0.875206	4.66768	0.00205234	0.0175999	No	N/A
ENSG00000116962.15_3	NID1	protein_coding	0.132588	1.09626	6.23351	0.00207967	0.0178224	No	N/A
ENSG00000197142.10_2	ACSL5	protein_coding	0.132662	1.09631	5.95566	0.00208742	0.0178769	No	N/A
ENSG00000168522.13_5	FNTA	protein_coding	-0.14194	0.9063	5.56648	0.00209603	0.0179149	No	N/A
ENSG00000214367.7_3	HAUS3	protein_coding	-0.199349	0.870944	4.3567	0.00209534	0.0179149	No	N/A
ENSG00000054967.13_4	RELT	protein_coding	-0.128381	0.914858	6.04224	0.00209412	0.0179149	No	N/A
ENSG00000232888.4_4	RPS11P5	processed_pseudogene	-0.63192	0.645317	0.0486603	0.00210878	0.018012	No	N/A
ENSG00000121057.13_5	AKAP1	protein_coding	0.15868	1.11627	5.17367	0.00211412	0.0180456	No	N/A
ENSG00000131899.11_3	LLGL1	protein_coding	-0.203821	0.868248	4.24996	0.00211845	0.0180706	No	N/A
ENSG00000287104.1_1	AC097382.3	lncRNA	0.494245	1.40858	1.02961	0.00212767	0.0181372	No	N/A
ENSG00000176444.19_3	CLK2	protein_coding	0.140727	1.10246	5.60608	0.00213628	0.0181986	No	N/A
ENSG00000215472.10_3	RPL17-C18orf32	protein_coding	0.294937	1.22683	8.72928	0.00214834	0.0182893	No	N/A
ENSG00000270149.5_6	AL591806.3	protein_coding	0.129296	1.09376	6.20877	0.002152	0.0183034	No	N/A
ENSG00000238966.1	SNORD112	snoRNA	-0.656821	0.634274	-0.0262325	0.00215285	0.0183034	No	N/A
ENSG00000185475.11_5	TMEM179B	protein_coding	-0.196178	0.87286	4.43552	0.00216587	0.0184021	No	N/A
ENSG00000283045.1_6	AC103703.1	lncRNA	-0.601136	0.659235	0.30645	0.00217249	0.0184345	No	N/A
ENSG00000197056.11_4	ZMYM1	protein_coding	-0.225217	0.855466	3.72485	0.00217256	0.0184345	No	N/A
ENSG00000201793.1	RN7SKP9	misc_RNA	0.25264	1.19139	3.43942	0.00217743	0.0184638	No	N/A
ENSG00000203804.4_3	ADAMTSL4-AS1	lncRNA	-0.1965	0.872665	4.46221	0.00218447	0.0184869	No	N/A
ENSG00000124767.7_3	GLO1	protein_coding	-0.133884	0.911375	5.82854	0.00218359	0.0184869	No	N/A
ENSG00000146281.6_3	PM20D2	protein_coding	-0.126776	0.915876	6.17178	0.00218378	0.0184869	No	N/A
ENSG00000134352.20_4	IL6ST	protein_coding	-0.136017	0.910028	6.37699	0.00218962	0.0185184	No	N/A
ENSG00000100372.15_5	SLC25A17	protein_coding	-0.277746	0.824879	2.93809	0.0021958	0.0185585	No	N/A
ENSG00000184209.14_3	SNRNP35	protein_coding	0.199383	1.14821	4.31933	0.00221271	0.0186891	No	N/A
ENSG00000187653.11_4	TMSB4XP8	processed_pseudogene	-0.541428	0.687091	0.614196	0.00221813	0.0187226	No	N/A
ENSG00000104814.13_4	MAP4K1	protein_coding	0.159771	1.11711	5.12412	0.002222	0.0187307	No	N/A
ENSG00000071073.13_3	MGAT4A	protein_coding	-0.19962	0.87078	4.46222	0.0022214	0.0187307	No	N/A
ENSG00000115241.11_4	PPM1G	protein_coding	0.167736	1.12329	7.02273	0.00222487	0.0187428	No	N/A
ENSG00000162734.12_3	PEA15	protein_coding	0.150599	1.11003	5.37801	0.00222764	0.0187538	No	N/A
ENSG00000177576.11_4	C18orf32	protein_coding	-0.225356	0.855384	3.67764	0.00224798	0.0189004	No	N/A
ENSG00000131507.11_3	NDFIP1	protein_coding	-0.137992	0.908783	5.67598	0.00224662	0.0189004	No	N/A
ENSG00000158717.10_2	RNF166	protein_coding	-0.12643	0.916095	6.14678	0.00225178	0.0189199	No	N/A
ENSG00000184117.11_3	NIPSNAP1	protein_coding	0.164928	1.12111	4.9918	0.00225547	0.0189386	No	N/A
ENSG00000263731.1_7	AC145207.5	lncRNA	-0.221355	0.85776	3.86008	0.00226228	0.018971	No	N/A
ENSG00000185088.14_3	RPS27L	protein_coding	0.147135	1.10737	5.39516	0.00226187	0.018971	No	N/A
ENSG00000136536.15_4	MARCH7	protein_coding	-0.139009	0.908143	6.5225	0.00226959	0.01902	No	N/A
ENSG00000257258.2_6	AC012150.1	lncRNA	-0.456994	0.728503	1.21918	0.00227158	0.0190243	No	N/A
ENSG00000273189.1_7	AC010619.2	lncRNA	-0.162546	0.893447	6.94416	0.00227767	0.0190629	No	N/A
ENSG00000197958.13_4	RPL12	protein_coding	0.329898	1.25692	10.1413	0.00228045	0.0190738	No	N/A
ENSG00000240356.6_4	RPL23AP7	transcribed_processed_pseudogene	0.308522	1.23844	2.50486	0.00228877	0.019131	No	N/A
ENSG00000118418.14_3	HMGN3	protein_coding	0.137808	1.10023	5.66559	0.00229665	0.0191844	No	N/A
ENSG00000031698.13_3	SARS	protein_coding	0.132618	1.09628	5.83258	0.00230078	0.0192064	No	N/A
ENSG00000217555.12_4	CKLF	protein_coding	0.234321	1.17635	3.48394	0.0023135	0.0193001	No	N/A
ENSG00000107281.10_4	NPDC1	protein_coding	-0.238747	0.847481	3.60521	0.00233212	0.0194429	No	N/A
ENSG00000125818.18_7	PSMF1	protein_coding	0.133853	1.09722	6.38868	0.00234549	0.0195291	No	N/A
ENSG00000164611.13_4	PTTG1	protein_coding	0.20546	1.15305	4.2782	0.00234496	0.0195291	No	N/A
ENSG00000154217.15_5	PITPNC1	protein_coding	0.222469	1.16673	3.7456	0.00234727	0.0195313	No	N/A
ENSG00000286001.1_1	AC021087.5	protein_coding	0.134413	1.09765	5.78646	0.00236193	0.0195555	No	N/A
ENSG00000023516.9_3	AKAP11	protein_coding	-0.146552	0.903407	6.72328	0.00236345	0.0195555	No	N/A
ENSG00000171488.15_4	LRRC8C	protein_coding	-0.138323	0.908574	5.6281	0.00235788	0.0195555	No	N/A
ENSG00000168404.13_4	MLKL	protein_coding	0.166398	1.12225	4.96301	0.002363	0.0195555	No	N/A
ENSG00000135972.9_4	MRPS9	protein_coding	0.219662	1.16446	3.82252	0.00236383	0.0195555	No	N/A
ENSG00000151835.16_5	SACS	protein_coding	-0.14573	0.903922	6.69906	0.00235679	0.0195555	No	N/A
ENSG00000174125.8_4	TLR1	protein_coding	-0.190136	0.876523	4.53483	0.00235366	0.0195555	No	N/A
ENSG00000070010.19_7	UFD1	protein_coding	0.13803	1.1004	5.65219	0.00235635	0.0195555	No	N/A
ENSG00000198783.6_3	ZNF830	protein_coding	0.21116	1.15762	4.00687	0.00236191	0.0195555	No	N/A
ENSG00000239127.1	SNORD125	snoRNA	-0.62842	0.646885	0.0526729	0.0023654	0.0195559	No	N/A
ENSG00000158292.7_3	GPR153	protein_coding	-0.295717	0.814667	3.59682	0.00237685	0.0196379	No	N/A
ENSG00000188747.8_4	NOXA1	protein_coding	-0.384296	0.766153	1.80452	0.00238118	0.0196611	No	N/A
ENSG00000105879.12_3	CBLL1	protein_coding	0.140748	1.10248	5.54141	0.00238314	0.0196647	No	N/A
ENSG00000237976.1_7	AL391069.2	lncRNA	0.380916	1.30217	1.85471	0.0023861	0.0196765	No	N/A
ENSG00000263776.1	SNORA4	snoRNA	-0.305029	0.809426	2.51276	0.00241058	0.0198657	No	N/A
ENSG00000186566.13_4	GPATCH8	protein_coding	0.138257	1.10058	6.52902	0.00241691	0.0198925	No	N/A
ENSG00000102226.9_3	USP11	protein_coding	0.136352	1.09912	6.46867	0.00241591	0.0198925	No	N/A
ENSG00000219626.9_6	FAM228B	protein_coding	0.152232	1.11129	5.22603	0.00243054	0.0199919	No	N/A
ENSG00000121104.8_5	FAM117A	protein_coding	0.188944	1.13993	7.32385	0.00243848	0.0200444	No	N/A
ENSG00000129128.13_3	SPCS3	protein_coding	-0.193979	0.874191	7.38529	0.002446	0.0200933	No	N/A
ENSG00000100380.14_4	ST13	protein_coding	0.242194	1.18279	7.9024	0.00244875	0.0201031	No	N/A
ENSG00000077232.18_5	DNAJC10	protein_coding	-0.13372	0.911478	6.38504	0.00245224	0.0201061	No	N/A
ENSG00000108774.14_4	RAB5C	protein_coding	0.128824	1.0934	6.26545	0.0024514	0.0201061	No	N/A
ENSG00000064201.15_6	TSPAN32	protein_coding	-0.302388	0.810909	2.7809	0.00246076	0.0201632	No	N/A
ENSG00000112763.17_5	BTN2A1	protein_coding	0.164164	1.12052	4.97754	0.00246987	0.0202122	No	N/A
ENSG00000181817.6_3	LSM10	protein_coding	0.239103	1.18026	3.36843	0.00246982	0.0202122	No	N/A
ENSG00000269955.2_4	FMC1-LUC7L2	protein_coding	0.151653	1.11084	5.24256	0.00247263	0.0202219	No	N/A
ENSG00000179454.13_2	KLHL28	protein_coding	-0.191243	0.875851	4.49035	0.00248155	0.0202691	No	N/A
ENSG00000120137.7_4	PANK3	protein_coding	-0.135908	0.910097	6.47956	0.00248122	0.0202691	No	N/A
ENSG00000105270.15_3	CLIP3	protein_coding	0.24064	1.18152	7.64452	0.002492	0.0203204	No	N/A
ENSG00000107745.19_6	MICU1	protein_coding	0.165299	1.1214	4.94586	0.00249256	0.0203204	No	N/A
ENSG00000099904.15_3	ZDHHC8	protein_coding	-0.126183	0.916252	6.04415	0.00249201	0.0203204	No	N/A
ENSG00000174306.21_4	ZHX3	protein_coding	0.170675	1.12559	4.84888	0.00249583	0.0203342	No	N/A
ENSG00000139168.8_6	ZCRB1	protein_coding	0.159596	1.11697	5.04879	0.00251699	0.0204937	No	N/A
ENSG00000132952.12_4	USPL1	protein_coding	-0.15068	0.900826	5.29099	0.00252465	0.0205431	No	N/A
ENSG00000129968.15_2	ABHD17A	protein_coding	-0.144647	0.904601	5.40224	0.00252851	0.0205455	No	N/A
ENSG00000165716.11_4	DIPK1B	protein_coding	-0.158218	0.896131	6.89671	0.00252973	0.0205455	No	N/A
ENSG00000146676.9_5	PURB	protein_coding	-0.142495	0.905951	6.67365	0.00252712	0.0205455	No	N/A
ENSG00000155858.6_3	LSM11	protein_coding	-0.23359	0.850516	3.45345	0.00253202	0.0205512	No	N/A
ENSG00000163634.12_5	THOC7	protein_coding	0.165537	1.12158	4.93298	0.00255614	0.0207146	No	N/A
ENSG00000140836.17_7	ZFHX3	protein_coding	0.143358	1.10447	6.66504	0.00255698	0.0207146	No	N/A
ENSG00000171467.16_6	ZNF318	protein_coding	0.153371	1.11217	5.20083	0.00255582	0.0207146	No	N/A
ENSG00000041353.10_5	RAB27B	protein_coding	-0.152091	0.899945	5.25206	0.00256064	0.0207312	No	N/A
ENSG00000206834.1	SNORA1	snoRNA	-0.715295	0.60908	-0.468136	0.00257147	0.0208058	No	N/A
ENSG00000119725.18_3	ZNF410	protein_coding	-0.143704	0.905192	5.4211	0.0025766	0.0208342	No	N/A
ENSG00000090263.16_5	MRPS33	protein_coding	0.211101	1.15757	3.96917	0.00259888	0.020988	No	N/A
ENSG00000132109.10_3	TRIM21	protein_coding	0.207624	1.15478	4.05826	0.00259769	0.020988	No	N/A
ENSG00000273176.1_6	AL008635.1	lncRNA	-0.885387	0.541342	-1.05752	0.00260239	0.0209959	No	N/A
ENSG00000185658.13_4	BRWD1	protein_coding	-0.165607	0.891554	7.02794	0.0026031	0.0209959	No	N/A
ENSG00000013374.16_6	NUB1	protein_coding	0.134363	1.09761	6.45067	0.00260727	0.0210164	No	N/A
ENSG00000272768.1_6	AC004854.2	lncRNA	-0.365992	0.775935	1.94616	0.00261113	0.0210343	No	N/A
ENSG00000080802.18_3	CNOT4	protein_coding	0.160756	1.11787	5.02509	0.00262222	0.0211104	No	N/A
ENSG00000104765.16_4	BNIP3L	protein_coding	-0.123593	0.917899	6.14819	0.00264057	0.0212449	No	N/A
ENSG00000115526.11_4	CHST10	protein_coding	0.212492	1.15869	3.9028	0.00264717	0.0212847	No	N/A
ENSG00000265706.1	SNORD53_SNORD92	snoRNA	-0.672859	0.627262	-0.211173	0.00265599	0.021331	No	N/A
ENSG00000119048.7_3	UBE2B	protein_coding	-0.155379	0.897897	5.11531	0.00265624	0.021331	No	N/A
ENSG00000198355.5_3	PIM3	protein_coding	-0.175329	0.885565	7.18091	0.00265843	0.0213318	No	N/A
ENSG00000077721.16_3	UBE2A	protein_coding	-0.12558	0.916636	6.03439	0.00265965	0.0213318	No	N/A
ENSG00000165417.12_3	GTF2A1	protein_coding	-0.182559	0.881138	4.66259	0.00266211	0.0213377	No	N/A
ENSG00000136997.19_7	MYC	protein_coding	0.204271	1.1521	7.51339	0.00266369	0.0213377	No	N/A
ENSG00000105443.15_5	CYTH2	protein_coding	0.131886	1.09573	5.81179	0.00268117	0.021451	No	N/A
ENSG00000213064.10_3	SFT2D2	protein_coding	-0.239564	0.847001	7.89856	0.00268115	0.021451	No	N/A
ENSG00000075413.18_6	MARK3	protein_coding	0.125011	1.09052	6.19496	0.0026843	0.0214628	No	N/A
ENSG00000059758.8_5	CDK17	protein_coding	-0.136902	0.90947	5.62205	0.00269322	0.0215074	No	N/A
ENSG00000222937.1	SNORD63	snoRNA	-0.548775	0.6836	0.49279	0.00269268	0.0215074	No	N/A
ENSG00000180767.9_2	CHST13	protein_coding	-0.264708	0.832367	2.96235	0.00269822	0.0215206	No	N/A
ENSG00000149136.9_4	SSRP1	protein_coding	0.197334	1.14658	7.44102	0.00269685	0.0215206	No	N/A
ENSG00000198171.13_3	DDRGK1	protein_coding	0.165307	1.1214	4.91839	0.00270128	0.0215216	No	N/A
ENSG00000174839.13_3	DENND6A	protein_coding	-0.143924	0.905054	5.40461	0.00270168	0.0215216	No	N/A
ENSG00000112237.13_4	CCNC	protein_coding	-0.153003	0.899376	5.16553	0.00270867	0.0215506	No	N/A
ENSG00000169442.9_3	CD52	protein_coding	0.238011	1.17937	7.8804	0.00270835	0.0215506	No	N/A
ENSG00000184432.10_4	COPB2	protein_coding	0.134089	1.0974	6.45574	0.00271555	0.0215921	No	N/A
ENSG00000038219.13_3	BOD1L1	protein_coding	0.172548	1.12705	7.1607	0.00274086	0.021753	No	N/A
ENSG00000132535.19_5	DLG4	protein_coding	0.132142	1.09592	5.81693	0.00274017	0.021753	No	N/A
ENSG00000133619.17_5	KRBA1	protein_coding	-0.198582	0.871406	4.2477	0.00273982	0.021753	No	N/A
ENSG00000265354.4_3	TIMM23	protein_coding	0.196271	1.14573	4.30922	0.0027488	0.0218026	No	N/A
ENSG00000135535.17_5	CD164	protein_coding	-0.242581	0.845232	7.93219	0.00275522	0.0218401	No	N/A
ENSG00000122574.10_2	WIPF3	protein_coding	0.371153	1.29339	2.97734	0.00276074	0.0218704	No	N/A
ENSG00000185187.13_4	SIGIRR	protein_coding	-0.137231	0.909263	5.5776	0.002778	0.0219936	No	N/A
ENSG00000255031.5_7	AP002807.1	lncRNA	-0.210903	0.863996	3.89457	0.00281171	0.0222469	No	N/A
ENSG00000158716.8_2	DUSP23	protein_coding	0.24108	1.18188	3.37212	0.00282693	0.0223262	No	N/A
ENSG00000156858.11_4	PRR14	protein_coding	0.125018	1.09052	6.03229	0.00282609	0.0223262	No	N/A
ENSG00000164543.7_4	STK17A	protein_coding	-0.193958	0.874204	4.35443	0.00282421	0.0223262	No	N/A
ENSG00000228716.7_4	DHFR	protein_coding	0.13728	1.09983	5.88917	0.00283429	0.0223569	No	N/A
ENSG00000155975.10_5	VPS37A	protein_coding	-0.146894	0.903193	5.29603	0.00283306	0.0223569	No	N/A
ENSG00000262814.8_4	MRPL12	protein_coding	0.206672	1.15402	4.06136	0.00286146	0.0225574	No	N/A
ENSG00000140259.7_3	MFAP1	protein_coding	0.217271	1.16253	3.76348	0.00286934	0.0226057	No	N/A
ENSG00000196199.14_3	MPHOSPH8	protein_coding	0.141159	1.10279	5.45772	0.00287231	0.0226153	No	N/A
ENSG00000240695.1_5	AC117382.1	processed_pseudogene	0.382237	1.30336	1.87191	0.0028787	0.0226518	No	N/A
ENSG00000131779.11_4	PEX11B	protein_coding	-0.218917	0.85921	3.68804	0.00288239	0.0226669	No	N/A
ENSG00000180747.15_4	SMG1P3	transcribed_unprocessed_pseudogene	-0.144717	0.904557	5.4139	0.00288931	0.0227075	No	N/A
ENSG00000182899.17_6	RPL35A	protein_coding	0.302513	1.23329	9.27907	0.00290839	0.0228297	No	N/A
ENSG00000149577.15_3	SIDT2	protein_coding	-0.192942	0.87482	4.34524	0.00290732	0.0228297	No	N/A
ENSG00000269246.1_7	AC011445.2	lncRNA	0.727769	1.65608	-0.43742	0.00291646	0.0228512	No	N/A
ENSG00000176386.9_3	CDC26	protein_coding	0.272666	1.20804	2.82467	0.00291534	0.0228512	No	N/A
ENSG00000125733.18_5	TRIP10	protein_coding	0.27782	1.21236	2.99509	0.00291557	0.0228512	No	N/A
ENSG00000074696.13_4	HACD3	protein_coding	-0.136415	0.909777	5.60384	0.00293713	0.0229992	No	N/A
ENSG00000264940.4_2	SNORD3C	snoRNA	-0.447312	0.733408	1.82468	0.00293945	0.0230034	No	N/A
ENSG00000084733.11_3	RAB10	protein_coding	-0.126024	0.916353	5.99531	0.00296718	0.0232063	No	N/A
ENSG00000171222.10_2	SCAND1	protein_coding	-0.157947	0.8963	5.02603	0.00296967	0.0232117	No	N/A
ENSG00000140280.14_3	LYSMD2	protein_coding	-0.215012	0.861539	3.78112	0.00297642	0.0232503	No	N/A
ENSG00000013583.10_6	HEBP1	protein_coding	0.172888	1.12731	4.78244	0.00299287	0.0233082	No	N/A
ENSG00000067064.11_4	IDI1	protein_coding	-0.142184	0.906146	5.40614	0.00299155	0.0233082	No	N/A
ENSG00000119414.11_2	PPP6C	protein_coding	-0.122654	0.918496	6.09555	0.00298804	0.0233082	No	N/A
ENSG00000100603.13_2	SNW1	protein_coding	0.140816	1.10253	6.68317	0.00298951	0.0233082	No	N/A
ENSG00000122958.15_3	VPS26A	protein_coding	-0.134079	0.911252	5.65433	0.00299096	0.0233082	No	N/A
ENSG00000174953.14_7	DHX36	protein_coding	-0.128777	0.914607	5.87456	0.00301285	0.0234496	No	N/A
ENSG00000199347.1	RNU5E-1	snRNA	-0.279954	0.823617	2.78406	0.00301605	0.0234604	No	N/A
ENSG00000139636.15_4	LMBR1L	protein_coding	-0.128717	0.914645	5.94587	0.00303189	0.0235694	No	N/A
ENSG00000265982.1_5	AC103810.3	unprocessed_pseudogene	-0.604154	0.657857	0.0908463	0.00303546	0.0235829	No	N/A
ENSG00000157601.14_4	MX1	protein_coding	0.195997	1.14552	4.47285	0.00306538	0.0238011	No	N/A
ENSG00000104626.14_2	ERI1	protein_coding	-0.189336	0.877009	4.42339	0.00307292	0.0238452	No	N/A
ENSG00000268205.1_6	AC005261.2	lncRNA	-0.174554	0.886041	4.73116	0.00307759	0.0238527	No	N/A
ENSG00000156411.9_3	ATP5MPL	protein_coding	0.127119	1.09211	5.8994	0.00307593	0.0238527	No	N/A
ENSG00000006638.11_2	TBXA2R	protein_coding	-0.163892	0.892614	4.89764	0.00308145	0.0238683	No	N/A
ENSG00000062524.16_3	LTK	protein_coding	-0.159104	0.895581	5.02214	0.00309219	0.0239371	No	N/A
ENSG00000122971.9_3	ACADS	protein_coding	-0.163113	0.893096	4.91122	0.00309991	0.0239825	No	N/A
ENSG00000158201.10_5	ABHD3	protein_coding	-0.179028	0.883298	4.6439	0.00311819	0.0241094	No	N/A
ENSG00000156052.10_4	GNAQ	protein_coding	-0.207117	0.866267	7.58831	0.00312277	0.0241303	No	N/A
ENSG00000140829.12_5	DHX38	protein_coding	0.151322	1.11059	6.86426	0.00314763	0.0243078	No	N/A
ENSG00000197713.15_4	RPE	protein_coding	-0.162273	0.893616	4.92202	0.00315347	0.0243384	No	N/A
ENSG00000118046.15_5	STK11	protein_coding	-0.121044	0.919522	6.14377	0.00316605	0.0244208	No	N/A
ENSG00000273542.1_2	HIST1H4K	protein_coding	0.313082	1.24236	2.41986	0.00320167	0.0246808	No	N/A
ENSG00000204397.7_4	CARD16	protein_coding	0.268614	1.20465	2.89296	0.00321485	0.0247625	No	N/A
ENSG00000068912.14_4	ERLEC1	protein_coding	-0.156048	0.89748	5.03976	0.00321611	0.0247625	No	N/A
ENSG00000107554.17_5	DNMBP	protein_coding	0.192914	1.14307	4.39643	0.00323366	0.0248828	No	N/A
ENSG00000207392.1	SNORA20	snoRNA	-0.695487	0.617501	-0.431504	0.00325185	0.0250078	No	N/A
ENSG00000142539.9_7	AC020909.2	protein_coding	-0.280176	0.823491	2.74617	0.0032647	0.0250916	No	N/A
ENSG00000259398.1_7	AC090970.1	lncRNA	-0.525819	0.694565	0.612742	0.00326813	0.0251031	No	N/A
ENSG00000122034.15_5	GTF3A	protein_coding	0.175432	1.1293	7.23586	0.00327274	0.0251086	No	N/A
ENSG00000100014.20_6	SPECC1L	protein_coding	0.126656	1.09176	5.90427	0.00327097	0.0251086	No	N/A
ENSG00000152484.14_3	USP12	protein_coding	-0.128304	0.914906	5.82526	0.00327617	0.0251199	No	N/A
ENSG00000107854.6_3	TNKS2	protein_coding	-0.132984	0.911943	6.50654	0.00327862	0.0251238	No	N/A
ENSG00000122557.10_5	HERPUD2	protein_coding	0.120928	1.08743	6.11973	0.00328092	0.0251265	No	N/A
ENSG00000154723.12_4	ATP5PF	protein_coding	0.146467	1.10686	5.26308	0.00329162	0.0251934	No	N/A
ENSG00000174442.12_4	ZWILCH	protein_coding	-0.179474	0.883025	4.67039	0.00329774	0.0252252	No	N/A
ENSG00000143110.11_2	C1orf162	protein_coding	0.225626	1.16928	3.91344	0.00332667	0.0254034	No	N/A
ENSG00000025156.12_5	HSF2	protein_coding	-0.173835	0.886483	4.70538	0.00332694	0.0254034	No	N/A
ENSG00000090487.11_3	SPG21	protein_coding	-0.126369	0.916134	5.87625	0.00332303	0.0254034	No	N/A
ENSG00000197063.11_7	MAFG	protein_coding	-0.124707	0.91719	6.21621	0.00333103	0.0254196	No	N/A
ENSG00000071189.21_3	SNX13	protein_coding	-0.153089	0.899323	5.11172	0.00334555	0.0255002	No	N/A
ENSG00000076382.17_6	SPAG5	protein_coding	0.143769	1.10479	5.50934	0.00334485	0.0255002	No	N/A
ENSG00000113272.14_3	THG1L	protein_coding	0.191125	1.14165	4.31816	0.00335991	0.0255945	No	N/A
ENSG00000115561.16_4	CHMP3	protein_coding	-0.133139	0.911845	5.62613	0.00337142	0.0256608	No	N/A
ENSG00000111615.14_5	KRR1	protein_coding	-0.132534	0.912227	6.5043	0.00337259	0.0256608	No	N/A
ENSG00000166200.15_4	COPS2	protein_coding	-0.136754	0.909563	6.63745	0.00338843	0.025766	No	N/A
ENSG00000089818.18_4	NECAP1	protein_coding	-0.122364	0.918681	6.02696	0.0034131	0.0259383	No	N/A
ENSG00000162694.14_4	EXTL2	protein_coding	-0.229547	0.852902	3.47303	0.00342442	0.0259972	No	N/A
ENSG00000108312.15_4	UBTF	protein_coding	0.171131	1.12594	7.19195	0.00342487	0.0259972	No	N/A
ENSG00000240553.1_7	AL031428.1	lncRNA	-0.259217	0.835541	2.97996	0.0034297	0.0260185	No	N/A
ENSG00000203879.12_3	GDI1	protein_coding	0.122362	1.08852	6.03838	0.00343998	0.0260811	No	N/A
ENSG00000198258.10_2	UBL5	protein_coding	0.128726	1.09333	5.77901	0.00345603	0.0261874	No	N/A
ENSG00000263421.1	MIR4687	miRNA	-0.394711	0.760642	1.53854	0.00346094	0.0262092	No	N/A
ENSG00000229671.3_5	LINC01150	lncRNA	0.348082	1.27287	2.11051	0.00346606	0.0262326	No	N/A
ENSG00000243517.1_6	AC024940.3	processed_pseudogene	-0.528204	0.693418	0.540994	0.00348827	0.0263852	No	N/A
ENSG00000265185.5_2	SNORD3B-1	snoRNA	0.124425	1.09007	6.19104	0.00349825	0.0264451	No	N/A
ENSG00000165915.14_3	SLC39A13	protein_coding	-0.206452	0.866666	3.89684	0.00352974	0.0266675	No	N/A
ENSG00000144029.12_4	MRPS5	protein_coding	0.149825	1.10944	5.14509	0.00354157	0.0267412	No	N/A
ENSG00000158050.5_3	DUSP2	protein_coding	-0.170043	0.888816	7.16051	0.00354879	0.0267715	No	N/A
ENSG00000207547.1	MIR25	miRNA	-0.67232	0.627497	-0.299406	0.00354974	0.0267715	No	N/A
ENSG00000284138.1_4	ATP6V0CP4	processed_pseudogene	-0.562851	0.676963	0.325359	0.00356388	0.0268625	No	N/A
ENSG00000141428.17_5	C18orf21	protein_coding	0.213361	1.15939	3.70139	0.00357549	0.0269245	No	N/A
ENSG00000131127.14_4	ZNF141	protein_coding	-0.138453	0.908493	5.44238	0.00357629	0.0269245	No	N/A
ENSG00000156017.13_5	CARNMT1	protein_coding	-0.174193	0.886263	4.69606	0.00358656	0.0269704	No	N/A
ENSG00000181929.12_5	PRKAG1	protein_coding	0.173756	1.12799	4.69801	0.00358462	0.0269704	No	N/A
ENSG00000135766.9_3	EGLN1	protein_coding	-0.138083	0.908726	5.44787	0.0036146	0.0271654	No	N/A
ENSG00000260601.1_7	AC131391.1	lncRNA	-0.719592	0.607269	-0.219025	0.00364229	0.0273575	No	N/A
ENSG00000243449.6_3	C4orf48	protein_coding	-0.487134	0.713441	0.902024	0.00365908	0.0274214	No	N/A
ENSG00000116288.13_4	PARK7	protein_coding	0.128048	1.09281	6.38558	0.00365622	0.0274214	No	N/A
ENSG00000075303.13_3	SLC25A40	protein_coding	-0.152903	0.899439	5.06519	0.0036593	0.0274214	No	N/A
ENSG00000134375.11_3	TIMM17A	protein_coding	-0.17392	0.886431	4.67211	0.00365384	0.0274214	No	N/A
ENSG00000133641.18_3	C12orf29	protein_coding	-0.222005	0.857373	3.50515	0.00367049	0.0274414	No	N/A
ENSG00000158089.15_3	GALNT14	protein_coding	0.158703	1.11628	4.95304	0.00367028	0.0274414	No	N/A
ENSG00000129911.9_4	KLF16	protein_coding	-0.124145	0.917548	6.26221	0.00366839	0.0274414	No	N/A
ENSG00000171612.7_4	SLC25A33	protein_coding	-0.192978	0.874798	4.2639	0.00366867	0.0274414	No	N/A
ENSG00000129691.15_3	ASH2L	protein_coding	0.124824	1.09037	6.29631	0.00368883	0.0275625	No	N/A
ENSG00000202408.1	RNU1-122P	snRNA	0.356663	1.28046	2.05334	0.00369511	0.0275934	No	N/A
ENSG00000198373.12_6	WWP2	protein_coding	0.130057	1.09434	5.70375	0.00369776	0.0275972	No	N/A
ENSG00000287601.1_1	BX323046.2	lncRNA	0.623972	1.54111	0.0139195	0.00370383	0.0276266	No	N/A
ENSG00000266620.1	MIR5001	miRNA	-0.852408	0.55386	-1.17451	0.00371111	0.0276648	No	N/A
ENSG00000161091.13_4	MFSD12	protein_coding	-0.122587	0.918539	5.97362	0.00372694	0.0277668	No	N/A
ENSG00000123080.12_4	CDKN2C	protein_coding	0.142709	1.10398	5.65461	0.00373381	0.0277858	No	N/A
ENSG00000090339.9_3	ICAM1	protein_coding	0.129925	1.09424	5.68854	0.00373281	0.0277858	No	N/A
ENSG00000255647.3_6	AC093510.1	lncRNA	-0.531025	0.692063	0.503372	0.00373756	0.0277977	No	N/A
ENSG00000175203.15_4	DCTN2	protein_coding	0.120556	1.08715	6.0576	0.00374666	0.0278493	No	N/A
ENSG00000262902.1_4	MTCO1P40	processed_pseudogene	-0.423237	0.745749	1.49682	0.00376833	0.0279942	No	N/A
ENSG00000238317.1	SNORD11	snoRNA	-0.521478	0.696658	0.615846	0.00379511	0.0281769	No	N/A
ENSG00000132965.9_2	ALOX5AP	protein_coding	0.262713	1.19973	3.03443	0.00379939	0.0281925	No	N/A
ENSG00000185043.11_3	CIB1	protein_coding	-0.126442	0.916088	5.81358	0.00381719	0.0283083	No	N/A
ENSG00000164167.12_5	LSM6	protein_coding	0.20388	1.15179	3.92662	0.00383306	0.0283932	No	N/A
ENSG00000123405.14_3	NFE2	protein_coding	0.126959	1.09199	6.31441	0.00383277	0.0283932	No	N/A
ENSG00000136478.7_4	TEX2	protein_coding	0.121677	1.088	6.2119	0.00383636	0.0284014	No	N/A
ENSG00000238083.7_2	LRRC37A2	protein_coding	0.214964	1.16068	3.62774	0.00384776	0.0284695	No	N/A
ENSG00000232119.8_4	MCTS1	protein_coding	-0.179793	0.88283	4.55429	0.00385513	0.0284749	No	N/A
ENSG00000201801.1	RNU5E-4P	snRNA	-0.400987	0.75734	1.46325	0.0038543	0.0284749	No	N/A
ENSG00000132432.14_3	SEC61G	protein_coding	-0.202736	0.868901	3.93959	0.00385469	0.0284749	No	N/A
ENSG00000114209.15_4	PDCD10	protein_coding	-0.18261	0.881107	4.48367	0.00388668	0.0286915	No	N/A
ENSG00000146701.12_3	MDH2	protein_coding	0.16568	1.12169	7.15017	0.00389213	0.0287153	No	N/A
ENSG00000207771.1	MIR550A1	miRNA	-0.604008	0.657923	0.0446912	0.00390335	0.0287487	No	N/A
ENSG00000112531.17_4	QKI	protein_coding	-0.150133	0.901167	6.90123	0.00390244	0.0287487	No	N/A
ENSG00000151239.13_3	TWF1	protein_coding	-0.154461	0.898468	5.01127	0.00390183	0.0287487	No	N/A
ENSG00000200120.1	Y_RNA	misc_RNA	-0.725261	0.604887	-0.629595	0.0039088	0.0287725	No	N/A
ENSG00000267680.5_4	ZNF224	protein_coding	0.174093	1.12825	4.66909	0.00392363	0.0288651	No	N/A
ENSG00000122482.21_3	ZNF644	protein_coding	-0.123264	0.918108	6.27223	0.00393153	0.0289067	No	N/A
ENSG00000281649.2_5	EBLN3P	lncRNA	-0.137009	0.909403	6.68611	0.00394638	0.0289994	No	N/A
ENSG00000136937.13_5	NCBP1	protein_coding	-0.118422	0.921195	6.12728	0.00396639	0.0291298	No	N/A
ENSG00000102030.16_6	NAA10	protein_coding	0.16266	1.11935	4.85178	0.00397024	0.0291415	No	N/A
ENSG00000121552.4_3	CSTA	protein_coding	0.308825	1.2387	2.47249	0.003977	0.0291432	No	N/A
ENSG00000163734.4_2	CXCL3	protein_coding	0.307536	1.23759	2.34342	0.00397523	0.0291432	No	N/A
ENSG00000105429.13_4	MEGF8	protein_coding	-0.123298	0.918086	5.91578	0.00397726	0.0291432	No	N/A
ENSG00000215845.11_5	TSTD1	protein_coding	0.197774	1.14693	4.10905	0.00398455	0.02918	No	N/A
ENSG00000254343.2_6	AC091563.1	lncRNA	-0.320232	0.800941	2.20598	0.00401632	0.0293793	No	N/A
ENSG00000088448.14_4	ANKRD10	protein_coding	-0.148283	0.902324	6.87528	0.0040152	0.0293793	No	N/A
ENSG00000259399.1_4	TGIF2-RAB5IF	protein_coding	-0.142093	0.906203	5.2999	0.00403745	0.0295171	No	N/A
ENSG00000256663.1_5	AC112777.1	processed_pseudogene	0.208765	1.1557	3.92296	0.00405954	0.0296618	No	N/A
ENSG00000186130.5_3	ZBTB6	protein_coding	-0.248047	0.842035	3.02909	0.00407761	0.0297769	No	N/A
ENSG00000188921.14_3	HACD4	protein_coding	-0.133784	0.911438	6.62034	0.00408001	0.0297776	No	N/A
ENSG00000277558.1_7	AL109923.1	lncRNA	-0.557847	0.679315	0.326786	0.00410267	0.0299261	No	N/A
ENSG00000233276.5_6	GPX1	polymorphic_pseudogene	-0.274044	0.826998	8.64811	0.00410502	0.0299262	No	N/A
ENSG00000234883.6_4	MIR155HG	lncRNA	-0.312449	0.805273	2.26192	0.00412302	0.0300404	No	N/A
ENSG00000157657.14_4	ZNF618	protein_coding	0.122304	1.08847	5.94642	0.00412807	0.0300602	No	N/A
ENSG00000149782.11_2	PLCB3	protein_coding	0.127545	1.09243	5.74983	0.00413139	0.0300675	No	N/A
ENSG00000205629.12_3	LCMT1	protein_coding	0.179747	1.13268	4.52416	0.00413437	0.0300722	No	N/A
ENSG00000249855.1_4	EEF1A1P19	processed_pseudogene	-0.350858	0.784117	1.97203	0.00414683	0.0301458	No	N/A
ENSG00000244270.1_4	RPL32P29	processed_pseudogene	0.303172	1.23385	2.35655	0.00415193	0.0301659	No	N/A
ENSG00000139679.15_2	LPAR6	protein_coding	-0.169501	0.88915	4.92752	0.00415845	0.0301962	No	N/A
ENSG00000198130.16_4	HIBCH	protein_coding	-0.217186	0.860242	3.54444	0.00416277	0.0302106	No	N/A
ENSG00000160695.14_2	VPS11	protein_coding	0.118798	1.08583	6.08505	0.00417212	0.0302614	No	N/A
ENSG00000144485.11_5	HES6	protein_coding	-0.235187	0.849575	3.4407	0.00418093	0.0303082	No	N/A
ENSG00000197147.13_3	LRRC8B	protein_coding	-0.12917	0.914357	5.69293	0.00418605	0.0303283	No	N/A
ENSG00000131558.15_3	EXOC4	protein_coding	0.122487	1.08861	5.91388	0.00420043	0.0303983	No	N/A
ENSG00000200084.1	SNORD68	snoRNA	-0.338454	0.790889	2.01761	0.00419862	0.0303983	No	N/A
ENSG00000092853.14_4	CLSPN	protein_coding	0.132971	1.09655	5.91687	0.00420429	0.0304091	No	N/A
ENSG00000067955.15_5	CBFB	protein_coding	-0.135989	0.910046	5.44559	0.0042148	0.0304681	No	N/A
ENSG00000201435.1	RNU4-24P	snRNA	-0.880229	0.543281	-1.25811	0.00422615	0.030533	No	N/A
ENSG00000132819.17_3	RBM38	protein_coding	-0.154173	0.898647	5.01302	0.0042298	0.0305422	No	N/A
ENSG00000163006.12_6	CCDC138	protein_coding	-0.239963	0.846767	3.14241	0.00423545	0.0305659	No	N/A
ENSG00000167670.16_3	CHAF1A	protein_coding	0.133445	1.09691	6.55536	0.00425973	0.030724	No	N/A
ENSG00000092330.18_6	AL096870.1	protein_coding	0.129714	1.09408	5.63169	0.00427183	0.0307768	No	N/A
ENSG00000221491.2	SNORA34	snoRNA	-0.360689	0.778792	1.8062	0.00427069	0.0307768	No	N/A
ENSG00000206775.1	SNORD37	snoRNA	-0.441284	0.736479	1.14141	0.00428259	0.030837	No	N/A
ENSG00000279930.1_5	AL032819.2	TEC	-0.414276	0.750396	1.55995	0.00428672	0.0308495	No	N/A
ENSG00000244398.1_5	AC116533.1	processed_pseudogene	0.335313	1.26165	2.05689	0.00429492	0.0308741	No	N/A
ENSG00000145348.16_3	TBCK	protein_coding	-0.16575	0.891465	4.76494	0.00429385	0.0308741	No	N/A
ENSG00000127870.17_4	RNF6	protein_coding	0.125225	1.09068	5.80435	0.00429848	0.0308743	No	N/A
ENSG00000206622.1	SNORA69	snoRNA	-0.770373	0.586266	-0.875806	0.00429974	0.0308743	No	N/A
ENSG00000284194.2_5	SCO2	protein_coding	-0.259039	0.835644	2.82981	0.0043141	0.0309602	No	N/A
ENSG00000064726.9_4	BTBD1	protein_coding	-0.122406	0.918654	5.89145	0.00432422	0.0310155	No	N/A
ENSG00000166266.14_3	CUL5	protein_coding	-0.13501	0.910664	5.4571	0.00433154	0.0310508	No	N/A
ENSG00000265649.1	MIR4709	miRNA	-0.28806	0.819003	2.47564	0.00434793	0.0311509	No	N/A
ENSG00000155744.9_2	FAM126B	protein_coding	-0.148485	0.902197	5.10593	0.00435874	0.0311916	No	N/A
ENSG00000173917.10_2	HOXB2	protein_coding	-0.218205	0.859635	4.02237	0.00435918	0.0311916	No	N/A
ENSG00000080345.17_6	RIF1	protein_coding	-0.193787	0.874308	7.51613	0.00436088	0.0311916	No	N/A
ENSG00000213585.11_3	VDAC1	protein_coding	0.172191	1.12677	7.25998	0.00437045	0.0312428	No	N/A
ENSG00000135932.11_3	CAB39	protein_coding	-0.120006	0.920184	5.99439	0.00437868	0.0312817	No	N/A
ENSG00000131002.12_5	TXLNGY	transcribed_unprocessed_pseudogene	-0.151845	0.900098	5.45708	0.00438075	0.0312817	No	N/A
ENSG00000100764.14_5	PSMC1	protein_coding	0.123263	1.0892	5.85271	0.00441232	0.0314897	No	N/A
ENSG00000169740.14_3	ZNF32	protein_coding	0.206501	1.15389	3.7839	0.00441605	0.0314988	No	N/A
ENSG00000105953.15_4	OGDH	protein_coding	0.13128	1.09527	6.57614	0.00442969	0.0315787	No	N/A
ENSG00000099219.14_3	ERMP1	protein_coding	-0.122543	0.918567	5.95859	0.00444657	0.031664	No	N/A
ENSG00000160326.14_4	SLC2A6	protein_coding	-0.233229	0.850729	3.43292	0.00444652	0.031664	No	N/A
ENSG00000113407.13_3	TARS	protein_coding	0.173714	1.12796	7.28671	0.00445655	0.0317175	No	N/A
ENSG00000268279.4_6	AC090004.1	protein_coding	-0.190646	0.876213	4.16812	0.00447396	0.0318063	No	N/A
ENSG00000187257.16_6	RSBN1L	protein_coding	-0.151503	0.900312	5.02772	0.00447381	0.0318063	No	N/A
ENSG00000174720.16_7	LARP7	protein_coding	0.136683	1.09937	5.40627	0.00448919	0.031897	No	N/A
ENSG00000102007.11_3	PLP2	protein_coding	0.192977	1.14312	7.49876	0.00451337	0.0320335	No	N/A
ENSG00000101546.13_4	RBFA	protein_coding	0.165641	1.12166	4.77468	0.00451145	0.0320335	No	N/A
ENSG00000065665.21_4	SEC61A2	protein_coding	-0.188948	0.877245	4.24634	0.00452375	0.0320895	No	N/A
ENSG00000200840.1	RNU6-82P	snRNA	-0.861056	0.550549	-1.08448	0.00452632	0.0320901	No	N/A
ENSG00000135525.18_3	MAP7	protein_coding	0.161407	1.11838	5.09769	0.00452897	0.0320912	No	N/A
ENSG00000125386.15_5	FAM193A	protein_coding	0.117512	1.08486	6.08515	0.00453406	0.0321096	No	N/A
ENSG00000110429.14_3	FBXO3	protein_coding	-0.162264	0.893622	4.82083	0.00454162	0.0321279	No	N/A
ENSG00000240869.2	RN7SL128P	misc_RNA	-0.699045	0.61598	-0.470034	0.0045407	0.0321279	No	N/A
ENSG00000160208.13_3	RRP1B	protein_coding	0.120202	1.08689	6.25275	0.00454839	0.0321581	No	N/A
ENSG00000226396.1_5	AL031727.1	processed_pseudogene	-0.364464	0.776758	1.72652	0.00456528	0.0322421	No	N/A
ENSG00000143486.16_6	EIF2D	protein_coding	0.124204	1.08991	6.37489	0.00456319	0.0322421	No	N/A
ENSG00000177732.8_3	SOX12	protein_coding	0.122654	1.08874	6.30787	0.00456842	0.0322466	No	N/A
ENSG00000178913.7_3	TAF7	protein_coding	0.130895	1.09497	6.59064	0.00457904	0.0323039	No	N/A
ENSG00000157554.19_5	ERG	protein_coding	0.136577	1.09929	6.71824	0.00463198	0.0326417	No	N/A
ENSG00000124575.6_2	HIST1H1D	protein_coding	0.296048	1.22778	9.65439	0.00462946	0.0326417	No	N/A
ENSG00000119013.9_3	NDUFB3	protein_coding	0.2055	1.15309	3.84723	0.00463934	0.0326684	No	N/A
ENSG00000256393.1_4	RPL41P5	processed_pseudogene	-0.382018	0.767364	1.65866	0.00464085	0.0326684	No	N/A
ENSG00000105383.15_3	CD33	protein_coding	0.129075	1.09359	5.91468	0.00464695	0.0326935	No	N/A
ENSG00000072401.15_3	UBE2D1	protein_coding	-0.254564	0.83824	2.88426	0.00465036	0.0326996	No	N/A
ENSG00000145990.11_3	GFOD1	protein_coding	-0.14203	0.906243	5.34091	0.00465616	0.0327226	No	N/A
ENSG00000059122.16_2	FLYWCH1	protein_coding	-0.141127	0.90681	5.24922	0.00466304	0.0327353	No	N/A
ENSG00000240322.2	RN7SL481P	misc_RNA	-0.300933	0.811727	2.36311	0.00466218	0.0327353	No	N/A
ENSG00000100823.12_4	APEX1	protein_coding	0.241962	1.1826	8.07075	0.00466963	0.0327637	No	N/A
ENSG00000103544.14_5	VPS35L	protein_coding	0.118993	1.08598	6.02334	0.00467512	0.0327843	No	N/A
ENSG00000264456.1_7	AC138207.4	lncRNA	-0.360349	0.778976	1.86807	0.00469271	0.0328719	No	N/A
ENSG00000271581.1_5	AL671883.2	unprocessed_pseudogene	0.28727	1.22033	2.55229	0.0046923	0.0328719	No	N/A
ENSG00000156983.15_4	BRPF1	protein_coding	0.118216	1.08539	6.06924	0.00471785	0.0330301	No	N/A
ENSG00000087087.20_5	SRRT	protein_coding	0.156035	1.11422	7.04105	0.00472916	0.0330913	No	N/A
ENSG00000198642.6_3	KLHL9	protein_coding	-0.12307	0.918232	5.81783	0.00475152	0.0332297	No	N/A
ENSG00000128789.21_4	PSMG2	protein_coding	-0.137849	0.908873	5.3259	0.00477807	0.0333973	No	N/A
ENSG00000111348.9_4	ARHGDIB	protein_coding	0.297426	1.22895	9.78224	0.00478912	0.033425	No	N/A
ENSG00000198715.13_7	GLMP	protein_coding	0.199247	1.1481	3.91833	0.00478982	0.033425	No	N/A
ENSG00000130522.5_3	JUND	protein_coding	-0.281526	0.82272	9.09342	0.00478677	0.033425	No	N/A
ENSG00000050426.16_7	LETMD1	protein_coding	-0.119959	0.920214	5.93747	0.00480055	0.0334818	No	N/A
ENSG00000113448.19_6	PDE4D	protein_coding	-0.125418	0.916739	5.76255	0.00482209	0.0336138	No	N/A
ENSG00000138399.18_5	FASTKD1	protein_coding	-0.16558	0.89157	4.73011	0.00485368	0.0337977	No	N/A
ENSG00000100941.9_3	PNN	protein_coding	0.240771	1.18162	8.06911	0.00485371	0.0337977	No	N/A
ENSG00000112110.10_3	MRPL18	protein_coding	0.151736	1.11091	5.00062	0.00486991	0.0338921	No	N/A
ENSG00000134759.14_3	ELP2	protein_coding	-0.119229	0.920679	6.24973	0.00488446	0.033975	No	N/A
ENSG00000142192.21_6	APP	protein_coding	0.146272	1.10671	6.87965	0.00489536	0.0339959	No	N/A
ENSG00000146066.3_4	HIGD2A	protein_coding	0.117307	1.08471	6.06814	0.00489314	0.0339959	No	N/A
ENSG00000125912.11_4	NCLN	protein_coding	-0.137749	0.908936	6.75722	0.00489509	0.0339959	No	N/A
ENSG00000164284.15_3	GRPEL2	protein_coding	-0.242256	0.845422	3.08868	0.00489857	0.0339998	No	N/A
ENSG00000211553.1	AC118278.1	miRNA	-0.517209	0.698722	0.475793	0.00490444	0.0340222	No	N/A
ENSG00000049167.14_5	ERCC8	protein_coding	-0.208889	0.865203	3.62269	0.00492561	0.0341507	No	N/A
ENSG00000179862.6_2	CITED4	protein_coding	-0.147606	0.902747	5.09375	0.00493986	0.0342311	No	N/A
ENSG00000117533.15_3	VAMP4	protein_coding	-0.192258	0.875235	4.10346	0.00495358	0.0343078	No	N/A
ENSG00000269968.1_6	AC006064.4	lncRNA	0.209235	1.15608	3.73413	0.00498599	0.0344951	No	N/A
ENSG00000163808.17_5	KIF15	protein_coding	0.159482	1.11689	5.03403	0.00498336	0.0344951	No	N/A
ENSG00000286646.1_1	AL121933.1	lncRNA	0.269592	1.20547	2.74435	0.00500424	0.0345946	No	N/A
ENSG00000005075.15_2	POLR2J	protein_coding	0.188556	1.13962	4.17489	0.00500573	0.0345946	No	N/A
ENSG00000124177.15_4	CHD6	protein_coding	0.148153	1.10815	6.93504	0.00502469	0.034707	No	N/A
ENSG00000233927.5_3	RPS28	protein_coding	0.250871	1.18992	8.18957	0.00503043	0.034728	No	N/A
ENSG00000169860.7_3	P2RY1	protein_coding	-0.172748	0.887151	4.60211	0.00505431	0.0348742	No	N/A
ENSG00000286634.1_1	AC146507.3	lncRNA	-0.392285	0.761922	1.51977	0.00505732	0.0348763	No	N/A
ENSG00000187051.9_3	RPS19BP1	protein_coding	0.163251	1.11981	4.7544	0.00506467	0.0349083	No	N/A
ENSG00000137955.16_4	RABGGTB	protein_coding	-0.15766	0.896478	7.09877	0.00507113	0.0349341	No	N/A
ENSG00000184898.7_4	RBM43	protein_coding	-0.22355	0.856455	3.38424	0.00510265	0.0351325	No	N/A
ENSG00000100296.13_3	THOC5	protein_coding	0.11822	1.0854	5.98023	0.00511314	0.0351859	No	N/A
ENSG00000137177.20_4	KIF13A	protein_coding	0.124257	1.08995	5.7596	0.00511843	0.0352035	No	N/A
ENSG00000135930.14_8	EIF4E2	protein_coding	0.129543	1.09395	5.58166	0.00512931	0.0352596	No	N/A
ENSG00000284976.1_2	BX255925.3	protein_coding	-0.215663	0.86115	3.46494	0.00515872	0.0354119	No	N/A
ENSG00000126759.13_4	CFP	protein_coding	0.119911	1.08667	5.98612	0.00515972	0.0354119	No	N/A
ENSG00000152942.19_7	RAD17	protein_coding	-0.154971	0.89815	4.89828	0.00515641	0.0354119	No	N/A
ENSG00000116698.21_4	SMG7	protein_coding	0.159684	1.11704	7.13819	0.00516612	0.035437	No	N/A
ENSG00000212452.1	SNORD69	snoRNA	-0.753939	0.592982	-0.883473	0.00516948	0.0354412	No	N/A
ENSG00000167302.10_8	TEPSIN	protein_coding	-0.146392	0.903508	5.07051	0.00517507	0.0354606	No	N/A
ENSG00000173137.12_3	ADCK5	protein_coding	-0.313193	0.804859	2.21677	0.00518924	0.0355286	No	N/A
ENSG00000145725.19_4	PPIP5K2	protein_coding	-0.177554	0.884201	7.37017	0.00519262	0.0355286	No	N/A
ENSG00000166716.10_4	ZNF592	protein_coding	0.125368	1.09079	6.46715	0.00519326	0.0355286	No	N/A
ENSG00000160284.15_3	SPATC1L	protein_coding	0.281556	1.2155	2.82897	0.00520638	0.0355995	No	N/A
ENSG00000108784.10_4	NAGLU	protein_coding	-0.189483	0.87692	4.11851	0.00521657	0.0356147	No	N/A
ENSG00000198000.12_7	NOL8	protein_coding	0.119189	1.08612	5.95662	0.00521689	0.0356147	No	N/A
ENSG00000126804.13_5	ZBTB1	protein_coding	-0.117689	0.921663	6.20345	0.00521584	0.0356147	No	N/A
ENSG00000197586.12_7	ENTPD6	protein_coding	-0.133018	0.911922	5.43011	0.00524124	0.0357619	No	N/A
ENSG00000214753.3_4	HNRNPUL2	protein_coding	0.147213	1.10743	6.92999	0.00524471	0.0357667	No	N/A
ENSG00000177646.19_4	ACAD9	protein_coding	0.136465	1.09921	5.33691	0.00525053	0.0357874	No	N/A
ENSG00000163521.16_4	GLB1L	protein_coding	0.257513	1.19542	2.93878	0.00526059	0.0358181	No	N/A
ENSG00000196449.4_3	YRDC	protein_coding	-0.140798	0.907017	5.28907	0.00526007	0.0358181	No	N/A
ENSG00000234742.1_2	AC144530.1	processed_pseudogene	-0.626491	0.64775	-0.256177	0.00527321	0.0358851	No	N/A
ENSG00000268670.1_7	AC016586.2	lncRNA	-0.363596	0.777225	1.6981	0.005291	0.0359872	No	N/A
ENSG00000163535.18_6	SGO2	protein_coding	-0.212543	0.863015	3.57102	0.00531815	0.0361528	No	N/A
ENSG00000204253.4_4	HNRNPCP2	processed_pseudogene	-0.385887	0.765308	1.4753	0.00532626	0.0361888	No	N/A
ENSG00000166136.16_4	NDUFB8	protein_coding	0.142263	1.10363	5.16649	0.00533211	0.0362095	No	N/A
ENSG00000131871.15_5	SELENOS	protein_coding	0.182203	1.13461	4.35115	0.00533604	0.0362171	No	N/A
ENSG00000239125.1	snoU13	snoRNA	-0.83804	0.559403	-1.21965	0.00536115	0.0363683	No	N/A
ENSG00000111224.14_4	PARP11	protein_coding	-0.176146	0.885064	4.45796	0.00538816	0.0365323	No	N/A
ENSG00000163171.7_2	CDC42EP3	protein_coding	0.115186	1.08311	6.08547	0.00540035	0.0365854	No	N/A
ENSG00000173226.17_6	IQCB1	protein_coding	-0.138898	0.908213	5.25832	0.00540734	0.0365854	No	N/A
ENSG00000173482.16_4	PTPRM	protein_coding	0.139204	1.1013	5.66593	0.00540319	0.0365854	No	N/A
ENSG00000202335.1	SNORD50	snoRNA	-0.781361	0.581818	-1.01446	0.00540734	0.0365854	No	N/A
ENSG00000112983.17_3	BRD8	protein_coding	0.139216	1.10131	5.23784	0.005421	0.0366393	No	N/A
ENSG00000198901.14_5	PRC1	protein_coding	0.153308	1.11212	5.01424	0.00542089	0.0366393	No	N/A
ENSG00000029153.14_6	ARNTL2	protein_coding	-0.157453	0.896607	4.88372	0.00542768	0.0366461	No	N/A
ENSG00000143878.9_2	RHOB	protein_coding	-0.275591	0.826112	9.02569	0.00542589	0.0366461	No	N/A
ENSG00000165646.14_6	SLC18A2	protein_coding	-0.233473	0.850585	3.2112	0.00544004	0.0367103	No	N/A
ENSG00000284987.1_3	U52112.2	protein_coding	-0.198023	0.871744	3.84173	0.00547651	0.036937	No	N/A
ENSG00000042429.12_4	MED17	protein_coding	-0.11834	0.921247	5.94517	0.00549365	0.0370139	No	N/A
ENSG00000124562.10_4	SNRPC	protein_coding	0.121207	1.08764	5.83437	0.00549222	0.0370139	No	N/A
ENSG00000170266.16_4	GLB1	protein_coding	0.1263	1.09149	5.62713	0.005498	0.0370239	No	N/A
ENSG00000087245.13_5	MMP2	protein_coding	0.136711	1.0994	6.46617	0.00550577	0.0370569	No	N/A
ENSG00000173928.2_2	SWSAP1	protein_coding	0.370248	1.29258	1.603	0.00551922	0.037128	No	N/A
ENSG00000113384.14_3	GOLPH3	protein_coding	-0.162274	0.893616	7.20158	0.00558934	0.0375801	No	N/A
ENSG00000197070.14_4	ARRDC1	protein_coding	-0.126331	0.916159	5.60401	0.00559492	0.037598	No	N/A
ENSG00000223803.1_4	RPS20P14	processed_pseudogene	-0.628987	0.64663	-0.247793	0.00561317	0.037701	No	N/A
ENSG00000248919.7_4	ATP5MF-PTCD1	protein_coding	0.194633	1.14443	3.97117	0.00562376	0.0377524	No	N/A
ENSG00000027697.14_6	IFNGR1	protein_coding	-0.122777	0.918418	5.81666	0.00563986	0.0378408	No	N/A
ENSG00000105379.9_3	ETFB	protein_coding	0.19949	1.14829	3.80327	0.00564306	0.0378426	No	N/A
ENSG00000233937.7_7	AC008443.1	lncRNA	-0.229678	0.852825	3.16293	0.00565042	0.0378722	No	N/A
ENSG00000144228.8_3	SPOPL	protein_coding	-0.143448	0.905353	5.12508	0.00566889	0.0379572	No	N/A
ENSG00000202078.1	Y_RNA	misc_RNA	-0.717196	0.608279	-0.681854	0.00566899	0.0379572	No	N/A
ENSG00000138050.15_3	THUMPD2	protein_coding	-0.191356	0.875782	4.14775	0.00567568	0.0379626	No	N/A
ENSG00000011295.16_7	TTC19	protein_coding	-0.121316	0.919349	5.78679	0.00567352	0.0379626	No	N/A
ENSG00000069248.12_3	NUP133	protein_coding	-0.114991	0.923388	6.05834	0.00568601	0.0379922	No	N/A
ENSG00000145022.4_2	TCTA	protein_coding	0.141941	1.10339	5.16023	0.00568346	0.0379922	No	N/A
ENSG00000156256.15_5	USP16	protein_coding	-0.120026	0.920171	5.84331	0.00569839	0.0380552	No	N/A
ENSG00000136877.14_4	FPGS	protein_coding	-0.115976	0.922758	6.21047	0.00570919	0.0380682	No	N/A
ENSG00000250510.8_4	GPR162	protein_coding	-0.255874	0.83748	2.80666	0.00570631	0.0380682	No	N/A
ENSG00000172977.13_5	KAT5	protein_coding	0.134675	1.09785	5.34477	0.00570807	0.0380682	No	N/A
ENSG00000242125.3_5	SNHG3	lncRNA	-0.229189	0.853115	7.99159	0.00571683	0.0380994	No	N/A
ENSG00000232671.6_7	ZNF687-AS1	lncRNA	0.462302	1.37774	0.98992	0.00573146	0.0381772	No	N/A
ENSG00000285404.1_2	Z82190.2	protein_coding	0.174408	1.1285	4.54215	0.00575244	0.0382971	No	N/A
ENSG00000216895.9_7	AC009403.1	lncRNA	0.303221	1.2339	2.23703	0.00575882	0.0383198	No	N/A
ENSG00000179387.10_6	ELMOD2	protein_coding	-0.222514	0.857071	3.27451	0.00578879	0.0384993	No	N/A
ENSG00000112893.9_2	MAN2A1	protein_coding	-0.125105	0.916937	5.69458	0.00580536	0.0385499	No	N/A
ENSG00000175606.11_4	TMEM70	protein_coding	-0.200735	0.870107	3.74906	0.00580473	0.0385499	No	N/A
ENSG00000163374.19_4	YY1AP1	protein_coding	0.132593	1.09626	6.71654	0.0058002	0.0385499	No	N/A
ENSG00000286219.1_1	AC242843.1	protein_coding	-0.195337	0.873369	3.98506	0.00582941	0.0386896	No	N/A
ENSG00000160072.19_2	ATAD3B	protein_coding	-0.121011	0.919543	5.77776	0.00583665	0.0387177	No	N/A
ENSG00000180992.7_3	MRPL14	protein_coding	0.226252	1.16979	3.22045	0.00586143	0.0388622	No	N/A
ENSG00000082074.18_8	FYB1	protein_coding	0.152034	1.11113	7.04482	0.0058669	0.0388784	No	N/A
ENSG00000088298.13_3	EDEM2	protein_coding	0.130239	1.09448	5.46146	0.00587829	0.0389079	No	N/A
ENSG00000072135.13_4	PTPN18	protein_coding	0.13558	1.09853	6.76679	0.00587559	0.0389079	No	N/A
ENSG00000117614.10_4	SYF2	protein_coding	0.114572	1.08265	6.18363	0.00588042	0.0389079	No	N/A
ENSG00000108960.9_4	MMD	protein_coding	-0.22025	0.858417	3.32072	0.00589053	0.0389549	No	N/A
ENSG00000020256.20_4	ZFP64	protein_coding	0.216358	1.1618	3.41904	0.00589928	0.0389927	No	N/A
ENSG00000060982.15_5	BCAT1	protein_coding	-0.175932	0.885196	7.37951	0.00595282	0.0393161	No	N/A
ENSG00000152082.14_7	MZT2B	protein_coding	-0.116258	0.922578	5.97658	0.0059604	0.0393161	No	N/A
ENSG00000174840.9_3	PDE12	protein_coding	-0.121979	0.918926	5.73257	0.00595791	0.0393161	No	N/A
ENSG00000127952.17_4	STYXL1	protein_coding	0.171618	1.12632	4.57165	0.00595847	0.0393161	No	N/A
ENSG00000142188.17_4	TMEM50B	protein_coding	-0.170445	0.888569	4.59411	0.00596374	0.039318	No	N/A
ENSG00000146386.8_3	ABRACL	protein_coding	0.140036	1.10193	5.19405	0.00599802	0.0395238	No	N/A
ENSG00000169967.16_2	MAP3K2	protein_coding	-0.120932	0.919593	6.39688	0.00601193	0.039575	No	N/A
ENSG00000128159.12_7	TUBGCP6	protein_coding	-0.136038	0.910015	6.78589	0.00600891	0.039575	No	N/A
ENSG00000090581.10_4	GNPTG	protein_coding	0.15684	1.11484	4.83169	0.00601531	0.039577	No	N/A
ENSG00000162688.17_4	AGL	protein_coding	-0.141701	0.90645	5.14256	0.00603957	0.0397033	No	N/A
ENSG00000116701.14_2	NCF2	protein_coding	0.189386	1.14028	4.25091	0.00604067	0.0397033	No	N/A
ENSG00000115520.8_3	COQ10B	protein_coding	-0.145844	0.903851	5.03081	0.00604956	0.0397415	No	N/A
ENSG00000189057.11_6	FAM111B	protein_coding	-0.224731	0.855755	3.94186	0.00606972	0.0398496	No	N/A
ENSG00000255073.8_5	ZFP91-CNTF	protein_coding	0.134969	1.09807	5.31364	0.00607219	0.0398496	No	N/A
ENSG00000269220.1_4	LINC00528	lncRNA	0.359862	1.2833	1.83807	0.00608471	0.0399114	No	N/A
ENSG00000146410.12_7	MTFR2	protein_coding	-0.275712	0.826042	2.56376	0.00612404	0.0401081	No	N/A
ENSG00000181191.11_5	PJA1	protein_coding	0.214399	1.16022	3.44975	0.00612343	0.0401081	No	N/A
ENSG00000207005.1	RNU1-2	snRNA	0.324776	1.25247	2.08456	0.00612246	0.0401081	No	N/A
ENSG00000125868.16_3	DSTN	protein_coding	-0.145352	0.904159	5.03906	0.00612881	0.040119	No	N/A
ENSG00000117228.10_3	GBP1	protein_coding	0.251366	1.19033	3.39125	0.0061375	0.0401555	No	N/A
ENSG00000183621.15_3	ZNF438	protein_coding	0.247243	1.18694	2.95544	0.00619248	0.0404946	No	N/A
ENSG00000215908.10_3	CROCCP2	transcribed_unprocessed_pseudogene	-0.169487	0.889159	4.61438	0.00620258	0.0405401	No	N/A
ENSG00000142507.10_3	PSMB6	protein_coding	0.134254	1.09753	5.3455	0.00620906	0.0405619	No	N/A
ENSG00000159348.13_5	CYB5R1	protein_coding	0.175602	1.12944	4.43524	0.00621801	0.0405998	No	N/A
ENSG00000159079.19_6	CFAP298	protein_coding	0.217084	1.16238	3.39641	0.00622183	0.0406041	No	N/A
ENSG00000105258.9_3	POLR2I	protein_coding	0.209938	1.15664	3.50776	0.00625483	0.0407988	No	N/A
ENSG00000162585.17_4	FAAP20	protein_coding	-0.177051	0.884509	4.35424	0.00626166	0.0408227	No	N/A
ENSG00000118898.16_5	PPL	protein_coding	0.211404	1.15781	3.67393	0.00626682	0.0408357	No	N/A
ENSG00000205133.11_5	TRIQK	protein_coding	-0.190895	0.876062	3.94521	0.00630285	0.0410497	No	N/A
ENSG00000167671.12_4	UBXN6	protein_coding	0.114999	1.08297	6.01588	0.00631156	0.0410857	No	N/A
ENSG00000080822.17_6	CLDND1	protein_coding	-0.12919	0.914345	5.4567	0.00632003	0.0410993	No	N/A
ENSG00000185404.16_2	SP140L	protein_coding	0.152497	1.11149	4.91371	0.00631823	0.0410993	No	N/A
ENSG00000185127.6_2	C6orf120	protein_coding	-0.195372	0.873348	3.82384	0.00633867	0.0411997	No	N/A
ENSG00000117691.10_3	NENF	protein_coding	0.172623	1.12711	4.50838	0.00636508	0.0413297	No	N/A
ENSG00000243317.8_4	STMP1	protein_coding	0.122869	1.0889	5.66783	0.0063638	0.0413297	No	N/A
ENSG00000114098.17_3	ARMC8	protein_coding	-0.121787	0.919048	5.71336	0.00637181	0.0413526	No	N/A
ENSG00000165389.7_4	SPTSSA	protein_coding	-0.246261	0.843079	2.89432	0.00637949	0.0413816	No	N/A
ENSG00000182718.16_7	ANXA2	protein_coding	0.202806	1.15094	7.71674	0.00638873	0.0414207	No	N/A
ENSG00000130695.15_4	CEP85	protein_coding	0.115308	1.08321	5.97653	0.00641018	0.0415389	No	N/A
ENSG00000148908.15_4	RGS10	protein_coding	0.155084	1.11349	5.14144	0.00643579	0.0416839	No	N/A
ENSG00000133104.14_6	SPART	protein_coding	0.126793	1.09186	6.61526	0.00644458	0.0417199	No	N/A
ENSG00000152256.13_5	PDK1	protein_coding	-0.141593	0.906518	6.8921	0.00645056	0.0417376	No	N/A
ENSG00000122140.11_6	MRPS2	protein_coding	0.1357	1.09863	5.28285	0.00646603	0.0418167	No	N/A
ENSG00000005339.14_6	CREBBP	protein_coding	0.190027	1.14079	7.57903	0.00649648	0.0419715	No	N/A
ENSG00000260924.2_6	LINC01311	lncRNA	-0.410734	0.752241	1.17728	0.00649586	0.0419715	No	N/A
ENSG00000287124.1_1	AL512603.2	lncRNA	-0.685449	0.621812	-0.603922	0.0065008	0.0419753	No	N/A
ENSG00000239306.4_3	RBM14	protein_coding	-0.144002	0.905005	6.9403	0.00650359	0.0419753	No	N/A
ENSG00000138670.17_4	RASGEF1B	protein_coding	-0.12126	0.919384	5.85458	0.00651133	0.0420043	No	N/A
ENSG00000131503.21_3	ANKHD1	protein_coding	0.12843	1.0931	6.67537	0.00652062	0.0420431	No	N/A
[truncated: 10,890 more rows]

## Sheet: Table5B.InstrumentEffect
Ensembl_ID	Gene_Name	Gene_Type	Instrument_log2FC	Instrument_FC	Instrument_logCPM	Instrument_P-Value	Instrument_FDR	Instrument_Significant	Instrument_Direction
ENSG00000235776.2_5	AC000089.1	processed_pseudogene	-1.03184	0.489086	0.578026	2.86e-11	7.71e-10	Yes	Decreased
ENSG00000237729.2_5	AC002075.2	processed_pseudogene	-1.09759	0.467296	-0.557132	2.09e-07	2.98e-06	Yes	Decreased
ENSG00000279865.1_5	AC006511.3	TEC	-1.24577	0.421683	2.59023	8.07e-53	1.61e-50	Yes	Decreased
ENSG00000242951.1_5	AC007182.2	processed_pseudogene	-1.68432	0.31115	-0.154112	1.27e-18	7.02e-17	Yes	Decreased
ENSG00000224646.2_5	AC007387.1	processed_pseudogene	-1.1235	0.45898	-0.0731134	9.32e-10	2.03e-08	Yes	Decreased
ENSG00000224415.1_5	AC007683.1	processed_pseudogene	-1.32115	0.400216	-0.0798573	7.69e-13	2.51e-11	Yes	Decreased
ENSG00000238150.1_5	AC008753.1	processed_pseudogene	-1.75588	0.296093	-1.03883	1.65e-12	5.28e-11	Yes	Decreased
ENSG00000240376.1_5	AC010343.1	processed_pseudogene	-1.29601	0.40725	1.66471	4.82e-32	5.2e-30	Yes	Decreased
ENSG00000214784.4_2	AC010468.1	processed_pseudogene	-1.31704	0.401356	0.68743	2e-18	1.09e-16	Yes	Decreased
ENSG00000211571.1	AC010525.2	miRNA	-1.14157	0.453266	-1.23272	1.45e-05	0.000131374	Yes	Decreased
ENSG00000225840.2_5	AC010970.1	processed_pseudogene	-2.20462	0.216942	4.91635	0	0	Yes	Decreased
ENSG00000243829.1_5	AC011495.1	processed_pseudogene	-1.36934	0.387067	0.675514	6.49e-20	3.91e-18	Yes	Decreased
ENSG00000242660.1_5	AC015911.1	processed_pseudogene	-1.13697	0.454715	-0.352985	1.18e-08	2.12e-07	Yes	Decreased
ENSG00000231414.1_5	AC016700.2	processed_pseudogene	-1.53361	0.345412	-1.46626	7.4e-08	1.14e-06	Yes	Decreased
ENSG00000218175.2_5	AC016739.1	processed_pseudogene	-1.18829	0.438824	2.01812	6.46e-33	7.19e-31	Yes	Decreased
ENSG00000213757.3_5	AC020898.1	processed_pseudogene	-1.14472	0.452277	0.714894	9.14e-15	3.67e-13	Yes	Decreased
ENSG00000242327.1_5	AC023906.1	processed_pseudogene	-1.29678	0.407033	-0.0847239	2.1e-12	6.61e-11	Yes	Decreased
ENSG00000243517.1_6	AC024940.3	processed_pseudogene	-1.73531	0.300345	0.788135	1.81e-32	1.96e-30	Yes	Decreased
ENSG00000251062.1_5	AC025459.1	processed_pseudogene	-1.75891	0.295471	-1.21438	2.54e-11	6.89e-10	Yes	Decreased
ENSG00000229119.3_5	AC026403.1	processed_pseudogene	-2.08297	0.236028	0.433929	1.32e-32	1.46e-30	Yes	Decreased
ENSG00000185641.6_5	AC034236.1	processed_pseudogene	-1.37818	0.384704	0.658689	5.25e-20	3.19e-18	Yes	Decreased
ENSG00000254859.1_7	AC067930.3	lncRNA	-1.27843	0.412243	2.17493	1.19e-39	1.59e-37	Yes	Decreased
ENSG00000287576.1_1	AC067930.8	lncRNA	-1.3273	0.398513	5.86625	3.82e-290	5.67e-287	Yes	Decreased
ENSG00000277130.1_7	AC073569.3	lncRNA	-1.19004	0.438291	0.010941	6.2e-11	1.58e-09	Yes	Decreased
ENSG00000242299.1_5	AC073861.1	processed_pseudogene	-1.13983	0.453813	2.64768	1.39e-45	2.33e-43	Yes	Decreased
ENSG00000230291.5_5	AC078817.1	processed_pseudogene	-1.46941	0.361131	0.85289	9.12e-25	7.43e-23	Yes	Decreased
ENSG00000230979.3_2	AC079250.1	processed_pseudogene	-1.5096	0.351208	1.18588	5.23e-31	5.33e-29	Yes	Decreased
ENSG00000239776.2	AC079949.1	miRNA	-1.29483	0.407583	9.31504	1.13e-278	1.52e-275	Yes	Decreased
ENSG00000213280.2_5	AC090114.1	processed_pseudogene	-1.43268	0.370441	-0.655794	7.32e-11	1.84e-09	Yes	Decreased
ENSG00000279483.2_4	AC090498.1	processed_pseudogene	-1.11278	0.462403	2.10578	2.94e-31	3.02e-29	Yes	Decreased
ENSG00000243802.2_5	AC090589.1	processed_pseudogene	-2.19461	0.218452	-1.14408	5.58e-17	2.77e-15	Yes	Decreased
ENSG00000273716.2_5	AC092670.1	processed_pseudogene	-1.0069	0.497614	-0.878392	1.92e-05	0.000167325	Yes	Decreased
ENSG00000240036.4_5	AC104563.1	processed_pseudogene	-1.42134	0.373366	-0.447746	5.35e-12	1.59e-10	Yes	Decreased
ENSG00000250144.1_5	AC104619.3	processed_pseudogene	-1.59421	0.331204	2.06094	3.15e-60	7.14e-58	Yes	Decreased
ENSG00000277998.1_5	AC107075.1	unprocessed_pseudogene	-1.76404	0.294422	-0.932648	2.61e-13	8.85e-12	Yes	Decreased
ENSG00000226439.3_5	AC108161.1	processed_pseudogene	-1.97233	0.254842	-0.515732	3.8e-20	2.32e-18	Yes	Decreased
ENSG00000244086.1_5	AC110749.1	processed_pseudogene	-1.23352	0.425277	-1.08878	1.14e-06	1.37e-05	Yes	Decreased
ENSG00000242814.2_5	AC113398.1	processed_pseudogene	-1.29711	0.406941	0.126436	1.04e-13	3.72e-12	Yes	Decreased
ENSG00000243199.1_5	AC115223.1	processed_pseudogene	-1.55114	0.341241	1.47236	7.39e-40	1.03e-37	Yes	Decreased
ENSG00000228205.1_5	AC131235.1	processed_pseudogene	-1.24315	0.42245	0.468725	2.93e-15	1.23e-13	Yes	Decreased
ENSG00000207986.1	AC136932.1	miRNA	-1.01722	0.494068	2.15179	2.13e-26	1.84e-24	Yes	Decreased
ENSG00000234742.1_2	AC144530.1	processed_pseudogene	-1.47014	0.360947	0.664311	1.15e-22	8.3e-21	Yes	Decreased
ENSG00000239393.1_5	AC146507.1	processed_pseudogene	-1.96285	0.256521	-0.947561	1.38e-15	5.99e-14	Yes	Decreased
ENSG00000225200.2_5	AC246787.1	processed_pseudogene	-1.17558	0.442706	0.812947	5.7e-16	2.58e-14	Yes	Decreased
ENSG00000213763.4_4	ACTBP2	processed_pseudogene	-1.7394	0.299495	0.768686	1.2e-31	1.27e-29	Yes	Decreased
ENSG00000273353.1_7	AL008718.3	lncRNA	-1.00545	0.498115	-1.08907	7.3e-05	0.000541272	Yes	Decreased
ENSG00000227008.2_5	AL009174.1	processed_pseudogene	-1.10488	0.46494	-0.693788	5.85e-07	7.52e-06	Yes	Decreased
ENSG00000226532.1_5	AL022718.1	processed_pseudogene	-2.71092	0.152733	-1.93464	3.98e-14	1.49e-12	Yes	Decreased
ENSG00000235912.1_5	AL031729.1	processed_pseudogene	-1.29624	0.407185	-1.57629	1.1e-05	0.000102463	Yes	Decreased
ENSG00000219023.1_5	AL033519.2	processed_pseudogene	-1.02863	0.490175	-0.182545	5.93e-08	9.39e-07	Yes	Decreased
ENSG00000259020.3_5	AL049872.1	processed_pseudogene	-1.19215	0.43765	-0.821654	1.87e-07	2.7e-06	Yes	Decreased
ENSG00000228399.1_5	AL109741.2	processed_pseudogene	-1.99329	0.251166	-0.253388	1.01e-23	7.77e-22	Yes	Decreased
ENSG00000223134.1	AL122015.1	miRNA	-1.12832	0.457447	-0.207429	4.13e-09	8.03e-08	Yes	Decreased
ENSG00000223951.1_2	AL133244.1	processed_pseudogene	-1.97094	0.255087	-0.984504	1.38e-15	5.98e-14	Yes	Decreased
ENSG00000241255.1_5	AL136126.1	processed_pseudogene	-1.38049	0.384088	0.769329	4.38e-21	2.94e-19	Yes	Decreased
ENSG00000220472.1_5	AL139095.2	processed_pseudogene	-1.32174	0.400052	1.32782	1.03e-26	9.09e-25	Yes	Decreased
ENSG00000241781.2	AL161626.1	miRNA	-1.11787	0.460774	9.56778	8.77e-203	8.37e-200	Yes	Decreased
ENSG00000219928.2_5	AL161787.1	processed_pseudogene	-1.07187	0.475702	0.116143	9.37e-10	2.03e-08	Yes	Decreased
ENSG00000234648.1_5	AL162151.2	processed_pseudogene	-1.23548	0.4247	-0.11348	3.11e-11	8.29e-10	Yes	Decreased
ENSG00000237875.1_5	AL353691.2	processed_pseudogene	-2.12092	0.2299	-0.199953	2.31e-27	2.08e-25	Yes	Decreased
ENSG00000213087.3_5	AL356535.1	processed_pseudogene	-1.74461	0.298415	-0.205597	1.55e-19	9.06e-18	Yes	Decreased
ENSG00000178715.8_5	AL450998.1	processed_pseudogene	-1.50903	0.351347	-0.748406	6.89e-11	1.74e-09	Yes	Decreased
ENSG00000287124.1_1	AL512603.2	lncRNA	-1.05735	0.480515	0.759432	1.45e-12	4.65e-11	Yes	Decreased
ENSG00000179101.5_5	AL590139.1	processed_pseudogene	-1.26213	0.416928	-0.883463	6.57e-08	1.03e-06	Yes	Decreased
ENSG00000218426.5_5	AL590867.2	processed_pseudogene	-1.16787	0.445077	2.84746	5.08e-53	1.03e-50	Yes	Decreased
ENSG00000231702.2_5	AL645608.3	processed_pseudogene	-1.64757	0.319178	-0.346047	3e-16	1.42e-14	Yes	Decreased
ENSG00000227615.1_5	AP001324.1	processed_pseudogene	-1.31743	0.40125	2.01822	2.47e-40	3.63e-38	Yes	Decreased
ENSG00000228218.1_2	ATF4P3	processed_pseudogene	-1.82832	0.281592	-0.252331	2.08e-20	1.3e-18	Yes	Decreased
ENSG00000214756.8_4	CSKMT	protein_coding	-1.03879	0.486735	3.83838	5.37e-94	2.11e-91	Yes	Decreased
ENSG00000226958.1	CTD-2328D6.1	pseudogene	-1.14627	0.451791	6.45357	7.92e-236	9.62e-233	Yes	Decreased
ENSG00000223825.5_4	DAZAP2P1	processed_pseudogene	-1.0854	0.471262	-0.464585	1.64e-07	2.4e-06	Yes	Decreased
ENSG00000228502.1_4	EEF1A1P11	processed_pseudogene	-1.16781	0.445096	3.4984	1.73e-101	7.71e-99	Yes	Decreased
ENSG00000214199.3_4	EEF1A1P12	processed_pseudogene	-1.11292	0.462357	2.12152	9.98e-32	1.06e-29	Yes	Decreased
ENSG00000250182.3_4	EEF1A1P13	processed_pseudogene	-1.18358	0.440259	3.852	9.29e-123	5.17e-120	Yes	Decreased
ENSG00000233057.1_4	EEF1A1P14	processed_pseudogene	-1.33183	0.397264	1.13686	4.98e-24	3.91e-22	Yes	Decreased
ENSG00000249855.1_4	EEF1A1P19	processed_pseudogene	-1.57039	0.336718	3.09877	8.85e-106	4.22e-103	Yes	Decreased
ENSG00000261557.1_4	EEF1A1P38	processed_pseudogene	-1.56509	0.337956	1.38108	3.36e-38	4.35e-36	Yes	Decreased
ENSG00000245205.3_4	EEF1A1P4	processed_pseudogene	-1.47198	0.360486	2.9957	2.7e-89	9.49e-87	Yes	Decreased
ENSG00000233476.3_4	EEF1A1P6	processed_pseudogene	-1.49521	0.354728	2.90752	7.19e-87	2.46e-84	Yes	Decreased
ENSG00000249264.1_4	EEF1A1P9	processed_pseudogene	-1.54839	0.341891	2.46659	9.94e-75	3.09e-72	Yes	Decreased
ENSG00000213772.3_4	EIF1P7	processed_pseudogene	-1.5221	0.34818	-1.02268	6.71e-10	1.5e-08	Yes	Decreased
ENSG00000225031.1_4	EIF4BP7	processed_pseudogene	-1.21736	0.430069	1.59053	3.15e-27	2.8e-25	Yes	Decreased
ENSG00000235297.3_4	FAUP1	processed_pseudogene	-1.08358	0.471855	-0.749722	1.32e-06	1.58e-05	Yes	Decreased
ENSG00000180211.5_5	FO393411.1	processed_pseudogene	-1.21401	0.431069	0.661993	5.15e-16	2.37e-14	Yes	Decreased
ENSG00000223361.5_4	FTH1P10	transcribed_processed_pseudogene	-1.17573	0.442658	0.722091	9.34e-15	3.74e-13	Yes	Decreased
ENSG00000237264.4_4	FTH1P11	processed_pseudogene	-1.31761	0.4012	-0.194148	1.04e-11	2.97e-10	Yes	Decreased
ENSG00000234975.6_4	FTH1P2	processed_pseudogene	-1.49055	0.355878	-0.0907971	3.47e-15	1.45e-13	Yes	Decreased
ENSG00000226564.1_4	FTH1P20	processed_pseudogene	-1.19027	0.438222	-0.0715785	1.98e-10	4.72e-09	Yes	Decreased
ENSG00000219507.4_4	FTH1P8	processed_pseudogene	-1.04381	0.485045	0.728355	3.76e-12	1.15e-10	Yes	Decreased
ENSG00000232368.1_4	FTLP2	processed_pseudogene	-1.67976	0.312135	-0.696894	1.01e-13	3.62e-12	Yes	Decreased
ENSG00000228232.1_4	GAPDHP1	processed_pseudogene	-1.16846	0.444897	2.11725	8.67e-34	9.99e-32	Yes	Decreased
ENSG00000235587.2_4	GAPDHP65	processed_pseudogene	-1.34937	0.392464	0.875655	3.62e-21	2.47e-19	Yes	Decreased
ENSG00000178458.5_4	H3F3AP6	processed_pseudogene	-1.25282	0.419626	-0.215936	4.87e-11	1.26e-09	Yes	Decreased
ENSG00000188375.5_4	H3F3C	protein_coding	-1.95378	0.258139	0.253005	2.61e-28	2.44e-26	Yes	Decreased
ENSG00000183558.5	HIST2H2AA3	protein_coding	-1.81678	0.283854	1.42025	7.15e-51	1.35e-48	Yes	Decreased
ENSG00000272196.2_2	HIST2H2AA4	protein_coding	-1.87396	0.272823	-0.0774758	1.38e-23	1.05e-21	Yes	Decreased
ENSG00000203812.2	HIST2H2AA4	protein_coding	-1.87396	0.272823	-0.0774758	1.38e-23	1.05e-21	Yes	Decreased
ENSG00000269119.1_4	HNRNPA1P52	processed_pseudogene	-2.7462	0.149043	1.29366	9.53e-71	2.77e-68	Yes	Decreased
ENSG00000243547.1_4	HNRNPKP4	processed_pseudogene	-1.19669	0.436274	1.06332	6.88e-19	3.91e-17	Yes	Decreased
ENSG00000131711.15_3	MAP1B	protein_coding	-1.82993	0.281278	4.36563	0	0	Yes	Decreased
ENSG00000265321.1	MIR4263	miRNA	-1.07613	0.4743	-1.73211	0.000757091	0.00400536	Yes	Decreased
ENSG00000265827.1	MIR4680	miRNA	-1.09687	0.467529	0.573772	7.17e-13	2.34e-11	Yes	Decreased
ENSG00000264109.1	MIR4712	miRNA	-1.15756	0.44827	-0.967812	2.77e-06	3.03e-05	Yes	Decreased
ENSG00000273048.1	MIR4720	miRNA	-1.04075	0.486073	-1.47748	0.000262678	0.00163861	Yes	Decreased
ENSG00000221288.1	MIR663B	miRNA	-1.08605	0.471048	4.90936	5.86e-141	4.61e-138	Yes	Decreased
ENSG00000229604.2_4	MTATP8P2	processed_pseudogene	-1.05998	0.479639	-0.905404	6.78e-06	6.65e-05	Yes	Decreased
ENSG00000259045.1_4	MTCO1P2	unprocessed_pseudogene	-1.22379	0.428156	0.0698548	4.52e-12	1.36e-10	Yes	Decreased
ENSG00000262902.1_4	MTCO1P40	processed_pseudogene	-1.22324	0.428321	2.90694	1.7e-60	3.93e-58	Yes	Decreased
ENSG00000229344.1_4	MTCO2P12	unprocessed_pseudogene	-1.22404	0.428081	2.21231	3.31e-40	4.8e-38	Yes	Decreased
ENSG00000267541.1_4	MTCO2P2	processed_pseudogene	-1.22174	0.428765	0.622679	4.59e-16	2.12e-14	Yes	Decreased
ENSG00000270225.1_5	MTCO2P22	processed_pseudogene	-1.6643	0.315498	-0.107067	3.32e-18	1.78e-16	Yes	Decreased
ENSG00000247627.2_4	MTND4P12	processed_pseudogene	-1.43697	0.369343	4.26448	2.56e-206	2.63e-203	Yes	Decreased
ENSG00000248923.1_4	MTND5P11	processed_pseudogene	-1.38141	0.383845	2.2313	2.28e-51	4.41e-49	Yes	Decreased
ENSG00000269028.3_2	MTRNR2L12	protein_coding	-1.62075	0.325166	2.23534	9.08e-69	2.48e-66	Yes	Decreased
ENSG00000255823.4_3	MTRNR2L8	protein_coding	-2.52931	0.173221	0.532098	1.48e-53	3.09e-51	Yes	Decreased
ENSG00000210049.1	MT-TF	Mt_tRNA	-1.33166	0.39731	1.64054	2.43e-31	2.52e-29	Yes	Decreased
ENSG00000198064.13_4	NPIPB13	protein_coding	-1.2112	0.431909	1.44336	2.61e-20	1.61e-18	Yes	Decreased
ENSG00000213237.4_3	PTMAP10	processed_pseudogene	-1.07111	0.475953	-0.905265	5.2e-06	5.24e-05	Yes	Decreased
ENSG00000243014.1_4	PTMAP8	processed_pseudogene	-1.90567	0.266892	-0.983588	5.9e-15	2.41e-13	Yes	Decreased
ENSG00000201201.1	RN7SKP118	misc_RNA	-1.98691	0.252278	1.6697	4.45e-70	1.27e-67	Yes	Decreased
ENSG00000222744.1	RN7SKP166	misc_RNA	-1.44055	0.368426	-0.897422	9.41e-10	2.03e-08	Yes	Decreased
ENSG00000201875.1	RN7SKP178	misc_RNA	-2.62769	0.161803	-0.552476	7.32e-32	7.82e-30	Yes	Decreased
ENSG00000199683.1	RN7SKP185	misc_RNA	-1.1642	0.446212	4.01992	9.76e-127	6.52e-124	Yes	Decreased
ENSG00000200488.1	RN7SKP203	misc_RNA	-1.08535	0.471278	3.27553	1e-55	2.2e-53	Yes	Decreased
ENSG00000201510.1	RN7SKP217	misc_RNA	-2.0533	0.240933	-0.683195	8.44e-20	5.01e-18	Yes	Decreased
ENSG00000202512.1	RN7SKP230	misc_RNA	-1.32732	0.398507	1.94085	1.18e-39	1.59e-37	Yes	Decreased
ENSG00000202415.1	RN7SKP269	misc_RNA	-2.55273	0.170432	-0.445946	1.5e-32	1.64e-30	Yes	Decreased
ENSG00000223255.1	RN7SKP274	misc_RNA	-1.08188	0.472413	2.57804	2.33e-40	3.46e-38	Yes	Decreased
ENSG00000201901.1	RN7SKP48	misc_RNA	-1.31853	0.400943	3.42222	6.38e-123	3.7e-120	Yes	Decreased
ENSG00000201428.1	RN7SKP71	misc_RNA	-1.3457	0.393463	2.41967	1.06e-54	2.25e-52	Yes	Decreased
ENSG00000200243.1	RN7SKP79	misc_RNA	-1.40065	0.378759	0.117502	1.11e-15	4.88e-14	Yes	Decreased
ENSG00000202058.1	RN7SKP80	misc_RNA	-1.40488	0.377648	8.32869	0	0	Yes	Decreased
ENSG00000222386.1	RN7SKP86	misc_RNA	-1.88584	0.270586	-0.760287	1.74e-16	8.46e-15	Yes	Decreased
ENSG00000201793.1	RN7SKP9	misc_RNA	-1.2099	0.432299	5.02623	3.07e-193	2.73e-190	Yes	Decreased
ENSG00000240869.2	RN7SL128P	misc_RNA	-1.36877	0.387222	0.834312	2.59e-21	1.79e-19	Yes	Decreased
ENSG00000266037.1	RN7SL3	misc_RNA	-1.29946	0.406278	8.93624	1.05e-298	1.76e-295	Yes	Decreased
ENSG00000244384.2	RN7SL359P	misc_RNA	-3.10402	0.116304	-1.30412	9.32e-26	7.83e-24	Yes	Decreased
ENSG00000265753.1	RN7SL444P	misc_RNA	-1.19644	0.436349	-0.293227	1.1e-09	2.35e-08	Yes	Decreased
ENSG00000265802.1	RN7SL49P	misc_RNA	-1.69902	0.307995	2.05244	7.59e-67	1.99e-64	Yes	Decreased
ENSG00000239224.2	RN7SL546P	misc_RNA	-1.84942	0.277504	2.19228	2.65e-77	8.63e-75	Yes	Decreased
ENSG00000263905.1	RN7SL555P	misc_RNA	-3.73407	0.0751507	-1.61963	2.23e-26	1.91e-24	Yes	Decreased
ENSG00000265078.1	RN7SL664P	misc_RNA	-2.62631	0.161957	-1.24867	5.07e-21	3.38e-19	Yes	Decreased
ENSG00000239899.2	RN7SL674P	misc_RNA	-1.2653	0.416013	1.26283	5.64e-23	4.17e-21	Yes	Decreased
ENSG00000244692.2	RN7SL724P	misc_RNA	-1.78025	0.291132	0.452654	1.13e-26	9.86e-25	Yes	Decreased
ENSG00000241529.2	RN7SL767P	misc_RNA	-1.348	0.392836	-0.0683496	2.5e-13	8.51e-12	Yes	Decreased
ENSG00000201227.1	RNA5-8SP3	rRNA	-1.75227	0.296834	-1.95774	3.41e-07	4.63e-06	Yes	Decreased
ENSG00000251705.1_1	RNA5-8SP6	rRNA_pseudogene	-1.73142	0.301155	6.91695	0	0	Yes	Decreased
ENSG00000201659.1	RNU12-2P	snRNA	-1.88403	0.270925	-0.853827	1.27e-15	5.55e-14	Yes	Decreased
ENSG00000223001.1	RNU2-61P	snRNA	-1.37528	0.385477	2.65984	4.62e-66	1.14e-63	Yes	Decreased
ENSG00000223247.1	RNU2-64P	snRNA	-1.98626	0.252392	0.748766	2.51e-38	3.29e-36	Yes	Decreased
ENSG00000223336.1	RNU2-6P	snRNA	-1.42152	0.373319	1.46143	1.81e-33	2.07e-31	Yes	Decreased
ENSG00000199568.1	RNU5A-1	snRNA	-1.73584	0.300234	2.02077	2.53e-55	5.45e-53	Yes	Decreased
ENSG00000200156.1	RNU5B-1	snRNA	-1.7436	0.298623	1.59347	9.05e-40	1.23e-37	Yes	Decreased
ENSG00000251934.1	RNU6-1143P	snRNA	-1.19449	0.436941	-1.82351	0.000239214	0.00151129	Yes	Decreased
ENSG00000200840.1	RNU6-82P	snRNA	-1.34123	0.394685	-1.18726	6.56e-07	8.33e-06	Yes	Decreased
ENSG00000221676.1	RNU6ATAC	snRNA	-1.03658	0.487482	-0.172515	1.39e-07	2.05e-06	Yes	Decreased
ENSG00000188873.4_4	RPL10AP2	processed_pseudogene	-1.6913	0.309647	-0.170478	7.48e-19	4.23e-17	Yes	Decreased
ENSG00000226360.5_4	RPL10AP6	processed_pseudogene	-1.12646	0.458038	1.49831	1.45e-22	1.04e-20	Yes	Decreased
ENSG00000178464.6_4	RPL10P16	processed_pseudogene	-1.14508	0.452163	2.59852	1.94e-45	3.21e-43	Yes	Decreased
ENSG00000230734.1_2	RPL10P3	processed_pseudogene	-1.02056	0.492925	0.510338	6.2e-11	1.58e-09	Yes	Decreased
ENSG00000233913.7_4	RPL10P9	processed_pseudogene	-1.23126	0.425946	0.746666	3.97e-17	1.99e-15	Yes	Decreased
ENSG00000177350.6_2	RPL13AP3	transcribed_processed_pseudogene	-1.2914	0.408553	1.79807	1.18e-34	1.41e-32	Yes	Decreased
ENSG00000215030.5_4	RPL13P12	processed_pseudogene	-1.16768	0.445137	3.36988	9.06e-67	2.33e-64	Yes	Decreased
ENSG00000241923.2_4	RPL14P3	processed_pseudogene	-1.22303	0.428383	0.903044	3.15e-18	1.69e-16	Yes	Decreased
ENSG00000240914.1_4	RPL15P2	processed_pseudogene	-1.20747	0.433028	0.325276	1.82e-13	6.31e-12	Yes	Decreased
ENSG00000213700.3_4	RPL17P50	processed_pseudogene	-1.30442	0.404883	0.243223	1.02e-14	4.06e-13	Yes	Decreased
ENSG00000213442.5_4	RPL18AP3	processed_pseudogene	-1.02815	0.490337	2.06045	1.16e-25	9.67e-24	Yes	Decreased
ENSG00000243711.1_4	RPL21P116	processed_pseudogene	-1.45137	0.365674	-0.322151	2.14e-13	7.36e-12	Yes	Decreased
ENSG00000214914.3_2	RPL23AP3	processed_pseudogene	-1.21156	0.4318	-0.271596	4.17e-10	9.7e-09	Yes	Decreased
ENSG00000243964.1_4	RPL23AP65	processed_pseudogene	-1.8238	0.282476	-0.373727	1.94e-19	1.12e-17	Yes	Decreased
ENSG00000219451.3_4	RPL23P8	processed_pseudogene	-1.57641	0.335316	0.799199	1.75e-27	1.59e-25	Yes	Decreased
ENSG00000182383.8_4	RPL27AP5	processed_pseudogene	-1.37541	0.385443	-0.298608	2.41e-12	7.53e-11	Yes	Decreased
ENSG00000237676.1_4	RPL30P4	processed_pseudogene	-1.70538	0.306641	-0.800242	1.03e-13	3.69e-12	Yes	Decreased
ENSG00000232858.1_4	RPL34P27	processed_pseudogene	-1.23187	0.425767	-0.327687	4.62e-10	1.06e-08	Yes	Decreased
ENSG00000239223.3_4	RPL34P31	processed_pseudogene	-2.22277	0.21423	-0.296493	9.18e-26	7.76e-24	Yes	Decreased
ENSG00000226243.1_2	RPL37AP1	processed_pseudogene	-1.30208	0.405541	1.5502	8.32e-30	8.24e-28	Yes	Decreased
ENSG00000239559.2_4	RPL37P2	processed_pseudogene	-1.407	0.377095	-0.517751	2.16e-11	5.9e-10	Yes	Decreased
ENSG00000241431.1_4	RPL37P6	transcribed_processed_pseudogene	-1.52198	0.348207	-0.066353	1.34e-16	6.54e-15	Yes	Decreased
ENSG00000227939.1_2	RPL3P2	processed_pseudogene	-1.24996	0.420461	1.48412	3.4e-26	2.89e-24	Yes	Decreased
ENSG00000256338.2_2	RPL41P2	processed_pseudogene	-1.00396	0.498628	0.290939	1.56e-09	3.25e-08	Yes	Decreased
ENSG00000256393.1_4	RPL41P5	processed_pseudogene	-1.22239	0.428573	0.0800918	4.92e-12	1.48e-10	Yes	Decreased
ENSG00000242276.2_2	RPL5P3	processed_pseudogene	-1.28598	0.410092	0.202598	4.52e-14	1.69e-12	Yes	Decreased
ENSG00000242445.1_2	RPL7AP11	processed_pseudogene	-1.49289	0.355299	0.623127	9.9e-23	7.23e-21	Yes	Decreased
ENSG00000232888.4_4	RPS11P5	processed_pseudogene	-2.46637	0.180946	0.840832	1.71e-60	3.93e-58	Yes	Decreased
ENSG00000180172.7_4	RPS12P23	processed_pseudogene	-1.31425	0.402135	0.43721	2.29e-16	1.11e-14	Yes	Decreased
ENSG00000228929.1_4	RPS13P2	processed_pseudogene	-1.57819	0.334902	0.422448	1.04e-22	7.57e-21	Yes	Decreased
ENSG00000230897.1_4	RPS18P12	processed_pseudogene	-1.38844	0.381977	0.915803	8.77e-23	6.44e-21	Yes	Decreased
ENSG00000233971.1_4	RPS20P10	processed_pseudogene	-1.49874	0.353862	-0.107513	1.03e-15	4.53e-14	Yes	Decreased
ENSG00000223803.1_4	RPS20P14	processed_pseudogene	-1.32215	0.39994	0.549133	1.05e-17	5.47e-16	Yes	Decreased
ENSG00000230629.2_4	RPS23P8	processed_pseudogene	-1.52916	0.34648	2.2951	2.22e-64	5.3e-62	Yes	Decreased
ENSG00000224094.1_4	RPS24P8	processed_pseudogene	-1.60596	0.328516	-0.00390331	1.46e-18	8.08e-17	Yes	Decreased
ENSG00000224631.4_4	RPS27AP16	transcribed_processed_pseudogene	-1.32458	0.399266	2.92112	6.78e-70	1.89e-67	Yes	Decreased
ENSG00000224800.1_4	RPS27AP6	processed_pseudogene	-2.22426	0.214008	-0.575948	8.98e-24	6.97e-22	Yes	Decreased
ENSG00000214389.2_2	RPS3AP26	processed_pseudogene	-1.22344	0.42826	2.41792	6.17e-46	1.04e-43	Yes	Decreased
ENSG00000205871.5_4	RPS3AP47	processed_pseudogene	-1.82139	0.282948	0.388559	1.4e-28	1.32e-26	Yes	Decreased
ENSG00000178429.9_2	RPS3AP5	processed_pseudogene	-1.61535	0.326386	1.66344	3.72e-48	6.54e-46	Yes	Decreased
ENSG00000213363.4_2	RPS3P6	processed_pseudogene	-1.48802	0.356501	0.797113	1.3e-24	1.06e-22	Yes	Decreased
ENSG00000213326.4_4	RPS7P11	processed_pseudogene	-1.35464	0.391032	0.361683	8.6e-17	4.22e-15	Yes	Decreased
ENSG00000252947.1	SCARNA1	snoRNA	-1.13971	0.45385	-1.31649	2.33e-05	0.000198459	Yes	Decreased
ENSG00000249784.1	SCARNA22	snoRNA	-1.07711	0.473979	2.14626	4.93e-29	4.71e-27	Yes	Decreased
ENSG00000252010.1	SCARNA5	snoRNA	-1.02647	0.490911	4.5332	7.02e-120	3.61e-117	Yes	Decreased
ENSG00000212464.1	SNORA12	snoRNA	-1.41904	0.37396	2.09357	2.54e-48	4.59e-46	Yes	Decreased
ENSG00000222588.1	SNORA19	snoRNA	-1.16718	0.445292	-1.11243	3.43e-06	3.65e-05	Yes	Decreased
ENSG00000202343.1	SNORA2	snoRNA	-1.3678	0.387481	-1.75136	1.41e-05	0.000127568	Yes	Decreased
ENSG00000207392.1	SNORA20	snoRNA	-1.30585	0.404482	-0.672986	2.3e-09	4.64e-08	Yes	Decreased
ENSG00000206634.1	SNORA22	snoRNA	-1.34941	0.392452	-1.79692	2.96e-05	0.000245703	Yes	Decreased
ENSG00000201998.1	SNORA23	snoRNA	-1.37734	0.384927	0.490266	3.01e-18	1.62e-16	Yes	Decreased
ENSG00000206612.1	SNORA2A	snoRNA	-1.62403	0.324428	-0.384571	1.06e-15	4.67e-14	Yes	Decreased
ENSG00000253051.1	SNORA31	snoRNA	-1.0744	0.474869	0.821941	5.71e-14	2.11e-12	Yes	Decreased
ENSG00000206799.1	SNORA32	snoRNA	-1.11288	0.46237	1.2385	2.53e-18	1.38e-16	Yes	Decreased
ENSG00000221491.2	SNORA34	snoRNA	-1.23494	0.424862	2.57477	3.03e-51	5.78e-49	Yes	Decreased
ENSG00000209582.1	SNORA48	snoRNA	-1.28679	0.409862	5.18955	3.73e-226	4.15e-223	Yes	Decreased
ENSG00000199785.1	SNORA52	snoRNA	-1.04392	0.485007	0.219466	6.84e-10	1.53e-08	Yes	Decreased
ENSG00000212443.1	SNORA53	snoRNA	-1.74344	0.298656	1.19535	4.47e-38	5.74e-36	Yes	Decreased
ENSG00000207008.1	SNORA54	snoRNA	-1.52444	0.347614	5.43303	0	0	Yes	Decreased
ENSG00000206597.1	SNORA57	snoRNA	-1.30556	0.404564	3.47119	1.66e-122	8.89e-120	Yes	Decreased
ENSG00000201229.1	SNORA63	snoRNA	-1.14076	0.453519	-1.26056	1.7e-05	0.000150461	Yes	Decreased
ENSG00000207166.1	SNORA68	snoRNA	-1.54185	0.343445	3.08171	3.14e-99	1.35e-96	Yes	Decreased
ENSG00000201388.1	SNORA68	snoRNA	-1.29159	0.408502	-1.71319	3.05e-05	0.00025206	Yes	Decreased
ENSG00000200354.1	SNORA71D	snoRNA	-1.28552	0.410223	-0.130172	7.03e-12	2.06e-10	Yes	Decreased
ENSG00000207067.1	SNORA72	snoRNA	-1.41121	0.375997	-0.601625	5.16e-11	1.33e-09	Yes	Decreased
ENSG00000200087.1	SNORA73B	snoRNA	-1.36814	0.387391	6.74691	0	0	Yes	Decreased
ENSG00000200959.1	SNORA74A	snoRNA	-1.02795	0.490408	1.64103	1.61e-20	1.02e-18	Yes	Decreased
ENSG00000212402.1	SNORA74B	snoRNA	-1.59038	0.332084	-0.282879	5.64e-16	2.56e-14	Yes	Decreased
ENSG00000200792.1	SNORA80	snoRNA	-2.1354	0.227604	-0.449851	7.3e-24	5.7e-22	Yes	Decreased
ENSG00000207500.1	SNORD102	snoRNA	-1.14471	0.452281	0.71521	1.01e-14	4.02e-13	Yes	Decreased
ENSG00000222365.1	SNORD12B	snoRNA	-1.03215	0.488979	1.14234	5.24e-15	2.16e-13	Yes	Decreased
ENSG00000202252.1	SNORD14C	snoRNA	-1.1355	0.455176	0.332193	8.01e-12	2.32e-10	Yes	Decreased
ENSG00000207118.1	SNORD14D	snoRNA	-1.01571	0.494585	-0.740106	5.9e-06	5.87e-05	Yes	Decreased
ENSG00000199631.1	SNORD33	snoRNA	-1.18479	0.43989	1.80621	2.96e-29	2.86e-27	Yes	Decreased
ENSG00000263934.4_2	SNORD3A	snoRNA	-1.83587	0.280123	5.72814	0	0	Yes	Decreased
ENSG00000264940.4_2	SNORD3C	snoRNA	-1.95335	0.258215	2.72043	7.15e-125	4.55e-122	Yes	Decreased
ENSG00000209702.1	SNORD41	snoRNA	-2.4806	0.17917	-0.158154	4.85e-36	5.94e-34	Yes	Decreased
ENSG00000201487.1	SNORD45B	snoRNA	-1.25363	0.419392	0.0303838	2.18e-12	6.86e-11	Yes	Decreased
ENSG00000264294.1	SNORD55	snoRNA	-1.07059	0.476125	0.312605	8.61e-11	2.13e-09	Yes	Decreased
ENSG00000199436.1	SNORD9	snoRNA	-1.19347	0.437249	-1.40962	1.68e-05	0.000148934	Yes	Decreased
ENSG00000221539.1	SNORD99	snoRNA	-1.37082	0.386672	0.228998	4.03e-16	1.87e-14	Yes	Decreased
ENSG00000238910.1	snoU13	snoRNA	-1.0673	0.477211	-1.59951	0.000392045	0.0023067	Yes	Decreased
ENSG00000236876.3_4	TMSB4XP1	processed_pseudogene	-1.13382	0.455709	-1.38474	3.97e-05	0.00031648	Yes	Decreased
ENSG00000188765.7_4	TMSB4XP2	unprocessed_pseudogene	-1.6218	0.324929	-0.282545	2.21e-16	1.07e-14	Yes	Decreased
ENSG00000230043.1_4	TMSB4XP6	processed_pseudogene	-1.27249	0.413945	1.86906	5.65e-35	6.81e-33	Yes	Decreased
ENSG00000217027.1_4	TPT1P4	processed_pseudogene	-1.29765	0.406787	0.306482	3.75e-15	1.56e-13	Yes	Decreased
ENSG00000214108.4_4	TPT1P5	processed_pseudogene	-2.24629	0.210765	0.0425042	1.85e-34	2.19e-32	Yes	Decreased
ENSG00000214460.3_4	TPT1P6	processed_pseudogene	-2.33587	0.198077	0.492347	1.24e-46	2.16e-44	Yes	Decreased
ENSG00000234782.3_4	TPT1P9	processed_pseudogene	-1.63377	0.322244	0.721222	3.39e-28	3.14e-26	Yes	Decreased
ENSG00000221461.1	U3	snoRNA	-1.09782	0.467222	-1.38514	8.4e-05	0.000610666	Yes	Decreased
ENSG00000225022.1_4	UBE2D3P1	processed_pseudogene	-1.31419	0.402151	-1.28746	9.15e-07	1.12e-05	Yes	Decreased
ENSG00000201217.1	Y_RNA	misc_RNA	-1.00495	0.498288	-0.221702	2.99e-07	4.13e-06	Yes	Decreased
ENSG00000207370.1	Y_RNA	misc_RNA	-1.13571	0.455112	-0.233055	4.2e-09	8.15e-08	Yes	Decreased
ENSG00000200922.1	Y_RNA	misc_RNA	-1.25622	0.41864	-1.04757	5.81e-07	7.47e-06	Yes	Decreased
ENSG00000207189.1	Y_RNA	misc_RNA	-1.252	0.419865	-1.63383	3.34e-05	0.000273057	Yes	Decreased
ENSG00000207525.1	Y_RNA	misc_RNA	-1.30012	0.406093	-1.29656	1.51e-06	1.78e-05	Yes	Decreased
ENSG00000199366.1	Y_RNA	misc_RNA	-1.46393	0.362505	-1.44517	2.17e-07	3.09e-06	Yes	Decreased
ENSG00000213866.3_4	YBX1P10	processed_pseudogene	-1.00669	0.497685	1.27867	8.3e-16	3.72e-14	Yes	Decreased
ENSG00000187762.5_4	HSPE1P11	processed_pseudogene	1.00149	2.00206	-0.662475	5.26e-05	0.000406154	Yes	Increased
ENSG00000222328.1	RNU2-2P	snRNA	-0.875429	0.545092	7.28133	1.2e-164	1.01e-161	No	N/A
ENSG00000212232.1	SNORD17	snoRNA	-0.810469	0.570196	7.33537	2.35e-139	1.74e-136	No	N/A
ENSG00000269900.3_3	RMRP	lncRNA	-0.981942	0.506298	10.7881	1.6e-137	1.13e-134	No	N/A
ENSG00000202174.1_1	RNA5-8SP5	rRNA_pseudogene	-0.953075	0.51653	5.30443	1.71e-124	1.04e-121	No	N/A
ENSG00000200434.1_1	RNA5-8SP2	rRNA_pseudogene	-0.752321	0.593648	7.05371	1.64e-116	8.12e-114	No	N/A
ENSG00000283907.1_5	AD000090.1	lncRNA	-0.902088	0.535112	11.5969	2.39e-104	1.1e-101	No	N/A
ENSG00000182774.13_7	RPS17	protein_coding	0.714149	1.64051	6.90193	4.43e-99	1.85e-96	No	N/A
ENSG00000260836.2_6	AC245033.1	protein_coding	0.713489	1.63977	6.90164	6.74e-99	2.73e-96	No	N/A
ENSG00000273149.1_6	AL138963.3	lncRNA	-0.864682	0.549168	4.78086	6.57e-94	2.51e-91	No	N/A
ENSG00000239039.1	SNORD13	snoRNA	-0.987418	0.50438	4.22795	3.47e-93	1.29e-90	No	N/A
ENSG00000133316.15_5	WDR74	protein_coding	-0.658301	0.633624	7.65901	3.4e-92	1.23e-89	No	N/A
ENSG00000242125.3_5	SNHG3	lncRNA	-0.629317	0.646482	7.78558	7.29e-84	2.43e-81	No	N/A
ENSG00000210156.1	MT-TK	Mt_tRNA	0.709326	1.63504	5.58186	9.01e-76	2.87e-73	No	N/A
ENSG00000273189.1_7	AC010619.2	lncRNA	-0.610938	0.654771	6.57382	4.42e-73	1.34e-70	No	N/A
ENSG00000264063.1	MIR3687	miRNA	-0.661492	0.632224	9.93953	3.81e-71	1.13e-68	No	N/A
ENSG00000202538.1	RNU4-2	snRNA	-0.812865	0.56925	4.3757	3.48e-68	9.3e-66	No	N/A
ENSG00000196205.8_2	EEF1A1P5	processed_pseudogene	-0.640533	0.641476	5.58742	2.72e-66	6.85e-64	No	N/A
ENSG00000200312.1	RN7SKP255	misc_RNA	-0.88291	0.542273	3.72188	2.56e-65	6.21e-63	No	N/A
ENSG00000256642.1_3	LINC00273	lncRNA	-0.772033	0.585592	4.14515	1.14e-57	2.55e-55	No	N/A
ENSG00000198840.2_1	MT-ND3	protein_coding	0.533706	1.44764	9.18039	4.71e-53	9.69e-51	No	N/A
ENSG00000229117.9_3	RPL41	protein_coding	0.494642	1.40897	8.11573	1.52e-51	2.99e-49	No	N/A
ENSG00000200169.1	RNU5D-1	snRNA	-0.752798	0.593451	4.03975	8.83e-49	1.64e-46	No	N/A
ENSG00000073536.18_3	NLE1	protein_coding	-0.579593	0.669152	5.15685	2.04e-48	3.74e-46	No	N/A
ENSG00000198695.2_1	MT-ND6	protein_coding	0.565991	1.4804	5.57156	3.36e-48	5.98e-46	No	N/A
ENSG00000237973.1_4	MTCO1P12	unprocessed_pseudogene	-0.540713	0.687431	8.69495	1.49e-46	2.56e-44	No	N/A
ENSG00000222724.1	RNU2-63P	snRNA	-0.796821	0.575616	3.85775	3.66e-45	5.96e-43	No	N/A
ENSG00000222414.1	RNU2-59P	snRNA	-0.507501	0.70344	5.9337	1.11e-44	1.79e-42	No	N/A
ENSG00000124614.16_7	RPS10	protein_coding	0.454908	1.3707	8.07879	5.7e-44	9.07e-42	No	N/A
ENSG00000241343.9_5	RPL36A	protein_coding	0.447338	1.36352	7.62968	2.44e-43	3.83e-41	No	N/A
ENSG00000198888.2_1	MT-ND1	protein_coding	0.5678	1.48226	11.8311	4.52e-43	7.02e-41	No	N/A
ENSG00000266019.1	MIR3609	miRNA	-0.629461	0.646418	4.28703	8.72e-42	1.34e-39	No	N/A
ENSG00000161970.15_7	RPL26	protein_coding	0.458245	1.37387	8.92225	5.22e-41	7.93e-39	No	N/A
ENSG00000159335.16_3	PTMS	protein_coding	0.639949	1.55827	4.58661	8.64e-41	1.3e-38	No	N/A
ENSG00000136942.15_3	RPL35	protein_coding	0.443584	1.35998	8.58807	4.32e-40	6.21e-38	No	N/A
ENSG00000232112.3_3	TMA7	protein_coding	0.469641	1.38476	6.14109	6.77e-40	9.63e-38	No	N/A
ENSG00000257529.5_5	RPL36A-HNRNPH2	protein_coding	0.428265	1.34561	7.66086	7.08e-40	9.95e-38	No	N/A
ENSG00000198763.3_1	MT-ND2	protein_coding	0.531555	1.44549	11.3676	8.56e-40	1.18e-37	No	N/A
ENSG00000198712.1_1	MT-CO2	protein_coding	0.547112	1.46116	11.9913	1.51e-39	2e-37	No	N/A
ENSG00000197728.11_5	RPS26	protein_coding	0.420403	1.3383	7.80454	5.64e-38	7.18e-36	No	N/A
ENSG00000163046.15_3	ANKRD30BL	protein_coding	-0.527999	0.693516	11.9347	4.74e-37	5.92e-35	No	N/A
ENSG00000198899.2_1	MT-ATP6	protein_coding	0.509675	1.42373	11.2919	4.71e-37	5.92e-35	No	N/A
ENSG00000134419.15_4	RPS15A	protein_coding	0.425509	1.34305	8.76437	2.69e-36	3.33e-34	No	N/A
ENSG00000187514.16_4	PTMA	protein_coding	0.479015	1.39379	10.6633	2.54e-35	3.08e-33	No	N/A
ENSG00000200795.1	RNU4-1	snRNA	-0.69664	0.617008	3.47443	2.01e-34	2.35e-32	No	N/A
ENSG00000198786.2_1	MT-ND5	protein_coding	0.496199	1.41049	11.5999	3.98e-34	4.62e-32	No	N/A
ENSG00000251791.1	SCARNA6	snoRNA	-0.920021	0.528501	2.82886	3.39e-33	3.84e-31	No	N/A
ENSG00000228253.1_1	MT-ATP8	protein_coding	0.424289	1.34191	9.4974	6.3e-33	7.07e-31	No	N/A
ENSG00000177954.14_5	RPS27	protein_coding	0.410089	1.32877	9.32814	1.31e-31	1.36e-29	No	N/A
ENSG00000204472.13_4	AIF1	protein_coding	0.401543	1.32092	6.72971	1.79e-30	1.81e-28	No	N/A
ENSG00000198727.2_1	MT-CYB	protein_coding	0.465632	1.38092	11.6606	4.32e-30	4.34e-28	No	N/A
ENSG00000199347.1	RNU5E-1	snRNA	-0.897781	0.536711	3.07078	5.07e-30	5.05e-28	No	N/A
ENSG00000263900.1	AC006483.1	miRNA	-0.372878	0.77224	8.39628	1.27e-29	1.25e-27	No	N/A
ENSG00000198886.2_1	MT-ND4	protein_coding	0.48448	1.39908	12.7905	1.76e-29	1.72e-27	No	N/A
ENSG00000197149.5_5	AC107956.1	processed_pseudogene	0.515117	1.42911	4.47271	3.41e-29	3.28e-27	No	N/A
ENSG00000107223.13_4	EDF1	protein_coding	0.385348	1.30617	6.36227	8.86e-29	8.39e-27	No	N/A
ENSG00000130255.13_6	RPL36	protein_coding	0.362996	1.28609	8.34469	3.42e-28	3.15e-26	No	N/A
ENSG00000266077.1	AC139149.1	miRNA	-0.353827	0.782505	7.02299	7.51e-28	6.87e-26	No	N/A
ENSG00000213639.10_6	PPP1CB	protein_coding	-0.343036	0.788381	7.25976	2.29e-27	2.06e-25	No	N/A
ENSG00000258964.1_7	AL137129.1	lncRNA	-0.51179	0.701352	4.24434	5.74e-27	5.08e-25	No	N/A
ENSG00000113141.18_4	IK	protein_coding	0.366329	1.28907	6.47486	1.19e-26	1.03e-24	No	N/A
ENSG00000208892.1	SNORA49	snoRNA	-0.739755	0.598841	3.21614	1.03e-25	8.62e-24	No	N/A
ENSG00000198242.14_3	RPL23A	protein_coding	0.358767	1.28233	9.04799	1.79e-25	1.47e-23	No	N/A
ENSG00000065978.19_4	YBX1	protein_coding	0.36363	1.28666	9.36072	4.03e-25	3.3e-23	No	N/A
ENSG00000189343.7_4	RPS2P46	processed_pseudogene	-0.546751	0.68456	3.60474	1.39e-24	1.12e-22	No	N/A
ENSG00000275700.5_4	AATF	protein_coding	0.380267	1.30158	5.63994	4.08e-24	3.26e-22	No	N/A
ENSG00000128524.5_3	ATP6V1F	protein_coding	0.381771	1.30294	5.63935	4.35e-24	3.46e-22	No	N/A
ENSG00000136938.9_3	ANP32B	protein_coding	0.330846	1.25775	8.1656	4.4e-24	3.48e-22	No	N/A
ENSG00000143545.8_3	RAB13	protein_coding	0.479094	1.39387	4.33342	9.31e-24	7.19e-22	No	N/A
ENSG00000280607.1_7	AC009133.5	lncRNA	-0.448229	0.732942	4.39082	1.96e-23	1.48e-21	No	N/A
ENSG00000138326.20_6	RPS24	protein_coding	0.373029	1.29507	10.1835	2.02e-23	1.52e-21	No	N/A
ENSG00000241468.7_4	ATP5MF	protein_coding	0.419159	1.33715	4.99181	2.08e-23	1.55e-21	No	N/A
ENSG00000165502.6_3	RPL36AL	protein_coding	0.339798	1.26558	6.50341	2.95e-23	2.19e-21	No	N/A
ENSG00000206172.8_3	HBA1	protein_coding	-0.610532	0.654955	3.74391	1.72e-22	1.23e-20	No	N/A
ENSG00000238741.1	SCARNA7	snoRNA	0.311023	1.24059	7.27877	2e-22	1.42e-20	No	N/A
ENSG00000169442.9_3	CD52	protein_coding	0.322766	1.25073	7.47064	2.05e-22	1.45e-20	No	N/A
ENSG00000265681.7_5	RPL17	protein_coding	0.324003	1.2518	8.52949	2.27e-22	1.59e-20	No	N/A
ENSG00000089009.15_3	AC004086.1	protein_coding	0.347963	1.27276	9.78146	6.92e-22	4.84e-20	No	N/A
ENSG00000211679.2_2	IGLC3	IG_C_gene	0.558652	1.47289	3.61296	1.27e-21	8.87e-20	No	N/A
ENSG00000144713.12_2	RPL32	protein_coding	0.34957	1.27418	9.94872	1.64e-21	1.13e-19	No	N/A
ENSG00000090273.14_4	NUDC	protein_coding	0.353003	1.27722	5.67899	2.63e-21	1.81e-19	No	N/A
ENSG00000228474.6_3	OST4	protein_coding	0.338536	1.26447	6.01192	3.66e-21	2.48e-19	No	N/A
ENSG00000126698.11_3	DNAJC8	protein_coding	0.326172	1.25368	6.36039	4.1e-21	2.77e-19	No	N/A
ENSG00000238917.1	SNORD10	snoRNA	-0.724837	0.605065	2.77469	5.08e-21	3.38e-19	No	N/A
ENSG00000148773.14_4	MKI67	protein_coding	0.307087	1.23721	7.97084	5.42e-21	3.58e-19	No	N/A
ENSG00000207112.1	SNORA25	snoRNA	-0.77253	0.58539	2.54039	6.52e-21	4.29e-19	No	N/A
ENSG00000265695.1	MIR3064	miRNA	-0.399253	0.758251	4.7151	6.56e-21	4.3e-19	No	N/A
ENSG00000229833.9_6	PET100	protein_coding	0.454373	1.37019	4.18885	7.31e-21	4.74e-19	No	N/A
ENSG00000215472.10_3	RPL17-C18orf32	protein_coding	0.311244	1.24078	8.48975	7.3e-21	4.74e-19	No	N/A
ENSG00000138821.13_4	SLC39A8	protein_coding	-0.401578	0.75703	4.86693	7.36e-21	4.75e-19	No	N/A
ENSG00000113328.19_5	CCNG1	protein_coding	-0.302973	0.81058	7.09284	1.02e-20	6.58e-19	No	N/A
ENSG00000242071.3_4	RPL7AP6	processed_pseudogene	-0.816727	0.567729	2.3505	1.18e-20	7.57e-19	No	N/A
ENSG00000071082.11_4	RPL31	protein_coding	0.329647	1.25671	9.51373	1.58e-20	1e-18	No	N/A
ENSG00000207165.1	SNORA70	snoRNA	-0.816785	0.567706	2.34525	1.75e-20	1.11e-18	No	N/A
ENSG00000197747.9_3	S100A10	protein_coding	0.306731	1.2369	7.47879	1.93e-20	1.21e-18	No	N/A
ENSG00000100941.9_3	PNN	protein_coding	0.299263	1.23052	7.73592	2.28e-20	1.42e-18	No	N/A
ENSG00000259781.1_4	HMGB1P6	processed_pseudogene	0.680305	1.60248	3.27254	2.33e-20	1.44e-18	No	N/A
ENSG00000249353.2_4	NPM1P27	processed_pseudogene	-0.824347	0.564738	2.28851	3.27e-20	2.01e-18	No	N/A
ENSG00000270141.3_4	TERC	lncRNA	-0.366441	0.775693	5.09742	6.41e-20	3.87e-18	No	N/A
ENSG00000123144.11_6	TRIR	protein_coding	0.297161	1.22872	7.02718	6.52e-20	3.91e-18	No	N/A
ENSG00000185201.16_6	IFITM2	protein_coding	0.316943	1.24569	6.62814	7.67e-20	4.57e-18	No	N/A
ENSG00000125691.13_5	RPL23	protein_coding	0.325997	1.25353	9.64298	8.92e-20	5.28e-18	No	N/A
ENSG00000269902.1_7	AC234772.2	lncRNA	-0.643099	0.640336	3.12981	1.29e-19	7.58e-18	No	N/A
ENSG00000067167.8_3	TRAM1	protein_coding	-0.301909	0.811178	6.76237	1.45e-19	8.53e-18	No	N/A
ENSG00000125743.10_2	SNRPD2	protein_coding	0.3132	1.24246	6.34941	1.6e-19	9.28e-18	No	N/A
ENSG00000175467.15_3	SART1	protein_coding	0.313416	1.24265	6.304	1.85e-19	1.07e-17	No	N/A
ENSG00000210082.2	MT-RNR2	Mt_rRNA	-0.363388	0.777337	11.3247	4.29e-19	2.46e-17	No	N/A
ENSG00000089327.14_4	FXYD5	protein_coding	0.289451	1.22218	8.02736	5.89e-19	3.36e-17	No	N/A
ENSG00000170315.13_5	UBB	protein_coding	0.293933	1.22598	8.4721	7.58e-19	4.27e-17	No	N/A
ENSG00000111229.16_5	ARPC3	protein_coding	0.285596	1.21891	7.58855	9.87e-19	5.54e-17	No	N/A
ENSG00000137154.12_2	RPS6	protein_coding	0.346881	1.27181	10.9546	1.03e-18	5.77e-17	No	N/A
ENSG00000172809.13_5	RPL38	protein_coding	0.295487	1.2273	8.64364	1.2e-18	6.69e-17	No	N/A
ENSG00000156467.9_2	UQCRB	protein_coding	0.288266	1.22117	6.92551	1.99e-18	1.09e-16	No	N/A
ENSG00000126267.11_5	COX6B1	protein_coding	0.303787	1.23438	6.31695	2.26e-18	1.23e-16	No	N/A
ENSG00000213553.4_4	RPLP0P6	processed_pseudogene	-0.624073	0.648837	3.08235	2.98e-18	1.61e-16	No	N/A
ENSG00000229638.1_4	RPL4P4	processed_pseudogene	-0.713815	0.609706	2.54766	3.33e-18	1.78e-16	No	N/A
ENSG00000200320.1	SNORA63	snoRNA	-0.692083	0.61896	2.66345	4.4e-18	2.33e-16	No	N/A
ENSG00000170881.4_3	RNF139	protein_coding	-0.314619	0.804063	5.78734	4.85e-18	2.56e-16	No	N/A
ENSG00000270066.3_6	AL356488.2	lncRNA	-0.312288	0.805363	9.7489	4.9e-18	2.58e-16	No	N/A
ENSG00000133226.17_6	SRRM1	protein_coding	0.281129	1.21515	8.13879	7.82e-18	4.1e-16	No	N/A
ENSG00000283041.1_5	AC008038.1	processed_pseudogene	-0.604561	0.657672	3.14684	1.07e-17	5.54e-16	No	N/A
ENSG00000008282.8_4	SYPL1	protein_coding	-0.297023	0.81393	6.21041	1.12e-17	5.81e-16	No	N/A
ENSG00000225972.1_4	MTND1P23	unprocessed_pseudogene	0.54572	1.45975	5.06782	1.56e-17	8.06e-16	No	N/A
ENSG00000142676.14_5	RPL11	protein_coding	0.304355	1.23487	9.60984	1.59e-17	8.19e-16	No	N/A
ENSG00000164346.10_5	NSA2	protein_coding	0.287323	1.22037	6.69768	1.82e-17	9.31e-16	No	N/A
ENSG00000170515.14_5	PA2G4	protein_coding	0.272492	1.20789	7.17268	1.84e-17	9.4e-16	No	N/A
ENSG00000122026.10_2	RPL21	protein_coding	0.292661	1.2249	9.10836	2.24e-17	1.14e-15	No	N/A
ENSG00000075884.14_5	ARHGAP15	protein_coding	-0.387998	0.764189	4.35241	3.13e-17	1.58e-15	No	N/A
ENSG00000156482.11_3	RPL30	protein_coding	0.294988	1.22687	9.34828	3.92e-17	1.98e-15	No	N/A
ENSG00000115053.16_4	NCL	protein_coding	0.294661	1.2266	9.34665	4.24e-17	2.12e-15	No	N/A
ENSG00000172236.17_3	TPSAB1	protein_coding	0.301961	1.23282	6.36205	4.31e-17	2.15e-15	No	N/A
ENSG00000114942.14_3	EEF1B2	protein_coding	0.292477	1.22474	9.32632	6.68e-17	3.3e-15	No	N/A
ENSG00000222489.1	SNORA79	snoRNA	-0.868176	0.547839	1.82696	7.13e-17	3.51e-15	No	N/A
ENSG00000143222.12_3	UFC1	protein_coding	0.286422	1.21961	6.39697	8.76e-17	4.29e-15	No	N/A
ENSG00000131171.13_4	SH3BGRL	protein_coding	-0.288914	0.818518	6.09085	2.38e-16	1.14e-14	No	N/A
ENSG00000197903.7_2	HIST1H2BK	protein_coding	0.268956	1.20494	8.31098	2.67e-16	1.28e-14	No	N/A
ENSG00000259001.3_6	AL355075.4	lncRNA	-0.339126	0.79052	11.844	2.72e-16	1.3e-14	No	N/A
ENSG00000104979.9_4	C19orf53	protein_coding	0.349445	1.27407	4.82636	2.75e-16	1.31e-14	No	N/A
ENSG00000117523.16_5	PRRC2C	protein_coding	0.28213	1.21599	9.10894	2.87e-16	1.36e-14	No	N/A
ENSG00000149806.11_4	FAU	protein_coding	0.26748	1.2037	8.24664	3.02e-16	1.42e-14	No	N/A
ENSG00000169020.10_4	ATP5ME	protein_coding	0.347189	1.27208	4.82751	3.48e-16	1.63e-14	No	N/A
ENSG00000119596.18_6	YLPM1	protein_coding	0.262302	1.19939	7.60056	3.79e-16	1.77e-14	No	N/A
ENSG00000106211.9_3	HSPB1	protein_coding	0.290805	1.22332	6.1243	4.32e-16	2e-14	No	N/A
ENSG00000206417.8_6	H1FX-AS1	lncRNA	-0.347431	0.785982	4.73789	4.77e-16	2.2e-14	No	N/A
ENSG00000124733.4_4	MEA1	protein_coding	0.349463	1.27409	4.79755	5.32e-16	2.44e-14	No	N/A
ENSG00000264624.1	MIR3615	miRNA	-0.71989	0.607144	2.3027	5.62e-16	2.56e-14	No	N/A
ENSG00000200084.1	SNORD68	snoRNA	-0.81972	0.566552	1.89552	6.19e-16	2.8e-14	No	N/A
ENSG00000201315.1	RN7SKP227	misc_RNA	-0.80987	0.570433	1.94178	8.14e-16	3.66e-14	No	N/A
ENSG00000159593.15_6	NAE1	protein_coding	-0.336606	0.791902	4.83117	8.6e-16	3.84e-14	No	N/A
ENSG00000008988.9_2	RPS20	protein_coding	0.292504	1.22476	9.84433	8.8e-16	3.92e-14	No	N/A
ENSG00000196531.10_3	NACA	protein_coding	0.279699	1.21394	9.23349	8.94e-16	3.97e-14	No	N/A
ENSG00000127995.17_3	CASD1	protein_coding	-0.377952	0.769529	4.29034	9.37e-16	4.14e-14	No	N/A
ENSG00000156697.13_4	UTP14A	protein_coding	0.345774	1.27083	4.75611	1.25e-15	5.44e-14	No	N/A
ENSG00000112308.13_3	C6orf62	protein_coding	-0.264599	0.83243	6.81074	1.43e-15	6.17e-14	No	N/A
ENSG00000198327.3	HIST1H4F	protein_coding	-0.271299	0.828573	6.54173	1.52e-15	6.53e-14	No	N/A
ENSG00000172661.18_3	WASHC2C	protein_coding	0.296802	1.22842	5.66453	1.71e-15	7.34e-14	No	N/A
ENSG00000215492.6_2	HNRNPA1P7	processed_pseudogene	-0.913786	0.53079	1.49862	2.23e-15	9.51e-14	No	N/A
ENSG00000118855.19_5	MFSD1	protein_coding	-0.259152	0.835579	6.94461	2.56e-15	1.09e-13	No	N/A
ENSG00000183598.3_2	HIST2H3D	protein_coding	-0.349381	0.784921	4.62277	2.62e-15	1.11e-13	No	N/A
ENSG00000105193.9_3	RPS16	protein_coding	0.276852	1.21155	9.3311	2.64e-15	1.12e-13	No	N/A
ENSG00000256100.1_6	AP000721.1	protein_coding	-0.404715	0.755386	3.82689	2.93e-15	1.23e-13	No	N/A
ENSG00000135535.17_5	CD164	protein_coding	-0.25378	0.838696	7.54661	3.45e-15	1.44e-13	No	N/A
ENSG00000135506.16_6	OS9	protein_coding	0.255902	1.19408	8.05111	4.85e-15	2.01e-13	No	N/A
ENSG00000263809.1_6	AC135178.2	protein_coding	0.257571	1.19546	8.34298	4.9e-15	2.03e-13	No	N/A
ENSG00000210195.2	MT-TT	Mt_tRNA	-0.367162	0.775306	4.50229	5.3e-15	2.18e-13	No	N/A
ENSG00000108298.11_4	RPL19	protein_coding	0.298891	1.2302	10.528	5.69e-15	2.33e-13	No	N/A
ENSG00000129559.13_4	NEDD8	protein_coding	0.31542	1.24437	5.16415	6.2e-15	2.52e-13	No	N/A
ENSG00000100300.18_4	TSPO	protein_coding	-0.286349	0.819975	5.9286	7.09e-15	2.88e-13	No	N/A
ENSG00000140264.19_5	SERF2	protein_coding	0.252986	1.19167	7.90236	7.17e-15	2.9e-13	No	N/A
ENSG00000284803.1_3	AC245033.4	lncRNA	0.275992	1.21083	6.24132	7.3e-15	2.95e-13	No	N/A
ENSG00000110958.16_3	PTGES3	protein_coding	-0.248232	0.841927	7.4696	8.05e-15	3.24e-13	No	N/A
ENSG00000280195.1_6	AC245140.2	lncRNA	-0.678096	0.624989	2.36008	1.03e-14	4.09e-13	No	N/A
ENSG00000143742.13_4	SRP9	protein_coding	-0.286807	0.819714	5.5885	1.28e-14	5.05e-13	No	N/A
ENSG00000145425.10_4	RPS3A	protein_coding	0.289055	1.22184	10.2251	1.31e-14	5.18e-13	No	N/A
ENSG00000225091.3	SNORA71A	snoRNA	-0.803099	0.573117	1.85641	1.36e-14	5.34e-13	No	N/A
ENSG00000110934.11_5	BIN2	protein_coding	0.247367	1.18704	7.43258	1.51e-14	5.91e-13	No	N/A
ENSG00000108107.14_4	RPL28	protein_coding	0.272317	1.20775	9.50806	1.56e-14	6.09e-13	No	N/A
ENSG00000071859.15_3	FAM50A	protein_coding	0.366763	1.28946	4.26821	1.68e-14	6.55e-13	No	N/A
ENSG00000240342.3_4	RPS2P5	processed_pseudogene	0.247713	1.18732	7.65499	1.79e-14	6.95e-13	No	N/A
ENSG00000248527.1_4	MTATP6P1	unprocessed_pseudogene	-0.427449	0.743576	3.8356	1.85e-14	7.16e-13	No	N/A
ENSG00000267697.2_7	LUZP6	protein_coding	-0.584473	0.666893	2.80867	1.88e-14	7.26e-13	No	N/A
ENSG00000118181.11_3	RPS25	protein_coding	0.265684	1.20221	9.20194	1.97e-14	7.58e-13	No	N/A
ENSG00000165632.8_3	TAF3	protein_coding	0.343284	1.26864	4.64118	1.97e-14	7.58e-13	No	N/A
ENSG00000273338.1_6	AC103591.3	lncRNA	-0.677513	0.625242	2.56307	2.01e-14	7.71e-13	No	N/A
ENSG00000142534.7_4	RPS11	protein_coding	0.285426	1.21877	10.2489	3.06e-14	1.17e-12	No	N/A
ENSG00000180357.9_3	ZNF609	protein_coding	0.24704	1.18677	7.80313	3.11e-14	1.18e-12	No	N/A
ENSG00000259612.1_4	EEF1A1P22	processed_pseudogene	-0.91184	0.531507	1.38511	3.21e-14	1.22e-12	No	N/A
ENSG00000229152.2_6	ANKRD10-IT1	lncRNA	-0.570753	0.673265	2.90005	3.62e-14	1.37e-12	No	N/A
ENSG00000147168.12_4	IL2RG	protein_coding	0.265076	1.2017	6.46951	3.75e-14	1.41e-12	No	N/A
ENSG00000196507.11_4	TCEAL3	protein_coding	0.420599	1.33848	3.5941	3.73e-14	1.41e-12	No	N/A
ENSG00000181163.13_3	NPM1	protein_coding	0.268389	1.20446	9.55321	4.41e-14	1.65e-12	No	N/A
ENSG00000285629.1_1	AL031847.2	protein_coding	0.257611	1.1955	6.52339	4.73e-14	1.76e-12	No	N/A
ENSG00000266472.5_2	MRPS21	protein_coding	0.29772	1.2292	5.31006	5.24e-14	1.94e-12	No	N/A
ENSG00000164104.11_4	HMGB2	protein_coding	0.244995	1.18509	8.01868	5.43e-14	2.01e-12	No	N/A
ENSG00000182899.17_6	RPL35A	protein_coding	0.259802	1.19731	9.14136	5.78e-14	2.13e-12	No	N/A
ENSG00000198839.9_2	ZNF277	protein_coding	-0.356734	0.78093	4.12972	5.92e-14	2.17e-12	No	N/A
ENSG00000105640.13_3	RPL18A	protein_coding	0.263625	1.20049	9.41547	7.15e-14	2.62e-12	No	N/A
ENSG00000054118.15_6	THRAP3	protein_coding	0.244057	1.18432	8.12287	7.23e-14	2.64e-12	No	N/A
ENSG00000208772.1	SNORD94	snoRNA	-0.944621	0.519566	1.24287	8.21e-14	2.99e-12	No	N/A
ENSG00000147140.16_6	NONO	protein_coding	0.25371	1.19227	8.90555	8.92e-14	3.24e-12	No	N/A
ENSG00000142089.16_6	IFITM3	protein_coding	0.266148	1.20259	6.77029	9.13e-14	3.31e-12	No	N/A
ENSG00000123200.16_5	ZC3H13	protein_coding	0.259735	1.19726	6.53687	9.4e-14	3.4e-12	No	N/A
ENSG00000072501.17_2	SMC1A	protein_coding	0.240524	1.18142	7.63635	1.06e-13	3.77e-12	No	N/A
ENSG00000207496.1	SNORA7A	snoRNA	-0.678811	0.62468	2.23757	1.07e-13	3.82e-12	No	N/A
ENSG00000218283.2_4	MORF4L1P1	processed_pseudogene	0.407715	1.32658	3.6453	1.13e-13	4.01e-12	No	N/A
ENSG00000133142.17_5	TCEAL4	protein_coding	0.358843	1.2824	4.21416	1.16e-13	4.09e-12	No	N/A
ENSG00000179262.10_4	RAD23A	protein_coding	0.24645	1.18628	6.83151	1.21e-13	4.27e-12	No	N/A
ENSG00000134970.14_5	TMED7	protein_coding	-0.29188	0.816837	5.21556	1.32e-13	4.64e-12	No	N/A
ENSG00000221420.2	SNORA81	snoRNA	-0.762642	0.589416	1.85824	1.33e-13	4.66e-12	No	N/A
ENSG00000137337.15_5	MDC1	protein_coding	0.257021	1.19501	6.33971	1.36e-13	4.78e-12	No	N/A
ENSG00000184110.14_4	EIF3C	protein_coding	0.396412	1.31623	3.73546	1.42e-13	4.98e-12	No	N/A
ENSG00000132780.17_6	NASP	protein_coding	0.236507	1.17814	7.31306	1.48e-13	5.16e-12	No	N/A
ENSG00000158545.15_5	ZC3H18	protein_coding	0.258616	1.19633	6.19463	1.53e-13	5.34e-12	No	N/A
ENSG00000178913.7_3	TAF7	protein_coding	0.250153	1.18933	6.56631	1.86e-13	6.42e-12	No	N/A
ENSG00000100603.13_2	SNW1	protein_coding	0.250451	1.18958	6.54275	1.86e-13	6.44e-12	No	N/A
ENSG00000100380.14_4	ST13	protein_coding	0.237352	1.17883	7.68439	1.89e-13	6.51e-12	No	N/A
ENSG00000105202.9_7	FBL	protein_coding	0.238966	1.18015	7.01163	2.26e-13	7.75e-12	No	N/A
ENSG00000188825.14_6	LINC00910	lncRNA	-0.320959	0.800538	4.66943	2.43e-13	8.3e-12	No	N/A
ENSG00000182117.5_2	NOP10	protein_coding	0.301597	1.23251	5.02609	2.46e-13	8.38e-12	No	N/A
ENSG00000198467.15_6	TPM2	protein_coding	0.386862	1.30755	3.81371	2.84e-13	9.61e-12	No	N/A
ENSG00000119878.5_2	CRIPT	protein_coding	-0.390013	0.763122	3.60403	3.19e-13	1.08e-11	No	N/A
ENSG00000173457.11_4	PPP1R14B	protein_coding	0.268147	1.20426	5.72354	3.24e-13	1.09e-11	No	N/A
ENSG00000166441.13_4	RPL27A	protein_coding	0.267244	1.20351	9.96408	3.44e-13	1.15e-11	No	N/A
ENSG00000146007.10_5	ZMAT2	protein_coding	0.270778	1.20646	5.68103	3.42e-13	1.15e-11	No	N/A
ENSG00000205155.8_4	PSENEN	protein_coding	0.382318	1.30343	3.81313	4.01e-13	1.34e-11	No	N/A
ENSG00000119655.10_4	NPC2	protein_coding	0.261207	1.19848	6.02237	4.65e-13	1.55e-11	No	N/A
ENSG00000145216.16_6	FIP1L1	protein_coding	0.274012	1.20917	5.52134	5.99e-13	1.99e-11	No	N/A
ENSG00000111711.10_5	GOLT1B	protein_coding	-0.356176	0.781233	3.98397	6e-13	1.99e-11	No	N/A
ENSG00000087365.15_5	SF3B2	protein_coding	0.233422	1.17562	7.86258	6.04e-13	2e-11	No	N/A
ENSG00000087074.8_4	PPP1R15A	protein_coding	0.254657	1.19305	9.45026	6.3e-13	2.08e-11	No	N/A
ENSG00000134294.14_4	SLC38A2	protein_coding	-0.236296	0.848922	8.35721	6.33e-13	2.08e-11	No	N/A
ENSG00000123106.10_6	CCDC91	protein_coding	-0.358758	0.779835	3.91686	6.56e-13	2.15e-11	No	N/A
ENSG00000106244.13_3	PDAP1	protein_coding	0.261071	1.19837	5.8312	6.85e-13	2.24e-11	No	N/A
ENSG00000213741.10_5	RPS29	protein_coding	-0.234123	0.850202	8.17277	8.67e-13	2.82e-11	No	N/A
ENSG00000211459.2	MT-RNR1	Mt_rRNA	-0.270261	0.829169	10.1588	9.99e-13	3.24e-11	No	N/A
ENSG00000158869.11_3	FCER1G	protein_coding	0.282734	1.2165	6.29992	1.03e-12	3.33e-11	No	N/A
ENSG00000183955.13_5	KMT5A	protein_coding	0.259161	1.19678	5.84121	1.16e-12	3.73e-11	No	N/A
ENSG00000276966.2_2	HIST1H4E	protein_coding	0.239386	1.18049	8.74519	1.23e-12	3.95e-11	No	N/A
ENSG00000234589.4_5	AC125807.1	processed_pseudogene	-0.985329	0.50511	0.939566	1.32e-12	4.23e-11	No	N/A
ENSG00000146677.7_5	AC004453.1	processed_pseudogene	-0.833157	0.561299	1.45412	1.51e-12	4.82e-11	No	N/A
ENSG00000243679.1_5	AC018638.5	processed_pseudogene	-0.344451	0.787608	4.03048	1.68e-12	5.34e-11	No	N/A
ENSG00000145592.14_4	RPL37	protein_coding	0.239294	1.18041	8.86977	1.94e-12	6.16e-11	No	N/A
ENSG00000105401.9_5	CDC37	protein_coding	0.228313	1.17146	7.0856	2.02e-12	6.38e-11	No	N/A
ENSG00000111676.15_4	ATN1	protein_coding	0.234435	1.17645	6.78263	2.08e-12	6.57e-11	No	N/A
ENSG00000175334.8_3	BANF1	protein_coding	0.274268	1.20938	5.40515	2.4e-12	7.53e-11	No	N/A
ENSG00000219200.6	RNASEK	protein_coding	0.269769	1.20561	5.53712	2.55e-12	7.95e-11	No	N/A
ENSG00000165733.8_3	BMS1	protein_coding	0.25101	1.19004	5.92196	2.8e-12	8.69e-11	No	N/A
ENSG00000099901.17_5	RANBP1	protein_coding	0.248093	1.18764	6.08094	2.8e-12	8.69e-11	No	N/A
ENSG00000075785.12_2	RAB7A	protein_coding	0.223433	1.16751	7.35712	2.82e-12	8.74e-11	No	N/A
ENSG00000137776.17_4	SLTM	protein_coding	0.227502	1.17081	6.99465	2.83e-12	8.74e-11	No	N/A
ENSG00000266727.1	AC004824.1	miRNA	-0.567654	0.674713	2.58528	2.87e-12	8.87e-11	No	N/A
ENSG00000188243.12_2	COMMD6	protein_coding	-0.283844	0.821399	4.99141	3.14e-12	9.66e-11	No	N/A
ENSG00000162385.11_3	MAGOH	protein_coding	0.298807	1.23013	4.75953	3.74e-12	1.15e-10	No	N/A
ENSG00000254911.3_6	SCARNA9	lncRNA	-0.235579	0.849344	6.55827	3.82e-12	1.17e-10	No	N/A
ENSG00000254772.10_4	EEF1G	protein_coding	0.246151	1.18604	9.52277	3.97e-12	1.21e-10	No	N/A
ENSG00000118640.11_3	VAMP8	protein_coding	0.231317	1.17391	6.82174	3.99e-12	1.22e-10	No	N/A
ENSG00000170043.11_3	TRAPPC1	protein_coding	0.277297	1.21192	5.25351	4.36e-12	1.32e-10	No	N/A
ENSG00000284987.1_3	U52112.2	protein_coding	-0.47796	0.717992	3.30395	4.38e-12	1.33e-10	No	N/A
ENSG00000207556.1	MIR636	miRNA	-0.578159	0.669818	2.50443	4.48e-12	1.36e-10	No	N/A
ENSG00000255508.7_6	AP002990.1	protein_coding	0.245164	1.18523	9.5316	4.98e-12	1.49e-10	No	N/A
ENSG00000011600.11_2	TYROBP	protein_coding	0.227184	1.17055	7.42175	4.96e-12	1.49e-10	No	N/A
ENSG00000255197.6_6	AC090559.1	lncRNA	0.253708	1.19227	5.91357	5.16e-12	1.54e-10	No	N/A
ENSG00000197846.3	HIST1H2BF	protein_coding	0.223664	1.1677	7.44013	5.26e-12	1.57e-10	No	N/A
ENSG00000140990.15_4	NDUFB10	protein_coding	0.282204	1.21605	5.06438	5.77e-12	1.71e-10	No	N/A
ENSG00000185651.14_2	UBE2L3	protein_coding	0.242088	1.1827	6.16489	5.99e-12	1.78e-10	No	N/A
ENSG00000204304.12_4	PBX2	protein_coding	0.220552	1.16518	7.41433	6.07e-12	1.8e-10	No	N/A
ENSG00000184205.14_4	TSPYL2	protein_coding	0.257963	1.19579	5.78646	6.14e-12	1.81e-10	No	N/A
ENSG00000038219.13_3	BOD1L1	protein_coding	0.218809	1.16377	7.22189	6.23e-12	1.83e-10	No	N/A
ENSG00000263266.2_2	RPS7P1	processed_pseudogene	-0.808265	0.571068	1.456	6.31e-12	1.85e-10	No	N/A
ENSG00000122406.14_4	RPL5	protein_coding	0.257532	1.19543	10.2312	6.59e-12	1.93e-10	No	N/A
ENSG00000095932.6_4	SMIM24	protein_coding	0.268122	1.20424	5.47192	7.24e-12	2.11e-10	No	N/A
ENSG00000204253.4_4	HNRNPCP2	processed_pseudogene	-0.83229	0.561637	1.35834	7.37e-12	2.15e-10	No	N/A
ENSG00000181524.6_2	RPL24P4	processed_pseudogene	-0.987272	0.504431	0.787033	7.56e-12	2.2e-10	No	N/A
ENSG00000201772.1	SNORA5C	snoRNA	-0.486328	0.71384	3.18194	7.77e-12	2.25e-10	No	N/A
ENSG00000171863.15_5	RPS7	protein_coding	0.240053	1.18104	9.3753	8.17e-12	2.36e-10	No	N/A
ENSG00000109111.15_4	SUPT6H	protein_coding	0.22202	1.16637	7.81057	8.2e-12	2.36e-10	No	N/A
ENSG00000148337.21_6	CIZ1	protein_coding	0.22917	1.17216	6.74677	8.25e-12	2.37e-10	No	N/A
ENSG00000168653.11_3	NDUFS5	protein_coding	0.258949	1.19661	5.5805	8.38e-12	2.4e-10	No	N/A
ENSG00000111348.9_4	ARHGDIB	protein_coding	0.244812	1.18494	9.70892	9.84e-12	2.81e-10	No	N/A
ENSG00000135486.17_3	HNRNPA1	protein_coding	0.260843	1.19818	10.5848	1.07e-11	3.04e-10	No	N/A
ENSG00000033178.13_3	UBA6	protein_coding	-0.23438	0.85005	6.25139	1.11e-11	3.14e-10	No	N/A
ENSG00000170004.16_5	CHD3	protein_coding	0.221347	1.16582	8.10949	1.13e-11	3.22e-10	No	N/A
ENSG00000163191.6_3	S100A11	protein_coding	0.276053	1.21088	5.84428	1.19e-11	3.38e-10	No	N/A
ENSG00000203814.6_3	HIST2H2BF	protein_coding	0.227198	1.17056	6.94518	1.21e-11	3.41e-10	No	N/A
ENSG00000121579.13_4	NAA50	protein_coding	-0.238651	0.847538	6.04304	1.24e-11	3.5e-10	No	N/A
ENSG00000249119.1_4	MTND6P4	processed_pseudogene	-0.827727	0.563416	1.36456	1.26e-11	3.55e-10	No	N/A
ENSG00000125971.16_2	DYNLRB1	protein_coding	0.298973	1.23027	4.60529	1.33e-11	3.73e-10	No	N/A
ENSG00000160714.10_3	UBE2Q1	protein_coding	0.244084	1.18434	5.88586	1.33e-11	3.73e-10	No	N/A
ENSG00000107581.13_3	EIF3A	protein_coding	0.229452	1.17239	8.86391	1.37e-11	3.84e-10	No	N/A
ENSG00000269968.1_6	AC006064.4	lncRNA	-0.326162	0.797656	4.08042	1.41e-11	3.94e-10	No	N/A
ENSG00000009954.11_3	BAZ1B	protein_coding	0.215051	1.16074	7.28456	1.51e-11	4.21e-10	No	N/A
ENSG00000264058.2_8	AC073508.2	protein_coding	0.240586	1.18147	5.97526	1.56e-11	4.32e-10	No	N/A
ENSG00000227195.11_7	MIR663AHG	lncRNA	-0.305062	0.809408	14.4057	1.57e-11	4.36e-10	No	N/A
ENSG00000141101.13_3	NOB1	protein_coding	0.247241	1.18694	5.73407	1.67e-11	4.61e-10	No	N/A
ENSG00000134186.12_3	PRPF38B	protein_coding	0.229745	1.17263	6.45834	1.75e-11	4.83e-10	No	N/A
ENSG00000179271.3_3	GADD45GIP1	protein_coding	0.314202	1.24332	4.34793	1.78e-11	4.9e-10	No	N/A
ENSG00000224578.5_4	HNRNPA1P48	protein_coding	-0.505381	0.704474	2.86498	2.04e-11	5.6e-10	No	N/A
ENSG00000228981.3_5	AC097658.1	processed_pseudogene	0.704917	1.63005	2.00828	2.09e-11	5.72e-10	No	N/A
ENSG00000107438.9_3	PDLIM1	protein_coding	0.235374	1.17721	6.99577	2.09e-11	5.72e-10	No	N/A
ENSG00000104714.14_5	ERICH1	protein_coding	0.271411	1.20699	5.13561	2.16e-11	5.9e-10	No	N/A
ENSG00000143256.5_3	PFDN2	protein_coding	0.292963	1.22515	4.6707	2.53e-11	6.86e-10	No	N/A
ENSG00000087087.20_5	SRRT	protein_coding	0.217451	1.16268	7.03323	2.53e-11	6.86e-10	No	N/A
ENSG00000167522.16_7	ANKRD11	protein_coding	0.214134	1.16001	7.6048	2.78e-11	7.52e-10	No	N/A
ENSG00000205352.11_7	PRR13	protein_coding	0.231191	1.1738	6.35713	2.83e-11	7.64e-10	No	N/A
ENSG00000071054.16_6	MAP4K4	protein_coding	0.214218	1.16007	7.63757	2.95e-11	7.94e-10	No	N/A
ENSG00000270647.6_4	TAF15	protein_coding	0.215447	1.16106	7.10404	3e-11	8.05e-10	No	N/A
ENSG00000139613.12_4	SMARCC2	protein_coding	0.214397	1.16022	7.69963	3.08e-11	8.24e-10	No	N/A
ENSG00000197056.11_4	ZMYM1	protein_coding	-0.364031	0.776991	3.59366	3.08e-11	8.24e-10	No	N/A
ENSG00000200418.1	SNORA63	snoRNA	-0.697773	0.616523	1.79491	3.35e-11	8.93e-10	No	N/A
ENSG00000200463.1	SNORD118	snoRNA	-0.508807	0.702803	3.11787	3.44e-11	9.13e-10	No	N/A
ENSG00000173041.12_3	ZNF680	protein_coding	-0.466889	0.723523	3.29906	3.48e-11	9.23e-10	No	N/A
ENSG00000240963.1_7	AL645465.1	lncRNA	-0.756248	0.592034	1.56455	3.53e-11	9.35e-10	No	N/A
ENSG00000236552.2_2	RPL13AP5	processed_pseudogene	-0.487909	0.713058	2.99775	3.67e-11	9.68e-10	No	N/A
ENSG00000255642.1_4	PABPC1P4	processed_pseudogene	-0.919794	0.528584	1.19423	3.82e-11	1.01e-09	No	N/A
ENSG00000092010.15_4	PSME1	protein_coding	0.211337	1.15776	7.18591	3.99e-11	1.05e-09	No	N/A
ENSG00000255072.1_3	PIGY	protein_coding	-0.530462	0.692333	2.62973	4.09e-11	1.07e-09	No	N/A
ENSG00000100911.16_4	PSME2	protein_coding	0.229981	1.17282	6.29064	4.13e-11	1.08e-09	No	N/A
ENSG00000088325.16_3	TPX2	protein_coding	0.231852	1.17434	6.19791	4.32e-11	1.13e-09	No	N/A
ENSG00000175550.8_3	DRAP1	protein_coding	0.250423	1.18956	5.53003	4.39e-11	1.15e-09	No	N/A
ENSG00000197958.13_4	RPL12	protein_coding	0.239637	1.1807	9.84651	4.4e-11	1.15e-09	No	N/A
ENSG00000162734.12_3	PEA15	protein_coding	0.235287	1.17714	6.21474	4.59e-11	1.19e-09	No	N/A
ENSG00000134108.13_3	ARL8B	protein_coding	-0.230286	0.852466	6.11724	4.81e-11	1.25e-09	No	N/A
ENSG00000092841.18_5	MYL6	protein_coding	0.216774	1.16213	8.37617	4.82e-11	1.25e-09	No	N/A
ENSG00000120742.11_3	SERP1	protein_coding	-0.208375	0.865511	7.23977	5.46e-11	1.4e-09	No	N/A
ENSG00000136888.7_3	ATP6V1G1	protein_coding	0.228558	1.17166	6.22988	5.69e-11	1.46e-09	No	N/A
ENSG00000201098.1	RNY1	misc_RNA	-0.984829	0.505286	0.703994	5.67e-11	1.46e-09	No	N/A
ENSG00000113368.12_3	LMNB1	protein_coding	0.212213	1.15846	7.14615	6.08e-11	1.56e-09	No	N/A
ENSG00000146757.13_2	ZNF92	protein_coding	-0.316292	0.803131	4.0721	6.21e-11	1.58e-09	No	N/A
ENSG00000197045.13_4	GMFB	protein_coding	-0.260672	0.834699	5.11909	6.32e-11	1.6e-09	No	N/A
ENSG00000207233.1	SNORA37	snoRNA	-0.956065	0.515461	0.75412	6.32e-11	1.6e-09	No	N/A
ENSG00000004534.15_4	RBM6	protein_coding	0.216193	1.16166	6.86238	6.4e-11	1.62e-09	No	N/A
ENSG00000132424.16_5	PNISR	protein_coding	0.212026	1.15831	7.9194	6.62e-11	1.67e-09	No	N/A
ENSG00000197756.9_2	RPL37A	protein_coding	0.24125	1.18202	10.0592	7.14e-11	1.8e-09	No	N/A
ENSG00000154642.11_5	C21orf91	protein_coding	-0.275281	0.826289	4.77722	7.43e-11	1.86e-09	No	N/A
ENSG00000169385.3_3	RNASE2	protein_coding	0.259417	1.197	6.37253	7.7e-11	1.93e-09	No	N/A
ENSG00000129128.13_3	SPCS3	protein_coding	-0.206095	0.866881	7.25484	7.92e-11	1.98e-09	No	N/A
ENSG00000241399.7_4	CD302	protein_coding	-0.215527	0.861231	6.85648	7.97e-11	1.99e-09	No	N/A
ENSG00000141867.17_5	BRD4	protein_coding	0.209873	1.15659	7.77254	8.28e-11	2.06e-09	No	N/A
ENSG00000129226.14_4	CD68	protein_coding	0.21934	1.1642	7.34558	8.38e-11	2.08e-09	No	N/A
ENSG00000132432.14_3	SEC61G	protein_coding	-0.332214	0.794316	3.78423	8.61e-11	2.13e-09	No	N/A
ENSG00000183431.12_3	SF3A3	protein_coding	0.217525	1.16274	6.72603	9.07e-11	2.24e-09	No	N/A
ENSG00000125977.7_3	EIF2S2	protein_coding	0.2308	1.17349	6.06559	9.19e-11	2.26e-09	No	N/A
ENSG00000087191.13_4	PSMC5	protein_coding	0.226071	1.16965	6.24462	9.19e-11	2.26e-09	No	N/A
ENSG00000188612.12_4	SUMO2	protein_coding	0.217333	1.16258	6.69634	9.85e-11	2.42e-09	No	N/A
ENSG00000141480.18_4	ARRB2	protein_coding	0.213359	1.15938	8.0287	1e-10	2.45e-09	No	N/A
ENSG00000201801.1	RNU5E-4P	snRNA	-0.862749	0.549904	1.32477	1.01e-10	2.47e-09	No	N/A
ENSG00000150459.12_5	SAP18	protein_coding	0.21414	1.16001	6.83895	1.01e-10	2.48e-09	No	N/A
ENSG00000204370.12_6	SDHD	protein_coding	-0.27678	0.825431	4.68572	1.03e-10	2.51e-09	No	N/A
ENSG00000124831.19_5	LRRFIP1	protein_coding	0.215814	1.16136	8.61989	1.06e-10	2.58e-09	No	N/A
ENSG00000227097.5_4	RPS28P7	processed_pseudogene	-0.289117	0.818403	4.7697	1.15e-10	2.79e-09	No	N/A
ENSG00000167283.8_5	ATP5MG	protein_coding	0.232973	1.17525	5.90078	1.16e-10	2.81e-09	No	N/A
ENSG00000267469.1_6	AC005944.1	lncRNA	-0.954816	0.515907	0.683656	1.3e-10	3.14e-09	No	N/A
ENSG00000161939.19_5	RNASEK-C17orf49	protein_coding	0.233215	1.17545	5.90838	1.36e-10	3.28e-09	No	N/A
ENSG00000115419.12_6	GLS	protein_coding	-0.217811	0.859869	6.51008	1.53e-10	3.7e-09	No	N/A
ENSG00000100483.14_4	VCPKMT	protein_coding	-0.328703	0.796252	3.76887	1.73e-10	4.17e-09	No	N/A
ENSG00000167978.17_5	SRRM2	protein_coding	0.241848	1.18251	10.3996	1.88e-10	4.52e-09	No	N/A
ENSG00000126653.18_6	NSRP1	protein_coding	0.26768	1.20387	4.8995	1.91e-10	4.57e-09	No	N/A
ENSG00000143549.21_5	TPM3	protein_coding	0.224664	1.1685	9.4434	1.92e-10	4.61e-09	No	N/A
ENSG00000150991.15_6	UBC	protein_coding	0.223858	1.16785	9.34883	1.96e-10	4.68e-09	No	N/A
ENSG00000246596.7_5	AC139795.1	transcribed_unprocessed_pseudogene	0.348318	1.27308	3.7484	2e-10	4.77e-09	No	N/A
ENSG00000143321.19_3	HDGF	protein_coding	0.207941	1.15504	8.16077	2.04e-10	4.84e-09	No	N/A
ENSG00000163156.11_3	SCNM1	protein_coding	0.270581	1.20629	4.87308	2.09e-10	4.95e-09	No	N/A
ENSG00000100813.14_5	ACIN1	protein_coding	0.20734	1.15456	8.18101	2.11e-10	5.01e-09	No	N/A
ENSG00000143947.13_2	RPS27A	protein_coding	0.226615	1.17009	9.63114	2.38e-10	5.63e-09	No	N/A
ENSG00000236762.1_4	RPL19P16	processed_pseudogene	-0.96938	0.510725	0.575932	2.52e-10	5.96e-09	No	N/A
ENSG00000166794.4_2	PPIB	protein_coding	0.203298	1.15133	7.54035	2.66e-10	6.28e-09	No	N/A
ENSG00000174444.15_4	RPL4	protein_coding	0.245856	1.1858	10.8282	2.7e-10	6.36e-09	No	N/A
ENSG00000166136.16_4	NDUFB8	protein_coding	0.260755	1.19811	5.0006	2.73e-10	6.41e-09	No	N/A
ENSG00000141741.12_3	MIEN1	protein_coding	0.303715	1.23432	4.18073	2.97e-10	6.97e-09	No	N/A
ENSG00000135899.17_5	SP110	protein_coding	0.223724	1.16774	6.1772	3.29e-10	7.69e-09	No	N/A
ENSG00000240409.1_4	MTATP8P1	unprocessed_pseudogene	-0.947132	0.518662	1.06659	3.55e-10	8.3e-09	No	N/A
ENSG00000125354.23_5	SEPT6	protein_coding	0.206246	1.15368	8.40303	3.97e-10	9.26e-09	No	N/A
ENSG00000162645.13_4	GBP2	protein_coding	0.20883	1.15575	6.78771	4.14e-10	9.64e-09	No	N/A
ENSG00000171634.18_6	BPTF	protein_coding	0.203885	1.1518	8.02909	4.19e-10	9.71e-09	No	N/A
ENSG00000166825.14_5	ANPEP	protein_coding	0.207608	1.15477	8.19159	4.27e-10	9.89e-09	No	N/A
ENSG00000187653.11_4	TMSB4XP8	processed_pseudogene	-0.752174	0.593708	1.41238	4.33e-10	1e-08	No	N/A
ENSG00000130592.15_2	LSP1	protein_coding	0.212067	1.15835	8.01467	4.48e-10	1.03e-08	No	N/A
ENSG00000198146.4_4	ZNF770	protein_coding	-0.243802	0.844517	5.38007	4.47e-10	1.03e-08	No	N/A
ENSG00000109536.12_3	FRG1	protein_coding	0.241576	1.18228	5.3899	4.52e-10	1.04e-08	No	N/A
ENSG00000155368.16_3	DBI	protein_coding	0.2189	1.16385	6.43768	4.94e-10	1.13e-08	No	N/A
ENSG00000120656.11_2	TAF12	protein_coding	0.335579	1.26188	3.70037	5.17e-10	1.18e-08	No	N/A
ENSG00000260708.1_6	AL118516.1	lncRNA	0.499508	1.41373	2.8499	5.42e-10	1.24e-08	No	N/A
ENSG00000139826.6_3	ABHD13	protein_coding	-0.278994	0.824165	4.39163	5.63e-10	1.28e-08	No	N/A
ENSG00000146112.12_4	PPP1R18	protein_coding	0.204445	1.15224	8.33036	5.6e-10	1.28e-08	No	N/A
ENSG00000166164.15_5	BRD7	protein_coding	0.212713	1.15887	6.43273	5.72e-10	1.29e-08	No	N/A
ENSG00000158417.11_4	EIF5B	protein_coding	0.213927	1.15984	6.37989	5.68e-10	1.29e-08	No	N/A
ENSG00000166889.14_3	PATL1	protein_coding	0.21417	1.16004	6.58024	5.7e-10	1.29e-08	No	N/A
ENSG00000115268.9_4	RPS15	protein_coding	0.207904	1.15501	8.67116	5.7e-10	1.29e-08	No	N/A
ENSG00000282886.1_6	PTMAP12	processed_pseudogene	-0.846722	0.556047	0.992778	6.06e-10	1.37e-08	No	N/A
ENSG00000184428.12_2	TOP1MT	protein_coding	0.217504	1.16272	6.45298	6.11e-10	1.38e-08	No	N/A
ENSG00000154146.13_3	NRGN	protein_coding	0.243322	1.18371	5.59484	6.27e-10	1.41e-08	No	N/A
ENSG00000156136.10_6	DCK	protein_coding	-0.238025	0.847905	5.45844	6.62e-10	1.49e-08	No	N/A
ENSG00000073584.20_6	SMARCE1	protein_coding	0.213446	1.15945	6.30387	6.67e-10	1.49e-08	No	N/A
ENSG00000099290.17_5	WASHC2A	protein_coding	0.318669	1.24718	3.90683	6.87e-10	1.53e-08	No	N/A
ENSG00000092199.17_7	HNRNPC	protein_coding	0.207238	1.15448	8.71338	6.96e-10	1.55e-08	No	N/A
ENSG00000168439.16_2	STIP1	protein_coding	0.210656	1.15721	6.45975	7.35e-10	1.63e-08	No	N/A
ENSG00000125651.14_5	GTF2F1	protein_coding	0.210053	1.15673	6.50107	7.63e-10	1.69e-08	No	N/A
ENSG00000115947.13_3	ORC4	protein_coding	-0.286411	0.819939	4.29462	7.67e-10	1.7e-08	No	N/A
ENSG00000141027.21_6	NCOR1	protein_coding	0.200443	1.14905	8.11554	7.75e-10	1.71e-08	No	N/A
ENSG00000160633.13_3	SAFB	protein_coding	0.202374	1.15059	6.89291	7.85e-10	1.73e-08	No	N/A
ENSG00000202198.1	RN7SK	misc_RNA	0.274857	1.20987	13.9468	7.98e-10	1.76e-08	No	N/A
ENSG00000283293.1_2	RN7SK	snRNA	0.274857	1.20987	13.9468	7.98e-10	1.76e-08	No	N/A
ENSG00000196247.11_3	ZNF107	protein_coding	-0.261217	0.834384	5.23744	8.15e-10	1.79e-08	No	N/A
ENSG00000232388.4_7	SMIM26	protein_coding	0.311526	1.24102	3.95344	8.46e-10	1.86e-08	No	N/A
ENSG00000149136.9_4	SSRP1	protein_coding	0.197376	1.14661	7.12903	8.5e-10	1.86e-08	No	N/A
ENSG00000145833.16_5	DDX46	protein_coding	0.204256	1.15209	6.79788	8.56e-10	1.87e-08	No	N/A
ENSG00000272888.7_6	LINC01578	lncRNA	-0.20552	0.867226	6.83656	8.74e-10	1.91e-08	No	N/A
ENSG00000130770.18_4	ATP5IF1	protein_coding	0.254244	1.19271	4.98287	9.22e-10	2.01e-08	No	N/A
ENSG00000164611.13_4	PTTG1	protein_coding	0.285912	1.21918	4.30687	9.27e-10	2.02e-08	No	N/A
ENSG00000128487.16_4	SPECC1	protein_coding	0.20688	1.15419	6.69348	9.36e-10	2.03e-08	No	N/A
ENSG00000167995.16_3	BEST1	protein_coding	-0.282651	0.822079	4.28863	9.55e-10	2.06e-08	No	N/A
ENSG00000275379.1_2	HIST1H3I	protein_coding	0.213852	1.15978	6.26263	9.74e-10	2.1e-08	No	N/A
ENSG00000211592.8_3	IGKC	IG_C_gene	0.20573	1.15327	8.28305	9.78e-10	2.1e-08	No	N/A
ENSG00000272034.1	SNORD14A	snoRNA	-0.935243	0.522954	0.586459	1.01e-09	2.17e-08	No	N/A
ENSG00000153774.9_5	CFDP1	protein_coding	0.295084	1.22696	4.15971	1.03e-09	2.21e-08	No	N/A
ENSG00000099995.19_6	SF3A1	protein_coding	0.197748	1.14691	7.84874	1.03e-09	2.21e-08	No	N/A
ENSG00000273703.1_2	HIST1H2BM	protein_coding	0.226344	1.16987	5.94678	1.1e-09	2.35e-08	No	N/A
ENSG00000167674.15_8	HDGFL2	protein_coding	0.23648	1.17811	5.39243	1.17e-09	2.49e-08	No	N/A
ENSG00000129680.16_5	MAP7D3	protein_coding	0.254805	1.19317	4.9244	1.17e-09	2.49e-08	No	N/A
ENSG00000200783.1	RN7SKP180	misc_RNA	-0.761596	0.589843	1.28855	1.17e-09	2.49e-08	No	N/A
ENSG00000197448.14_3	GSTK1	protein_coding	0.197827	1.14697	7.06878	1.18e-09	2.51e-08	No	N/A
ENSG00000115539.14_5	PDCL3	protein_coding	0.2927	1.22493	4.17681	1.19e-09	2.52e-08	No	N/A
ENSG00000102007.11_3	PLP2	protein_coding	0.200709	1.14926	7.21497	1.22e-09	2.57e-08	No	N/A
ENSG00000114391.13_3	RPL24	protein_coding	0.207214	1.15446	8.94932	1.26e-09	2.67e-08	No	N/A
ENSG00000118246.14_4	FASTKD2	protein_coding	-0.253948	0.838599	4.85481	1.28e-09	2.69e-08	No	N/A
ENSG00000134717.18_4	BTF3L4	protein_coding	-0.226541	0.854681	5.5624	1.29e-09	2.71e-08	No	N/A
ENSG00000106460.19_7	TMEM106B	protein_coding	-0.255687	0.837588	4.86267	1.34e-09	2.82e-08	No	N/A
ENSG00000257242.8_6	LINC01619	lncRNA	-0.3293	0.795923	3.57682	1.44e-09	3.01e-08	No	N/A
ENSG00000276180.1_2	HIST1H4I	protein_coding	-0.247226	0.842515	5.03315	1.45e-09	3.03e-08	No	N/A
ENSG00000198900.6_3	TOP1	protein_coding	0.197526	1.14673	6.97854	1.48e-09	3.09e-08	No	N/A
ENSG00000167468.16_4	GPX4	protein_coding	0.203099	1.15117	6.76822	1.51e-09	3.16e-08	No	N/A
ENSG00000184678.10_2	HIST2H2BE	protein_coding	0.202876	1.15099	8.68448	1.54e-09	3.21e-08	No	N/A
ENSG00000167996.16_5	FTH1	protein_coding	0.231997	1.17446	10.5718	1.57e-09	3.25e-08	No	N/A
ENSG00000273542.1_2	HIST1H4K	protein_coding	-0.456939	0.728531	2.89276	1.64e-09	3.4e-08	No	N/A
ENSG00000182718.16_7	ANXA2	protein_coding	0.197851	1.14699	7.89115	1.65e-09	3.41e-08	No	N/A
ENSG00000096746.17_2	HNRNPH3	protein_coding	0.195255	1.14493	7.03852	1.7e-09	3.5e-08	No	N/A
ENSG00000162191.13_5	UBXN1	protein_coding	0.209837	1.15656	6.29289	1.69e-09	3.5e-08	No	N/A
ENSG00000165487.14_3	MICU2	protein_coding	-0.281211	0.8229	4.19973	1.72e-09	3.54e-08	No	N/A
ENSG00000234961.1_6	AL133415.1	lncRNA	-0.344388	0.787642	3.54208	1.77e-09	3.65e-08	No	N/A
ENSG00000186566.13_4	GPATCH8	protein_coding	0.200829	1.14936	6.76622	1.79e-09	3.69e-08	No	N/A
ENSG00000028277.21_5	POU2F2	protein_coding	0.206085	1.15355	6.75001	1.87e-09	3.85e-08	No	N/A
ENSG00000075089.9_3	ACTR6	protein_coding	-0.416736	0.749118	3.30549	1.91e-09	3.91e-08	No	N/A
ENSG00000142864.14_4	SERBP1	protein_coding	0.196513	1.14593	8.25465	1.91e-09	3.91e-08	No	N/A
ENSG00000001561.7_3	ENPP4	protein_coding	-0.359781	0.779283	3.40696	1.99e-09	4.07e-08	No	N/A
ENSG00000198938.2_1	MT-CO3	protein_coding	0.254249	1.19272	12.4543	2e-09	4.09e-08	No	N/A
ENSG00000136811.16_5	ODF2	protein_coding	0.214798	1.16054	6.02559	2.09e-09	4.26e-08	No	N/A
ENSG00000142669.15_4	SH3BGRL3	protein_coding	0.200856	1.14938	8.59373	2.14e-09	4.34e-08	No	N/A
ENSG00000204138.13_4	PHACTR4	protein_coding	0.208366	1.15538	6.23025	2.17e-09	4.41e-08	No	N/A
ENSG00000142168.14_2	SOD1	protein_coding	0.217071	1.16237	5.90569	2.24e-09	4.53e-08	No	N/A
ENSG00000147133.15_2	TAF1	protein_coding	0.199968	1.14867	6.78866	2.24e-09	4.54e-08	No	N/A
ENSG00000077147.16_6	TM9SF3	protein_coding	-0.19107	0.875956	7.13885	2.27e-09	4.6e-08	No	N/A
ENSG00000115541.11_4	HSPE1	protein_coding	0.288024	1.22097	4.17759	2.29e-09	4.61e-08	No	N/A
ENSG00000139618.15_4	BRCA2	protein_coding	-0.226564	0.854668	5.52685	2.33e-09	4.68e-08	No	N/A
ENSG00000104529.17_7	EEF1D	protein_coding	0.194664	1.14446	8.16245	2.39e-09	4.79e-08	No	N/A
ENSG00000234009.1_4	RPL5P34	processed_pseudogene	-0.660494	0.632662	1.63184	2.42e-09	4.85e-08	No	N/A
ENSG00000087269.16_3	NOP14	protein_coding	0.210397	1.15701	6.08599	2.45e-09	4.91e-08	No	N/A
ENSG00000153113.23_7	CAST	protein_coding	0.191923	1.14229	7.11829	2.49e-09	4.99e-08	No	N/A
ENSG00000107745.19_6	MICU1	protein_coding	0.248713	1.18815	4.93364	2.55e-09	5.1e-08	No	N/A
ENSG00000198783.6_3	ZNF830	protein_coding	0.298995	1.23029	3.98642	2.59e-09	5.17e-08	No	N/A
ENSG00000254709.7_3	IGLL5	protein_coding	0.296343	1.22803	4.32391	2.69e-09	5.36e-08	No	N/A
ENSG00000269590.1_6	AC010422.5	protein_coding	-0.248784	0.841606	4.88925	2.74e-09	5.45e-08	No	N/A
ENSG00000196683.10_2	TOMM7	protein_coding	0.206979	1.15427	6.28219	2.84e-09	5.63e-08	No	N/A
ENSG00000167863.12_4	ATP5PD	protein_coding	0.223466	1.16754	5.60758	2.88e-09	5.7e-08	No	N/A
ENSG00000109736.15_4	MFSD10	protein_coding	-0.21085	0.864028	6.19149	2.89e-09	5.7e-08	No	N/A
ENSG00000207445.1	SNORD15B	snoRNA	-0.5697	0.673757	2.10817	2.89e-09	5.7e-08	No	N/A
ENSG00000082898.16_2	XPO1	protein_coding	-0.192954	0.874813	7.81188	3.16e-09	6.23e-08	No	N/A
ENSG00000130779.20_5	CLIP1	protein_coding	0.199165	1.14803	6.74897	3.18e-09	6.26e-08	No	N/A
ENSG00000139679.15_2	LPAR6	protein_coding	-0.225409	0.855352	5.69424	3.23e-09	6.36e-08	No	N/A
ENSG00000207523.1	SNORA66	snoRNA	-0.862328	0.550064	0.792375	3.27e-09	6.42e-08	No	N/A
ENSG00000206651.1	Y_RNA	misc_RNA	-0.773386	0.585043	1.21056	3.27e-09	6.42e-08	No	N/A
ENSG00000091317.8_3	CMTM6	protein_coding	-0.190635	0.87622	7.42007	3.33e-09	6.53e-08	No	N/A
ENSG00000107554.17_5	DNMBP	protein_coding	0.248489	1.18796	5.02376	3.41e-09	6.67e-08	No	N/A
ENSG00000198646.14_5	NCOA6	protein_coding	0.199912	1.14863	6.588	3.6e-09	7.04e-08	No	N/A
ENSG00000066697.14_5	MSANTD3	protein_coding	0.342595	1.26804	3.40419	3.86e-09	7.52e-08	No	N/A
ENSG00000136051.14_3	WASHC4	protein_coding	-0.198106	0.871694	6.6915	3.88e-09	7.56e-08	No	N/A
ENSG00000137414.6_3	FAM8A1	protein_coding	-0.239247	0.847187	5.06567	3.91e-09	7.61e-08	No	N/A
ENSG00000092201.10_3	SUPT16H	protein_coding	0.189294	1.14021	7.60201	4.21e-09	8.15e-08	No	N/A
ENSG00000186517.14_4	ARHGAP30	protein_coding	0.189792	1.1406	7.75906	4.39e-09	8.47e-08	No	N/A
ENSG00000196262.14_3	PPIA	protein_coding	0.194842	1.1446	8.50776	4.38e-09	8.47e-08	No	N/A
ENSG00000148154.10_3	UGCG	protein_coding	-0.212792	0.862866	6.09669	4.43e-09	8.54e-08	No	N/A
ENSG00000089248.7_4	ERP29	protein_coding	0.187784	1.13901	7.38983	4.52e-09	8.68e-08	No	N/A
ENSG00000227063.5_2	RPL41P1	processed_pseudogene	-0.524997	0.694961	2.30486	4.52e-09	8.68e-08	No	N/A
ENSG00000145220.14_5	LYAR	protein_coding	0.282998	1.21672	4.18637	4.55e-09	8.73e-08	No	N/A
ENSG00000240616.1_4	RPS6P25	processed_pseudogene	-0.727323	0.604024	1.32924	4.6e-09	8.83e-08	No	N/A
ENSG00000204387.13_5	SNHG32	protein_coding	0.199701	1.14846	6.5217	4.64e-09	8.88e-08	No	N/A
ENSG00000162695.12_4	SLC30A7	protein_coding	-0.233015	0.850855	5.17738	4.66e-09	8.92e-08	No	N/A
ENSG00000170802.16_5	FOXN2	protein_coding	-0.21015	0.864448	5.89758	4.7e-09	8.95e-08	No	N/A
ENSG00000174748.21_7	RPL15	protein_coding	0.219514	1.16434	10.2247	4.69e-09	8.95e-08	No	N/A
ENSG00000151414.15_4	NEK7	protein_coding	-0.270515	0.829023	4.33522	4.83e-09	9.2e-08	No	N/A
ENSG00000211896.7_4	IGHG1	IG_C_gene	0.199693	1.14845	7.02392	4.85e-09	9.21e-08	No	N/A
ENSG00000186470.14_5	BTN3A2	protein_coding	0.220458	1.1651	5.70483	4.9e-09	9.29e-08	No	N/A
ENSG00000210077.1	MT-TV	Mt_tRNA	-0.895356	0.537614	0.609638	4.9e-09	9.29e-08	No	N/A
ENSG00000204435.13_4	CSNK2B	protein_coding	0.210048	1.15673	5.95161	5.03e-09	9.53e-08	No	N/A
ENSG00000079819.19_6	EPB41L2	protein_coding	0.199883	1.1486	6.53288	5.05e-09	9.54e-08	No	N/A
ENSG00000064393.16_4	HIPK2	protein_coding	0.192373	1.14264	6.90193	5.33e-09	1e-07	No	N/A
ENSG00000238942.1	SNORD2	snoRNA	-0.584905	0.666693	1.96269	5.33e-09	1e-07	No	N/A
ENSG00000185130.5_2	HIST1H2BL	protein_coding	0.207844	1.15496	6.17889	5.44e-09	1.02e-07	No	N/A
ENSG00000065526.11_3	SPEN	protein_coding	0.194104	1.14401	8.54143	5.55e-09	1.04e-07	No	N/A
ENSG00000124208.16_3	TMEM189-UBE2V1	protein_coding	0.20837	1.15538	5.96559	5.51e-09	1.04e-07	No	N/A
ENSG00000128272.14_3	ATF4	protein_coding	0.193766	1.14375	8.48982	5.8e-09	1.08e-07	No	N/A
ENSG00000126432.14_3	PRDX5	protein_coding	0.2139	1.15982	5.7968	5.74e-09	1.08e-07	No	N/A
ENSG00000072135.13_4	PTPN18	protein_coding	0.193742	1.14373	6.82925	5.9e-09	1.1e-07	No	N/A
ENSG00000242028.6_4	HYPK	protein_coding	0.234126	1.17619	5.16591	6.02e-09	1.12e-07	No	N/A
ENSG00000213551.5_4	DNAJC9	protein_coding	0.209383	1.15619	5.89639	6.11e-09	1.14e-07	No	N/A
ENSG00000015285.10_2	WAS	protein_coding	0.192228	1.14253	6.93502	6.27e-09	1.17e-07	No	N/A
ENSG00000099341.11_6	PSMD8	protein_coding	0.205644	1.1532	6.05551	6.47e-09	1.2e-07	No	N/A
ENSG00000205269.6_3	TMEM170B	protein_coding	-0.218164	0.859658	5.77131	6.64e-09	1.23e-07	No	N/A
ENSG00000175105.7_5	ZNF654	protein_coding	-0.257671	0.836437	4.49692	6.62e-09	1.23e-07	No	N/A
ENSG00000111647.13_6	UHRF1BP1L	protein_coding	-0.200554	0.870216	6.22055	6.78e-09	1.26e-07	No	N/A
ENSG00000180353.11_3	HCLS1	protein_coding	0.187392	1.1387	7.67912	7.18e-09	1.33e-07	No	N/A
ENSG00000211893.4_6	IGHG2	IG_C_gene	0.214906	1.16063	6.26486	7.46e-09	1.38e-07	No	N/A
ENSG00000166200.15_4	COPS2	protein_coding	-0.197612	0.871993	6.46189	7.7e-09	1.42e-07	No	N/A
ENSG00000117174.11_4	ZNHIT6	protein_coding	0.253363	1.19198	4.68779	7.74e-09	1.42e-07	No	N/A
ENSG00000136819.15_4	C9orf78	protein_coding	0.203023	1.15111	6.12641	7.76e-09	1.43e-07	No	N/A
ENSG00000175826.12_4	CTDNEP1	protein_coding	0.194149	1.14405	6.69524	8.15e-09	1.49e-07	No	N/A
ENSG00000196911.10_3	KPNA5	protein_coding	-0.269389	0.829671	4.2342	8.15e-09	1.49e-07	No	N/A
ENSG00000125844.15_8	RRBP1	protein_coding	0.192669	1.14288	6.75538	8.38e-09	1.53e-07	No	N/A
ENSG00000113360.16_4	DROSHA	protein_coding	0.205545	1.15312	6.04132	8.5e-09	1.55e-07	No	N/A
ENSG00000211675.2_3	IGLC1	IG_C_gene	0.288818	1.22164	4.28351	8.78e-09	1.6e-07	No	N/A
ENSG00000232472.1_4	EEF1B2P3	processed_pseudogene	-0.615398	0.65275	1.74536	9.04e-09	1.65e-07	No	N/A
ENSG00000153551.13_2	CMTM7	protein_coding	0.210489	1.15708	5.84561	9.36e-09	1.7e-07	No	N/A
ENSG00000238083.7_2	LRRC37A2	protein_coding	0.318405	1.24695	3.57802	9.33e-09	1.7e-07	No	N/A
ENSG00000168214.20_7	RBPJ	protein_coding	-0.191274	0.875832	6.82702	9.54e-09	1.73e-07	No	N/A
ENSG00000117569.18_2	PTBP2	protein_coding	-0.252941	0.839184	4.57369	9.76e-09	1.77e-07	No	N/A
ENSG00000108561.8_4	C1QBP	protein_coding	0.196175	1.14566	6.44028	1.03e-08	1.87e-07	No	N/A
ENSG00000136156.15_6	ITM2B	protein_coding	-0.186686	0.878622	8.04451	1.03e-08	1.87e-07	No	N/A
ENSG00000160818.16_3	GPATCH4	protein_coding	0.288901	1.22171	3.96328	1.11e-08	2e-07	No	N/A
ENSG00000211897.9_5	IGHG3	IG_C_gene	0.283574	1.21721	4.38175	1.11e-08	2.01e-07	No	N/A
ENSG00000266722.1	MIR3940	miRNA	-0.420893	0.746962	2.97298	1.17e-08	2.1e-07	No	N/A
ENSG00000130724.8_5	CHMP2A	protein_coding	0.221452	1.16591	5.40259	1.18e-08	2.12e-07	No	N/A
ENSG00000137462.8_4	TLR2	protein_coding	-0.197753	0.871908	6.63812	1.21e-08	2.16e-07	No	N/A
ENSG00000136149.6_4	RPL13AP25	processed_pseudogene	-0.839934	0.558669	0.725762	1.22e-08	2.18e-07	No	N/A
ENSG00000224745.1_7	AC063965.1	lncRNA	-0.833372	0.561216	0.923366	1.25e-08	2.23e-07	No	N/A
ENSG00000226608.3_4	FTLP3	processed_pseudogene	-0.853118	0.553587	0.760613	1.33e-08	2.38e-07	No	N/A
ENSG00000220205.9_5	VAMP2	protein_coding	0.192581	1.14281	6.59626	1.33e-08	2.38e-07	No	N/A
ENSG00000135365.15_6	PHF21A	protein_coding	0.192884	1.14305	6.5881	1.34e-08	2.39e-07	No	N/A
ENSG00000114120.12_4	SLC25A36	protein_coding	-0.194654	0.873782	6.39789	1.35e-08	2.41e-07	No	N/A
ENSG00000207088.1	SNORA7B	snoRNA	-0.74371	0.597201	1.1577	1.37e-08	2.44e-07	No	N/A
ENSG00000147604.14_3	RPL7	protein_coding	0.207057	1.15433	9.88937	1.38e-08	2.45e-07	No	N/A
ENSG00000126247.10_7	CAPNS1	protein_coding	0.185038	1.13685	7.9531	1.41e-08	2.5e-07	No	N/A
ENSG00000144848.10_2	ATG3	protein_coding	0.203065	1.15114	5.95425	1.45e-08	2.56e-07	No	N/A
ENSG00000101189.7_3	MRGBP	protein_coding	0.278582	1.213	4.07008	1.46e-08	2.58e-07	No	N/A
ENSG00000123268.9_5	ATF1	protein_coding	0.294019	1.22605	3.89169	1.47e-08	2.59e-07	No	N/A
ENSG00000141446.11_3	ESCO1	protein_coding	-0.235278	0.849521	4.84721	1.5e-08	2.64e-07	No	N/A
ENSG00000168556.7_4	ING2	protein_coding	0.302031	1.23288	3.74151	1.5e-08	2.64e-07	No	N/A
ENSG00000207304.1	SNORA8	snoRNA	-0.896705	0.537112	0.485463	1.52e-08	2.67e-07	No	N/A
ENSG00000117614.10_4	SYF2	protein_coding	0.198898	1.14782	6.16382	1.56e-08	2.73e-07	No	N/A
ENSG00000102265.12_3	TIMP1	protein_coding	0.201642	1.15001	6.83592	1.57e-08	2.75e-07	No	N/A
ENSG00000131469.14_4	RPL27	protein_coding	0.189359	1.14026	8.65624	1.61e-08	2.82e-07	No	N/A
ENSG00000169446.5_2	MMGT1	protein_coding	-0.20476	0.867683	5.75044	1.64e-08	2.87e-07	No	N/A
ENSG00000138190.16_4	EXOC6	protein_coding	-0.246531	0.842921	4.61032	1.72e-08	3.01e-07	No	N/A
ENSG00000186468.13_4	RPS23	protein_coding	0.211125	1.15759	10.2131	1.72e-08	3.01e-07	No	N/A
ENSG00000137312.15_4	FLOT1	protein_coding	0.185784	1.13744	6.97524	1.73e-08	3.02e-07	No	N/A
ENSG00000138433.16_4	CIR1	protein_coding	0.232752	1.17507	4.98102	1.75e-08	3.05e-07	No	N/A
ENSG00000238923.1	RNU7-1	snRNA	-0.850404	0.554629	0.919019	1.81e-08	3.15e-07	No	N/A
ENSG00000175886.10_4	RPL7AP66	processed_pseudogene	-0.994087	0.502054	0.0714445	1.82e-08	3.16e-07	No	N/A
ENSG00000114978.18_3	MOB1A	protein_coding	-0.18373	0.880424	8.22394	1.9e-08	3.29e-07	No	N/A
ENSG00000108774.14_4	RAB5C	protein_coding	0.197083	1.14638	6.32923	1.9e-08	3.29e-07	No	N/A
ENSG00000179029.14_5	TMEM107	protein_coding	-0.252434	0.839479	4.61422	1.97e-08	3.4e-07	No	N/A
ENSG00000073792.15_3	IGF2BP2	protein_coding	0.182895	1.13516	7.01708	2.03e-08	3.5e-07	No	N/A
ENSG00000109971.14_7	HSPA8	protein_coding	0.195996	1.14551	9.29455	2.1e-08	3.62e-07	No	N/A
ENSG00000143401.15_6	ANP32E	protein_coding	0.188187	1.13933	6.73826	2.16e-08	3.71e-07	No	N/A
ENSG00000156171.14_2	DRAM2	protein_coding	-0.223911	0.856241	5.16314	2.2e-08	3.78e-07	No	N/A
ENSG00000211677.2_2	IGLC2	IG_C_gene	-0.412006	0.751578	3.29521	2.2e-08	3.78e-07	No	N/A
ENSG00000115241.11_4	PPM1G	protein_coding	0.188683	1.13972	6.675	2.21e-08	3.78e-07	No	N/A
ENSG00000077549.18_5	CAPZB	protein_coding	0.17858	1.13177	7.21431	2.24e-08	3.83e-07	No	N/A
ENSG00000272540.1_6	AL662797.1	lncRNA	-0.658669	0.633463	1.45626	2.25e-08	3.85e-07	No	N/A
ENSG00000149929.15_2	HIRIP3	protein_coding	0.282847	1.21659	4.03273	2.28e-08	3.89e-07	No	N/A
ENSG00000156304.14_3	SCAF4	protein_coding	0.18992	1.1407	6.54397	2.28e-08	3.89e-07	No	N/A
ENSG00000160131.13_4	VMA21	protein_coding	-0.193387	0.87455	6.20316	2.41e-08	4.1e-07	No	N/A
ENSG00000226396.1_5	AL031727.1	processed_pseudogene	-0.619451	0.650919	1.63104	2.42e-08	4.12e-07	No	N/A
ENSG00000111666.11_6	CHPT1	protein_coding	-0.237459	0.848238	4.72837	2.42e-08	4.12e-07	No	N/A
ENSG00000172757.13_4	CFL1	protein_coding	0.192421	1.14268	9.09906	2.44e-08	4.14e-07	No	N/A
ENSG00000121552.4_3	CSTA	protein_coding	0.253119	1.19178	5.21132	2.44e-08	4.14e-07	No	N/A
ENSG00000152795.17_6	HNRNPDL	protein_coding	0.185563	1.13726	8.55107	2.47e-08	4.19e-07	No	N/A
ENSG00000112640.15_5	PPP2R5D	protein_coding	0.216536	1.16194	5.40124	2.49e-08	4.21e-07	No	N/A
ENSG00000166822.13_5	TMEM170A	protein_coding	-0.22177	0.857513	5.14552	2.5e-08	4.21e-07	No	N/A
ENSG00000267322.2_6	SNHG22	lncRNA	0.25387	1.1924	4.43816	2.51e-08	4.24e-07	No	N/A
ENSG00000198231.13_5	DDX42	protein_coding	0.177425	1.13086	7.22182	2.58e-08	4.35e-07	No	N/A
ENSG00000276232.1_7	AC006064.5	lncRNA	-0.188145	0.877733	8.71976	2.62e-08	4.42e-07	No	N/A
ENSG00000156587.16_4	UBE2L6	protein_coding	0.196827	1.14617	6.11339	2.71e-08	4.55e-07	No	N/A
ENSG00000173230.15_7	GOLGB1	protein_coding	0.17759	1.13099	7.1787	2.79e-08	4.69e-07	No	N/A
ENSG00000140350.15_4	ANP32A	protein_coding	0.179569	1.13255	7.71066	2.83e-08	4.75e-07	No	N/A
ENSG00000231767.4_5	AL136454.1	protein_coding	-0.945655	0.519194	0.201791	2.87e-08	4.8e-07	No	N/A
ENSG00000143546.10_3	S100A8	protein_coding	0.213092	1.15917	8.20275	2.89e-08	4.83e-07	No	N/A
ENSG00000135525.18_3	MAP7	protein_coding	0.275947	1.21079	4.36987	2.9e-08	4.84e-07	No	N/A
ENSG00000210196.2	MT-TP	Mt_tRNA	-0.878976	0.543753	0.47071	2.9e-08	4.84e-07	No	N/A
ENSG00000213939.4_5	AC091153.1	processed_pseudogene	-0.939851	0.521287	0.249244	3.05e-08	5.08e-07	No	N/A
ENSG00000212283.1	SNORD89	snoRNA	-0.521252	0.696767	2.18744	3.08e-08	5.12e-07	No	N/A
ENSG00000033327.13_5	GAB2	protein_coding	0.18075	1.13347	7.99945	3.11e-08	5.17e-07	No	N/A
ENSG00000126001.16_4	CEP250	protein_coding	0.229199	1.17218	5.03433	3.18e-08	5.27e-07	No	N/A
ENSG00000167670.16_3	CHAF1A	protein_coding	0.196378	1.14582	6.11301	3.19e-08	5.29e-07	No	N/A
ENSG00000102241.12_4	HTATSF1	protein_coding	0.197734	1.1469	5.96323	3.23e-08	5.35e-07	No	N/A
ENSG00000272391.6_5	POM121C	protein_coding	0.189863	1.14066	6.40212	3.25e-08	5.38e-07	No	N/A
ENSG00000130254.12_4	SAFB2	protein_coding	0.193576	1.14359	6.15451	3.27e-08	5.39e-07	No	N/A
ENSG00000236801.1_4	RPL24P8	processed_pseudogene	-0.836045	0.560177	0.700888	3.28e-08	5.41e-07	No	N/A
ENSG00000206990.1	Y_RNA	misc_RNA	-0.884021	0.541855	0.415206	3.29e-08	5.43e-07	No	N/A
ENSG00000284194.2_5	SCO2	protein_coding	-0.296262	0.81436	3.699	3.37e-08	5.55e-07	No	N/A
ENSG00000151893.15_4	CACUL1	protein_coding	-0.193067	0.874744	6.10362	3.41e-08	5.61e-07	No	N/A
ENSG00000166337.10_4	TAF10	protein_coding	0.224854	1.16866	5.09708	3.49e-08	5.72e-07	No	N/A
ENSG00000166479.10_5	TMX3	protein_coding	-0.215185	0.861435	5.30784	3.57e-08	5.86e-07	No	N/A
ENSG00000167110.17_4	GOLGA2	protein_coding	0.203246	1.15129	5.69074	3.62e-08	5.92e-07	No	N/A
ENSG00000083168.11_6	KAT6A	protein_coding	0.179836	1.13276	8.11734	3.62e-08	5.92e-07	No	N/A
ENSG00000100353.18_3	EIF3D	protein_coding	0.179136	1.13221	8.08545	3.73e-08	6.09e-07	No	N/A
ENSG00000084463.8_6	WBP11	protein_coding	0.175725	1.12953	7.25921	3.77e-08	6.15e-07	No	N/A
ENSG00000122965.11_5	RBM19	protein_coding	0.196265	1.14573	5.97929	3.78e-08	6.16e-07	No	N/A
ENSG00000139233.7_4	LLPH	protein_coding	0.247516	1.18716	4.487	3.86e-08	6.28e-07	No	N/A
ENSG00000186010.19_4	NDUFA13	protein_coding	0.22542	1.16912	5.04884	3.88e-08	6.3e-07	No	N/A
ENSG00000120063.10_3	GNA13	protein_coding	-0.17721	0.884412	7.67419	3.9e-08	6.33e-07	No	N/A
ENSG00000206341.7_3	HLA-H	unprocessed_pseudogene	-0.22293	0.856824	5.02447	3.9e-08	6.33e-07	No	N/A
ENSG00000127616.18_7	SMARCA4	protein_coding	0.176733	1.13032	7.62519	4.06e-08	6.58e-07	No	N/A
ENSG00000266241.1	MIR5047	miRNA	-0.266434	0.831372	4.08244	4.07e-08	6.59e-07	No	N/A
ENSG00000140259.7_3	MFAP1	protein_coding	0.279103	1.21344	3.91134	4.22e-08	6.81e-07	No	N/A
ENSG00000031698.13_3	SARS	protein_coding	0.200408	1.14902	5.76585	4.22e-08	6.81e-07	No	N/A
ENSG00000072401.15_3	UBE2D1	protein_coding	-0.314038	0.804387	3.45718	4.26e-08	6.87e-07	No	N/A
ENSG00000203930.12_4	LINC00632	lncRNA	0.375932	1.29768	5.29892	4.35e-08	7.01e-07	No	N/A
ENSG00000198034.11_3	RPS4X	protein_coding	0.209199	1.15605	10.5102	4.36e-08	7.01e-07	No	N/A
ENSG00000105373.19_6	NOP53	protein_coding	0.179989	1.13288	8.36586	4.4e-08	7.06e-07	No	N/A
ENSG00000005339.14_6	CREBBP	protein_coding	0.178725	1.13188	8.13151	4.45e-08	7.14e-07	No	N/A
ENSG00000138398.16_4	PPIG	protein_coding	0.191704	1.14211	6.14946	4.47e-08	7.16e-07	No	N/A
ENSG00000115365.11_3	LANCL1	protein_coding	-0.218178	0.85965	5.24294	4.57e-08	7.31e-07	No	N/A
ENSG00000043462.12_5	LCP2	protein_coding	0.17552	1.12937	7.45015	4.62e-08	7.39e-07	No	N/A
ENSG00000268279.4_6	AC090004.1	protein_coding	-0.295367	0.814865	3.57498	4.65e-08	7.42e-07	No	N/A
ENSG00000183337.16_3	BCOR	protein_coding	0.183509	1.13564	6.71426	4.69e-08	7.48e-07	No	N/A
ENSG00000100207.18_5	TCF20	protein_coding	0.18533	1.13708	6.57218	4.71e-08	7.5e-07	No	N/A
ENSG00000181381.13_3	DDX60L	protein_coding	-0.204713	0.867711	5.56486	5.07e-08	8.06e-07	No	N/A
ENSG00000116580.18_2	GON4L	protein_coding	0.18773	1.13897	6.33235	5.19e-08	8.24e-07	No	N/A
ENSG00000255526.6_4	NEDD8-MDP1	protein_coding	0.266575	1.20295	4.08692	5.26e-08	8.34e-07	No	N/A
ENSG00000150977.10_2	RILPL2	protein_coding	0.191685	1.1421	6.24529	5.28e-08	8.37e-07	No	N/A
ENSG00000100319.12_2	ZMAT5	protein_coding	0.429459	1.34673	2.82871	6.02e-08	9.53e-07	No	N/A
ENSG00000153044.10_3	CENPH	protein_coding	-0.265562	0.831875	4.00401	6.19e-08	9.78e-07	No	N/A
ENSG00000123349.14_4	PFDN5	protein_coding	0.174518	1.12859	7.57455	6.24e-08	9.83e-07	No	N/A
ENSG00000152332.16_3	UHMK1	protein_coding	-0.175837	0.885254	6.99372	6.24e-08	9.83e-07	No	N/A
ENSG00000100823.12_4	APEX1	protein_coding	0.175288	1.12919	7.74231	6.26e-08	9.86e-07	No	N/A
ENSG00000170571.12_4	EMB	protein_coding	-0.175374	0.885538	7.79611	6.33e-08	9.95e-07	No	N/A
ENSG00000238317.1	SNORD11	snoRNA	-0.973728	0.509189	-0.00443629	6.35e-08	9.97e-07	No	N/A
ENSG00000173905.8_3	GOLIM4	protein_coding	0.196013	1.14553	5.87945	6.52e-08	1.02e-06	No	N/A
ENSG00000270800.3_4	RPS10-NUDT3	protein_coding	0.176382	1.13005	8.14496	6.51e-08	1.02e-06	No	N/A
ENSG00000063046.17_4	EIF4B	protein_coding	0.19473	1.14451	9.74609	6.61e-08	1.03e-06	No	N/A
ENSG00000121851.13_4	POLR3GL	protein_coding	0.274188	1.20931	3.95557	6.67e-08	1.04e-06	No	N/A
ENSG00000254343.2_6	AC091563.1	lncRNA	-0.593121	0.662907	1.78448	6.75e-08	1.05e-06	No	N/A
ENSG00000234857.2_3	HNRNPUL2-BSCL2	protein_coding	0.186275	1.13782	6.35841	6.76e-08	1.05e-06	No	N/A
ENSG00000177600.9_4	RPLP2	protein_coding	0.186113	1.13769	9.10763	6.73e-08	1.05e-06	No	N/A
ENSG00000156650.14_5	KAT6B	protein_coding	0.176882	1.13044	6.94019	6.89e-08	1.07e-06	No	N/A
ENSG00000116489.13_3	CAPZA1	protein_coding	-0.17215	0.887519	7.38821	7.11e-08	1.1e-06	No	N/A
ENSG00000131002.12_5	TXLNGY	transcribed_unprocessed_pseudogene	-0.220504	0.858266	5.60125	7.06e-08	1.1e-06	No	N/A
ENSG00000143862.8_3	ARL8A	protein_coding	0.185427	1.13715	6.62841	7.32e-08	1.13e-06	No	N/A
ENSG00000219747.1_5	AL133260.1	processed_pseudogene	-0.87001	0.547143	0.372252	7.47e-08	1.15e-06	No	N/A
ENSG00000274997.1_2	HIST1H2AH	protein_coding	0.185749	1.13741	6.57244	7.51e-08	1.16e-06	No	N/A
ENSG00000143569.19_6	UBAP2L	protein_coding	0.172951	1.12736	7.60727	7.59e-08	1.17e-06	No	N/A
ENSG00000135404.11_4	CD63	protein_coding	0.174413	1.12851	7.48594	7.64e-08	1.18e-06	No	N/A
ENSG00000204574.13_5	ABCF1	protein_coding	0.184221	1.1362	6.51219	7.73e-08	1.19e-06	No	N/A
ENSG00000186184.18_5	POLR1D	protein_coding	0.183362	1.13553	6.48792	7.77e-08	1.19e-06	No	N/A
ENSG00000114867.20_4	EIF4G1	protein_coding	0.17971	1.13266	8.65927	8.33e-08	1.28e-06	No	N/A
ENSG00000221983.7_3	UBA52	protein_coding	0.180877	1.13357	8.78099	8.48e-08	1.3e-06	No	N/A
ENSG00000255073.8_5	ZFP91-CNTF	protein_coding	0.206304	1.15373	5.6562	8.59e-08	1.32e-06	No	N/A
ENSG00000204619.8_3	PPP1R11	protein_coding	0.202474	1.15067	5.58242	8.67e-08	1.33e-06	No	N/A
ENSG00000240682.9_3	ISY1	protein_coding	0.218388	1.16343	5.05786	8.81e-08	1.34e-06	No	N/A
ENSG00000109220.11_4	CHIC2	protein_coding	-0.264336	0.832582	3.97625	8.95e-08	1.36e-06	No	N/A
ENSG00000183621.15_3	ZNF438	protein_coding	0.317965	1.24657	3.44401	8.93e-08	1.36e-06	No	N/A
ENSG00000143420.18_3	ENSA	protein_coding	0.169922	1.125	7.22827	9.28e-08	1.41e-06	No	N/A
ENSG00000265241.6_4	RBM8A	protein_coding	0.179429	1.13244	6.7202	9.24e-08	1.41e-06	No	N/A
ENSG00000103024.7_3	NME3	protein_coding	-0.382937	0.766875	3.09079	9.32e-08	1.42e-06	No	N/A
ENSG00000160014.17_4	CALM3	protein_coding	0.172902	1.12732	7.86936	9.57e-08	1.45e-06	No	N/A
ENSG00000172543.8_5	CTSW	protein_coding	0.220308	1.16498	5.59945	9.58e-08	1.45e-06	No	N/A
ENSG00000105323.16_3	HNRNPUL1	protein_coding	0.180706	1.13344	8.84702	9.68e-08	1.46e-06	No	N/A
ENSG00000171467.16_6	ZNF318	protein_coding	0.191447	1.14191	6.0382	9.66e-08	1.46e-06	No	N/A
ENSG00000130312.6_4	MRPL34	protein_coding	0.273759	1.20895	3.88602	9.75e-08	1.47e-06	No	N/A
ENSG00000234518.2_5	PTGES3P1	processed_pseudogene	-0.572759	0.67233	1.72135	9.86e-08	1.49e-06	No	N/A
ENSG00000163806.16_5	SPDYA	protein_coding	-0.207687	0.865924	5.28418	9.85e-08	1.49e-06	No	N/A
ENSG00000117091.10_4	CD48	protein_coding	0.21363	1.1596	5.47341	9.94e-08	1.5e-06	No	N/A
ENSG00000204397.7_4	CARD16	protein_coding	0.279523	1.21379	3.89087	1.02e-07	1.53e-06	No	N/A
ENSG00000274641.1_2	HIST1H2BO	protein_coding	0.176104	1.12983	6.88555	1.01e-07	1.53e-06	No	N/A
ENSG00000100888.13_5	CHD8	protein_coding	0.169996	1.12506	7.44251	1.06e-07	1.59e-06	No	N/A
ENSG00000119685.20_4	TTLL5	protein_coding	0.208259	1.15529	5.33056	1.06e-07	1.59e-06	No	N/A
ENSG00000107815.10_6	TWNK	protein_coding	0.292922	1.22512	3.70236	1.06e-07	1.59e-06	No	N/A
ENSG00000151461.20_4	UPF2	protein_coding	0.173835	1.12805	6.99222	1.08e-07	1.61e-06	No	N/A
ENSG00000255723.1_7	AC108516.2	lncRNA	-0.280581	0.82326	3.6599	1.09e-07	1.63e-06	No	N/A
ENSG00000143702.16_5	CEP170	protein_coding	0.170675	1.12559	7.28454	1.1e-07	1.64e-06	No	N/A
ENSG00000174695.10_3	TMEM167A	protein_coding	-0.192427	0.875132	5.85858	1.14e-07	1.69e-06	No	N/A
ENSG00000104915.15_5	STX10	protein_coding	0.211495	1.15789	5.24516	1.14e-07	1.7e-06	No	N/A
ENSG00000168961.17_8	LGALS9	protein_coding	0.169752	1.12486	7.1918	1.18e-07	1.76e-06	No	N/A
ENSG00000178295.15_4	GEN1	protein_coding	-0.256111	0.837342	4.06465	1.2e-07	1.78e-06	No	N/A
ENSG00000173511.9_4	VEGFB	protein_coding	0.244987	1.18508	4.37225	1.23e-07	1.82e-06	No	N/A
ENSG00000163479.14_4	SSR2	protein_coding	0.170456	1.12541	7.10911	1.24e-07	1.84e-06	No	N/A
ENSG00000124214.19_4	STAU1	protein_coding	0.179488	1.13248	6.52589	1.26e-07	1.87e-06	No	N/A
ENSG00000169871.13_6	TRIM56	protein_coding	0.184712	1.13659	6.29975	1.31e-07	1.94e-06	No	N/A
ENSG00000163166.15_4	IWS1	protein_coding	0.206117	1.15358	5.34911	1.34e-07	1.98e-06	No	N/A
ENSG00000118596.12_5	SLC16A7	protein_coding	-0.23686	0.84859	4.55409	1.36e-07	2.01e-06	No	N/A
ENSG00000145901.15_8	TNIP1	protein_coding	0.170723	1.12562	7.63882	1.38e-07	2.03e-06	No	N/A
ENSG00000122643.21_6	NT5C3A	protein_coding	-0.235286	0.849516	4.45742	1.4e-07	2.05e-06	No	N/A
ENSG00000196419.12_2	XRCC6	protein_coding	0.171656	1.12635	8.11939	1.4e-07	2.06e-06	No	N/A
ENSG00000104897.10_6	SF3A2	protein_coding	0.175211	1.12913	6.78096	1.43e-07	2.1e-06	No	N/A
ENSG00000198830.11_3	HMGN2	protein_coding	0.171276	1.12605	8.01343	1.48e-07	2.16e-06	No	N/A
ENSG00000118058.21_5	KMT2A	protein_coding	0.171685	1.12637	8.09806	1.5e-07	2.19e-06	No	N/A
ENSG00000182287.14_5	AP1S2	protein_coding	-0.203147	0.868654	5.53708	1.51e-07	2.2e-06	No	N/A
ENSG00000276368.1_2	HIST1H2AJ	protein_coding	0.180634	1.13338	6.6815	1.54e-07	2.24e-06	No	N/A
ENSG00000133773.12_4	CCDC59	protein_coding	0.194267	1.14414	5.66358	1.65e-07	2.4e-06	No	N/A
ENSG00000061936.9_3	SFSWAP	protein_coding	0.17884	1.13197	6.46043	1.65e-07	2.4e-06	No	N/A
ENSG00000165916.8_6	PSMC3	protein_coding	0.185131	1.13692	6.08589	1.71e-07	2.48e-06	No	N/A
ENSG00000214223.4_4	HNRNPA1P10	processed_pseudogene	-0.851597	0.554171	0.351904	1.72e-07	2.5e-06	No	N/A
ENSG00000106268.15_5	NUDT1	protein_coding	0.257324	1.19526	4.0831	1.76e-07	2.55e-06	No	N/A
ENSG00000124177.15_4	CHD6	protein_coding	0.171035	1.12587	6.99078	1.79e-07	2.59e-06	No	N/A
ENSG00000111716.12_4	LDHB	protein_coding	0.167787	1.12333	7.44658	1.79e-07	2.59e-06	No	N/A
ENSG00000198804.2_1	MT-CO1	protein_coding	0.22976	1.17264	13.5649	1.8e-07	2.61e-06	No	N/A
ENSG00000136238.18_4	RAC1	protein_coding	0.167097	1.1228	7.35699	1.81e-07	2.62e-06	No	N/A
ENSG00000197582.5_4	GPX1P1	processed_pseudogene	-0.469818	0.722055	2.62504	1.85e-07	2.67e-06	No	N/A
ENSG00000173113.6_3	TRMT112	protein_coding	0.207579	1.15475	5.25734	1.86e-07	2.68e-06	No	N/A
ENSG00000270181.3_7	BIVM-ERCC5	protein_coding	0.207134	1.15439	5.28254	1.88e-07	2.7e-06	No	N/A
ENSG00000147065.17_4	MSN	protein_coding	0.197639	1.14682	10.4005	1.93e-07	2.77e-06	No	N/A
ENSG00000100804.18_3	PSMB5	protein_coding	0.248354	1.18785	4.21131	1.93e-07	2.78e-06	No	N/A
ENSG00000243762.1_7	AC006547.2	lncRNA	-0.980657	0.506749	-0.173171	1.96e-07	2.81e-06	No	N/A
ENSG00000165997.5_3	ARL5B	protein_coding	-0.209315	0.864948	5.30158	2.02e-07	2.9e-06	No	N/A
ENSG00000011007.12_3	ELOA	protein_coding	0.184458	1.13639	6.04264	2.04e-07	2.92e-06	No	N/A
ENSG00000003436.16_5	TFPI	protein_coding	-0.189771	0.876745	6.07277	2.08e-07	2.97e-06	No	N/A
ENSG00000171310.11_6	CHST11	protein_coding	0.165482	1.12154	7.3543	2.11e-07	3e-06	No	N/A
ENSG00000155100.10_3	OTUD6B	protein_coding	0.270093	1.20589	3.82312	2.11e-07	3e-06	No	N/A
ENSG00000108523.15_3	RNF167	protein_coding	0.189421	1.14031	5.79368	2.11e-07	3e-06	No	N/A
ENSG00000163320.11_5	CGGBP1	protein_coding	-0.170493	0.888539	6.8801	2.12e-07	3.02e-06	No	N/A
ENSG00000096384.20_3	HSP90AB1	protein_coding	0.193429	1.14348	10.1789	2.2e-07	3.12e-06	No	N/A
ENSG00000169062.15_3	UPF3A	protein_coding	0.213217	1.15927	5.00239	2.24e-07	3.17e-06	No	N/A
ENSG00000226525.5_4	RPS7P10	processed_pseudogene	-0.854957	0.552882	0.320772	2.27e-07	3.21e-06	No	N/A
ENSG00000163159.12_3	VPS72	protein_coding	0.231304	1.1739	4.62944	2.27e-07	3.21e-06	No	N/A
ENSG00000135090.14_4	TAOK3	protein_coding	0.165449	1.12151	7.33994	2.29e-07	3.24e-06	No	N/A
ENSG00000223551.1_2	TMSB4XP4	processed_pseudogene	-0.927669	0.525707	0.0413665	2.32e-07	3.27e-06	No	N/A
ENSG00000139291.13_3	TMEM19	protein_coding	-0.246757	0.842788	4.20713	2.36e-07	3.32e-06	No	N/A
ENSG00000125944.20_5	HNRNPR	protein_coding	0.166842	1.1226	7.7569	2.38e-07	3.35e-06	No	N/A
ENSG00000149131.15_4	SERPING1	protein_coding	0.238415	1.1797	4.60858	2.41e-07	3.38e-06	No	N/A
ENSG00000143799.13_3	PARP1	protein_coding	0.167857	1.12339	7.73566	2.41e-07	3.39e-06	No	N/A
ENSG00000108312.15_4	UBTF	protein_coding	0.166817	1.12258	7.18634	2.43e-07	3.41e-06	No	N/A
ENSG00000276853.1_7	AC026124.2	lncRNA	-0.525377	0.694777	1.89996	2.44e-07	3.42e-06	No	N/A
ENSG00000279461.2_4	AC005480.2	processed_pseudogene	-0.926547	0.526116	0.012657	2.54e-07	3.55e-06	No	N/A
ENSG00000169599.12_2	NFU1	protein_coding	0.268381	1.20446	3.82428	2.56e-07	3.58e-06	No	N/A
ENSG00000264021.1	MIR3917	miRNA	-0.481395	0.716285	2.20587	2.61e-07	3.64e-06	No	N/A
ENSG00000158290.16_5	CUL4B	protein_coding	-0.179518	0.882998	6.22366	2.64e-07	3.67e-06	No	N/A
ENSG00000123575.9_3	FAM199X	protein_coding	-0.206193	0.866822	5.12414	2.63e-07	3.67e-06	No	N/A
ENSG00000065427.14_5	KARS	protein_coding	0.163593	1.12007	7.26194	2.63e-07	3.67e-06	No	N/A
ENSG00000159176.14_3	CSRP1	protein_coding	0.19525	1.14492	5.59478	2.67e-07	3.71e-06	No	N/A
ENSG00000092020.10_3	PPP2R3C	protein_coding	-0.214907	0.861601	4.82238	2.67e-07	3.72e-06	No	N/A
ENSG00000247092.7_5	SNHG10	lncRNA	-0.169079	0.88941	6.90326	2.7e-07	3.76e-06	No	N/A
ENSG00000005483.21_6	KMT2E	protein_coding	0.16675	1.12253	7.92742	2.74e-07	3.8e-06	No	N/A
ENSG00000088833.17_4	NSFL1C	protein_coding	0.182336	1.13472	6.06975	2.74e-07	3.8e-06	No	N/A
ENSG00000201403.1	SNORD14B	snoRNA	-0.766549	0.587822	0.669686	2.79e-07	3.86e-06	No	N/A
ENSG00000122034.15_5	GTF3A	protein_coding	0.169528	1.12469	6.888	2.82e-07	3.9e-06	No	N/A
ENSG00000100393.13_4	EP300	protein_coding	0.169564	1.12472	8.43203	3.01e-07	4.15e-06	No	N/A
ENSG00000137054.16_3	POLR1E	protein_coding	0.224308	1.16822	4.65528	3.03e-07	4.17e-06	No	N/A
ENSG00000034510.6_3	TMSB10	protein_coding	0.180064	1.13293	9.38253	3.1e-07	4.27e-06	No	N/A
ENSG00000152348.16_5	ATG10	protein_coding	-0.272788	0.827718	3.64846	3.14e-07	4.33e-06	No	N/A
ENSG00000133246.12_6	PRAM1	protein_coding	0.166485	1.12232	7.34928	3.16e-07	4.34e-06	No	N/A
ENSG00000173207.13_3	CKS1B	protein_coding	0.251768	1.19067	4.08011	3.18e-07	4.37e-06	No	N/A
ENSG00000207241.1	SNORD45A	snoRNA	-0.803977	0.572768	0.480823	3.2e-07	4.38e-06	No	N/A
ENSG00000128016.6_4	ZFP36	protein_coding	0.186467	1.13797	9.82895	3.19e-07	4.38e-06	No	N/A
ENSG00000096401.8_3	CDC5L	protein_coding	0.175004	1.12897	6.41964	3.24e-07	4.43e-06	No	N/A
ENSG00000252481.1	SCARNA13	snoRNA	-0.16954	0.889126	6.82029	3.24e-07	4.43e-06	No	N/A
ENSG00000104343.20_5	UBE2W	protein_coding	-0.218415	0.859509	4.7207	3.24e-07	4.43e-06	No	N/A
ENSG00000108848.16_6	LUC7L3	protein_coding	0.164756	1.12098	7.13752	3.26e-07	4.45e-06	No	N/A
ENSG00000197249.13_5	SERPINA1	protein_coding	0.190264	1.14097	6.95694	3.3e-07	4.5e-06	No	N/A
ENSG00000204842.16_7	ATXN2	protein_coding	0.186332	1.13787	5.89769	3.36e-07	4.57e-06	No	N/A
ENSG00000107833.10_2	NPM3	protein_coding	0.264263	1.20102	3.86022	3.41e-07	4.63e-06	No	N/A
ENSG00000143797.12_5	MBOAT2	protein_coding	-0.227635	0.854034	4.84975	3.42e-07	4.65e-06	No	N/A
ENSG00000099246.16_2	RAB18	protein_coding	-0.187799	0.877944	5.66539	3.45e-07	4.68e-06	No	N/A
ENSG00000119397.16_3	CNTRL	protein_coding	0.164147	1.1205	7.49635	3.51e-07	4.74e-06	No	N/A
ENSG00000178741.12_3	COX5A	protein_coding	0.181243	1.13386	6.06579	3.5e-07	4.74e-06	No	N/A
ENSG00000173890.17_4	GPR160	protein_coding	-0.326785	0.797311	3.57086	3.5e-07	4.74e-06	No	N/A
ENSG00000274290.2_3	HIST1H2BE	protein_coding	0.183798	1.13587	6.07555	3.53e-07	4.76e-06	No	N/A
ENSG00000134049.6_7	IER3IP1	protein_coding	-0.264555	0.832455	3.73157	3.53e-07	4.76e-06	No	N/A
ENSG00000127124.16_5	HIVEP3	protein_coding	0.193906	1.14386	5.66276	3.54e-07	4.77e-06	No	N/A
ENSG00000163428.4_3	LRRC58	protein_coding	-0.188047	0.877793	5.63291	3.64e-07	4.9e-06	No	N/A
ENSG00000245958.6_6	AC093752.1	transcribed_unprocessed_pseudogene	-0.285955	0.820199	3.45113	3.65e-07	4.92e-06	No	N/A
ENSG00000163125.15_4	RPRD2	protein_coding	0.1722	1.12678	6.57038	3.72e-07	5e-06	No	N/A
ENSG00000101361.17_5	NOP56	protein_coding	0.174233	1.12836	6.52343	3.76e-07	5.05e-06	No	N/A
ENSG00000057252.13_3	SOAT1	protein_coding	-0.183996	0.880261	5.80551	3.89e-07	5.22e-06	No	N/A
ENSG00000167461.12_4	RAB8A	protein_coding	0.162516	1.11924	7.39973	3.92e-07	5.25e-06	No	N/A
ENSG00000235408.5_3	SNORA71B	snoRNA	-0.572627	0.672391	1.60132	3.92e-07	5.25e-06	No	N/A
ENSG00000124380.11_4	SNRNP27	protein_coding	0.258003	1.19582	3.91424	3.96e-07	5.3e-06	No	N/A
ENSG00000285854.1_1	AC010197.2	protein_coding	0.162443	1.11918	7.35593	4.02e-07	5.38e-06	No	N/A
ENSG00000122490.19_3	PQLC1	protein_coding	-0.195463	0.873292	5.38291	4.07e-07	5.43e-06	No	N/A
ENSG00000113407.13_3	TARS	protein_coding	0.16747	1.12309	6.86679	4.07e-07	5.43e-06	No	N/A
ENSG00000238795.1	SCARNA12	snoRNA	-0.202605	0.86898	5.16126	4.17e-07	5.56e-06	No	N/A
ENSG00000163956.13_5	LRPAP1	protein_coding	0.173259	1.1276	6.47938	4.19e-07	5.58e-06	No	N/A
ENSG00000242485.6_3	MRPL20	protein_coding	0.216371	1.16181	4.75475	4.21e-07	5.6e-06	No	N/A
ENSG00000197989.14_6	SNHG12	lncRNA	-0.216837	0.86045	4.6798	4.3e-07	5.72e-06	No	N/A
ENSG00000136478.7_4	TEX2	protein_coding	0.174249	1.12838	6.59636	4.32e-07	5.74e-06	No	N/A
ENSG00000152217.19_7	SETBP1	protein_coding	0.208658	1.15561	6.39304	4.42e-07	5.86e-06	No	N/A
ENSG00000257883.1_6	AC125603.2	lncRNA	0.178031	1.13134	6.2442	4.46e-07	5.91e-06	No	N/A
ENSG00000266953.6_7	AC092073.1	protein_coding	-0.225728	0.855163	4.49365	4.63e-07	6.12e-06	No	N/A
ENSG00000204482.10_3	LST1	protein_coding	0.200144	1.14881	6.18005	4.62e-07	6.12e-06	No	N/A
ENSG00000166579.15_5	NDEL1	protein_coding	0.174882	1.12887	6.29976	4.64e-07	6.13e-06	No	N/A
ENSG00000145725.19_4	PPIP5K2	protein_coding	-0.16589	0.891378	6.88672	4.66e-07	6.15e-06	No	N/A
ENSG00000205581.11_4	HMGN1	protein_coding	0.163419	1.11994	7.90998	4.85e-07	6.39e-06	No	N/A
ENSG00000118564.14_5	FBXL5	protein_coding	-0.16608	0.891261	6.86875	4.87e-07	6.42e-06	No	N/A
ENSG00000119718.11_4	EIF2B2	protein_coding	0.236717	1.17831	4.25994	4.89e-07	6.43e-06	No	N/A
ENSG00000093000.19_4	NUP50	protein_coding	0.16338	1.11991	7.04082	4.92e-07	6.46e-06	No	N/A
ENSG00000104859.15_5	CLASRP	protein_coding	0.173819	1.12804	6.39569	5e-07	6.57e-06	No	N/A
ENSG00000112697.16_4	TMEM30A	protein_coding	-0.166669	0.890897	6.78429	5.01e-07	6.58e-06	No	N/A
ENSG00000111642.15_5	CHD4	protein_coding	0.16423	1.12057	8.21033	5.03e-07	6.59e-06	No	N/A
ENSG00000171960.11_5	PPIH	protein_coding	0.223568	1.16762	4.54806	5.08e-07	6.64e-06	No	N/A
ENSG00000278845.5_3	MRPL45	protein_coding	0.204438	1.15224	5.08993	5.13e-07	6.7e-06	No	N/A
ENSG00000196199.14_3	MPHOSPH8	protein_coding	0.192828	1.143	5.53911	5.14e-07	6.72e-06	No	N/A
ENSG00000198920.11_7	KIAA0753	protein_coding	0.242257	1.18284	4.19222	5.22e-07	6.81e-06	No	N/A
ENSG00000152942.19_7	RAD17	protein_coding	-0.216295	0.860773	4.67637	5.29e-07	6.89e-06	No	N/A
ENSG00000238622.1	SNORD97	snoRNA	-0.609363	0.655486	1.3768	5.29e-07	6.89e-06	No	N/A
ENSG00000100650.15_3	SRSF5	protein_coding	0.172012	1.12663	9.01854	5.29e-07	6.89e-06	No	N/A
ENSG00000172795.16_3	DCP2	protein_coding	-0.168853	0.88955	6.60089	5.36e-07	6.97e-06	No	N/A
ENSG00000122497.13	NBPF14	protein_coding	0.256768	1.1948	3.9296	5.38e-07	6.99e-06	No	N/A
ENSG00000156411.9_3	ATP5MPL	protein_coding	0.188914	1.13991	5.60696	5.41e-07	7.02e-06	No	N/A
ENSG00000162616.9_4	DNAJB4	protein_coding	-0.25642	0.837163	3.82338	5.45e-07	7.06e-06	No	N/A
ENSG00000137161.16_2	CNPY3	protein_coding	0.160076	1.11735	7.26055	5.49e-07	7.11e-06	No	N/A
ENSG00000115128.7_3	SF3B6	protein_coding	0.191146	1.14167	5.49266	5.49e-07	7.11e-06	No	N/A
ENSG00000129347.20_3	KRI1	protein_coding	0.190615	1.14125	5.57557	5.54e-07	7.16e-06	No	N/A
ENSG00000129317.14_4	PUS7L	protein_coding	-0.21908	0.859113	4.67312	5.56e-07	7.18e-06	No	N/A
ENSG00000184076.13_4	UQCR10	protein_coding	0.229352	1.17231	4.42882	5.56e-07	7.18e-06	No	N/A
ENSG00000173418.11_2	NAA20	protein_coding	0.209382	1.15619	4.93914	5.59e-07	7.2e-06	No	N/A
ENSG00000101040.19_5	ZMYND8	protein_coding	0.176547	1.13018	6.14369	5.61e-07	7.23e-06	No	N/A
ENSG00000166987.15_5	MBD6	protein_coding	0.169579	1.12473	6.53137	5.91e-07	7.58e-06	No	N/A
ENSG00000272533.1	SNORA28	snoRNA	-0.390351	0.762944	2.74771	5.91e-07	7.58e-06	No	N/A
ENSG00000132670.20_4	PTPRA	protein_coding	0.168551	1.12393	6.61596	6.01e-07	7.7e-06	No	N/A
ENSG00000055950.16_3	MRPL43	protein_coding	0.237125	1.17864	4.21851	6.04e-07	7.73e-06	No	N/A
ENSG00000157181.16_5	ODR4	protein_coding	-0.219486	0.858871	4.51552	6.06e-07	7.75e-06	No	N/A
ENSG00000048649.13_4	RSF1	protein_coding	0.169518	1.12468	6.52773	6.19e-07	7.91e-06	No	N/A
ENSG00000134152.11_4	KATNBL1	protein_coding	-0.242931	0.845027	4.07766	6.22e-07	7.94e-06	No	N/A
ENSG00000158985.13_2	CDC42SE2	protein_coding	-0.16155	0.894064	7.01992	6.24e-07	7.95e-06	No	N/A
ENSG00000123485.12_6	HJURP	protein_coding	0.252325	1.19112	3.94891	6.25e-07	7.95e-06	No	N/A
ENSG00000265087.1	MIR4761	miRNA	-0.412492	0.751324	2.55907	6.23e-07	7.95e-06	No	N/A
ENSG00000185834.10_2	RPL12P4	processed_pseudogene	-0.679312	0.624463	1.04762	6.48e-07	8.24e-06	No	N/A
ENSG00000175197.12_4	DDIT3	protein_coding	0.221124	1.16564	4.74447	6.63e-07	8.42e-06	No	N/A
ENSG00000186141.9_3	POLR3C	protein_coding	0.194327	1.14419	5.33365	6.74e-07	8.55e-06	No	N/A
ENSG00000135317.13_8	SNX14	protein_coding	-0.182511	0.881168	5.67152	6.92e-07	8.76e-06	No	N/A
ENSG00000214753.3_4	HNRNPUL2	protein_coding	0.164104	1.12047	6.8734	6.95e-07	8.79e-06	No	N/A
ENSG00000137815.14_2	RTF1	protein_coding	0.161938	1.11879	6.97476	7e-07	8.85e-06	No	N/A
ENSG00000150316.12_3	CWC15	protein_coding	0.194698	1.14448	5.29755	7.02e-07	8.86e-06	No	N/A
ENSG00000174839.13_3	DENND6A	protein_coding	-0.187631	0.878046	5.47856	7.03e-07	8.87e-06	No	N/A
ENSG00000166477.13_3	LEO1	protein_coding	0.258051	1.19586	3.88556	7.05e-07	8.88e-06	No	N/A
ENSG00000147684.9_4	NDUFB9	protein_coding	0.182502	1.13485	5.76812	7.05e-07	8.88e-06	No	N/A
ENSG00000282978.1_5	AC110994.2	processed_pseudogene	-0.977674	0.507798	-0.320884	7.07e-07	8.9e-06	No	N/A
ENSG00000223509.8_5	AC135983.2	transcribed_processed_pseudogene	0.219188	1.16408	4.62909	7.12e-07	8.94e-06	No	N/A
ENSG00000040633.13_4	PHF23	protein_coding	0.227648	1.17092	4.41491	7.14e-07	8.96e-06	No	N/A
ENSG00000170385.10_3	SLC30A1	protein_coding	-0.21421	0.862018	4.85382	7.16e-07	8.98e-06	No	N/A
ENSG00000185650.9_3	ZFP36L1	protein_coding	0.177223	1.13071	7.07254	7.17e-07	8.98e-06	No	N/A
ENSG00000264549.1	SNORD95	snoRNA	-0.695476	0.617506	0.921575	7.34e-07	9.2e-06	No	N/A
ENSG00000132466.18_5	ANKRD17	protein_coding	0.159698	1.11705	7.56246	7.37e-07	9.23e-06	No	N/A
ENSG00000149600.11_3	COMMD7	protein_coding	0.209386	1.1562	4.83209	7.54e-07	9.42e-06	No	N/A
ENSG00000125686.12_4	MED1	protein_coding	0.159228	1.11669	7.09537	7.64e-07	9.54e-06	No	N/A
ENSG00000165006.14_4	UBAP1	protein_coding	0.175032	1.12899	6.32792	7.69e-07	9.59e-06	No	N/A
ENSG00000168404.13_4	MLKL	protein_coding	0.20485	1.15257	5.00332	7.79e-07	9.71e-06	No	N/A
ENSG00000127870.17_4	RNF6	protein_coding	0.182223	1.13463	5.69635	7.94e-07	9.88e-06	No	N/A
ENSG00000015133.19_3	CCDC88C	protein_coding	0.157474	1.11533	7.37636	8.02e-07	9.97e-06	No	N/A
ENSG00000089737.17_4	DDX24	protein_coding	0.157836	1.11561	7.45018	8.02e-07	9.97e-06	No	N/A
ENSG00000285827.1_1	AP001267.5	protein_coding	0.16876	1.12409	6.42346	8.1e-07	1.01e-05	No	N/A
ENSG00000114850.6_2	SSR3	protein_coding	-0.164771	0.89207	6.74584	8.11e-07	1.01e-05	No	N/A
ENSG00000100591.8_5	AHSA1	protein_coding	0.188416	1.13951	5.54925	8.28e-07	1.02e-05	No	N/A
ENSG00000263776.1	SNORA4	snoRNA	-0.438692	0.737803	2.31714	8.29e-07	1.02e-05	No	N/A
ENSG00000151500.15_3	THYN1	protein_coding	0.240016	1.18101	4.13631	8.22e-07	1.02e-05	No	N/A
ENSG00000233954.6_2	UQCRHL	protein_coding	0.431397	1.34854	2.47663	8.25e-07	1.02e-05	No	N/A
ENSG00000252391.1	RNU6-638P	snRNA	-0.854484	0.553063	0.173438	8.59e-07	1.06e-05	No	N/A
ENSG00000164134.13_3	NAA15	protein_coding	-0.168124	0.889999	6.3743	8.7e-07	1.07e-05	No	N/A
ENSG00000171509.16_4	RXFP1	protein_coding	-0.305112	0.809379	3.52307	8.7e-07	1.07e-05	No	N/A
ENSG00000116731.22_4	PRDM2	protein_coding	0.156533	1.11461	7.291	8.83e-07	1.09e-05	No	N/A
ENSG00000047849.21_6	MAP4	protein_coding	0.157569	1.11541	7.48978	9.04e-07	1.11e-05	No	N/A
ENSG00000234268.1_5	AP000936.3	processed_pseudogene	-0.67702	0.625456	0.986812	9.15e-07	1.12e-05	No	N/A
ENSG00000280227.1_6	AC079416.3	TEC	-0.58221	0.66794	1.4375	9.22e-07	1.13e-05	No	N/A
ENSG00000130638.17_5	ATXN10	protein_coding	-0.179829	0.882808	5.74468	9.18e-07	1.13e-05	No	N/A
ENSG00000162607.13_4	USP1	protein_coding	-0.172946	0.887029	6.1733	9.24e-07	1.13e-05	No	N/A
ENSG00000109475.16_2	RPL34	protein_coding	0.167352	1.123	8.93371	9.35e-07	1.14e-05	No	N/A
ENSG00000115677.17_6	HDLBP	protein_coding	0.161468	1.11842	8.38302	9.46e-07	1.16e-05	No	N/A
ENSG00000145734.19_6	BDP1	protein_coding	0.158949	1.11647	7.04557	9.84e-07	1.2e-05	No	N/A
ENSG00000120686.12_3	UFM1	protein_coding	-0.174263	0.88622	5.93358	9.84e-07	1.2e-05	No	N/A
ENSG00000239672.7_5	NME1	protein_coding	0.212144	1.15841	4.71555	1.01e-06	1.23e-05	No	N/A
ENSG00000113391.19_5	FAM172A	protein_coding	-0.251115	0.840247	3.83019	1.01e-06	1.24e-05	No	N/A
ENSG00000105270.15_3	CLIP3	protein_coding	0.20634	1.15376	6.11131	1.05e-06	1.28e-05	No	N/A
ENSG00000138777.20_5	PPA2	protein_coding	-0.207615	0.865967	4.7183	1.06e-06	1.28e-05	No	N/A
ENSG00000140105.18_5	WARS	protein_coding	0.163172	1.11975	7.00911	1.05e-06	1.28e-05	No	N/A
ENSG00000142875.19_5	PRKACB	protein_coding	-0.171554	0.887886	6.30767	1.06e-06	1.29e-05	No	N/A
ENSG00000077380.15_4	DYNC1I2	protein_coding	0.179342	1.13237	5.79689	1.07e-06	1.3e-05	No	N/A
ENSG00000154767.14_3	XPC	protein_coding	0.185966	1.13758	5.5474	1.09e-06	1.32e-05	No	N/A
ENSG00000166851.15_4	PLK1	protein_coding	0.219154	1.16405	4.51239	1.12e-06	1.36e-05	No	N/A
ENSG00000213585.11_3	VDAC1	protein_coding	0.162445	1.11918	6.79416	1.12e-06	1.36e-05	No	N/A
ENSG00000167085.11_6	PHB	protein_coding	0.18451	1.13643	5.57414	1.15e-06	1.39e-05	No	N/A
ENSG00000204356.14_5	NELFE	protein_coding	0.187054	1.13844	5.42569	1.18e-06	1.42e-05	No	N/A
ENSG00000198898.14_5	CAPZA2	protein_coding	-0.169259	0.889299	6.21637	1.19e-06	1.43e-05	No	N/A
ENSG00000115685.15_4	PPP1R7	protein_coding	0.20408	1.15195	4.91432	1.19e-06	1.43e-05	No	N/A
ENSG00000197694.15_6	SPTAN1	protein_coding	0.158529	1.11615	8.20365	1.21e-06	1.45e-05	No	N/A
ENSG00000181191.11_5	PJA1	protein_coding	0.338718	1.26463	3.3482	1.29e-06	1.55e-05	No	N/A
ENSG00000067560.12_5	RHOA	protein_coding	0.169959	1.12503	9.37651	1.31e-06	1.57e-05	No	N/A
ENSG00000198624.13_3	CCDC69	protein_coding	0.163978	1.12037	6.86696	1.32e-06	1.58e-05	No	N/A
ENSG00000109618.12_3	SEPSECS	protein_coding	-0.238723	0.847495	4.05751	1.34e-06	1.6e-05	No	N/A
ENSG00000066279.18_4	ASPM	protein_coding	-0.1878	0.877944	5.37409	1.37e-06	1.63e-05	No	N/A
ENSG00000110492.15_5	MDK	protein_coding	0.21967	1.16447	4.50259	1.38e-06	1.64e-05	No	N/A
ENSG00000212802.4_2	RPL15P3	processed_pseudogene	-0.648542	0.637925	1.08577	1.37e-06	1.64e-05	No	N/A
ENSG00000177189.14_5	RPS6KA3	protein_coding	-0.154832	0.898237	7.39353	1.38e-06	1.64e-05	No	N/A
ENSG00000205542.11_3	TMSB4X	protein_coding	0.182641	1.13496	10.3408	1.38e-06	1.64e-05	No	N/A
ENSG00000213015.9_5	ZNF580	protein_coding	0.226152	1.16971	4.29177	1.37e-06	1.64e-05	No	N/A
ENSG00000138764.15_5	CCNG2	protein_coding	-0.18491	0.879704	5.43632	1.39e-06	1.65e-05	No	N/A
ENSG00000121089.4_4	NACA3P	processed_pseudogene	-0.91262	0.531219	-0.178563	1.39e-06	1.65e-05	No	N/A
ENSG00000115306.16_5	SPTBN1	protein_coding	0.165327	1.12142	8.9443	1.39e-06	1.65e-05	No	N/A
ENSG00000184752.13_4	NDUFA12	protein_coding	0.219488	1.16432	4.47423	1.41e-06	1.67e-05	No	N/A
ENSG00000173575.21_4	CHD2	protein_coding	0.159148	1.11663	8.36324	1.42e-06	1.69e-05	No	N/A
ENSG00000101457.13_4	DNTTIP1	protein_coding	0.212795	1.15893	4.62127	1.43e-06	1.69e-05	No	N/A
ENSG00000109118.14_4	PHF12	protein_coding	0.160985	1.11805	6.84363	1.42e-06	1.69e-05	No	N/A
ENSG00000175216.14_5	CKAP5	protein_coding	0.158947	1.11647	6.95172	1.45e-06	1.72e-05	No	N/A
ENSG00000224861.1_5	YBX1P1	processed_pseudogene	-0.675439	0.626142	0.919783	1.48e-06	1.74e-05	No	N/A
ENSG00000133104.14_6	SPART	protein_coding	0.165586	1.12162	6.4346	1.48e-06	1.75e-05	No	N/A
ENSG00000106392.10_3	C1GALT1	protein_coding	-0.214867	0.861626	4.45626	1.5e-06	1.77e-05	No	N/A
ENSG00000264229.1	RNU4ATAC	snRNA	-0.354492	0.782145	3.25149	1.52e-06	1.78e-05	No	N/A
ENSG00000071189.21_3	SNX13	protein_coding	-0.189254	0.877059	5.25939	1.52e-06	1.78e-05	No	N/A
ENSG00000088986.11_5	DYNLL1	protein_coding	0.202382	1.1506	5.20905	1.53e-06	1.8e-05	No	N/A
ENSG00000170860.4_3	LSM3	protein_coding	0.198049	1.14715	5.01089	1.53e-06	1.8e-05	No	N/A
ENSG00000052802.13_4	MSMO1	protein_coding	-0.353137	0.78288	3.11257	1.54e-06	1.8e-05	No	N/A
ENSG00000177565.16_3	TBL1XR1	protein_coding	-0.154015	0.898746	7.20635	1.54e-06	1.8e-05	No	N/A
ENSG00000153339.14_4	TRAPPC8	protein_coding	-0.173213	0.886865	5.91499	1.54e-06	1.8e-05	No	N/A
ENSG00000100439.10_2	ABHD4	protein_coding	0.200213	1.14887	4.97238	1.56e-06	1.83e-05	No	N/A
ENSG00000116288.13_4	PARK7	protein_coding	0.16757	1.12316	6.24059	1.56e-06	1.83e-05	No	N/A
ENSG00000199377.1	RNU5F-1	snRNA	-0.246694	0.842825	4.14064	1.58e-06	1.84e-05	No	N/A
ENSG00000131236.17_4	CAP1	protein_coding	0.16076	1.11788	8.62215	1.59e-06	1.86e-05	No	N/A
ENSG00000090061.17_4	CCNK	protein_coding	0.158896	1.11643	6.87476	1.61e-06	1.87e-05	No	N/A
ENSG00000081041.9_3	CXCL2	protein_coding	0.257039	1.19502	4.08576	1.61e-06	1.88e-05	No	N/A
ENSG00000138668.19_6	HNRNPD	protein_coding	0.156681	1.11472	8.24069	1.61e-06	1.88e-05	No	N/A
ENSG00000168216.13_6	LMBRD1	protein_coding	-0.203839	0.868237	4.73482	1.62e-06	1.88e-05	No	N/A
ENSG00000167088.11_4	SNRPD1	protein_coding	0.1791	1.13218	5.63456	1.64e-06	1.9e-05	No	N/A
ENSG00000086589.12_4	RBM22	protein_coding	0.160857	1.11795	6.71224	1.65e-06	1.91e-05	No	N/A
ENSG00000188846.13_3	RPL14	protein_coding	0.167395	1.12303	9.30142	1.64e-06	1.91e-05	No	N/A
ENSG00000151835.16_5	SACS	protein_coding	-0.164494	0.892241	6.48103	1.65e-06	1.91e-05	No	N/A
ENSG00000285238.2_4	AC006064.6	protein_coding	0.156088	1.11426	8.07922	1.66e-06	1.92e-05	No	N/A
ENSG00000134453.16_4	RBM17	protein_coding	0.163681	1.12014	6.44805	1.67e-06	1.94e-05	No	N/A
ENSG00000137817.17_5	PARP6	protein_coding	0.168385	1.1238	6.18646	1.72e-06	1.99e-05	No	N/A
ENSG00000198113.3_3	TOR4A	protein_coding	-0.198101	0.871697	4.9183	1.73e-06	2e-05	No	N/A
ENSG00000134899.21_6	ERCC5	protein_coding	0.182392	1.13476	5.53389	1.74e-06	2.01e-05	No	N/A
ENSG00000075151.20_3	EIF4G3	protein_coding	0.154767	1.11324	7.06777	1.76e-06	2.03e-05	No	N/A
ENSG00000048405.10_6	ZNF800	protein_coding	-0.16864	0.889681	6.05856	1.76e-06	2.03e-05	No	N/A
ENSG00000111206.12_4	FOXM1	protein_coding	0.17878	1.13193	5.79006	1.77e-06	2.04e-05	No	N/A
ENSG00000091640.8_3	SPAG7	protein_coding	0.192553	1.14278	5.13898	1.81e-06	2.08e-05	No	N/A
ENSG00000259784.1_6	AC093525.1	protein_coding	-0.235068	0.849645	3.99293	1.82e-06	2.09e-05	No	N/A
ENSG00000238975.1	snoU13	snoRNA	-0.54641	0.684722	1.66213	1.82e-06	2.09e-05	No	N/A
ENSG00000183576.13_3	SETD3	protein_coding	0.162887	1.11952	6.46799	1.83e-06	2.1e-05	No	N/A
ENSG00000165630.14_4	PRPF18	protein_coding	0.253352	1.19197	3.74568	1.9e-06	2.18e-05	No	N/A
ENSG00000197860.10_3	SGTB	protein_coding	-0.256688	0.837007	3.59545	1.91e-06	2.18e-05	No	N/A
ENSG00000170445.15_7	HARS	protein_coding	0.18142	1.134	5.48669	1.96e-06	2.25e-05	No	N/A
ENSG00000035403.17_3	VCL	protein_coding	0.153596	1.11234	7.63188	2e-06	2.28e-05	No	N/A
ENSG00000227081.5_5	AC005912.1	processed_pseudogene	-0.714077	0.609595	0.648504	2.02e-06	2.31e-05	No	N/A
ENSG00000070366.14_6	SMG6	protein_coding	0.173083	1.12747	5.79188	2.06e-06	2.35e-05	No	N/A
ENSG00000105698.16_4	USF2	protein_coding	0.152894	1.1118	7.10114	2.07e-06	2.35e-05	No	N/A
ENSG00000239280.1_5	AC108693.1	processed_pseudogene	-0.569737	0.67374	1.40542	2.08e-06	2.37e-05	No	N/A
ENSG00000237976.1_7	AL391069.2	lncRNA	0.504271	1.41841	1.97677	2.08e-06	2.37e-05	No	N/A
ENSG00000173542.8_3	MOB1B	protein_coding	-0.172584	0.887252	5.77954	2.08e-06	2.37e-05	No	N/A
ENSG00000177853.14_3	ZNF518A	protein_coding	-0.190894	0.876063	5.2109	2.12e-06	2.41e-05	No	N/A
ENSG00000169249.12_2	ZRSR2	protein_coding	0.229559	1.17248	4.1395	2.12e-06	2.41e-05	No	N/A
ENSG00000230551.4_7	AC021078.1	lncRNA	-0.166773	0.890833	6.0845	2.15e-06	2.43e-05	No	N/A
ENSG00000252542.1	SNORD36C	snoRNA	-0.873767	0.54572	-0.0909631	2.15e-06	2.44e-05	No	N/A
ENSG00000055609.18_5	KMT2C	protein_coding	0.157864	1.11563	8.5806	2.16e-06	2.45e-05	No	N/A
ENSG00000164211.13_3	STARD4	protein_coding	-0.238954	0.84736	3.93333	2.17e-06	2.45e-05	No	N/A
ENSG00000213719.8_3	CLIC1	protein_coding	0.159582	1.11696	8.71	2.18e-06	2.46e-05	No	N/A
ENSG00000156970.12_4	BUB1B	protein_coding	0.19966	1.14843	4.85354	2.21e-06	2.49e-05	No	N/A
ENSG00000207603.1	MIR7-1	miRNA	-0.752299	0.593657	0.469458	2.21e-06	2.49e-05	No	N/A
ENSG00000264364.3_3	DYNLL2	protein_coding	0.162405	1.11915	6.44924	2.23e-06	2.51e-05	No	N/A
ENSG00000204843.12_5	DCTN1	protein_coding	0.157443	1.11531	6.79227	2.24e-06	2.53e-05	No	N/A
ENSG00000143878.9_2	RHOB	protein_coding	-0.156481	0.897211	8.24545	2.25e-06	2.53e-05	No	N/A
ENSG00000198258.10_2	UBL5	protein_coding	0.177716	1.13109	5.5954	2.25e-06	2.53e-05	No	N/A
ENSG00000213462.5_4	ERV3-1	protein_coding	0.195598	1.1452	5.01433	2.26e-06	2.54e-05	No	N/A
ENSG00000252759.1	Y_RNA	misc_RNA	-0.26572	0.831783	3.4203	2.26e-06	2.54e-05	No	N/A
ENSG00000261971.8_6	MMP25-AS1	lncRNA	0.242549	1.18308	4.0545	2.28e-06	2.56e-05	No	N/A
ENSG00000214485.6_4	RPL7P1	processed_pseudogene	-0.730845	0.602551	0.554392	2.31e-06	2.59e-05	No	N/A
ENSG00000229644.6_4	NAMPTP1	processed_pseudogene	-0.664605	0.630861	1.23187	2.35e-06	2.63e-05	No	N/A
ENSG00000261474.1_6	AC026471.4	lncRNA	-0.486061	0.713972	2.06253	2.36e-06	2.64e-05	No	N/A
ENSG00000126870.16_4	WDR60	protein_coding	0.226077	1.16965	4.17137	2.36e-06	2.64e-05	No	N/A
ENSG00000175063.17_3	UBE2C	protein_coding	0.221048	1.16558	4.33297	2.37e-06	2.65e-05	No	N/A
ENSG00000267157.1_8	AC011499.1	protein_coding	-0.636229	0.643392	1.05942	2.39e-06	2.66e-05	No	N/A
ENSG00000170190.16_6	SLC16A5	protein_coding	-0.213577	0.862396	4.47695	2.38e-06	2.66e-05	No	N/A
ENSG00000172775.17_7	FAM192A	protein_coding	0.166824	1.12258	6.10513	2.41e-06	2.68e-05	No	N/A
ENSG00000198585.11_2	NUDT16	protein_coding	0.191583	1.14202	5.24006	2.41e-06	2.68e-05	No	N/A
ENSG00000068400.13_4	GRIPAP1	protein_coding	0.165197	1.12132	6.23008	2.42e-06	2.69e-05	No	N/A
ENSG00000140988.16_5	RPS2	protein_coding	0.179846	1.13276	10.4879	2.42e-06	2.69e-05	No	N/A
ENSG00000164687.11_3	FABP5	protein_coding	0.246958	1.1867	3.80634	2.43e-06	2.7e-05	No	N/A
ENSG00000257379.1_7	AC023509.1	lncRNA	0.154038	1.11268	8.24471	2.45e-06	2.72e-05	No	N/A
ENSG00000116815.16_5	CD58	protein_coding	-0.222536	0.857057	4.27098	2.46e-06	2.72e-05	No	N/A
ENSG00000041353.10_5	RAB27B	protein_coding	-0.243974	0.844416	4.03292	2.47e-06	2.73e-05	No	N/A
ENSG00000152818.18_5	UTRN	protein_coding	0.154957	1.11339	8.33297	2.47e-06	2.73e-05	No	N/A
ENSG00000162736.17_5	NCSTN	protein_coding	0.154262	1.11285	6.98567	2.48e-06	2.74e-05	No	N/A
ENSG00000131470.14_2	PSMC3IP	protein_coding	0.425784	1.3433	2.44885	2.51e-06	2.77e-05	No	N/A
ENSG00000268193.5_6	AC002985.1	protein_coding	-0.206609	0.866572	4.58899	2.51e-06	2.78e-05	No	N/A
ENSG00000196126.11_2	HLA-DRB1	protein_coding	0.159758	1.1171	8.86268	2.52e-06	2.78e-05	No	N/A
ENSG00000109133.13_3	TMEM33	protein_coding	-0.167644	0.890295	5.95238	2.53e-06	2.79e-05	No	N/A
ENSG00000213801.4_2	ZNF321P	transcribed_processed_pseudogene	-0.237426	0.848257	3.86143	2.54e-06	2.8e-05	No	N/A
ENSG00000158526.8_3	TSR2	protein_coding	0.194474	1.14431	4.95632	2.58e-06	2.84e-05	No	N/A
ENSG00000204256.13_7	BRD2	protein_coding	0.157302	1.1152	8.62541	2.59e-06	2.85e-05	No	N/A
ENSG00000264772.6_7	AC016876.2	lncRNA	0.157231	1.11514	8.57261	2.62e-06	2.88e-05	No	N/A
ENSG00000163162.8_2	RNF149	protein_coding	-0.16553	0.891601	6.07222	2.68e-06	2.94e-05	No	N/A
ENSG00000086232.13_5	EIF2AK1	protein_coding	0.152264	1.11131	7.03736	2.7e-06	2.97e-05	No	N/A
ENSG00000136003.15_2	ISCU	protein_coding	0.167185	1.12287	6.0416	2.71e-06	2.97e-05	No	N/A
ENSG00000131143.8_5	COX4I1	protein_coding	0.152508	1.1115	7.9611	2.75e-06	3.01e-05	No	N/A
ENSG00000196782.12_4	MAML3	protein_coding	0.158955	1.11648	6.5744	2.75e-06	3.01e-05	No	N/A
ENSG00000262413.1_6	AC145207.2	lncRNA	-0.625036	0.648404	1.15989	2.77e-06	3.03e-05	No	N/A
ENSG00000240463.1_4	RPS19P3	processed_pseudogene	-0.786535	0.579735	0.26046	2.78e-06	3.04e-05	No	N/A
ENSG00000250950.1_7	AC093752.2	lncRNA	-0.778006	0.583172	0.312602	2.79e-06	3.05e-05	No	N/A
ENSG00000156508.18_4	EEF1A1	protein_coding	0.203191	1.15124	13.1158	2.8e-06	3.05e-05	No	N/A
ENSG00000124562.10_4	SNRPC	protein_coding	0.177758	1.13112	5.53038	2.8e-06	3.05e-05	No	N/A
ENSG00000010671.15_2	BTK	protein_coding	0.151682	1.11086	7.0873	2.82e-06	3.07e-05	No	N/A
ENSG00000210825.1	SNORA40	snoRNA	-0.895601	0.537523	-0.200795	2.83e-06	3.08e-05	No	N/A
ENSG00000104218.14_6	CSPP1	protein_coding	0.191363	1.14184	5.02943	2.86e-06	3.1e-05	No	N/A
ENSG00000124228.14_6	DDX27	protein_coding	0.16173	1.11863	6.32118	2.86e-06	3.11e-05	No	N/A
ENSG00000070756.16_5	PABPC1	protein_coding	0.186366	1.13789	11.2318	2.88e-06	3.12e-05	No	N/A
ENSG00000182923.17_6	CEP63	protein_coding	0.189862	1.14065	5.16492	2.89e-06	3.14e-05	No	N/A
ENSG00000273559.5_3	CWC25	protein_coding	0.173882	1.12809	5.82053	2.92e-06	3.16e-05	No	N/A
ENSG00000143543.15_4	JTB	protein_coding	0.183402	1.13556	5.34872	2.95e-06	3.19e-05	No	N/A
ENSG00000155827.12_3	RNF20	protein_coding	0.18417	1.13616	5.32593	2.96e-06	3.19e-05	No	N/A
ENSG00000132467.4_3	UTP3	protein_coding	0.22264	1.16687	4.21895	2.94e-06	3.19e-05	No	N/A
ENSG00000138468.16_4	SENP7	protein_coding	-0.192415	0.87514	5.00568	3e-06	3.24e-05	No	N/A
ENSG00000100342.20_2	APOL1	protein_coding	0.23383	1.17595	4.0537	3.01e-06	3.25e-05	No	N/A
ENSG00000164603.12_6	BMT2	protein_coding	-0.236767	0.848645	3.84181	3.01e-06	3.25e-05	No	N/A
ENSG00000211517.1	MIR671	miRNA	-0.621555	0.64997	1.11924	3.07e-06	3.3e-05	No	N/A
ENSG00000136536.15_4	MARCH7	protein_coding	-0.155283	0.897956	6.77483	3.11e-06	3.35e-05	No	N/A
ENSG00000130749.10_4	AC008755.1	protein_coding	0.160726	1.11785	6.56837	3.13e-06	3.36e-05	No	N/A
ENSG00000158195.11_3	WASF2	protein_coding	0.158183	1.11588	8.88301	3.18e-06	3.41e-05	No	N/A
ENSG00000149357.10_3	LAMTOR1	protein_coding	0.168862	1.12417	5.91533	3.21e-06	3.45e-05	No	N/A
ENSG00000163743.13_2	RCHY1	protein_coding	-0.223386	0.856553	4.08475	3.24e-06	3.48e-05	No	N/A
ENSG00000145740.19_4	SLC30A5	protein_coding	-0.197878	0.871832	4.76071	3.26e-06	3.49e-05	No	N/A
ENSG00000062716.13_4	VMP1	protein_coding	-0.154366	0.898527	8.06426	3.31e-06	3.55e-05	No	N/A
ENSG00000206952.2	SNORA50	snoRNA	-0.773633	0.584943	0.27994	3.33e-06	3.56e-05	No	N/A
ENSG00000135441.7_3	BLOC1S1	protein_coding	0.238217	1.17953	3.88879	3.37e-06	3.6e-05	No	N/A
ENSG00000167004.13_3	PDIA3	protein_coding	0.152214	1.11127	8.25374	3.37e-06	3.6e-05	No	N/A
ENSG00000263506.1	MIR5193	miRNA	-0.471275	0.721327	1.91912	3.38e-06	3.61e-05	No	N/A
ENSG00000212195.1	U3	snoRNA	0.179465	1.13246	5.58606	3.39e-06	3.61e-05	No	N/A
ENSG00000163374.19_4	YY1AP1	protein_coding	0.154181	1.11279	6.86111	3.38e-06	3.61e-05	No	N/A
ENSG00000181222.16_5	POLR2A	protein_coding	0.152763	1.1117	8.36288	3.41e-06	3.64e-05	No	N/A
ENSG00000204560.10_4	DHX16	protein_coding	0.194565	1.14438	4.88824	3.43e-06	3.65e-05	No	N/A
ENSG00000235552.4_4	RPL6P27	transcribed_processed_pseudogene	-0.508528	0.702939	1.67297	3.45e-06	3.66e-05	No	N/A
ENSG00000140598.15_6	EFL1	protein_coding	0.195625	1.14522	4.90669	3.48e-06	3.69e-05	No	N/A
ENSG00000082074.18_8	FYB1	protein_coding	0.155324	1.11367	7.04169	3.49e-06	3.69e-05	No	N/A
ENSG00000170296.10_4	GABARAP	protein_coding	0.151201	1.11049	7.03858	3.49e-06	3.69e-05	No	N/A
ENSG00000155959.11_3	VBP1	protein_coding	-0.204806	0.867655	4.52211	3.49e-06	3.69e-05	No	N/A
ENSG00000198829.6_3	SUCNR1	protein_coding	-0.247096	0.842591	4.1521	3.55e-06	3.76e-05	No	N/A
ENSG00000187990.4	HIST1H2BG	protein_coding	0.153001	1.11188	8.17386	3.59e-06	3.79e-05	No	N/A
ENSG00000197956.10_3	S100A6	protein_coding	0.155226	1.1136	7.15325	3.59e-06	3.8e-05	No	N/A
ENSG00000196535.16_7	MYO18A	protein_coding	0.15498	1.11341	8.60261	3.67e-06	3.87e-05	No	N/A
ENSG00000102030.16_6	NAA10	protein_coding	0.208605	1.15557	4.48522	3.68e-06	3.88e-05	No	N/A
ENSG00000204264.11_5	PSMB8	protein_coding	0.15978	1.11712	6.35891	3.69e-06	3.88e-05	No	N/A
ENSG00000101161.8_3	PRPF6	protein_coding	0.153808	1.1125	6.82732	3.7e-06	3.89e-05	No	N/A
ENSG00000089048.14_2	ESF1	protein_coding	0.231607	1.17414	4.01431	3.72e-06	3.92e-05	No	N/A
ENSG00000123240.17_6	OPTN	protein_coding	0.240635	1.18151	4.04608	3.74e-06	3.93e-05	No	N/A
ENSG00000107485.18_5	GATA3	protein_coding	0.369593	1.29199	2.9916	3.75e-06	3.94e-05	No	N/A
ENSG00000114353.17_4	GNAI2	protein_coding	0.159568	1.11695	9.10164	3.77e-06	3.96e-05	No	N/A
ENSG00000023902.14_3	PLEKHO1	protein_coding	0.148333	1.10829	7.3945	3.8e-06	3.98e-05	No	N/A
ENSG00000090905.19_4	TNRC6A	protein_coding	0.163555	1.12004	6.07	3.83e-06	4.02e-05	No	N/A
ENSG00000115935.17_4	WIPF1	protein_coding	0.150989	1.11033	8.25775	3.85e-06	4.03e-05	No	N/A
ENSG00000117533.15_3	VAMP4	protein_coding	-0.234535	0.849959	3.87128	3.92e-06	4.1e-05	No	N/A
ENSG00000127922.9_4	SEM1	protein_coding	0.201517	1.14991	4.63426	3.95e-06	4.13e-05	No	N/A
ENSG00000103249.18_4	CLCN7	protein_coding	-0.148608	0.90212	7.47296	3.97e-06	4.15e-05	No	N/A
ENSG00000133321.11_4	PLAAT4	protein_coding	0.247868	1.18745	3.70662	4.03e-06	4.2e-05	No	N/A
ENSG00000101421.4_3	CHMP4B	protein_coding	0.162905	1.11954	6.56987	4.08e-06	4.25e-05	No	N/A
ENSG00000240040.6_7	AC244205.1	lncRNA	-0.480802	0.716579	2.11356	4.13e-06	4.31e-05	No	N/A
ENSG00000211596.3_3	IGKJ2	IG_J_gene	-0.480616	0.716671	2.11269	4.19e-06	4.36e-05	No	N/A
ENSG00000117118.9_2	SDHB	protein_coding	0.189347	1.14025	4.99538	4.22e-06	4.39e-05	No	N/A
ENSG00000170502.13_4	NUDT9	protein_coding	0.262895	1.19988	3.47245	4.23e-06	4.4e-05	No	N/A
ENSG00000204220.11_3	PFDN6	protein_coding	0.253207	1.19185	3.60742	4.23e-06	4.4e-05	No	N/A
ENSG00000082269.16_4	FAM135A	protein_coding	-0.204723	0.867705	4.57082	4.26e-06	4.42e-05	No	N/A
ENSG00000203804.4_3	ADAMTSL4-AS1	lncRNA	-0.231517	0.851739	3.89318	4.31e-06	4.47e-05	No	N/A
ENSG00000100345.21_3	MYH9	protein_coding	0.178218	1.13149	10.7566	4.31e-06	4.47e-05	No	N/A
ENSG00000087338.5_3	GMCL1	protein_coding	-0.204503	0.867837	4.499	4.36e-06	4.52e-05	No	N/A
ENSG00000230207.1_4	RPL4P5	processed_pseudogene	-0.635104	0.643894	0.967439	4.37e-06	4.52e-05	No	N/A
ENSG00000114956.20_3	DGUOK	protein_coding	0.206391	1.1538	4.49586	4.38e-06	4.53e-05	No	N/A
ENSG00000242574.9_5	HLA-DMB	protein_coding	0.147251	1.10746	7.28231	4.38e-06	4.53e-05	No	N/A
ENSG00000269996.1	RP11-343N15.5	lincRNA	-0.395243	0.760361	2.42641	4.4e-06	4.54e-05	No	N/A
ENSG00000065665.21_4	SEC61A2	protein_coding	-0.227345	0.854205	3.97002	4.39e-06	4.54e-05	No	N/A
ENSG00000248710.1_6	AC079594.2	protein_coding	-0.33851	0.790858	3.01252	4.42e-06	4.56e-05	No	N/A
ENSG00000264577.1_7	AC010761.2	lncRNA	-0.444751	0.734711	2.08631	4.46e-06	4.58e-05	No	N/A
ENSG00000151135.10_3	TMEM263	protein_coding	-0.188937	0.877252	5.24663	4.46e-06	4.58e-05	No	N/A
ENSG00000164938.14_3	TP53INP1	protein_coding	-0.16672	0.890865	6.02523	4.44e-06	4.58e-05	No	N/A
ENSG00000142937.12_3	RPS8	protein_coding	0.175707	1.12952	10.5487	4.49e-06	4.61e-05	No	N/A
ENSG00000163161.13_3	ERCC3	protein_coding	0.1682	1.12366	5.71907	4.51e-06	4.63e-05	No	N/A
ENSG00000117360.13_3	PRPF3	protein_coding	0.159982	1.11727	6.21093	4.51e-06	4.63e-05	No	N/A
ENSG00000204576.11_2	PRR3	protein_coding	0.23241	1.1748	3.94837	4.57e-06	4.69e-05	No	N/A
ENSG00000166598.15_5	HSP90B1	protein_coding	0.158002	1.11574	9.10781	4.59e-06	4.7e-05	No	N/A
ENSG00000137841.12_6	PLCB2	protein_coding	0.148884	1.10871	7.88361	4.62e-06	4.73e-05	No	N/A
ENSG00000136715.18_5	SAP130	protein_coding	0.178464	1.13168	5.36896	4.67e-06	4.78e-05	No	N/A
ENSG00000139343.10_2	SNRPF	protein_coding	0.191232	1.14174	4.89145	4.7e-06	4.81e-05	No	N/A
ENSG00000160299.17_5	PCNT	protein_coding	0.150186	1.10971	6.92147	4.72e-06	4.82e-05	No	N/A
ENSG00000275740.1_6	AC091959.3	protein_coding	0.17303	1.12742	5.54265	4.74e-06	4.83e-05	No	N/A
ENSG00000163938.17_4	GNL3	protein_coding	0.162502	1.11923	6.05807	4.74e-06	4.83e-05	No	N/A
ENSG00000182196.13_5	ARL6IP4	protein_coding	0.185054	1.13686	5.14582	4.75e-06	4.84e-05	No	N/A
ENSG00000118513.19_6	MYB	protein_coding	0.150262	1.10977	7.8999	4.77e-06	4.86e-05	No	N/A
ENSG00000262879.6_6	AC005670.3	lncRNA	0.196011	1.14553	4.86985	4.79e-06	4.88e-05	No	N/A
ENSG00000265355.1	MIR3136	miRNA	-0.825988	0.564096	0.00851252	4.83e-06	4.91e-05	No	N/A
ENSG00000082641.16_6	NFE2L1	protein_coding	0.151859	1.111	6.8291	4.88e-06	4.96e-05	No	N/A
ENSG00000134516.17_6	DOCK2	protein_coding	0.154476	1.11302	8.80844	4.91e-06	4.97e-05	No	N/A
ENSG00000276410.3_3	HIST1H2BB	protein_coding	0.170784	1.12567	5.92043	4.91e-06	4.97e-05	No	N/A
ENSG00000226221.1_4	RPL26P19	processed_pseudogene	-0.780422	0.582197	0.19956	4.89e-06	4.97e-05	No	N/A
ENSG00000115084.14_3	SLC35F5	protein_coding	-0.166626	0.890924	5.81217	4.91e-06	4.97e-05	No	N/A
ENSG00000174243.10_4	DDX23	protein_coding	0.164696	1.12093	5.97061	4.93e-06	4.99e-05	No	N/A
ENSG00000017797.13_4	RALBP1	protein_coding	0.15341	1.1122	6.75505	4.98e-06	5.03e-05	No	N/A
ENSG00000146776.14_4	ATXN7L1	protein_coding	0.189296	1.14021	5.09311	5.11e-06	5.16e-05	No	N/A
ENSG00000119707.14_4	RBM25	protein_coding	0.146729	1.10706	7.58908	5.11e-06	5.16e-05	No	N/A
ENSG00000159352.15_4	PSMD4	protein_coding	0.162033	1.11886	6.04068	5.13e-06	5.17e-05	No	N/A
ENSG00000140829.12_5	DHX38	protein_coding	0.15424	1.11284	6.60876	5.14e-06	5.19e-05	No	N/A
ENSG00000234797.5_4	RPS3AP6	processed_pseudogene	-0.440742	0.736756	2.10791	5.17e-06	5.21e-05	No	N/A
ENSG00000048991.16_3	R3HDM1	protein_coding	0.161154	1.11818	6.06881	5.2e-06	5.23e-05	No	N/A
ENSG00000168090.10_3	COPS6	protein_coding	0.180339	1.13315	5.25151	5.21e-06	5.24e-05	No	N/A
ENSG00000082996.19_6	RNF13	protein_coding	-0.19273	0.874949	4.79154	5.22e-06	5.24e-05	No	N/A
ENSG00000165672.7_3	PRDX3	protein_coding	-0.167297	0.89051	5.74405	5.24e-06	5.26e-05	No	N/A
ENSG00000213613.2_4	RPL11P3	processed_pseudogene	-0.469187	0.722372	2.04123	5.24e-06	5.26e-05	No	N/A
ENSG00000160410.15_4	SHKBP1	protein_coding	0.151971	1.11109	6.86083	5.39e-06	5.4e-05	No	N/A
ENSG00000138709.19_5	LARP1B	protein_coding	0.200443	1.14905	4.59963	5.48e-06	5.48e-05	No	N/A
ENSG00000235354.1_4	RPS29P16	processed_pseudogene	-0.798132	0.575093	0.107137	5.47e-06	5.48e-05	No	N/A
ENSG00000188599.17_2	NPIPP1	transcribed_unprocessed_pseudogene	0.38409	1.30504	2.59494	5.53e-06	5.53e-05	No	N/A
ENSG00000260267.1_6	AC026471.1	lncRNA	-0.205724	0.867104	4.55995	5.65e-06	5.64e-05	No	N/A
ENSG00000164609.10_3	SLU7	protein_coding	0.155637	1.11391	6.41822	5.67e-06	5.66e-05	No	N/A
ENSG00000130175.9_4	PRKCSH	protein_coding	0.147814	1.10789	8.12216	5.75e-06	5.73e-05	No	N/A
ENSG00000204310.13_4	AGPAT1	protein_coding	0.167226	1.1229	5.70616	5.77e-06	5.76e-05	No	N/A
ENSG00000268083.5_6	AC008982.1	protein_coding	-0.152717	0.899555	6.63439	5.84e-06	5.81e-05	No	N/A
ENSG00000137497.17_5	NUMA1	protein_coding	0.150957	1.11031	8.56561	5.84e-06	5.81e-05	No	N/A
ENSG00000090581.10_4	GNPTG	protein_coding	0.189728	1.14055	4.91943	5.92e-06	5.89e-05	No	N/A
ENSG00000257698.2_7	GIHCG	lncRNA	0.189824	1.14062	4.92543	5.94e-06	5.9e-05	No	N/A
ENSG00000128595.17_6	CALU	protein_coding	0.156126	1.11429	6.3681	5.96e-06	5.92e-05	No	N/A
ENSG00000108784.10_4	NAGLU	protein_coding	-0.239669	0.84694	3.70452	5.99e-06	5.94e-05	No	N/A
ENSG00000168894.9_5	RNF181	protein_coding	0.1971	1.14639	4.71651	6e-06	5.94e-05	No	N/A
ENSG00000117713.20_6	ARID1A	protein_coding	0.147776	1.10786	8.26866	6.12e-06	6.06e-05	No	N/A
ENSG00000168872.17_4	DDX19A	protein_coding	0.188112	1.13927	4.9299	6.16e-06	6.09e-05	No	N/A
ENSG00000105618.14_4	PRPF31	protein_coding	0.173425	1.12773	5.44364	6.2e-06	6.14e-05	No	N/A
ENSG00000066136.20_3	NFYC	protein_coding	0.177519	1.13094	5.32518	6.23e-06	6.15e-05	No	N/A
ENSG00000170906.15_3	NDUFA3	protein_coding	0.206932	1.15423	4.38943	6.32e-06	6.24e-05	No	N/A
ENSG00000122483.17_5	CCDC18	protein_coding	-0.196981	0.872374	4.5947	6.34e-06	6.26e-05	No	N/A
ENSG00000236058.3_4	RPL17P36	processed_pseudogene	-0.904469	0.534229	-0.368417	6.39e-06	6.3e-05	No	N/A
ENSG00000167618.10_5	LAIR2	protein_coding	0.331582	1.25839	3.65433	6.48e-06	6.38e-05	No	N/A
ENSG00000183691.4_2	NOG	protein_coding	-0.261032	0.834491	4.22026	6.48e-06	6.38e-05	No	N/A
ENSG00000161057.12_4	PSMC2	protein_coding	0.165015	1.12118	5.75736	6.48e-06	6.38e-05	No	N/A
ENSG00000100764.14_5	PSMC1	protein_coding	0.170279	1.12528	5.55795	6.53e-06	6.42e-05	No	N/A
ENSG00000070761.8_3	CFAP20	protein_coding	0.204872	1.15258	4.48487	6.63e-06	6.51e-05	No	N/A
ENSG00000258315.5_4	C17orf49	protein_coding	0.189719	1.14054	4.90408	6.67e-06	6.54e-05	No	N/A
ENSG00000177732.8_3	SOX12	protein_coding	0.168997	1.12428	5.60528	6.69e-06	6.57e-05	No	N/A
ENSG00000125482.13_3	TTF1	protein_coding	0.200391	1.14901	4.52959	6.8e-06	6.66e-05	No	N/A
ENSG00000105983.21_4	LMBR1	protein_coding	-0.182553	0.881143	5.02588	6.86e-06	6.71e-05	No	N/A
ENSG00000238966.1	SNORD112	snoRNA	-0.991795	0.502852	-0.661292	6.89e-06	6.74e-05	No	N/A
ENSG00000085872.15_5	CHERP	protein_coding	0.157126	1.11506	6.20119	6.93e-06	6.78e-05	No	N/A
ENSG00000173198.6_3	CYSLTR1	protein_coding	-0.194792	0.873699	4.65277	7e-06	6.84e-05	No	N/A
ENSG00000107164.16_4	FUBP3	protein_coding	0.170897	1.12576	5.51017	7.09e-06	6.92e-05	No	N/A
ENSG00000132341.12_3	RAN	protein_coding	0.144622	1.10544	7.59117	7.1e-06	6.92e-05	No	N/A
ENSG00000166575.17_5	TMEM135	protein_coding	-0.228739	0.85338	3.8985	7.11e-06	6.93e-05	No	N/A
ENSG00000163798.13_4	SLC4A1AP	protein_coding	0.192926	1.14308	4.75211	7.26e-06	7.07e-05	No	N/A
ENSG00000167182.15_7	SP2	protein_coding	0.178874	1.132	5.21081	7.33e-06	7.13e-05	No	N/A
ENSG00000181982.18_2	CCDC149	protein_coding	0.237871	1.17925	3.89252	7.36e-06	7.16e-05	No	N/A
ENSG00000162194.12_6	LBHD1	protein_coding	0.232722	1.17505	3.81821	7.47e-06	7.26e-05	No	N/A
ENSG00000263244.2_7	AC087190.3	lncRNA	-0.152538	0.899666	6.59459	7.51e-06	7.29e-05	No	N/A
ENSG00000065518.8_3	NDUFB4	protein_coding	0.163469	1.11998	5.77869	7.51e-06	7.29e-05	No	N/A
ENSG00000178852.16_6	EFCAB13	protein_coding	-0.248576	0.841727	3.63558	7.6e-06	7.37e-05	No	N/A
ENSG00000080824.18_3	HSP90AA1	protein_coding	0.161314	1.11831	9.74092	7.63e-06	7.4e-05	No	N/A
ENSG00000157216.15_5	SSBP3	protein_coding	0.155059	1.11347	6.33831	7.65e-06	7.41e-05	No	N/A
ENSG00000060237.17_6	WNK1	protein_coding	0.146004	1.1065	8.16007	7.69e-06	7.44e-05	No	N/A
ENSG00000102898.12_4	NUTF2	protein_coding	-0.15948	0.895348	5.92991	7.74e-06	7.48e-05	No	N/A
ENSG00000119969.15_4	HELLS	protein_coding	-0.168148	0.889984	5.59247	7.76e-06	7.5e-05	No	N/A
ENSG00000181744.8_4	DIPK2A	protein_coding	-0.186983	0.878441	4.85845	7.85e-06	7.58e-05	No	N/A
ENSG00000145882.11_3	PCYOX1L	protein_coding	0.208056	1.15513	4.36674	7.86e-06	7.58e-05	No	N/A
ENSG00000200831.1	SNORD36B	snoRNA	-0.828904	0.562957	-0.115051	7.9e-06	7.61e-05	No	N/A
ENSG00000134313.15_6	KIDINS220	protein_coding	0.145889	1.10641	7.05019	7.94e-06	7.65e-05	No	N/A
ENSG00000109920.12_3	FNBP4	protein_coding	0.143423	1.10452	7.49063	7.98e-06	7.68e-05	No	N/A
ENSG00000148572.16_4	NRBF2	protein_coding	0.255337	1.19361	3.45034	8.06e-06	7.75e-05	No	N/A
ENSG00000070444.15_3	MNT	protein_coding	0.157436	1.1153	6.11642	8.19e-06	7.87e-05	No	N/A
ENSG00000227694.1_4	RPL23AP74	processed_pseudogene	-0.905622	0.533803	-0.428744	8.2e-06	7.87e-05	No	N/A
ENSG00000172766.19_3	NAA16	protein_coding	-0.174447	0.886107	5.29008	8.23e-06	7.9e-05	No	N/A
ENSG00000204120.14_6	GIGYF2	protein_coding	0.154066	1.1127	6.35645	8.41e-06	8.06e-05	No	N/A
ENSG00000201512.1	SNORA71C	snoRNA	-0.670541	0.628271	0.666008	8.43e-06	8.08e-05	No	N/A
ENSG00000103275.20_4	UBE2I	protein_coding	0.141993	1.10343	7.20827	8.43e-06	8.08e-05	No	N/A
ENSG00000108518.7_2	PFN1	protein_coding	0.152624	1.11159	9.01382	8.53e-06	8.17e-05	No	N/A
ENSG00000106003.13_4	LFNG	protein_coding	-0.205364	0.86732	4.51232	8.65e-06	8.28e-05	No	N/A
ENSG00000065613.14_5	SLK	protein_coding	0.145465	1.10609	6.94609	8.68e-06	8.3e-05	No	N/A
ENSG00000137500.9_4	CCDC90B	protein_coding	-0.202828	0.868846	4.38029	8.75e-06	8.35e-05	No	N/A
ENSG00000267458.1_6	AC092069.1	lncRNA	-0.664938	0.630716	0.743547	8.76e-06	8.36e-05	No	N/A
ENSG00000103187.8_4	COTL1	protein_coding	0.151293	1.11056	8.5564	8.81e-06	8.4e-05	No	N/A
ENSG00000106723.17_3	SPIN1	protein_coding	-0.155758	0.897661	6.16949	8.84e-06	8.43e-05	No	N/A
ENSG00000272162.1_6	AL024498.2	protein_coding	-0.428568	0.742999	2.10841	8.88e-06	8.46e-05	No	N/A
ENSG00000236287.8_4	ZBED5	protein_coding	-0.187549	0.878097	4.8134	8.92e-06	8.49e-05	No	N/A
ENSG00000111640.15_4	GAPDH	protein_coding	0.17661	1.13022	11.2113	9.07e-06	8.62e-05	No	N/A
ENSG00000213178.3_5	RPL22P1	processed_pseudogene	-0.755773	0.592229	0.224578	9.13e-06	8.67e-05	No	N/A
ENSG00000155096.14_4	AZIN1	protein_coding	-0.141809	0.906382	7.50344	9.15e-06	8.69e-05	No	N/A
ENSG00000007541.16_4	PIGQ	protein_coding	-0.193678	0.874374	4.64706	9.17e-06	8.7e-05	No	N/A
ENSG00000100504.17_3	PYGL	protein_coding	0.142864	1.1041	7.67718	9.32e-06	8.84e-05	No	N/A
ENSG00000047410.14_3	TPR	protein_coding	0.14341	1.10451	7.84099	9.4e-06	8.91e-05	No	N/A
ENSG00000006712.15_4	PAF1	protein_coding	0.167065	1.12277	5.56702	9.46e-06	8.95e-05	No	N/A
ENSG00000244687.11_3	UBE2V1	protein_coding	0.155789	1.11403	6.10976	9.46e-06	8.95e-05	No	N/A
ENSG00000125249.7_3	RAP2A	protein_coding	-0.183279	0.880699	5.02093	9.65e-06	9.12e-05	No	N/A
ENSG00000135185.12_6	TMEM243	protein_coding	-0.316018	0.803284	3.14233	9.65e-06	9.12e-05	No	N/A
ENSG00000226084.5_5	AC113935.1	processed_pseudogene	-0.583632	0.667282	1.15791	9.73e-06	9.19e-05	No	N/A
ENSG00000219626.9_6	FAM228B	protein_coding	0.190647	1.14128	4.73696	9.92e-06	9.35e-05	No	N/A
ENSG00000204590.12_2	GNL1	protein_coding	0.153723	1.11244	6.24113	9.92e-06	9.35e-05	No	N/A
ENSG00000268797.1_6	AC008537.1	protein_coding	-0.602219	0.65874	1.02152	9.98e-06	9.4e-05	No	N/A
ENSG00000155850.7_2	SLC26A2	protein_coding	-0.191712	0.875566	4.76637	1e-05	9.41e-05	No	N/A
ENSG00000142541.17_4	RPL13A	protein_coding	0.168978	1.12426	10.5341	1e-05	9.42e-05	No	N/A
ENSG00000012822.16_5	CALCOCO1	protein_coding	0.157633	1.11546	5.99555	1.01e-05	9.53e-05	No	N/A
ENSG00000196562.14_5	SULF2	protein_coding	0.157846	1.11562	7.22868	1.03e-05	9.65e-05	No	N/A
ENSG00000010610.10_4	CD4	protein_coding	0.156324	1.11444	6.68211	1.04e-05	9.75e-05	No	N/A
ENSG00000204272.12_4	NBDY	protein_coding	0.218821	1.16378	4.03187	1.04e-05	9.8e-05	No	N/A
ENSG00000101546.13_4	RBFA	protein_coding	0.214277	1.16012	4.09709	1.07e-05	0.000100567	No	N/A
ENSG00000241755.1_2	IGKV1-9	IG_V_gene	0.560499	1.47478	1.56427	1.08e-05	0.000101301	No	N/A
ENSG00000116128.11_4	BCL9	protein_coding	0.227027	1.17042	4.19536	1.08e-05	0.000101507	No	N/A
ENSG00000159259.8_4	CHAF1B	protein_coding	0.209644	1.1564	4.25226	1.11e-05	0.00010347	No	N/A
ENSG00000170791.17_4	CHCHD7	protein_coding	0.202487	1.15068	4.71969	1.11e-05	0.00010347	No	N/A
ENSG00000167552.14_3	TUBA1A	protein_coding	0.142492	1.10381	7.76934	1.11e-05	0.00010395	No	N/A
ENSG00000198842.9_2	DUSP27	protein_coding	0.236208	1.17789	3.7779	1.12e-05	0.000104278	No	N/A
ENSG00000110011.13_3	DNAJC4	protein_coding	0.181781	1.13428	5.00567	1.12e-05	0.00010477	No	N/A
ENSG00000149313.11_3	AASDHPPT	protein_coding	-0.20361	0.868375	4.30832	1.13e-05	0.000104994	No	N/A
ENSG00000145741.15_5	BTF3	protein_coding	0.147059	1.10731	8.66074	1.13e-05	0.000105271	No	N/A
ENSG00000090861.15_3	AARS	protein_coding	0.162992	1.11961	5.83475	1.13e-05	0.000105535	No	N/A
ENSG00000168137.16_5	SETD5	protein_coding	0.140948	1.10263	7.5683	1.14e-05	0.000106357	No	N/A
ENSG00000197451.12_4	HNRNPAB	protein_coding	0.139533	1.10155	7.23012	1.15e-05	0.000106692	No	N/A
ENSG00000139977.14_6	NAA30	protein_coding	-0.19508	0.873524	4.50615	1.15e-05	0.000106776	No	N/A
ENSG00000173744.17_6	AGFG1	protein_coding	-0.14992	0.9013	6.5264	1.16e-05	0.000107401	No	N/A
ENSG00000008710.19_4	PKD1	protein_coding	-0.145346	0.904162	6.81172	1.16e-05	0.000107401	No	N/A
ENSG00000135655.16_5	USP15	protein_coding	-0.143973	0.905024	6.91418	1.16e-05	0.000107401	No	N/A
ENSG00000088038.19_5	CNOT3	protein_coding	0.158385	1.11604	5.85577	1.16e-05	0.000107438	No	N/A
ENSG00000145041.15_5	DCAF1	protein_coding	0.157857	1.11563	5.87782	1.17e-05	0.000108538	No	N/A
ENSG00000129824.16_4	RPS4Y1	protein_coding	0.163344	1.11988	6.63483	1.19e-05	0.000109732	No	N/A
ENSG00000173473.11_4	SMARCC1	protein_coding	0.142488	1.10381	8.03862	1.19e-05	0.000109732	No	N/A
ENSG00000142599.19_6	RERE	protein_coding	0.140226	1.10208	7.34035	1.19e-05	0.000109909	No	N/A
ENSG00000013374.16_6	NUB1	protein_coding	0.150252	1.10976	6.41364	1.2e-05	0.000110503	No	N/A
ENSG00000164776.9_3	PHKG1	protein_coding	-0.530369	0.692378	1.4909	1.2e-05	0.00011099	No	N/A
ENSG00000205423.11_5	CNEP1R1	protein_coding	-0.296719	0.814102	3.35621	1.25e-05	0.000114733	No	N/A
ENSG00000285851.1_3	AL359762.3	lncRNA	-0.19561	0.873203	4.45423	1.25e-05	0.000114991	No	N/A
ENSG00000153936.17_4	HS2ST1	protein_coding	-0.173885	0.886452	5.19532	1.26e-05	0.000115504	No	N/A
ENSG00000106443.16_3	PHF14	protein_coding	0.165996	1.12194	5.58214	1.26e-05	0.000115504	No	N/A
ENSG00000121766.15_4	ZCCHC17	protein_coding	0.227939	1.17116	3.82757	1.28e-05	0.000117362	No	N/A
ENSG00000196498.13_7	NCOR2	protein_coding	0.142567	1.10387	8.25169	1.29e-05	0.000118345	No	N/A
ENSG00000117632.23_4	STMN1	protein_coding	0.142152	1.10355	7.91227	1.3e-05	0.000119174	No	N/A
ENSG00000163872.16_5	YEATS2	protein_coding	0.148169	1.10816	6.5253	1.3e-05	0.000119174	No	N/A
ENSG00000156162.16_3	DPY19L4	protein_coding	-0.199261	0.870996	4.40639	1.3e-05	0.00011918	No	N/A
ENSG00000089127.13_5	AC004551.1	protein_coding	0.206759	1.15409	4.77623	1.31e-05	0.000119638	No	N/A
ENSG00000160094.15_5	ZNF362	protein_coding	0.170195	1.12521	5.34306	1.31e-05	0.000120011	No	N/A
ENSG00000163507.14_5	CIP2A	protein_coding	-0.207682	0.865927	4.1528	1.32e-05	0.000120671	No	N/A
ENSG00000244346.1_5	AC092953.1	processed_pseudogene	-0.680058	0.62414	0.55642	1.33e-05	0.000121063	No	N/A
ENSG00000213064.10_3	SFT2D2	protein_coding	-0.141622	0.906499	8.0839	1.32e-05	0.000121063	No	N/A
ENSG00000167257.11_5	RNF214	protein_coding	0.184698	1.13658	4.83303	1.33e-05	0.000121557	No	N/A
ENSG00000164167.12_5	LSM6	protein_coding	0.231922	1.1744	3.72828	1.34e-05	0.000122515	No	N/A
ENSG00000128739.22_7	SNRPN	protein_coding	0.189026	1.13999	4.69324	1.36e-05	0.000123828	No	N/A
ENSG00000127603.26_7	MACF1	protein_coding	0.160204	1.11745	10.005	1.37e-05	0.000125055	No	N/A
ENSG00000177889.10_3	UBE2N	protein_coding	-0.159851	0.895118	5.67425	1.37e-05	0.000125115	No	N/A
ENSG00000148908.15_4	RGS10	protein_coding	0.182884	1.13515	5.12474	1.38e-05	0.000125349	No	N/A
ENSG00000173065.13_5	FAM222B	protein_coding	0.208676	1.15563	4.16521	1.4e-05	0.000127253	No	N/A
ENSG00000108592.17_4	FTSJ3	protein_coding	0.166968	1.1227	5.49355	1.4e-05	0.000127466	No	N/A
ENSG00000168916.15_3	ZNF608	protein_coding	0.167768	1.12332	5.49432	1.41e-05	0.000127568	No	N/A
ENSG00000066557.6_3	LRRC40	protein_coding	-0.212839	0.862838	3.98434	1.41e-05	0.000127727	No	N/A
ENSG00000107341.5_3	UBE2R2	protein_coding	0.140728	1.10246	7.03554	1.41e-05	0.000127945	No	N/A
ENSG00000150337.13_4	FCGR1A	protein_coding	0.253111	1.19177	3.41805	1.42e-05	0.000128977	No	N/A
ENSG00000113749.7_5	HRH2	protein_coding	0.164522	1.12079	5.60439	1.44e-05	0.000130288	No	N/A
ENSG00000085185.15_5	BCORL1	protein_coding	0.16492	1.1211	5.57253	1.45e-05	0.000131374	No	N/A
ENSG00000285947.1_1	AC127029.3	protein_coding	-0.33669	0.791856	2.82468	1.46e-05	0.000131555	No	N/A
ENSG00000019582.15_5	CD74	protein_coding	0.178792	1.13194	11.8879	1.46e-05	0.0001318	No	N/A
ENSG00000214535.3_2	RPS15AP1	processed_pseudogene	-0.711936	0.6105	0.368444	1.46e-05	0.0001318	No	N/A
ENSG00000116350.17_6	SRSF4	protein_coding	0.143908	1.10489	6.83907	1.47e-05	0.000132675	No	N/A
ENSG00000170037.13_5	CNTROB	protein_coding	0.154936	1.11337	5.94632	1.49e-05	0.000133967	No	N/A
ENSG00000170345.10_4	FOS	protein_coding	0.15282	1.11174	9.42884	1.5e-05	0.000135068	No	N/A
ENSG00000089195.15_3	TRMT6	protein_coding	0.186714	1.13817	5.07575	1.52e-05	0.000136563	No	N/A
ENSG00000167770.11_3	OTUB1	protein_coding	0.160341	1.11755	5.67282	1.52e-05	0.000136889	No	N/A
ENSG00000224470.8_4	ATXN1L	protein_coding	0.144529	1.10537	6.87752	1.54e-05	0.000137779	No	N/A
ENSG00000134597.16_4	RBMX2	protein_coding	0.212234	1.15848	4.06125	1.53e-05	0.000137779	No	N/A
ENSG00000186318.16_2	BACE1	protein_coding	0.178576	1.13177	5.17046	1.55e-05	0.000138796	No	N/A
ENSG00000166595.12_6	CIAO2B	protein_coding	0.216884	1.16222	3.97681	1.55e-05	0.000139183	No	N/A
ENSG00000146066.3_4	HIGD2A	protein_coding	0.156142	1.1143	5.92986	1.56e-05	0.00013955	No	N/A
ENSG00000278963.1_6	AC005921.3	TEC	-0.238342	0.847719	3.50155	1.56e-05	0.000139748	No	N/A
ENSG00000206680.1	SNORD21	snoRNA	-0.688635	0.620441	0.460653	1.57e-05	0.000140125	No	N/A
ENSG00000103512.15_4	NOMO1	protein_coding	0.176123	1.12984	5.05367	1.57e-05	0.00014029	No	N/A
ENSG00000133961.20_5	NUMB	protein_coding	0.143685	1.10472	6.82859	1.58e-05	0.000141205	No	N/A
ENSG00000118680.13_4	MYL12B	protein_coding	0.139128	1.10124	7.08958	1.6e-05	0.000142633	No	N/A
ENSG00000156052.10_4	GNAQ	protein_coding	-0.137492	0.909098	7.36971	1.61e-05	0.000143607	No	N/A
ENSG00000111641.11_4	NOP2	protein_coding	0.201768	1.15011	4.39382	1.61e-05	0.00014376	No	N/A
ENSG00000100503.23_6	NIN	protein_coding	0.141251	1.10286	8.25277	1.61e-05	0.000143791	No	N/A
ENSG00000160593.18_7	JAML	protein_coding	0.169359	1.12456	5.776	1.63e-05	0.000144833	No	N/A
ENSG00000144283.21_4	PKP4	protein_coding	0.15917	1.11664	5.7087	1.64e-05	0.000145952	No	N/A
ENSG00000197043.14_3	ANXA6	protein_coding	0.140023	1.10192	7.77389	1.64e-05	0.000145978	No	N/A
ENSG00000136930.13_3	PSMB7	protein_coding	0.155124	1.11352	5.87688	1.65e-05	0.000146457	No	N/A
ENSG00000234664.1_3	HMGN2P5	processed_pseudogene	0.309939	1.23966	3.22801	1.65e-05	0.000146879	No	N/A
ENSG00000265573.1	AC004943.1	miRNA	-0.466082	0.723928	1.76244	1.67e-05	0.000147904	No	N/A
ENSG00000177602.5_6	HASPIN	protein_coding	0.248987	1.18837	3.40347	1.67e-05	0.000148087	No	N/A
ENSG00000089177.18_3	KIF16B	protein_coding	0.214196	1.16006	4.45606	1.67e-05	0.00014809	No	N/A
ENSG00000198960.11_4	ARMCX6	protein_coding	0.308088	1.23807	3.20452	1.68e-05	0.000148874	No	N/A
ENSG00000170776.21_5	AKAP13	protein_coding	0.145925	1.10644	8.85516	1.69e-05	0.0001493	No	N/A
ENSG00000260182.1_7	AC120498.2	lncRNA	-0.330466	0.79528	3.10868	1.7e-05	0.000150461	No	N/A
ENSG00000164163.11_4	ABCE1	protein_coding	-0.146649	0.903346	6.43978	1.71e-05	0.000150973	No	N/A
ENSG00000132676.16_6	DAP3	protein_coding	0.149796	1.10941	6.21115	1.72e-05	0.000151296	No	N/A
ENSG00000109062.12_5	SLC9A3R1	protein_coding	0.136847	1.0995	7.32971	1.73e-05	0.000152301	No	N/A
ENSG00000010292.13_4	NCAPD2	protein_coding	0.139806	1.10176	7.07161	1.74e-05	0.000152843	No	N/A
ENSG00000155903.11_3	RASA2	protein_coding	-0.180717	0.882265	4.8026	1.74e-05	0.000152843	No	N/A
ENSG00000072062.13_2	PRKACA	protein_coding	0.150278	1.10978	6.48119	1.76e-05	0.000154717	No	N/A
ENSG00000103035.11_3	PSMD7	protein_coding	0.150056	1.10961	6.21915	1.77e-05	0.00015562	No	N/A
ENSG00000125089.17_6	SH3TC1	protein_coding	-0.148365	0.902272	6.77044	1.77e-05	0.0001559	No	N/A
ENSG00000239705.2_6	AL354710.2	lncRNA	0.915897	1.88674	-0.160889	1.79e-05	0.000157356	No	N/A
ENSG00000103495.14_5	MAZ	protein_coding	0.139917	1.10184	8.17195	1.8e-05	0.000157648	No	N/A
ENSG00000184730.11_3	APOBR	protein_coding	0.162507	1.11923	5.91371	1.82e-05	0.000159402	No	N/A
ENSG00000100129.18_6	EIF3L	protein_coding	0.145312	1.10597	8.85965	1.83e-05	0.000160163	No	N/A
ENSG00000149658.18_3	YTHDF1	protein_coding	0.151988	1.1111	6.09805	1.83e-05	0.000160359	No	N/A
ENSG00000133657.15_5	ATP13A3	protein_coding	-0.140922	0.90694	6.91984	1.83e-05	0.000160431	No	N/A
ENSG00000257027.1_6	AC010186.3	lncRNA	-0.311297	0.805917	3.35468	1.87e-05	0.000163647	No	N/A
ENSG00000086758.16_5	HUWE1	protein_coding	0.144848	1.10561	8.82947	1.9e-05	0.000165827	No	N/A
ENSG00000244642.2	RN7SL396P	misc_RNA	-0.943272	0.520052	-0.706278	1.95e-05	0.000169975	No	N/A
ENSG00000084733.11_3	RAB10	protein_coding	-0.153434	0.899108	6.04589	1.96e-05	0.000171181	No	N/A
ENSG00000164985.15_3	PSIP1	protein_coding	0.147062	1.10731	6.51984	1.98e-05	0.000172377	No	N/A
ENSG00000102226.9_3	USP11	protein_coding	0.148848	1.10868	6.26772	1.98e-05	0.000172377	No	N/A
ENSG00000115568.15_5	ZNF142	protein_coding	0.169846	1.12494	5.24068	1.98e-05	0.000172377	No	N/A
ENSG00000151849.15_3	CENPJ	protein_coding	0.178828	1.13196	4.92984	2.01e-05	0.000174845	No	N/A
ENSG00000173442.13_3	EHBP1L1	protein_coding	0.137216	1.09978	7.48586	2.02e-05	0.000175695	No	N/A
ENSG00000149532.15_6	CPSF7	protein_coding	0.135832	1.09873	7.29973	2.03e-05	0.000176205	No	N/A
ENSG00000186074.19_4	CD300LF	protein_coding	0.178816	1.13195	5.24625	2.04e-05	0.000176795	No	N/A
ENSG00000143418.19_4	CERS2	protein_coding	0.136049	1.09889	7.38233	2.06e-05	0.000178322	No	N/A
ENSG00000125733.18_5	TRIP10	protein_coding	0.252257	1.19107	3.43516	2.07e-05	0.000179621	No	N/A
ENSG00000260729.1_6	AC009690.1	protein_coding	-0.19371	0.874354	4.46337	2.07e-05	0.000179676	No	N/A
ENSG00000117266.15_5	CDK18	protein_coding	0.232104	1.17455	3.84336	2.07e-05	0.000179676	No	N/A
ENSG00000213047.13_4	DENND1B	protein_coding	-0.183412	0.880618	4.65591	2.1e-05	0.000181566	No	N/A
ENSG00000204196.5_4	RPL12P16	processed_pseudogene	-0.611886	0.654341	0.823179	2.1e-05	0.000181909	No	N/A
ENSG00000164543.7_4	STK17A	protein_coding	-0.185431	0.879386	4.67897	2.11e-05	0.000182458	No	N/A
ENSG00000079974.17_3	RABL2B	protein_coding	0.232731	1.17506	3.60579	2.11e-05	0.000182632	No	N/A
ENSG00000170364.12_2	SETMAR	protein_coding	0.234491	1.17649	3.58493	2.13e-05	0.00018413	No	N/A
ENSG00000125741.4_4	OPA3	protein_coding	0.20512	1.15278	4.16846	2.14e-05	0.000184197	No	N/A
ENSG00000170312.15_2	CDK1	protein_coding	-0.218224	0.859623	3.878	2.15e-05	0.000185239	No	N/A
ENSG00000143379.12_3	SETDB1	protein_coding	0.149617	1.10927	6.1809	2.18e-05	0.000187588	No	N/A
ENSG00000099860.9_5	GADD45B	protein_coding	0.156084	1.11426	6.284	2.19e-05	0.000188714	No	N/A
ENSG00000155506.17_4	LARP1	protein_coding	0.141475	1.10303	8.58574	2.2e-05	0.000189293	No	N/A
ENSG00000111530.13_6	CAND1	protein_coding	-0.141792	0.906393	6.70807	2.21e-05	0.000189715	No	N/A
ENSG00000005700.15_5	IBTK	protein_coding	-0.150098	0.901189	6.07398	2.21e-05	0.000189963	No	N/A
ENSG00000122705.17_4	CLTA	protein_coding	0.154352	1.11292	5.81706	2.22e-05	0.000190265	No	N/A
ENSG00000129460.16_6	NGDN	protein_coding	0.171872	1.12652	5.09734	2.25e-05	0.000192754	No	N/A
ENSG00000078319.9_5	PMS2P1	unprocessed_pseudogene	0.186509	1.13801	4.61968	2.25e-05	0.000192754	No	N/A
ENSG00000105379.9_3	ETFB	protein_coding	0.206808	1.15413	4.12103	2.25e-05	0.000192944	No	N/A
ENSG00000176018.13_3	LYSMD3	protein_coding	-0.212234	0.8632	3.89854	2.26e-05	0.000193905	No	N/A
ENSG00000245556.3_5	SCAMP1-AS1	lncRNA	0.238433	1.17971	3.52749	2.27e-05	0.000194125	No	N/A
ENSG00000113648.16_3	H2AFY	protein_coding	0.152019	1.11112	9.68366	2.28e-05	0.000194621	No	N/A
ENSG00000254996.5_4	ANKHD1-EIF4EBP3	protein_coding	0.141684	1.10319	6.74285	2.28e-05	0.000195087	No	N/A
ENSG00000126756.12_3	UXT	protein_coding	0.160085	1.11735	5.55536	2.31e-05	0.000197239	No	N/A
ENSG00000204469.12_2	PRRC2A	protein_coding	0.145767	1.10632	9.10306	2.31e-05	0.00019735	No	N/A
ENSG00000064601.18_4	CTSA	protein_coding	0.138273	1.10059	7.47329	2.32e-05	0.000197882	No	N/A
ENSG00000163219.11_2	ARHGAP25	protein_coding	0.144711	1.10551	6.51971	2.32e-05	0.000198061	No	N/A
ENSG00000260772.1_7	AC012321.1	lncRNA	-0.411057	0.752072	2.06874	2.37e-05	0.000201681	No	N/A
ENSG00000157554.19_5	ERG	protein_coding	0.146219	1.10667	6.85317	2.37e-05	0.000201953	No	N/A
ENSG00000099783.12_7	HNRNPM	protein_coding	0.137643	1.10011	8.04366	2.38e-05	0.000202546	No	N/A
ENSG00000149503.13_3	INCENP	protein_coding	0.158225	1.11591	5.65539	2.4e-05	0.000204258	No	N/A
ENSG00000145912.8_2	NHP2	protein_coding	0.169927	1.125	5.15994	2.41e-05	0.000204726	No	N/A
ENSG00000104823.9_4	ECH1	protein_coding	0.156529	1.1146	5.67904	2.44e-05	0.000206753	No	N/A
ENSG00000169230.10_3	PRELID1	protein_coding	0.151221	1.11051	5.96806	2.45e-05	0.000207919	No	N/A
ENSG00000116539.13_5	ASH1L	protein_coding	0.134797	1.09794	7.35775	2.45e-05	0.000208124	No	N/A
ENSG00000260669.2_7	AL096870.3	lncRNA	0.226883	1.1703	3.6843	2.47e-05	0.000209705	No	N/A
ENSG00000134697.13_6	GNL2	protein_coding	0.150518	1.10997	5.96439	2.49e-05	0.000210652	No	N/A
ENSG00000066455.13_3	GOLGA5	protein_coding	0.17935	1.13237	4.83104	2.5e-05	0.000211413	No	N/A
ENSG00000010818.10_3	HIVEP2	protein_coding	0.169568	1.12472	5.47945	2.5e-05	0.000211732	No	N/A
ENSG00000125386.15_5	FAM193A	protein_coding	0.145856	1.10639	6.2869	2.51e-05	0.000212506	No	N/A
ENSG00000198901.14_5	PRC1	protein_coding	0.175172	1.1291	4.9587	2.52e-05	0.000212988	No	N/A
ENSG00000213058.3_5	AL365357.1	processed_pseudogene	-0.537718	0.68886	1.54722	2.58e-05	0.000217611	No	N/A
ENSG00000197321.14_2	SVIL	protein_coding	0.145867	1.1064	6.26986	2.59e-05	0.000218302	No	N/A
ENSG00000157654.17_4	PALM2-AKAP2	protein_coding	0.15316	1.112	6.32842	2.59e-05	0.000218406	No	N/A
ENSG00000229622.1_4	MTND5P2	processed_pseudogene	-0.564705	0.676094	1.10811	2.62e-05	0.000220446	No	N/A
ENSG00000213928.8_3	IRF9	protein_coding	0.168775	1.1241	5.17935	2.63e-05	0.000221035	No	N/A
ENSG00000072110.13_4	ACTN1	protein_coding	0.140538	1.10232	6.84658	2.63e-05	0.000221218	No	N/A
ENSG00000127946.17_4	HIP1	protein_coding	0.137218	1.09978	6.97632	2.64e-05	0.000221998	No	N/A
ENSG00000152926.14_5	ZNF117	protein_coding	-0.185041	0.879624	4.65146	2.65e-05	0.000222444	No	N/A
ENSG00000134684.10_2	YARS	protein_coding	0.143036	1.10423	6.60583	2.66e-05	0.000223635	No	N/A
ENSG00000259051.1_4	HNRNPUP1	processed_pseudogene	-0.992438	0.502628	-0.91251	2.66e-05	0.000223646	No	N/A
ENSG00000189403.15_4	HMGB1	protein_coding	0.137374	1.0999	8.25664	2.67e-05	0.000223799	No	N/A
ENSG00000101307.15_4	SIRPB1	protein_coding	0.181939	1.13441	5.38978	2.72e-05	0.000228046	No	N/A
ENSG00000207051.1	SNORA27	snoRNA	-0.464616	0.724664	1.65798	2.73e-05	0.00022867	No	N/A
ENSG00000128585.18_4	MKLN1	protein_coding	-0.145038	0.904356	6.31774	2.73e-05	0.00022878	No	N/A
ENSG00000212304.1	SNORD12	snoRNA	-0.598162	0.660595	0.895614	2.75e-05	0.000230047	No	N/A
ENSG00000271503.6_3	CCL5	protein_coding	0.193931	1.14388	4.50435	2.77e-05	0.000231413	No	N/A
ENSG00000196954.14_5	CASP4	protein_coding	0.143137	1.1043	6.48517	2.79e-05	0.000233347	No	N/A
ENSG00000105058.12_4	FAM32A	protein_coding	0.153105	1.11196	5.78038	2.79e-05	0.000233347	No	N/A
ENSG00000162613.16_3	FUBP1	protein_coding	0.133662	1.09707	7.40757	2.85e-05	0.000237408	No	N/A
ENSG00000166471.11_4	TMEM41B	protein_coding	-0.199961	0.870574	4.1027	2.85e-05	0.000237408	No	N/A
ENSG00000134910.13_5	STT3A	protein_coding	0.14128	1.10288	6.6502	2.86e-05	0.000238289	No	N/A
ENSG00000169710.9_4	FASN	protein_coding	-0.133754	0.911456	7.17577	2.87e-05	0.000238674	No	N/A
ENSG00000123352.17_6	SPATS2	protein_coding	0.190407	1.14109	4.44321	2.89e-05	0.000240328	No	N/A
ENSG00000173083.15_3	HPSE	protein_coding	0.214995	1.1607	4.11001	2.91e-05	0.000242377	No	N/A
ENSG00000140575.13_4	IQGAP1	protein_coding	0.145173	1.10586	9.21763	2.92e-05	0.000242601	No	N/A
ENSG00000136021.18_3	SCYL2	protein_coding	-0.14808	0.902451	5.98936	2.93e-05	0.000243598	No	N/A
ENSG00000112234.9_3	FBXL4	protein_coding	-0.183796	0.880384	4.63462	2.94e-05	0.000244329	No	N/A
ENSG00000167900.12_3	TK1	protein_coding	-0.163105	0.893101	5.52425	2.99e-05	0.000247721	No	N/A
ENSG00000141580.16_4	WDR45B	protein_coding	0.144691	1.10549	6.47571	3.01e-05	0.0002493	No	N/A
ENSG00000126391.14_4	FRMD8	protein_coding	-0.151883	0.900075	5.77705	3.04e-05	0.000251684	No	N/A
ENSG00000124507.11_3	PACSIN1	protein_coding	0.239739	1.18078	3.63737	3.04e-05	0.000251938	No	N/A
ENSG00000112983.17_3	BRD8	protein_coding	0.171586	1.1263	5.03885	3.05e-05	0.000252123	No	N/A
ENSG00000202444.1	RNU5E-6P	snRNA	-0.747586	0.595599	0.322296	3.05e-05	0.000252123	No	N/A
ENSG00000110048.12_3	OSBP	protein_coding	0.141623	1.10315	6.53278	3.08e-05	0.000254298	No	N/A
ENSG00000084676.15_3	NCOA1	protein_coding	0.135527	1.09849	7.02155	3.1e-05	0.000255706	No	N/A
ENSG00000084754.12_5	HADHA	protein_coding	0.135656	1.09859	8.1026	3.1e-05	0.000255709	No	N/A
ENSG00000225241.3	RP11-640M9.2	pseudogene	0.173933	1.12813	5.25064	3.15e-05	0.000259309	No	N/A
ENSG00000136997.19_7	MYC	protein_coding	0.136581	1.0993	7.28941	3.15e-05	0.000259591	No	N/A
ENSG00000215902.1	AL353354.1	protein_coding	-0.387175	0.764625	2.20492	3.16e-05	0.000260544	No	N/A
ENSG00000087460.25_7	GNAS	protein_coding	0.14742	1.10759	9.52186	3.19e-05	0.000262397	No	N/A
ENSG00000198730.9_5	CTR9	protein_coding	0.153664	1.11239	5.72538	3.19e-05	0.000262658	No	N/A
ENSG00000203747.11_5	FCGR3A	protein_coding	0.249611	1.18889	3.93741	3.27e-05	0.00026849	No	N/A
ENSG00000185482.8_4	STAC3	protein_coding	0.227255	1.17061	3.76134	3.28e-05	0.000269336	No	N/A
ENSG00000286699.1_1	AC084198.2	lncRNA	-0.508203	0.703098	1.39894	3.28e-05	0.000269355	No	N/A
ENSG00000152240.13_4	HAUS1	protein_coding	0.198158	1.14723	4.20058	3.3e-05	0.000269932	No	N/A
ENSG00000204392.11_3	LSM2	protein_coding	0.18141	1.13399	4.69634	3.3e-05	0.000269932	No	N/A
ENSG00000263721.1	MIR4444-1	miRNA	-0.571001	0.67315	1.00598	3.29e-05	0.000269932	No	N/A
ENSG00000068489.12_5	PRR11	protein_coding	0.155689	1.11395	5.64614	3.3e-05	0.000269932	No	N/A
ENSG00000131503.21_3	ANKHD1	protein_coding	0.138948	1.1011	6.73481	3.31e-05	0.000270867	No	N/A
ENSG00000120738.8_3	EGR1	protein_coding	0.14457	1.1054	8.87603	3.32e-05	0.000271727	No	N/A
ENSG00000230735.1_7	AC093423.2	lncRNA	-0.715556	0.60897	0.224218	3.34e-05	0.000273077	No	N/A
ENSG00000213465.8_4	ARL2	protein_coding	0.221048	1.16558	3.74988	3.36e-05	0.000274335	No	N/A
ENSG00000023892.11_3	DEF6	protein_coding	0.14773	1.10782	5.98875	3.4e-05	0.000277238	No	N/A
ENSG00000161642.17_3	ZNF385A	protein_coding	0.148539	1.10845	6.77062	3.44e-05	0.000280415	No	N/A
ENSG00000067955.15_5	CBFB	protein_coding	-0.15495	0.898164	5.62662	3.46e-05	0.000281663	No	N/A
ENSG00000111775.3_4	COX6A1	protein_coding	0.166625	1.12243	5.15385	3.46e-05	0.000282119	No	N/A
ENSG00000131174.7_5	COX7B	protein_coding	0.153486	1.11225	5.66304	3.49e-05	0.000284135	No	N/A
ENSG00000167881.15_3	SRP68	protein_coding	0.144718	1.10551	6.17726	3.5e-05	0.000284513	No	N/A
ENSG00000090924.15_5	PLEKHG2	protein_coding	0.139482	1.10151	6.68867	3.51e-05	0.000285239	No	N/A
ENSG00000185885.16_4	IFITM1	protein_coding	0.195075	1.14478	4.71563	3.51e-05	0.000285455	No	N/A
ENSG00000197283.16_7	SYNGAP1	protein_coding	0.148305	1.10827	5.99217	3.52e-05	0.00028572	No	N/A
ENSG00000119321.9_6	FKBP15	protein_coding	0.147434	1.1076	6.12862	3.53e-05	0.000286028	No	N/A
ENSG00000137221.14_4	TJAP1	protein_coding	0.176431	1.13008	4.7735	3.53e-05	0.000286136	No	N/A
ENSG00000092140.16_6	G2E3	protein_coding	-0.192223	0.875256	4.26795	3.57e-05	0.000288988	No	N/A
ENSG00000174842.17_3	GLMN	protein_coding	-0.334746	0.792924	2.65931	3.57e-05	0.000288988	No	N/A
ENSG00000005893.15_3	LAMP2	protein_coding	-0.132427	0.912295	7.50101	3.58e-05	0.00028992	No	N/A
ENSG00000108384.15_5	RAD51C	protein_coding	0.301005	1.232	3.21087	3.58e-05	0.00028992	No	N/A
ENSG00000073169.14_5	SELENOO	protein_coding	-0.187708	0.877999	4.42313	3.59e-05	0.00028992	No	N/A
ENSG00000105518.14_4	TMEM205	protein_coding	0.196435	1.14586	4.349	3.61e-05	0.000292002	No	N/A
ENSG00000107872.12_4	FBXL15	protein_coding	-0.30097	0.811707	3.03115	3.63e-05	0.000292738	No	N/A
ENSG00000263421.1	MIR4687	miRNA	-0.521706	0.696547	1.25844	3.63e-05	0.000292738	No	N/A
ENSG00000242094.1_6	FOXP1-IT1	lncRNA	-0.23751	0.848208	3.42748	3.65e-05	0.000294112	No	N/A
ENSG00000119242.8_5	CCDC92	protein_coding	0.214584	1.16037	3.98399	3.67e-05	0.000296145	No	N/A
ENSG00000128513.16_5	POT1	protein_coding	-0.198271	0.871594	4.14118	3.71e-05	0.000299161	No	N/A
ENSG00000203879.12_3	GDI1	protein_coding	0.141052	1.10271	6.42883	3.75e-05	0.000301685	No	N/A
ENSG00000055211.14_4	GINM1	protein_coding	-0.168492	0.889772	4.97004	3.76e-05	0.000302522	No	N/A
ENSG00000134758.14_4	RNF138	protein_coding	-0.147848	0.902596	5.8963	3.77e-05	0.000302874	No	N/A
ENSG00000090263.16_5	MRPS33	protein_coding	0.210681	1.15723	3.92733	3.77e-05	0.00030326	No	N/A
ENSG00000152944.9_4	MED21	protein_coding	-0.17143	0.887962	4.90019	3.78e-05	0.000303352	No	N/A
ENSG00000066117.14_4	SMARCD1	protein_coding	0.141312	1.10291	6.39153	3.78e-05	0.000303352	No	N/A
ENSG00000252213.1	SNORA74	snoRNA	-0.567782	0.674653	0.994789	3.83e-05	0.000306822	No	N/A
ENSG00000198162.12_4	MAN1A2	protein_coding	0.139626	1.10162	6.55195	3.87e-05	0.000309832	No	N/A
ENSG00000231113.2_6	AL035587.1	lncRNA	-0.200759	0.870093	4.05936	3.89e-05	0.000311618	No	N/A
ENSG00000125652.8_3	ALKBH7	protein_coding	-0.197621	0.871987	4.07795	3.89e-05	0.000311618	No	N/A
ENSG00000135862.6_3	LAMC1	protein_coding	0.253484	1.19208	4.78986	3.91e-05	0.000312973	No	N/A
ENSG00000213079.9_4	SCAF8	protein_coding	0.135285	1.09831	6.8942	3.91e-05	0.000312973	No	N/A
ENSG00000065357.20_4	DGKA	protein_coding	0.145978	1.10648	6.20646	3.92e-05	0.000313047	No	N/A
ENSG00000125818.18_7	PSMF1	protein_coding	0.140976	1.10265	6.41428	3.94e-05	0.000314495	No	N/A
ENSG00000204209.13_6	DAXX	protein_coding	0.167703	1.12327	5.10169	3.95e-05	0.000315337	No	N/A
ENSG00000066336.11_2	SPI1	protein_coding	0.136067	1.0989	8.00909	3.96e-05	0.000316108	No	N/A
ENSG00000165671.20_4	NSD1	protein_coding	0.133232	1.09675	7.8695	4.01e-05	0.000319169	No	N/A
ENSG00000167258.14_4	CDK12	protein_coding	0.132133	1.09591	7.61311	4.03e-05	0.000321151	No	N/A
ENSG00000142227.11_4	EMP3	protein_coding	0.134821	1.09796	7.27783	4.04e-05	0.000321666	No	N/A
ENSG00000199574.1	SNORD18C	snoRNA	-0.861471	0.550391	-0.506133	4.08e-05	0.000324851	No	N/A
ENSG00000188493.15_6	C19orf54	protein_coding	0.189835	1.14063	4.40452	4.11e-05	0.000326905	No	N/A
ENSG00000100714.17_7	MTHFD1	protein_coding	0.137425	1.09994	6.77865	4.17e-05	0.00033108	No	N/A
ENSG00000215417.13_4	MIR17HG	lncRNA	-0.349387	0.784918	2.59323	4.17e-05	0.000331332	No	N/A
ENSG00000127952.17_4	STYXL1	protein_coding	0.213408	1.15942	3.83932	4.18e-05	0.000331372	No	N/A
ENSG00000199293.1	SNORA21	snoRNA	-0.624212	0.648774	0.593166	4.21e-05	0.000333928	No	N/A
ENSG00000205765.9_3	C5orf51	protein_coding	-0.172164	0.88751	4.93351	4.33e-05	0.000343374	No	N/A
ENSG00000241978.9_4	AKAP2	protein_coding	0.148365	1.10831	6.37187	4.34e-05	0.000343882	No	N/A
ENSG00000171862.11_5	PTEN	protein_coding	-0.132617	0.912175	7.90368	4.35e-05	0.000344081	No	N/A
ENSG00000197969.14_6	VPS13A	protein_coding	-0.148304	0.902311	6.11554	4.37e-05	0.000345755	No	N/A
ENSG00000250917.1_7	AL035458.2	lncRNA	-0.336281	0.79208	2.57748	4.46e-05	0.000352574	No	N/A
ENSG00000130402.12_5	ACTN4	protein_coding	0.133581	1.09701	8.28685	4.48e-05	0.000354225	No	N/A
ENSG00000125868.16_3	DSTN	protein_coding	-0.161498	0.894096	5.25092	4.49e-05	0.000354791	No	N/A
ENSG00000174405.13_2	LIG4	protein_coding	-0.230626	0.852265	3.59603	4.52e-05	0.000356488	No	N/A
ENSG00000151233.11_3	GXYLT1	protein_coding	-0.198349	0.871547	4.10423	4.52e-05	0.000356537	No	N/A
ENSG00000201367.1	RNU6-522P	snRNA	-0.875901	0.544913	-0.488117	4.52e-05	0.000356553	No	N/A
ENSG00000151151.6_4	IPMK	protein_coding	-0.200407	0.870305	4.01227	4.59e-05	0.000361361	No	N/A
ENSG00000143614.10_4	GATAD2B	protein_coding	0.130227	1.09447	7.39704	4.6e-05	0.000362455	No	N/A
ENSG00000164327.13_5	RICTOR	protein_coding	-0.136528	0.909706	6.73442	4.64e-05	0.000364782	No	N/A
ENSG00000130803.15_3	ZNF317	protein_coding	0.141062	1.10272	6.49585	4.65e-05	0.000365672	No	N/A
ENSG00000179348.11_4	GATA2	protein_coding	0.144652	1.10546	6.20146	4.69e-05	0.000368984	No	N/A
ENSG00000163131.11_4	CTSS	protein_coding	0.145943	1.10645	9.44266	4.7e-05	0.000369203	No	N/A
ENSG00000260244.1_6	AC104083.1	lncRNA	-0.295914	0.814556	3.3549	4.73e-05	0.000371339	No	N/A
ENSG00000256028.2_7	AC026362.1	lncRNA	0.160811	1.11792	5.28632	4.74e-05	0.000372194	No	N/A
ENSG00000126773.13_6	PCNX4	protein_coding	-0.150513	0.90093	5.73884	4.75e-05	0.000372645	No	N/A
ENSG00000090020.11_3	SLC9A1	protein_coding	0.161626	1.11855	5.27226	4.77e-05	0.000373438	No	N/A
ENSG00000120690.16_5	ELF1	protein_coding	0.133678	1.09709	8.35921	4.79e-05	0.000374881	No	N/A
ENSG00000127720.8_4	METTL25	protein_coding	-0.337066	0.79165	2.57675	4.82e-05	0.000377294	No	N/A
ENSG00000229337.2_7	AC079305.3	lncRNA	-0.333694	0.793502	2.67154	4.83e-05	0.000378038	No	N/A
ENSG00000131626.18_5	PPFIA1	protein_coding	0.148929	1.10875	5.73271	4.84e-05	0.000378038	No	N/A
ENSG00000105619.13_4	TFPT	protein_coding	0.282914	1.21665	3.36471	4.87e-05	0.000380654	No	N/A
ENSG00000173611.17_5	SCAI	protein_coding	-0.187804	0.877941	4.49575	4.9e-05	0.000382332	No	N/A
ENSG00000118197.14_7	DDX59	protein_coding	0.179085	1.13217	4.57095	4.9e-05	0.000382421	No	N/A
ENSG00000176444.19_3	CLK2	protein_coding	0.158281	1.11596	5.34946	4.96e-05	0.000387031	No	N/A
ENSG00000130939.19_5	UBE4B	protein_coding	0.14094	1.10262	6.33179	4.99e-05	0.000389337	No	N/A
ENSG00000145780.8_3	FEM1C	protein_coding	-0.151631	0.900232	5.5997	5.02e-05	0.000390862	No	N/A
ENSG00000101365.21_4	IDH3B	protein_coding	0.148757	1.10861	5.73668	5.02e-05	0.000390862	No	N/A
ENSG00000109685.18_4	NSD2	protein_coding	0.130557	1.09472	7.66108	5.02e-05	0.000390862	No	N/A
ENSG00000214787.10_4	MS4A4E	protein_coding	-0.190835	0.876099	4.24058	5.03e-05	0.000391075	No	N/A
ENSG00000134107.4_2	BHLHE40	protein_coding	0.137889	1.10029	7.86465	5.04e-05	0.00039139	No	N/A
ENSG00000116205.14_5	TCEANC2	protein_coding	0.188606	1.13966	4.42489	5.05e-05	0.000392064	No	N/A
ENSG00000156471.12_2	PTDSS1	protein_coding	0.129234	1.09371	7.37453	5.08e-05	0.000394143	No	N/A
ENSG00000240972.2_4	MIF	protein_coding	0.157821	1.1156	5.35523	5.08e-05	0.000394222	No	N/A
ENSG00000186105.8_5	LRRC70	protein_coding	-0.352793	0.783067	2.52707	5.09e-05	0.000394782	No	N/A
ENSG00000100258.18_5	LMF2	protein_coding	-0.152808	0.899498	5.52304	5.11e-05	0.000396008	No	N/A
ENSG00000147010.18_4	SH3KBP1	protein_coding	0.132885	1.09648	6.91178	5.12e-05	0.000396268	No	N/A
ENSG00000100325.15_5	ASCC2	protein_coding	0.145495	1.10611	5.90611	5.16e-05	0.000399116	No	N/A
ENSG00000070367.16_4	EXOC5	protein_coding	-0.158655	0.89586	5.3243	5.19e-05	0.00040138	No	N/A
ENSG00000166197.16_5	NOLC1	protein_coding	0.134385	1.09762	6.84496	5.19e-05	0.000401526	No	N/A
ENSG00000111679.17_4	PTPN6	protein_coding	0.132916	1.09651	8.30889	5.22e-05	0.000403192	No	N/A
ENSG00000128908.17_6	INO80	protein_coding	0.137376	1.0999	6.5158	5.23e-05	0.000403956	No	N/A
ENSG00000099381.18_3	SETD1A	protein_coding	0.133779	1.09716	6.89654	5.26e-05	0.000405772	No	N/A
ENSG00000124406.16_4	ATP8A1	protein_coding	-0.149219	0.901739	6.02593	5.27e-05	0.000406676	No	N/A
ENSG00000076650.6_2	GPATCH1	protein_coding	0.224981	1.16876	3.56644	5.29e-05	0.000407486	No	N/A
ENSG00000145743.15_3	FBXL17	protein_coding	-0.195029	0.873555	4.06254	5.33e-05	0.000410644	No	N/A
ENSG00000158636.16_7	EMSY	protein_coding	0.164446	1.12074	5.10467	5.36e-05	0.000412409	No	N/A
ENSG00000116747.12_5	RO60	protein_coding	-0.139824	0.90763	6.23654	5.37e-05	0.000412731	No	N/A
ENSG00000265982.1_5	AC103810.3	unprocessed_pseudogene	-0.76922	0.586734	-0.180095	5.44e-05	0.000418231	No	N/A
ENSG00000139505.11_2	MTMR6	protein_coding	-0.153172	0.899271	5.51613	5.45e-05	0.00041865	No	N/A
ENSG00000162777.17_4	DENND2D	protein_coding	0.196493	1.14591	4.18886	5.47e-05	0.00041978	No	N/A
ENSG00000134285.11_5	FKBP11	protein_coding	0.221734	1.16613	3.59362	5.49e-05	0.000421673	No	N/A
ENSG00000169136.11_4	ATF5	protein_coding	0.203387	1.1514	3.99103	5.5e-05	0.000422242	No	N/A
ENSG00000013573.17_5	DDX11	protein_coding	0.15764	1.11546	5.34034	5.55e-05	0.000425174	No	N/A
ENSG00000113552.16_5	GNPDA1	protein_coding	0.177593	1.131	4.68865	5.55e-05	0.000425174	No	N/A
ENSG00000100448.4_3	CTSG	protein_coding	0.250115	1.1893	5.06491	5.55e-05	0.000425284	No	N/A
ENSG00000042753.11_2	AP2S1	protein_coding	0.158062	1.11579	5.40702	5.58e-05	0.000427351	No	N/A
ENSG00000110200.8_5	ANAPC15	protein_coding	0.191412	1.14188	4.21585	5.61e-05	0.000429378	No	N/A
ENSG00000138600.10_5	SPPL2A	protein_coding	-0.164057	0.892511	5.01756	5.62e-05	0.000429558	No	N/A
ENSG00000161203.13_4	AP2M1	protein_coding	0.129397	1.09384	7.53593	5.63e-05	0.000430467	No	N/A
ENSG00000132471.12_6	WBP2	protein_coding	0.138792	1.10098	6.37033	5.86e-05	0.000447571	No	N/A
ENSG00000211597.2_3	IGKJ1	IG_J_gene	-0.318352	0.801985	2.82606	5.89e-05	0.000449305	No	N/A
ENSG00000134333.14_5	LDHA	protein_coding	0.139327	1.10139	9.18054	5.89e-05	0.000449305	No	N/A
ENSG00000213024.11_5	NUP62	protein_coding	0.141942	1.10339	6.09345	5.93e-05	0.000452085	No	N/A
ENSG00000183495.13_2	EP400	protein_coding	0.128215	1.09294	7.40466	5.95e-05	0.00045315	No	N/A
ENSG00000265710.1	AL161772.1	miRNA	-0.83869	0.559151	-0.400277	5.97e-05	0.000454667	No	N/A
ENSG00000073921.18_5	PICALM	protein_coding	-0.128699	0.914656	7.48181	5.98e-05	0.000455074	No	N/A
ENSG00000175390.14_4	EIF3F	protein_coding	0.129617	1.094	7.77565	5.99e-05	0.000455805	No	N/A
ENSG00000125356.7_3	NDUFA1	protein_coding	0.161582	1.11851	5.15771	6.03e-05	0.00045863	No	N/A
ENSG00000160218.13_3	TRAPPC10	protein_coding	0.136257	1.09905	6.66472	6.04e-05	0.000458689	No	N/A
ENSG00000230673.3_4	PABPC1P3	processed_pseudogene	-0.410853	0.752178	1.92078	6.1e-05	0.000463379	No	N/A
ENSG00000130830.15_5	MPP1	protein_coding	0.134725	1.09788	6.70812	6.12e-05	0.000464058	No	N/A
ENSG00000125740.14_4	FOSB	protein_coding	0.142035	1.10346	9.34142	6.13e-05	0.000464597	No	N/A
ENSG00000155660.11_6	PDIA4	protein_coding	0.13111	1.09514	6.96928	6.16e-05	0.000467216	No	N/A
ENSG00000141543.12_6	EIF4A3	protein_coding	0.142158	1.10355	6.05969	6.23e-05	0.000471348	No	N/A
ENSG00000179912.20_6	R3HDM2	protein_coding	0.139364	1.10142	6.22629	6.23e-05	0.000471348	No	N/A
ENSG00000101945.16_2	SUV39H1	protein_coding	0.184203	1.13619	4.36218	6.23e-05	0.000471348	No	N/A
ENSG00000148737.17_5	TCF7L2	protein_coding	0.142927	1.10414	6.01183	6.26e-05	0.000473462	No	N/A
ENSG00000099956.19_5	SMARCB1	protein_coding	0.136899	1.09954	6.46955	6.27e-05	0.000473962	No	N/A
ENSG00000243279.4_4	PRAF2	protein_coding	0.337518	1.26358	2.5729	6.28e-05	0.000474057	No	N/A
ENSG00000269955.2_4	FMC1-LUC7L2	protein_coding	0.161329	1.11832	5.10872	6.28e-05	0.000474346	No	N/A
ENSG00000143314.12_4	MRPL24	protein_coding	0.192873	1.14304	4.19813	6.3e-05	0.000474979	No	N/A
ENSG00000107874.11_3	CUEDC2	protein_coding	0.169161	1.1244	4.83791	6.31e-05	0.000475613	No	N/A
ENSG00000111669.15_4	TPI1	protein_coding	0.129855	1.09418	7.8327	6.35e-05	0.000478834	No	N/A
ENSG00000146872.17_5	TLK2	protein_coding	0.143825	1.10483	5.90306	6.37e-05	0.000479869	No	N/A
ENSG00000189068.11_5	VSTM1	protein_coding	0.224486	1.16836	3.88158	6.45e-05	0.000485371	No	N/A
ENSG00000207605.1	MIR191	miRNA	-0.790533	0.57813	-0.221199	6.45e-05	0.000485427	No	N/A
ENSG00000117226.12_4	GBP3	protein_coding	0.191246	1.14175	4.19916	6.47e-05	0.000486151	No	N/A
ENSG00000128340.15_5	RAC2	protein_coding	0.130685	1.09481	8.17128	6.49e-05	0.000487895	No	N/A
ENSG00000086061.16_3	DNAJA1	protein_coding	0.128265	1.09298	7.32081	6.58e-05	0.000493852	No	N/A
ENSG00000188976.11_3	NOC2L	protein_coding	0.142892	1.10412	5.93205	6.59e-05	0.000494574	No	N/A
ENSG00000162384.14_3	CZIB	protein_coding	0.182019	1.13447	4.43758	6.62e-05	0.000496344	No	N/A
ENSG00000197632.9_4	SERPINB2	protein_coding	0.204339	1.15216	6.85611	6.62e-05	0.000496586	No	N/A
ENSG00000141522.12_3	ARHGDIA	protein_coding	0.132167	1.09594	8.44673	6.63e-05	0.000496818	No	N/A
ENSG00000011243.18_5	AKAP8L	protein_coding	0.136925	1.09956	6.51773	6.64e-05	0.000496957	No	N/A
ENSG00000197471.12_5	SPN	protein_coding	0.139398	1.10145	9.29762	6.67e-05	0.000499597	No	N/A
ENSG00000065615.14_3	CYB5R4	protein_coding	-0.146449	0.903471	5.69171	6.71e-05	0.00050182	No	N/A
ENSG00000233328.3_4	PFN1P1	processed_pseudogene	-0.742287	0.597791	-0.0953927	6.74e-05	0.000503538	No	N/A
ENSG00000066027.12_4	PPP2R5A	protein_coding	-0.143855	0.905097	5.82997	6.73e-05	0.000503538	No	N/A
ENSG00000218227.3_6	AC136632.1	transcribed_processed_pseudogene	-0.64582	0.63913	0.383047	6.82e-05	0.000509752	No	N/A
ENSG00000119335.16_3	SET	protein_coding	0.137103	1.09969	9.09993	6.83e-05	0.00050992	No	N/A
ENSG00000034677.13_4	RNF19A	protein_coding	-0.13776	0.908929	6.25653	6.91e-05	0.00051522	No	N/A
ENSG00000182568.17_5	SATB1	protein_coding	0.131629	1.09553	8.41241	6.91e-05	0.00051522	No	N/A
ENSG00000178982.9_6	EIF3K	protein_coding	0.129378	1.09382	7.01663	6.94e-05	0.000516828	No	N/A
ENSG00000200913.1	SNORD46	snoRNA	-0.480537	0.716711	1.38919	6.97e-05	0.000519155	No	N/A
ENSG00000105254.12_5	TBCB	protein_coding	0.158944	1.11647	5.19393	7.07e-05	0.000526264	No	N/A
ENSG00000076108.11_6	BAZ2A	protein_coding	0.133623	1.09705	8.68256	7.13e-05	0.000530075	No	N/A
ENSG00000216133.1	MIR939	miRNA	-0.57962	0.66914	0.778886	7.13e-05	0.000530075	No	N/A
ENSG00000171824.14_4	EXOSC10	protein_coding	0.136947	1.09958	6.3517	7.15e-05	0.000531545	No	N/A
ENSG00000084073.9_3	ZMPSTE24	protein_coding	-0.174167	0.886279	4.57589	7.18e-05	0.000532926	No	N/A
ENSG00000167460.17_7	TPM4	protein_coding	0.138897	1.10106	9.3014	7.19e-05	0.00053365	No	N/A
ENSG00000137494.13_4	ANKRD42	protein_coding	0.277289	1.21192	3.3747	7.28e-05	0.000540448	No	N/A
ENSG00000269825.1_7	AC022150.4	lncRNA	-0.278673	0.824349	3.22885	7.31e-05	0.000541636	No	N/A
ENSG00000177700.6_3	POLR2L	protein_coding	0.182098	1.13453	4.42433	7.32e-05	0.000542086	No	N/A
ENSG00000081320.11_4	STK17B	protein_coding	-0.133454	0.911647	8.68383	7.33e-05	0.000542895	No	N/A
ENSG00000077721.16_3	UBE2A	protein_coding	-0.14259	0.905892	5.84963	7.41e-05	0.000548511	No	N/A
ENSG00000127527.14_4	EPS15L1	protein_coding	0.140761	1.10249	6.00985	7.43e-05	0.000549667	No	N/A
ENSG00000151914.20_8	DST	protein_coding	0.184887	1.13673	6.62267	7.57e-05	0.000559398	No	N/A
ENSG00000164253.14_6	WDR41	protein_coding	-0.150896	0.900691	5.4908	7.58e-05	0.00056016	No	N/A
ENSG00000287263.1_1	AC008875.3	lncRNA	0.199309	1.14815	4.10728	7.59e-05	0.000560595	No	N/A
ENSG00000111057.11_6	KRT18	protein_coding	0.228058	1.17126	3.81098	7.68e-05	0.000566463	No	N/A
ENSG00000170832.13_4	USP32	protein_coding	0.138284	1.1006	6.2794	7.71e-05	0.000568612	No	N/A
ENSG00000259952.1_6	AC009133.2	lncRNA	-0.489629	0.712208	1.32571	7.75e-05	0.000571271	No	N/A
ENSG00000120885.21_4	CLU	protein_coding	0.234378	1.1764	3.53223	7.77e-05	0.000572416	No	N/A
ENSG00000105248.16_4	YJU2	protein_coding	0.180797	1.13351	4.42448	7.8e-05	0.000574033	No	N/A
ENSG00000183864.5_4	TOB2	protein_coding	0.141207	1.10283	6.0458	7.82e-05	0.00057514	No	N/A
ENSG00000159840.16_5	ZYX	protein_coding	0.136178	1.09899	9.06268	7.83e-05	0.000575516	No	N/A
ENSG00000132953.16_3	XPO4	protein_coding	-0.144136	0.904921	5.71309	7.88e-05	0.000578907	No	N/A
ENSG00000168724.17_6	DNAJC21	protein_coding	0.140469	1.10226	5.97986	7.9e-05	0.000580053	No	N/A
ENSG00000147274.14_4	RBMX	protein_coding	0.129747	1.0941	8.37344	7.96e-05	0.000584313	No	N/A
ENSG00000143514.17_4	TP53BP2	protein_coding	0.132277	1.09602	6.87858	7.97e-05	0.000584469	No	N/A
ENSG00000128829.12_3	EIF2AK4	protein_coding	0.127281	1.09223	7.08448	7.98e-05	0.000584899	No	N/A
ENSG00000250966.2_5	AC023886.2	processed_pseudogene	-0.746297	0.596132	-0.129785	8.01e-05	0.00058704	No	N/A
ENSG00000197256.10_6	KANK2	protein_coding	0.167252	1.12292	5.10627	8.01e-05	0.000587087	No	N/A
ENSG00000130695.15_4	CEP85	protein_coding	0.143922	1.1049	5.79249	8.02e-05	0.000587345	No	N/A
ENSG00000270116.1_4	AP001429.1	lncRNA	-0.710277	0.611203	0.147494	8.03e-05	0.0005874	No	N/A
ENSG00000100629.17_6	CEP128	protein_coding	0.16922	1.12445	4.76879	8.06e-05	0.000589784	No	N/A
ENSG00000175115.12_5	PACS1	protein_coding	0.125545	1.09092	7.21351	8.14e-05	0.000594819	No	N/A
ENSG00000170089.15_5	AC106795.1	transcribed_unprocessed_pseudogene	0.330717	1.25764	2.60838	8.2e-05	0.000598916	No	N/A
ENSG00000256206.2_6	AC018523.2	protein_coding	-0.146636	0.903355	5.59584	8.21e-05	0.000599523	No	N/A
ENSG00000137177.20_4	KIF13A	protein_coding	0.138242	1.10056	6.24109	8.25e-05	0.000602012	No	N/A
ENSG00000129691.15_3	ASH2L	protein_coding	0.142172	1.10356	5.92396	8.29e-05	0.000604554	No	N/A
ENSG00000132589.16_3	FLOT2	protein_coding	0.126591	1.09171	7.16254	8.3e-05	0.000605213	No	N/A
ENSG00000051128.19_5	HOMER3	protein_coding	0.172342	1.12689	4.72497	8.31e-05	0.000605213	No	N/A
ENSG00000184708.18_4	EIF4ENIF1	protein_coding	0.161921	1.11878	5.02321	8.33e-05	0.000606422	No	N/A
ENSG00000184209.14_3	SNRNP35	protein_coding	0.18659	1.13807	4.20188	8.33e-05	0.000606422	No	N/A
ENSG00000088448.14_4	ANKRD10	protein_coding	-0.132625	0.91217	6.59678	8.35e-05	0.000607279	No	N/A
ENSG00000163961.4_2	RNF168	protein_coding	0.136449	1.0992	6.36185	8.42e-05	0.000611664	No	N/A
ENSG00000238311.1	snoU13	snoRNA	-0.681566	0.623488	0.181956	8.42e-05	0.000611664	No	N/A
ENSG00000107863.18_5	ARHGAP21	protein_coding	0.149197	1.10895	6.11151	8.46e-05	0.000614087	No	N/A
ENSG00000082068.8_2	WDR70	protein_coding	0.180379	1.13318	4.39543	8.47e-05	0.000614087	No	N/A
ENSG00000138385.16_3	SSB	protein_coding	0.137241	1.0998	6.19999	8.49e-05	0.000615533	No	N/A
ENSG00000178999.13_5	AURKB	protein_coding	0.188852	1.13986	4.21527	8.52e-05	0.000617104	No	N/A
ENSG00000085365.18_3	SCAMP1	protein_coding	-0.179839	0.882801	4.35573	8.57e-05	0.000620806	No	N/A
ENSG00000080603.17_6	SRCAP	protein_coding	0.128178	1.09291	6.96047	8.6e-05	0.000622275	No	N/A
ENSG00000079785.15_4	DDX1	protein_coding	0.138428	1.1007	6.14068	8.64e-05	0.000625407	No	N/A
ENSG00000124942.14_7	AHNAK	protein_coding	0.160118	1.11738	11.6608	8.68e-05	0.00062766	No	N/A
ENSG00000121644.19_3	DESI2	protein_coding	-0.169189	0.889343	4.64191	8.72e-05	0.000630129	No	N/A
ENSG00000103326.12_4	CAPN15	protein_coding	-0.135423	0.910403	6.41423	8.74e-05	0.000631414	No	N/A
ENSG00000130826.18_4	DKC1	protein_coding	0.135759	1.09867	6.3134	8.76e-05	0.000632423	No	N/A
ENSG00000135709.12_3	KIAA0513	protein_coding	0.182048	1.13449	4.66185	8.85e-05	0.000638855	No	N/A
ENSG00000147894.15_3	C9orf72	protein_coding	-0.153548	0.899037	5.2741	8.89e-05	0.000641347	No	N/A
ENSG00000153214.11_6	TMEM87B	protein_coding	-0.169157	0.889362	4.6935	8.92e-05	0.000642536	No	N/A
ENSG00000141456.15_5	PELP1	protein_coding	0.143013	1.10421	5.76542	8.92e-05	0.000642791	No	N/A
ENSG00000168283.14_5	BMI1	protein_coding	-0.147454	0.902842	6.58321	8.94e-05	0.000643721	No	N/A
ENSG00000170893.4_4	TRH	protein_coding	0.166588	1.1224	7.51622	8.97e-05	0.000645284	No	N/A
ENSG00000080345.17_6	RIF1	protein_coding	-0.124227	0.917496	7.26725	9.01e-05	0.000647938	No	N/A
ENSG00000182944.17_4	EWSR1	protein_coding	0.129637	1.09402	8.46907	9.04e-05	0.000649169	No	N/A
ENSG00000231500.7_3	RPS18	protein_coding	0.147753	1.10784	10.3023	9.03e-05	0.000649169	No	N/A
ENSG00000116750.13_6	UCHL5	protein_coding	-0.170395	0.8886	4.65491	9.06e-05	0.000650563	No	N/A
ENSG00000124635.8_2	HIST1H2BJ	protein_coding	0.135553	1.09851	6.33027	9.12e-05	0.000654494	No	N/A
ENSG00000084070.12_5	SMAP2	protein_coding	0.129196	1.09368	7.99957	9.16e-05	0.000656679	No	N/A
ENSG00000264219.1	MIR4442	miRNA	-0.452875	0.730585	1.56945	9.19e-05	0.000658574	No	N/A
ENSG00000068383.19_4	INPP5A	protein_coding	-0.199139	0.87107	3.90565	9.32e-05	0.000668016	No	N/A
ENSG00000103429.11_3	BFAR	protein_coding	0.148247	1.10822	5.52462	9.34e-05	0.000668514	No	N/A
ENSG00000062485.19_6	CS	protein_coding	0.125889	1.09118	7.65717	9.35e-05	0.000668514	No	N/A
ENSG00000169403.12_3	PTAFR	protein_coding	0.165932	1.12189	5.71213	9.35e-05	0.000668514	No	N/A
ENSG00000122545.19_6	SEPT7	protein_coding	0.128643	1.09327	6.89506	9.35e-05	0.000668802	No	N/A
ENSG00000109084.14_4	TMEM97	protein_coding	0.178758	1.13191	4.41505	9.39e-05	0.000670612	No	N/A
ENSG00000165119.21_4	HNRNPK	protein_coding	0.138862	1.10104	9.5644	9.41e-05	0.00067209	No	N/A
ENSG00000087502.18_4	ERGIC2	protein_coding	-0.181066	0.882051	4.28948	9.44e-05	0.000673557	No	N/A
ENSG00000109184.15_3	DCUN1D4	protein_coding	-0.186727	0.878597	4.1049	9.48e-05	0.000675989	No	N/A
ENSG00000139239.7_4	RPL14P1	processed_pseudogene	-0.391643	0.762261	1.97654	9.53e-05	0.000679482	No	N/A
ENSG00000203827.7	NBPF16	protein_coding	0.295668	1.22745	2.96694	9.54e-05	0.00067963	No	N/A
ENSG00000092330.18_6	AL096870.1	protein_coding	0.145417	1.10605	5.64487	9.58e-05	0.000682088	No	N/A
ENSG00000028528.15_5	SNX1	protein_coding	0.130309	1.09453	6.77972	9.59e-05	0.000682497	No	N/A
ENSG00000167880.7_4	EVPL	protein_coding	0.160128	1.11739	5.17013	9.61e-05	0.000683733	No	N/A
ENSG00000104825.17_4	NFKBIB	protein_coding	0.175947	1.12971	4.75835	9.61e-05	0.000683733	No	N/A
ENSG00000126581.13_4	BECN1	protein_coding	0.141458	1.10302	5.84613	9.63e-05	0.000684367	No	N/A
ENSG00000196235.14_5	SUPT5H	protein_coding	0.124518	1.09014	7.30957	9.64e-05	0.000684911	No	N/A
ENSG00000075856.12_5	SART3	protein_coding	0.140584	1.10235	5.86115	9.65e-05	0.000685423	No	N/A
ENSG00000255782.1	Z83840.1	pseudogene	0.472711	1.38771	1.51315	9.66e-05	0.000685423	No	N/A
ENSG00000106976.20_2	DNM1	protein_coding	0.152388	1.11141	5.70085	9.67e-05	0.000685758	No	N/A
ENSG00000116871.15_7	MAP7D1	protein_coding	0.128392	1.09307	7.75098	9.69e-05	0.000687154	No	N/A
ENSG00000168005.9_4	SPINDOC	protein_coding	0.184809	1.13667	4.23506	9.75e-05	0.000690926	No	N/A
ENSG00000230590.11_6	FTX	lncRNA	-0.144271	0.904836	5.94942	9.78e-05	0.000692489	No	N/A
ENSG00000112763.17_5	BTN2A1	protein_coding	0.159663	1.11703	5.1179	9.94e-05	0.000703731	No	N/A
ENSG00000112118.19_4	MCM3	protein_coding	0.127657	1.09252	6.99027	9.97e-05	0.000705178	No	N/A
ENSG00000185803.10_6	SLC52A2	protein_coding	-0.199383	0.870923	3.85093	9.97e-05	0.000705178	No	N/A
ENSG00000106328.9_5	FSCN3	protein_coding	-0.278003	0.824732	3.11823	0.000100083	0.000707199	No	N/A
ENSG00000131462.8_3	TUBG1	protein_coding	0.196446	1.14587	4.00628	0.000101853	0.000719321	No	N/A
ENSG00000171490.13_7	RSL1D1	protein_coding	0.125422	1.09083	7.73749	0.000101999	0.000719974	No	N/A
ENSG00000125538.11_5	IL1B	protein_coding	0.144283	1.10518	6.0123	0.000102279	0.000721569	No	N/A
ENSG00000102103.16_5	PQBP1	protein_coding	0.157519	1.11537	5.07954	0.000103212	0.000727764	No	N/A
ENSG00000169375.15_5	SIN3A	protein_coding	0.124027	1.08977	7.43425	0.000103607	0.000730165	No	N/A
ENSG00000241837.7_5	ATP5PO	protein_coding	0.140646	1.1024	5.82536	0.000104212	0.000734044	No	N/A
ENSG00000087086.15_4	FTL	protein_coding	0.147785	1.10787	10.4049	0.000104797	0.000737775	No	N/A
ENSG00000266094.7_3	RASSF5	protein_coding	0.129178	1.09367	7.10862	0.000104961	0.00073854	No	N/A
ENSG00000117724.13_3	CENPF	protein_coding	0.132862	1.09647	6.71979	0.000105252	0.000740201	No	N/A
ENSG00000267430.1_5	AC036176.2	processed_pseudogene	0.453299	1.36917	1.61309	0.000105415	0.000740957	No	N/A
ENSG00000165775.18_3	FUNDC2	protein_coding	0.161392	1.11837	4.92519	0.000106114	0.000745473	No	N/A
ENSG00000092853.14_4	CLSPN	protein_coding	0.153286	1.1121	5.47992	0.000106769	0.000749684	No	N/A
ENSG00000270307.1_2	MTATP6P2	processed_pseudogene	-0.753167	0.5933	-0.174433	0.000107151	0.000751969	No	N/A
ENSG00000197780.9_2	TAF13	protein_coding	-0.299978	0.812265	2.80916	0.000107413	0.000753413	No	N/A
ENSG00000211955.2_2	IGHV3-33	IG_V_gene	0.245183	1.18524	3.76348	0.000107865	0.000756186	No	N/A
ENSG00000092820.18_4	EZR	protein_coding	0.126324	1.09151	7.96116	0.000109145	0.000764757	No	N/A
ENSG00000265590.9_7	C21orf59-TCP10L	protein_coding	0.338853	1.26475	2.51845	0.000109871	0.000769181	No	N/A
ENSG00000174231.17_4	PRPF8	protein_coding	0.138002	1.10038	9.61503	0.000109891	0.000769181	No	N/A
ENSG00000172869.14_3	DMXL1	protein_coding	-0.133142	0.911843	6.44793	0.000110022	0.000769694	No	N/A
ENSG00000036054.13_4	TBC1D23	protein_coding	-0.159505	0.895332	4.95048	0.000110151	0.000770195	No	N/A
ENSG00000127184.13_6	COX7C	protein_coding	0.131481	1.09542	6.51793	0.000110914	0.000775119	No	N/A
ENSG00000265932.1	MIR3146	miRNA	-0.937613	0.522096	-0.98025	0.000111288	0.00077733	No	N/A
ENSG00000127314.18_5	RAP1B	protein_coding	-0.13076	0.91335	6.6113	0.00011155	0.00077875	No	N/A
ENSG00000213965.3_2	NUDT19	protein_coding	-0.178683	0.883509	4.29858	0.000112315	0.000783686	No	N/A
ENSG00000147874.11_4	HAUS6	protein_coding	-0.159319	0.895448	4.9366	0.000112662	0.000785696	No	N/A
ENSG00000238650.1	SNORD54	snoRNA	-0.656948	0.634218	0.212124	0.000113726	0.000792481	No	N/A
ENSG00000178951.9_4	ZBTB7A	protein_coding	0.127739	1.09258	7.00373	0.000113754	0.000792481	No	N/A
ENSG00000174059.16_5	CD34	protein_coding	0.137733	1.10018	9.59069	0.000114266	0.000795631	No	N/A
ENSG00000125351.11_6	UPF3B	protein_coding	0.178718	1.13188	4.31782	0.000114774	0.000798752	No	N/A
ENSG00000278615.4_3	C11orf98	protein_coding	0.317909	1.24652	2.66153	0.00011582	0.000805616	No	N/A
ENSG00000161202.20_5	DVL3	protein_coding	0.132886	1.09649	6.38454	0.000116178	0.000807685	No	N/A
ENSG00000160213.7_3	CSTB	protein_coding	0.164126	1.12049	4.82077	0.000117163	0.000813835	No	N/A
ENSG00000185198.11_2	PRSS57	protein_coding	-0.140816	0.907006	6.364	0.000117184	0.000813835	No	N/A
ENSG00000100138.15_5	SNU13	protein_coding	0.135015	1.0981	6.14333	0.000117249	0.000813858	No	N/A
ENSG00000197858.11_3	GPAA1	protein_coding	-0.15606	0.897473	5.03703	0.000117717	0.000816686	No	N/A
ENSG00000167797.7_2	CDK2AP2	protein_coding	0.1803	1.13312	4.34639	0.000117789	0.000816757	No	N/A
ENSG00000174579.4_4	MSL2	protein_coding	-0.128087	0.915044	6.76485	0.000117948	0.000817439	No	N/A
ENSG00000197555.9_4	SIPA1L1	protein_coding	0.134502	1.09771	6.23512	0.000119031	0.000824517	No	N/A
ENSG00000141905.19_6	NFIC	protein_coding	0.122821	1.08886	7.32911	0.000119192	0.000825204	No	N/A
ENSG00000090889.12_3	KIF4A	protein_coding	0.190349	1.14104	4.14495	0.000119606	0.000827644	No	N/A
ENSG00000108961.14_3	RANGRF	protein_coding	0.213664	1.15963	3.54519	0.000119917	0.000829366	No	N/A
ENSG00000068885.15_6	IFT80	protein_coding	-0.207801	0.865856	3.64367	0.000120437	0.000832527	No	N/A
ENSG00000136167.14_4	LCP1	protein_coding	0.147	1.10726	10.4857	0.000122065	0.000842477	No	N/A
ENSG00000255198.4_4	SNHG9	lncRNA	-0.427902	0.743342	1.64275	0.000122043	0.000842477	No	N/A
ENSG00000206910.1	SNORA29	snoRNA	-0.721806	0.606338	-0.112948	0.000121996	0.000842477	No	N/A
ENSG00000272779.1_6	AC245060.4	transcribed_unprocessed_pseudogene	0.281156	1.21517	3.14729	0.000122848	0.000847442	No	N/A
ENSG00000176049.16_3	JAKMIP2	protein_coding	0.253504	1.1921	3.50404	0.000123081	0.000848613	No	N/A
ENSG00000256500.5_6	AL139300.1	protein_coding	0.150911	1.11027	5.28155	0.000123422	0.000850083	No	N/A
ENSG00000275713.2_2	HIST1H2BH	protein_coding	0.125303	1.09074	7.05587	0.000123376	0.000850083	No	N/A
ENSG00000037241.7_4	RPL26L1	protein_coding	0.282821	1.21657	3.11202	0.000123821	0.000852396	No	N/A
ENSG00000279253.1_6	AL121753.2	TEC	0.411169	1.32976	1.87476	0.00012396	0.000852913	No	N/A
ENSG00000163527.9_2	STT3B	protein_coding	-0.125597	0.916624	8.23856	0.000124349	0.00085515	No	N/A
ENSG00000100410.8_3	PHF5A	protein_coding	0.173873	1.12808	4.44693	0.000125003	0.000859202	No	N/A
ENSG00000047365.12_4	ARAP2	protein_coding	-0.130928	0.913244	6.46598	0.000125135	0.000859666	No	N/A
ENSG00000005206.17_3	SPPL2B	protein_coding	-0.137286	0.909228	6.03509	0.000125515	0.000861837	No	N/A
ENSG00000063169.10_6	BICRA	protein_coding	0.163798	1.12023	4.74347	0.000126607	0.000868886	No	N/A
ENSG00000198000.12_7	NOL8	protein_coding	0.139825	1.10177	5.84587	0.000126913	0.000870537	No	N/A
ENSG00000115211.15_4	EIF2B4	protein_coding	0.177398	1.13084	4.32487	0.000127112	0.000871456	No	N/A
ENSG00000126945.9_4	HNRNPH2	protein_coding	0.132901	1.0965	6.29981	0.000127268	0.000872082	No	N/A
ENSG00000186298.11_3	PPP1CC	protein_coding	-0.125948	0.916401	6.86665	0.000127474	0.000873041	No	N/A
ENSG00000156515.23_7	HK1	protein_coding	0.124796	1.09035	6.98545	0.000128789	0.000881147	No	N/A
ENSG00000197170.10_3	PSMD12	protein_coding	-0.138433	0.908505	5.84496	0.000128775	0.000881147	No	N/A
ENSG00000148840.11_4	PPRC1	protein_coding	0.133106	1.09665	6.25193	0.000129008	0.000882192	No	N/A
ENSG00000102032.13_4	RENBP	protein_coding	0.18941	1.1403	4.09266	0.000129424	0.000884585	No	N/A
ENSG00000133884.10_4	DPF2	protein_coding	0.142062	1.10348	5.63789	0.000129864	0.000887141	No	N/A
ENSG00000102172.16_4	SMS	protein_coding	0.136146	1.09897	6.00116	0.000131441	0.000897456	No	N/A
ENSG00000100852.13_4	ARHGAP5	protein_coding	-0.147681	0.9027	5.83856	0.0001317	0.000898606	No	N/A
ENSG00000197563.11_5	PIGN	protein_coding	-0.15978	0.895162	4.87768	0.000131744	0.000898606	No	N/A
ENSG00000136161.12_4	RCBTB2	protein_coding	-0.175238	0.885621	4.42304	0.000132927	0.00090621	No	N/A
ENSG00000116544.12_3	DLGAP3	protein_coding	0.321298	1.24945	2.67401	0.000133137	0.000907175	No	N/A
ENSG00000116161.17_2	CACYBP	protein_coding	0.143611	1.10467	5.59774	0.000133335	0.000907605	No	N/A
ENSG00000171448.9_3	ZBTB26	protein_coding	-0.196417	0.872715	3.79975	0.00013329	0.000907605	No	N/A
ENSG00000134255.14_3	CEPT1	protein_coding	-0.164085	0.892495	4.72025	0.000133678	0.000909471	No	N/A
ENSG00000111667.13_4	USP5	protein_coding	0.138982	1.10113	5.81134	0.000134127	0.000912062	No	N/A
ENSG00000213676.13_6	ATF6B	protein_coding	0.126559	1.09169	6.84029	0.000134278	0.000912626	No	N/A
ENSG00000108953.17_3	YWHAE	protein_coding	0.124469	1.09011	8.14719	0.000134784	0.000915599	No	N/A
ENSG00000100354.21_6	TNRC6B	protein_coding	0.125223	1.09068	7.91858	0.000135061	0.000917016	No	N/A
ENSG00000087470.17_6	DNM1L	protein_coding	-0.131048	0.913168	6.32155	0.000136189	0.000923527	No	N/A
ENSG00000075303.13_3	SLC25A40	protein_coding	-0.164375	0.892315	4.69383	0.000136227	0.000923527	No	N/A
ENSG00000196230.13_3	TUBB	protein_coding	0.140259	1.1021	9.99066	0.000136223	0.000923527	No	N/A
ENSG00000088832.17_4	FKBP1A	protein_coding	0.121169	1.08762	7.25878	0.000136745	0.000926566	No	N/A
ENSG00000117000.9_3	RLF	protein_coding	-0.134843	0.910769	6.15223	0.000136941	0.000927425	No	N/A
ENSG00000105879.12_3	CBLL1	protein_coding	0.146248	1.10669	5.45161	0.000137147	0.00092835	No	N/A
ENSG00000182158.15_3	CREB3L2	protein_coding	0.122784	1.08883	7.12813	0.000137371	0.000929395	No	N/A
ENSG00000087274.17_6	ADD1	protein_coding	0.124354	1.09002	8.19503	0.000137554	0.000930159	No	N/A
ENSG00000090520.11_3	DNAJB11	protein_coding	0.136792	1.09946	6.01199	0.000138133	0.0009336	No	N/A
ENSG00000105220.17_6	GPI	protein_coding	0.124457	1.0901	7.98396	0.000138675	0.000936795	No	N/A
ENSG00000230202.1_5	AL450405.1	processed_pseudogene	-0.234696	0.849864	4.04261	0.000139376	0.000941052	No	N/A
ENSG00000225224.1_4	RPS27AP12	processed_pseudogene	-0.489868	0.71209	1.23781	0.000141603	0.000955607	No	N/A
ENSG00000103274.11_4	NUBP1	protein_coding	0.164124	1.12049	4.71672	0.000142675	0.000962353	No	N/A
ENSG00000200983.1	SNORA3	snoRNA	-0.435283	0.739549	1.55198	0.000143619	0.00096823	No	N/A
ENSG00000127022.15_5	CANX	protein_coding	0.133802	1.09718	9.42567	0.000144348	0.000972379	No	N/A
ENSG00000162496.9_3	DHRS3	protein_coding	-0.158857	0.895734	5.32331	0.00014438	0.000972379	No	N/A
ENSG00000153046.18_3	CDYL	protein_coding	0.143342	1.10446	5.56591	0.000146488	0.000986084	No	N/A
ENSG00000213942.3_6	AC005840.2	processed_pseudogene	-0.598362	0.660504	0.493108	0.000146868	0.000987746	No	N/A
ENSG00000214367.7_3	HAUS3	protein_coding	-0.170283	0.888669	4.48203	0.000146883	0.000987746	No	N/A
ENSG00000139579.13_4	NABP2	protein_coding	0.184984	1.1368	4.10786	0.000147274	0.000989874	No	N/A
ENSG00000013275.7_2	PSMC4	protein_coding	0.146113	1.10658	5.43188	0.000148244	0.000995893	No	N/A
ENSG00000148303.17_3	RPL7A	protein_coding	0.143119	1.10429	10.3279	0.000150886	0.00101313	No	N/A
ENSG00000086189.10_4	DIMT1	protein_coding	-0.185078	0.879601	4.04321	0.000151165	0.0010145	No	N/A
ENSG00000089486.17_4	CDIP1	protein_coding	0.147075	1.10732	5.44348	0.000152164	0.00102069	No	N/A
ENSG00000182400.15_4	TRAPPC6B	protein_coding	-0.186329	0.878839	4.03642	0.000152815	0.00102454	No	N/A
ENSG00000094804.12_5	CDC6	protein_coding	0.1748	1.12881	4.46384	0.000153215	0.00102671	No	N/A
ENSG00000077254.14_4	USP33	protein_coding	-0.132047	0.912536	6.15962	0.000157089	0.00105214	No	N/A
[truncated: 11,363 more rows]

## Sheet: Table5C.TissueEffect.MNCs
Ensembl_ID	Gene_Name	Gene_Type	Tissue_MNCs_log2FC	Tissue_MNCs_FC	Tissue_MNCs_log2CPM	Tissue_MNCs_P-Value	Tissue_MNCs_FDR	Tissue_MNCs_Significant	Tissue_MNCs_Direction
ENSG00000284931.1_3	AC104389.5	protein_coding	-2.93574	0.130693	0.258801	2.27336e-12	9.66038e-10	Yes	Decreased
ENSG00000256663.1_5	AC112777.1	processed_pseudogene	-1.33186	0.397255	2.46751	2.54356e-06	0.000182038	Yes	Decreased
ENSG00000240040.6_7	AC244205.1	lncRNA	-1.84001	0.27932	-0.114326	2.33041e-06	0.000168558	Yes	Decreased
ENSG00000148926.10_4	ADM	protein_coding	-1.97183	0.25493	3.44002	1.52777e-09	3.05509e-07	Yes	Decreased
ENSG00000169877.10_3	AHSP	protein_coding	-5.5498	0.0213473	0.600369	7.76258e-30	1.50794e-26	Yes	Decreased
ENSG00000162433.15_4	AK4	protein_coding	-1.70076	0.307623	3.40415	1.1451e-08	1.97102e-06	Yes	Decreased
ENSG00000158578.21_6	ALAS2	protein_coding	-3.07109	0.11899	1.77876	6.56847e-19	5.03937e-16	Yes	Decreased
ENSG00000137124.8_5	ALDH1B1	protein_coding	-1.16219	0.446834	3.42138	1.98164e-05	0.00106507	Yes	Decreased
ENSG00000109321.11_4	AREG	protein_coding	-1.43564	0.369682	2.01073	1.83597e-06	0.00014185	Yes	Decreased
ENSG00000118520.14_2	ARG1	protein_coding	-1.37737	0.384919	1.3158	3.45659e-05	0.00169685	Yes	Decreased
ENSG00000105011.9_3	ASF1B	protein_coding	-1.09209	0.469081	2.94567	6.7515e-05	0.00294253	Yes	Decreased
ENSG00000178999.13_5	AURKB	protein_coding	-1.19833	0.435779	3.47908	2.23447e-06	0.000162483	Yes	Decreased
ENSG00000172232.10_3	AZU1	protein_coding	-1.14474	0.452271	7.33705	1.91621e-08	2.92771e-06	Yes	Decreased
ENSG00000069399.15_5	BCL3	protein_coding	-1.01733	0.49403	6.63836	3.52307e-08	4.79067e-06	Yes	Decreased
ENSG00000089685.15_5	BIRC5	protein_coding	-1.30889	0.403631	4.00704	1.44131e-08	2.33321e-06	Yes	Decreased
ENSG00000187479.7_5	C11orf96	protein_coding	-1.58948	0.332291	0.75203	1.97694e-05	0.00106507	Yes	Decreased
ENSG00000133742.13_5	CA1	protein_coding	-4.12392	0.0573556	2.63473	3.20335e-34	1.08898e-30	Yes	Decreased
ENSG00000104267.10_3	CA2	protein_coding	-1.46757	0.36159	2.4261	1.75303e-07	1.94725e-05	Yes	Decreased
ENSG00000277632.2_3	CCL3	protein_coding	-1.19822	0.435814	2.96549	2.28092e-05	0.00119292	Yes	Decreased
ENSG00000145386.10_3	CCNA2	protein_coding	-1.01467	0.494943	3.51008	5.02832e-05	0.00230997	Yes	Decreased
ENSG00000134057.15_4	CCNB1	protein_coding	-1.07263	0.475451	3.39027	2.08668e-05	0.00111273	Yes	Decreased
ENSG00000157456.8_4	CCNB2	protein_coding	-1.12423	0.458746	3.84646	2.01631e-06	0.000152321	Yes	Decreased
ENSG00000110092.3_2	CCND1	protein_coding	-1.2759	0.412966	7.26467	3.20673e-10	7.9282e-08	Yes	Decreased
ENSG00000162063.13_5	CCNF	protein_coding	-1.10035	0.466403	3.21778	2.4094e-05	0.00123169	Yes	Decreased
ENSG00000117399.14_3	CDC20	protein_coding	-1.48451	0.357369	3.15112	2.00897e-08	2.96935e-06	Yes	Decreased
ENSG00000164045.11_4	CDC25A	protein_coding	-1.19832	0.435782	3.68891	1.09313e-06	9.84395e-05	Yes	Decreased
ENSG00000093009.9_2	CDC45	protein_coding	-1.24919	0.420684	3.60866	1.11109e-06	9.87688e-05	Yes	Decreased
ENSG00000094804.12_5	CDC6	protein_coding	-1.18469	0.439919	3.75509	1.3234e-06	0.000112472	Yes	Decreased
ENSG00000146670.10_4	CDCA5	protein_coding	-1.0689	0.476684	4.44897	1.28424e-06	0.000111267	Yes	Decreased
ENSG00000134690.11_3	CDCA8	protein_coding	-1.06679	0.477379	3.44373	2.12648e-05	0.00112953	Yes	Decreased
ENSG00000100526.20_5	CDKN3	protein_coding	-1.28602	0.410081	1.83835	1.84781e-05	0.00101727	Yes	Decreased
ENSG00000117724.13_3	CENPF	protein_coding	-1.09658	0.467623	6.08781	6.56949e-09	1.16015e-06	Yes	Decreased
ENSG00000138180.15_2	CEP55	protein_coding	-1.03229	0.488934	2.84727	0.000145266	0.00556431	Yes	Decreased
ENSG00000114737.15_2	CISH	protein_coding	-1.03943	0.486518	4.99086	4.25022e-06	0.000288972	Yes	Decreased
ENSG00000105205.7_3	CLC	protein_coding	-1.71274	0.305081	2.6037	9.92833e-08	1.21627e-05	Yes	Decreased
ENSG00000092853.14_4	CLSPN	protein_coding	-1.05114	0.482587	4.77464	2.1467e-06	0.000158646	Yes	Decreased
ENSG00000130635.15_5	COL5A1	protein_coding	-1.16248	0.446743	4.43963	2.19839e-05	0.00115867	Yes	Decreased
ENSG00000100448.4_3	CTSG	protein_coding	-2.02577	0.245574	1.35329	8.72046e-08	1.0879e-05	Yes	Decreased
ENSG00000135047.15_3	CTSL	protein_coding	-1.83361	0.280562	3.0939	1.44668e-09	2.93734e-07	Yes	Decreased
ENSG00000107562.16_2	CXCL12	protein_coding	-8.83342	0.00219218	2.72013	1.33898e-59	9.10371e-56	Yes	Decreased
ENSG00000169429.11_4	CXCL8	protein_coding	-1.70543	0.30663	8.90288	5.21814e-19	4.43477e-16	Yes	Decreased
ENSG00000138061.12_5	CYP1B1	protein_coding	-1.88245	0.271222	4.12399	3.39058e-11	1.02456e-08	Yes	Decreased
ENSG00000207830.1	D86994.1	miRNA	-1.97362	0.254612	-1.49806	6.05859e-05	0.00269231	Yes	Decreased
ENSG00000207835.1	D87015.1	miRNA	-2.20909	0.216271	-0.584236	1.29373e-06	0.000111267	Yes	Decreased
ENSG00000239839.7_4	DEFA3	protein_coding	-1.83414	0.28046	0.789865	4.59056e-07	4.58988e-05	Yes	Decreased
ENSG00000126787.13_4	DLGAP5	protein_coding	-1.17027	0.444339	3.1707	1.24745e-05	0.000743983	Yes	Decreased
ENSG00000107447.8_3	DNTT	protein_coding	-1.17028	0.444335	8.31044	2.54392e-08	3.52982e-06	Yes	Decreased
ENSG00000158050.5_3	DUSP2	protein_coding	-1.30017	0.406078	5.82773	1.53427e-11	5.21575e-09	Yes	Decreased
ENSG00000129173.13_3	E2F8	protein_coding	-1.14628	0.451789	2.90352	3.80595e-05	0.00182874	Yes	Decreased
ENSG00000120738.8_3	EGR1	protein_coding	-1.64194	0.320425	7.42795	6.67074e-19	5.03937e-16	Yes	Decreased
ENSG00000122877.16_5	EGR2	protein_coding	-2.47279	0.180142	2.69575	1.95673e-15	1.26845e-12	Yes	Decreased
ENSG00000197561.7_3	ELANE	protein_coding	-1.47502	0.359728	6.71832	7.87842e-13	3.8261e-10	Yes	Decreased
ENSG00000136960.12_6	ENPP2	protein_coding	-1.71611	0.304367	2.21737	5.93723e-06	0.000391915	Yes	Decreased
ENSG00000116016.14_4	EPAS1	protein_coding	-1.29356	0.407944	3.53574	2.16414e-06	0.00015907	Yes	Decreased
ENSG00000121053.6_3	EPX	protein_coding	-2.32005	0.200261	2.33621	1.93039e-07	2.11689e-05	Yes	Decreased
ENSG00000124882.4_3	EREG	protein_coding	-1.14292	0.452844	3.86062	1.33692e-06	0.000112915	Yes	Decreased
ENSG00000135476.11_3	ESPL1	protein_coding	-1.15828	0.448047	3.85183	1.58391e-06	0.000127444	Yes	Decreased
ENSG00000174371.17_4	EXO1	protein_coding	-1.15294	0.449708	3.40194	1.30716e-05	0.000769472	Yes	Decreased
ENSG00000115414.19_6	FN1	protein_coding	-2.48214	0.178979	5.1508	1.43395e-21	1.6249e-18	Yes	Decreased
ENSG00000175592.8_3	FOSL1	protein_coding	-1.15008	0.450601	4.14385	2.10496e-06	0.000156411	Yes	Decreased
ENSG00000111206.12_4	FOXM1	protein_coding	-1.15734	0.448337	5.03581	1.81422e-08	2.80339e-06	Yes	Decreased
ENSG00000100350.14_3	FOXRED2	protein_coding	-1.24376	0.422272	3.66545	1.60773e-06	0.000127847	Yes	Decreased
ENSG00000123689.6_3	G0S2	protein_coding	-1.24294	0.422512	7.60913	1.34908e-08	2.23718e-06	Yes	Decreased
ENSG00000101003.10_3	GINS1	protein_coding	-1.27701	0.412649	2.50235	1.42392e-05	0.000831008	Yes	Decreased
ENSG00000131153.9_4	GINS2	protein_coding	-1.14867	0.45104	3.44355	7.96968e-06	0.00050641	Yes	Decreased
ENSG00000075218.19_4	GTSE1	protein_coding	-1.1596	0.447638	2.85242	1.96981e-05	0.00106507	Yes	Decreased
ENSG00000206172.8_3	HBA1	protein_coding	-2.64779	0.159564	1.56986	4.81588e-14	2.84723e-11	Yes	Decreased
ENSG00000188536.13_3	HBA2	protein_coding	-2.81514	0.142088	3.50737	9.16975e-24	1.2469e-20	Yes	Decreased
ENSG00000244734.4_4	HBB	protein_coding	-3.57286	0.0840353	7.08334	8.02288e-68	1.09095e-63	Yes	Decreased
ENSG00000223609.11_6	HBD	protein_coding	-3.98978	0.0629441	1.83096	2.2346e-30	5.06436e-27	Yes	Decreased
ENSG00000113070.8_3	HBEGF	protein_coding	-1.04098	0.485996	4.651	1.28908e-06	0.000111267	Yes	Decreased
ENSG00000196565.15_5	HBG2	protein_coding	-2.71969	0.151807	0.421218	2.86817e-11	9.0701e-09	Yes	Decreased
ENSG00000124610.4_2	HIST1H1A	protein_coding	-1.22313	0.428352	1.79483	3.83948e-05	0.00183835	Yes	Decreased
ENSG00000184357.4_2	HIST1H1B	protein_coding	-1.16848	0.444889	7.85587	2.86106e-11	9.0701e-09	Yes	Decreased
ENSG00000276368.1_2	HIST1H2AJ	protein_coding	-1.14347	0.452669	5.69673	6.00638e-10	1.36125e-07	Yes	Decreased
ENSG00000276410.3_3	HIST1H2BB	protein_coding	-1.03159	0.489169	4.88144	3.89013e-07	4.03801e-05	Yes	Decreased
ENSG00000185130.5_2	HIST1H2BL	protein_coding	-1.04369	0.485086	5.58614	2.19405e-08	3.17536e-06	Yes	Decreased
ENSG00000286522.1_1	HIST1H3B	protein_coding	-1.50678	0.351896	7.20953	8.69845e-17	6.22534e-14	Yes	Decreased
ENSG00000287080.1_1	HIST1H3C	protein_coding	-1.20171	0.434759	5.16599	1.44729e-09	2.93734e-07	Yes	Decreased
ENSG00000277775.1_2	HIST1H3F	protein_coding	-1.02468	0.49152	5.91	1.63502e-08	2.58523e-06	Yes	Decreased
ENSG00000273983.1_2	HIST1H3G	protein_coding	-1.47814	0.358952	5.05182	1.73479e-12	7.86322e-10	Yes	Decreased
ENSG00000197061.4_2	HIST1H4C	protein_coding	-1.36068	0.3894	6.01135	8.65426e-14	4.90336e-11	Yes	Decreased
ENSG00000277157.1_2	HIST1H4D	protein_coding	-1.47185	0.360519	4.83278	1.43803e-12	6.74287e-10	Yes	Decreased
ENSG00000276180.1_2	HIST1H4I	protein_coding	-1.17621	0.442511	4.31542	1.21858e-07	1.42847e-05	Yes	Decreased
ENSG00000275126.1_2	HIST1H4L	protein_coding	-1.05329	0.481867	3.96993	3.61961e-06	0.000248583	Yes	Decreased
ENSG00000123485.12_6	HJURP	protein_coding	-1.00702	0.497574	3.59375	4.60371e-05	0.00215124	Yes	Decreased
ENSG00000115457.10_5	IGFBP2	protein_coding	-1.73846	0.299688	3.33179	1.49837e-08	2.39704e-06	Yes	Decreased
ENSG00000141753.7_3	IGFBP4	protein_coding	-1.4152	0.374958	2.25247	1.09291e-06	9.84395e-05	Yes	Decreased
ENSG00000211895.5_4	IGHA1	IG_C_gene	-1.83197	0.280882	6.00246	8.30066e-23	1.02611e-19	Yes	Decreased
ENSG00000211890.3	IGHA2	IG_C_gene	-1.22912	0.426577	4.19074	1.76137e-07	1.94725e-05	Yes	Decreased
ENSG00000211896.7_4	IGHG1	IG_C_gene	-2.2788	0.206069	5.74234	8.22555e-32	2.23702e-28	Yes	Decreased
ENSG00000211893.4_6	IGHG2	IG_C_gene	-1.72838	0.301791	4.65223	1.95893e-15	1.26845e-12	Yes	Decreased
ENSG00000211897.9_5	IGHG3	IG_C_gene	-1.94083	0.260467	3.13692	2.40084e-13	1.20914e-10	Yes	Decreased
ENSG00000211945.2_3	IGHV1-18	IG_V_gene	-1.63938	0.320994	0.833247	1.39801e-06	0.000115916	Yes	Decreased
ENSG00000211934.3_2	IGHV1-2	IG_V_gene	-1.7813	0.290921	1.64654	1.27508e-08	2.14057e-06	Yes	Decreased
ENSG00000211950.2_2	IGHV1-24	IG_V_gene	-3.40247	0.09457	-0.115294	1.55101e-14	9.58667e-12	Yes	Decreased
ENSG00000211962.2_3	IGHV1-46	IG_V_gene	-1.9042	0.267165	-0.0957388	5.45627e-07	5.30755e-05	Yes	Decreased
ENSG00000211973.2_2	IGHV1-69	IG_V_gene	-1.74015	0.299338	0.389751	1.43827e-06	0.000117817	Yes	Decreased
ENSG00000280411.1_4	IGHV1-69D	IG_V_gene	-1.72717	0.302044	0.401157	1.66615e-06	0.000130961	Yes	Decreased
ENSG00000211937.3_4	IGHV2-5	IG_V_gene	-2.1898	0.219181	0.941555	5.84024e-10	1.34603e-07	Yes	Decreased
ENSG00000211941.3_3	IGHV3-11	IG_V_gene	-1.65027	0.318581	0.795518	1.56819e-06	0.00012693	Yes	Decreased
ENSG00000211943.2_3	IGHV3-15	IG_V_gene	-1.67859	0.312388	1.33246	1.76001e-07	1.94725e-05	Yes	Decreased
ENSG00000211946.3_5	IGHV3-20	IG_V_gene	-2.13015	0.228434	-0.609539	1.11858e-06	9.87688e-05	Yes	Decreased
ENSG00000211947.2_4	IGHV3-21	IG_V_gene	-2.22999	0.21316	0.336714	2.70527e-09	5.10921e-07	Yes	Decreased
ENSG00000211949.3_4	IGHV3-23	IG_V_gene	-1.49929	0.353727	2.02682	4.05441e-07	4.11432e-05	Yes	Decreased
ENSG00000270550.1_4	IGHV3-30	IG_V_gene	-2.15661	0.224283	1.63552	6.67842e-12	2.45441e-09	Yes	Decreased
ENSG00000211955.2_2	IGHV3-33	IG_V_gene	-1.99742	0.250447	0.292754	1.07408e-06	9.84395e-05	Yes	Decreased
ENSG00000211964.3_2	IGHV3-48	IG_V_gene	-1.69801	0.308211	0.325195	2.78648e-06	0.000196324	Yes	Decreased
ENSG00000211965.4_3	IGHV3-49	IG_V_gene	-2.00012	0.24998	-0.31216	4.34824e-07	4.37981e-05	Yes	Decreased
ENSG00000211967.3_3	IGHV3-53	IG_V_gene	-1.61102	0.327367	0.0776453	1.09099e-05	0.000659346	Yes	Decreased
ENSG00000282600.2_4	IGHV3-69-1	IG_V_pseudogene	-2.12507	0.22924	-0.0977533	6.90794e-08	9.03213e-06	Yes	Decreased
ENSG00000211938.2_3	IGHV3-7	IG_V_gene	-1.58793	0.332648	1.79311	1.30074e-07	1.51174e-05	Yes	Decreased
ENSG00000224650.2_2	IGHV3-74	IG_V_gene	-1.54155	0.343516	0.628237	2.33236e-05	0.00120591	Yes	Decreased
ENSG00000211940.2	IGHV3-9	IG_V_gene	-2.38779	0.191075	0.833951	1.06063e-09	2.25351e-07	Yes	Decreased
ENSG00000211959.2_3	IGHV4-39	IG_V_gene	-1.82944	0.281373	1.7019	4.55878e-09	8.26537e-07	Yes	Decreased
ENSG00000211936.2	IGHV4-4	IG_V_gene	-1.70535	0.306646	0.50659	1.55976e-06	0.00012693	Yes	Decreased
ENSG00000224373.3_2	IGHV4-59	IG_V_gene	-1.28577	0.410152	1.03939	8.60394e-05	0.00362218	Yes	Decreased
ENSG00000211966.2_3	IGHV5-51	IG_V_gene	-1.73672	0.300051	1.33998	1.09033e-07	1.30055e-05	Yes	Decreased
ENSG00000211592.8_3	IGKC	IG_C_gene	-1.68257	0.311527	6.6426	5.77881e-21	6.04464e-18	Yes	Decreased
ENSG00000211597.2_3	IGKJ1	IG_J_gene	-1.24457	0.422033	1.67703	3.61224e-05	0.00176055	Yes	Decreased
ENSG00000211596.3_3	IGKJ2	IG_J_gene	-1.87453	0.272716	-0.119848	1.60615e-06	0.000127847	Yes	Decreased
ENSG00000211595.2_3	IGKJ3	IG_J_gene	-1.52476	0.347538	-0.22778	5.57465e-05	0.00251007	Yes	Decreased
ENSG00000211594.2_5	IGKJ4	IG_J_gene	-1.47326	0.360166	0.715788	1.27498e-05	0.000753789	Yes	Decreased
ENSG00000211593.2_3	IGKJ5	IG_J_gene	-1.50314	0.352785	-0.169662	5.86214e-05	0.00261355	Yes	Decreased
ENSG00000243290.3_2	IGKV1-12	IG_V_gene	-2.74698	0.148963	-0.941014	1.17739e-08	2.00126e-06	Yes	Decreased
ENSG00000244575.3_3	IGKV1-27	IG_V_gene	-1.71203	0.305231	-0.605565	2.80596e-05	0.00141316	Yes	Decreased
ENSG00000243466.1_2	IGKV1-5	IG_V_gene	-1.84913	0.27756	2.16511	3.13637e-10	7.89785e-08	Yes	Decreased
ENSG00000239855.1_4	IGKV1-6	IG_V_gene	-2.97849	0.126877	-0.758123	2.23342e-10	5.84039e-08	Yes	Decreased
ENSG00000240671.4_3	IGKV1-8	IG_V_gene	-2.3574	0.195143	-0.820736	8.13865e-07	7.58009e-05	Yes	Decreased
ENSG00000241755.1_2	IGKV1-9	IG_V_gene	-1.95234	0.258397	0.283484	1.06674e-07	1.29513e-05	Yes	Decreased
ENSG00000241351.3_3	IGKV3-11	IG_V_gene	-1.93851	0.260886	1.39859	9.09832e-10	1.99547e-07	Yes	Decreased
ENSG00000244437.1_3	IGKV3-15	IG_V_gene	-2.26855	0.207539	-0.0171299	4.81845e-09	8.62123e-07	Yes	Decreased
ENSG00000239951.1_3	IGKV3-20	IG_V_gene	-1.29412	0.407784	2.34569	4.41069e-06	0.000296914	Yes	Decreased
ENSG00000211598.2_3	IGKV4-1	IG_V_gene	-1.98894	0.251924	2.58356	3.04146e-12	1.21641e-09	Yes	Decreased
ENSG00000211675.2_3	IGLC1	IG_C_gene	-1.81085	0.285023	2.4988	2.29928e-10	5.89916e-08	Yes	Decreased
ENSG00000211677.2_2	IGLC2	IG_C_gene	-1.75503	0.296267	1.45333	2.28576e-08	3.23498e-06	Yes	Decreased
ENSG00000211679.2_2	IGLC3	IG_C_gene	-1.85446	0.276537	2.06695	3.96453e-10	9.62672e-08	Yes	Decreased
ENSG00000211678.2_2	IGLJ3	IG_J_gene	-1.64736	0.319223	-0.715542	0.000146828	0.00560833	Yes	Decreased
ENSG00000128322.7_3	IGLL1	protein_coding	-1.97961	0.253558	3.37416	8.65091e-11	2.50287e-08	Yes	Decreased
ENSG00000254709.7_3	IGLL5	protein_coding	-1.73905	0.299567	2.56235	7.8876e-10	1.75829e-07	Yes	Decreased
ENSG00000211653.2_2	IGLV1-40	IG_V_gene	-1.31743	0.401248	1.40937	2.6889e-05	0.00136943	Yes	Decreased
ENSG00000211651.3_3	IGLV1-44	IG_V_gene	-2.20275	0.217224	0.972227	5.30591e-10	1.24396e-07	Yes	Decreased
ENSG00000211648.2_2	IGLV1-47	IG_V_gene	-2.14254	0.226481	0.560191	2.18066e-09	4.23608e-07	Yes	Decreased
ENSG00000211644.3_4	IGLV1-51	IG_V_gene	-1.52955	0.346385	0.240046	3.23037e-05	0.00160828	Yes	Decreased
ENSG00000211668.2_2	IGLV2-11	IG_V_gene	-1.81069	0.285055	0.542511	2.12449e-07	2.31111e-05	Yes	Decreased
ENSG00000211666.2_2	IGLV2-14	IG_V_gene	-1.63638	0.321662	1.65797	1.50127e-07	1.71549e-05	Yes	Decreased
ENSG00000211660.3_3	IGLV2-23	IG_V_gene	-2.05168	0.241203	0.631145	3.62052e-09	6.65296e-07	Yes	Decreased
ENSG00000278196.3_3	IGLV2-8	IG_V_gene	-2.12947	0.228543	0.103334	1.77473e-08	2.77389e-06	Yes	Decreased
ENSG00000211673.2_2	IGLV3-1	IG_V_gene	-2.4297	0.185604	0.822084	2.72359e-12	1.12229e-09	Yes	Decreased
ENSG00000211662.2_2	IGLV3-21	IG_V_gene	-2.36766	0.193759	1.17839	3.42013e-12	1.32877e-09	Yes	Decreased
ENSG00000211659.2_2	IGLV3-25	IG_V_gene	-1.65195	0.318211	0.949416	1.40764e-06	0.000116006	Yes	Decreased
ENSG00000211637.2_2	IGLV4-69	IG_V_gene	-1.79337	0.288497	-0.480068	1.48736e-05	0.000856998	Yes	Decreased
ENSG00000211640.4_2	IGLV6-57	IG_V_gene	-1.68507	0.310987	0.302802	1.04217e-05	0.000632651	Yes	Decreased
ENSG00000211649.3_3	IGLV7-46	IG_V_gene	-1.79408	0.288356	-0.284999	9.68311e-06	0.000599425	Yes	Decreased
[truncated: 13,443 more rows]

## Sheet: Table5D.TissueEffect.VLBs
Ensembl_ID	Gene_Name	Gene_Type	Tissue_VLBs_ log2FC	Tissue_VLBs_ FC	Tissue_VLBs_ logCPM	Tissue_VLBs_P-Value	Tissue_VLBs_FDR	Tissue_VLBs_Significant	Tissue_VLBs_Direction
[truncated: 13,194 more rows]

[truncated: 2 more sheets: Table5E.TissueEffect.Overlap, Table5F.MNCsVsVLBs]
