# Supplementary material for: Verification of prognostic expression biomarkers is improved by examining enriched leukemic blasts rather than mononuclear cells from acute myeloid leukemia patients
Source: Biomark Res. 2023 Mar 16;11:31. doi: 10.1186/s40364-023-00461-0 (PMC10022072; doi:10.1186/s40364-023-00461-0)
Supplement: Supplementary file 1 — Additional file 1: Supplemental Methods. Supplemental Figure 1. Genomic landscape of mutations in various cohorts of patients used for the study. Supplemental Figure 2. Quality Control Assessments of RNAseq Data. Supplemental Figure 3. Principal Component (PC) Analyses of QC Data. Supplemental Figure 4. QQ plots of observed and expected results. Supplemental Figure 5. LSC17 score applied to RNAseq data from bulk MNCs and VLBsCD34+. Supplemental Table 1. Genetic Sequencing Data. Supplemental Table 2. RNA Sequencing Data. Supplemental Table 3. QRT-PCR Assays. Supplemental Table 4. Characteristics of included and excluded patients. Supplemental Table 5. Comparisons to assess the impact of batch, instrument, and tissue source on transcript profiles. Supplemental Table 6. Expression changes associated with patient characteristics. Supplemental Table 7. Pathways associated with DEGs and patient characteristics. Supplemental Table 8. Expression changes and pathways associated with clinical outcomes. Supplemental Table 9. Prognostic significance of LSC17 in RNA from MNCs and VLBsCD34+ from the discovery cohort. [file 40364_2023_461_MOESM1_ESM.zip › Stirewalt_Sup.Table6.Expression&PatientCharacteristics.xlsx]

## Sheet: Table6A.GenderCorrelation
Notes					Number of transcripts		Significant in VLB		Total
Model	Linear regression: log2(GE) ~ Gender						Yes	No
FC	Fold change of GE in male compared to female				Significant in MNC	Yes	4	8	12
CI	95% confidence interval of FC					No	4	12523	12527
P	P value of Wald test H0: FC = 1 vs H1: FC ≠ 1				Total		8	12531	12539
FDR	False discovery rate based on P
Significance	FDR<0.1 and FC>2 or <0.5
Ensembl_ID	Gene_symbol	MNC						VLB						Overlap
		MNC_FC	MNC_CI	MNC_P-Value	MNC_FDR	MNC_Significant	MNC_Direction	VLB_FC	VLB_CI	VLB_P-Value	VLB_FDR	VLB_Significant	VLB_Direction
ENSG00000229807.12_5	XIST	0.0288236	(0.0226, 0.0368)	3.84042e-48	4.81551e-44	Yes	Decreased	0.0255797	(0.0194, 1.35)	2.19337e-44	2.75026e-40	Yes	Decreased	Yes
ENSG00000092964.18_6	DPYSL2	2.2586	(1.53, 3.33)	7.91045e-05	0.0207577	Yes	Increased	2.36946	(1.59, 7.72)	5.75602e-05	0.0216004	Yes	Increased	Yes
ENSG00000140968.11_5	IRF8	2.38256	(1.5, 3.77)	0.00036207	0.0423378	Yes	Increased	2.69071	(1.57, 11.1)	0.000515579	0.0834957	Yes	Increased	Yes
ENSG00000067048.17_5	DDX3Y	23.34	(17.9, 30.5)	1.28037e-40	8.02725e-37	Yes	Increased	25.7503	(18.3, 79600000)	4.29276e-33	2.69135e-29	Yes	Increased	Yes
ENSG00000252113.1	RNU6-523P	0.419322	(0.321, 0.548)	7.03894e-09	8.02375e-06	Yes	Decreased	0.506889	(0.391, 1.84)	1.71093e-06	0.00160286	No	N/A	No
ENSG00000212456.1	RNVU1-13	0.400001	(0.237, 0.674)	0.000870179	0.0634371	Yes	Decreased	0.437789	(0.253, 2.34)	0.00390474	0.173188	No	N/A	No
ENSG00000132386.11_3	SERPINF1	2.3074	(1.64, 3.25)	6.59815e-06	0.00376065	Yes	Increased	1.86999	(1.37, 4.98)	0.000137632	0.0373913	No	N/A	No
ENSG00000186818.12_5	LILRB4	2.09875	(1.44, 3.05)	0.000192623	0.0307386	Yes	Increased	1.88066	(1.34, 5.17)	0.000422348	0.0747166	No	N/A	No
ENSG00000121807.5_4	CCR2	2.21583	(1.51, 3.25)	0.000102867	0.0228634	Yes	Increased	1.9062	(1.39, 5.15)	0.000140159	0.0373913	No	N/A	No
ENSG00000134061.5_3	CD180	2.06594	(1.46, 2.93)	9.7276e-05	0.0228634	Yes	Increased	1.98438	(1.38, 5.69)	0.000373162	0.0708951	No	N/A	No
ENSG00000112799.9_3	LY86	2.20134	(1.39, 3.49)	0.00115216	0.0694765	Yes	Increased	2.0344	(1.27, 6.54)	0.00375301	0.173188	No	N/A	No
ENSG00000237541.3_2	HLA-DQA2	2.861	(1.56, 5.25)	0.00101032	0.0683058	Yes	Increased	2.63151	(1.43, 11.4)	0.00261478	0.156874	No	N/A	No
ENSG00000163661.4_3	PTX3	0.572344	(0.377, 0.868)	0.0100747	0.156733	No	N/A	0.480259	(0.327, 2.05)	0.000320825	0.0628566	Yes	Decreased	No
ENSG00000019991.18_6	HGF	1.88481	(1.29, 2.75)	0.00135352	0.07131	No	N/A	2.08974	(1.4, 6.33)	0.000451739	0.0775939	Yes	Increased	No
ENSG00000096060.14_2	FKBP5	1.9934	(1.48, 2.69)	1.77447e-05	0.00768101	No	N/A	2.10058	(1.53, 5.9)	1.55303e-05	0.00885155	Yes	Increased	No
ENSG00000121966.6_2	CXCR4	1.86675	(1.27, 2.74)	0.00201194	0.0861072	No	N/A	2.45099	(1.53, 8.75)	0.000319801	0.0628566	Yes	Increased	No
ENSG00000271818.1	7SK	0.882829	(0.767, 1.02)	0.0855121	0.371682	No	N/A	0.883121	(0.772, 2.11)	0.0725767	0.41663	No	N/A	N/A
ENSG00000268895.6_6	A1BG-AS1	0.969478	(0.837, 1.12)	0.680061	0.868359	No	N/A	0.982401	(0.85, 2.28)	0.81097	0.940885	No	N/A	N/A
ENSG00000094914.13_4	AAAS	1.08979	(0.961, 1.24)	0.182544	0.501291	No	N/A	1.11909	(0.991, 2.45)	0.0731514	0.41663	No	N/A	N/A
ENSG00000109576.14_4	AADAT	0.880249	(0.688, 1.13)	0.311969	0.633383	No	N/A	0.902237	(0.665, 2.54)	0.511177	0.798309	No	N/A	N/A
ENSG00000103591.12_3	AAGAB	0.992337	(0.898, 1.1)	0.879727	0.958375	No	N/A	0.962567	(0.864, 2.17)	0.492842	0.789744	No	N/A	N/A
ENSG00000115977.19_5	AAK1	1.01561	(0.909, 1.13)	0.785397	0.917732	No	N/A	1.04106	(0.926, 2.31)	0.502849	0.795212	No	N/A	N/A
ENSG00000087884.14_6	AAMDC	0.96087	(0.86, 1.07)	0.483262	0.760209	No	N/A	0.998467	(0.886, 2.25)	0.979981	0.99361	No	N/A	N/A
ENSG00000127837.9_2	AAMP	1.06515	(0.973, 1.17)	0.174172	0.490056	No	N/A	1.05143	(0.967, 2.25)	0.240844	0.608985	No	N/A	N/A
ENSG00000131043.12_4	AAR2	0.969114	(0.868, 1.08)	0.577848	0.816111	No	N/A	0.99847	(0.883, 2.26)	0.980507	0.993696	No	N/A	N/A
ENSG00000090861.15_3	AARS	1.43613	(1.14, 1.81)	0.00308264	0.100668	No	N/A	1.4379	(1.13, 3.45)	0.00411618	0.177364	No	N/A	N/A
ENSG00000124608.5_4	AARS2	0.901978	(0.799, 1.02)	0.0980357	0.391399	No	N/A	0.945801	(0.837, 2.18)	0.37599	0.714721	No	N/A	N/A
ENSG00000266967.7_4	AARSD1	0.951595	(0.873, 1.04)	0.260797	0.586871	No	N/A	1.02629	(0.937, 2.23)	0.579802	0.833828	No	N/A	N/A
ENSG00000157426.14_3	AASDH	1.01876	(0.914, 1.14)	0.73702	0.894692	No	N/A	1.03128	(0.924, 2.28)	0.583193	0.83535	No	N/A	N/A
ENSG00000149313.11_3	AASDHPPT	1.06567	(0.957, 1.19)	0.249293	0.574312	No	N/A	1.08313	(0.971, 2.36)	0.156435	0.529394	No	N/A	N/A
ENSG00000215458.8_6	AATBC	1.15413	(0.9, 1.48)	0.262451	0.588707	No	N/A	0.958763	(0.81, 2.3)	0.624416	0.859352	No	N/A	N/A
ENSG00000275700.5_4	AATF	0.999662	(0.915, 1.09)	0.994053	0.997314	No	N/A	1.01572	(0.922, 2.23)	0.754087	0.918099	No	N/A	N/A
ENSG00000165029.16_3	ABCA1	0.905572	(0.685, 1.2)	0.488203	0.763034	No	N/A	0.843449	(0.617, 2.45)	0.287901	0.653139	No	N/A	N/A
ENSG00000107331.17_5	ABCA2	0.762936	(0.59, 0.987)	0.0418917	0.278478	No	N/A	0.813297	(0.622, 2.3)	0.133441	0.504297	No	N/A	N/A
ENSG00000064687.12_2	ABCA7	1.10733	(0.89, 1.38)	0.36334	0.673567	No	N/A	1.13042	(0.88, 2.81)	0.340593	0.692403	No	N/A	N/A
ENSG00000085563.14_5	ABCB1	0.83591	(0.596, 1.17)	0.301388	0.625679	No	N/A	0.884669	(0.62, 2.64)	0.501273	0.794322	No	N/A	N/A
ENSG00000135776.5_3	ABCB10	1.0674	(0.881, 1.29)	0.506027	0.772027	No	N/A	1.11916	(0.982, 2.48)	0.0949081	0.451988	No	N/A	N/A
ENSG00000131269.18_6	ABCB7	0.929724	(0.85, 1.02)	0.116016	0.41667	No	N/A	0.932698	(0.849, 2.1)	0.148432	0.519451	No	N/A	N/A
ENSG00000197150.12_6	ABCB8	1.01907	(0.93, 1.12)	0.685877	0.871621	No	N/A	1.02239	(0.919, 2.26)	0.684456	0.88863	No	N/A	N/A
ENSG00000103222.19_4	ABCC1	0.853102	(0.705, 1.03)	0.104915	0.401185	No	N/A	0.848595	(0.707, 2.16)	0.0817631	0.428819	No	N/A	N/A
ENSG00000124574.15_5	ABCC10	0.971678	(0.875, 1.08)	0.591587	0.822932	No	N/A	0.980203	(0.878, 2.2)	0.721515	0.904256	No	N/A	N/A
ENSG00000125257.16_6	ABCC4	0.808129	(0.618, 1.06)	0.122677	0.426696	No	N/A	0.8225	(0.618, 2.35)	0.183017	0.558493	No	N/A	N/A
ENSG00000114770.17_5	ABCC5	0.951779	(0.778, 1.16)	0.631573	0.844544	No	N/A	0.944566	(0.79, 2.3)	0.532623	0.810014	No	N/A	N/A
ENSG00000101986.12_3	ABCD1	1.1962	(1.03, 1.39)	0.0192332	0.203001	No	N/A	1.10347	(0.948, 2.5)	0.207658	0.581861	No	N/A	N/A
ENSG00000117528.13_4	ABCD3	0.951285	(0.811, 1.12)	0.540295	0.790565	No	N/A	0.973953	(0.818, 2.34)	0.768255	0.925019	No	N/A	N/A
ENSG00000119688.21_6	ABCD4	0.923231	(0.826, 1.03)	0.16213	0.475766	No	N/A	0.961217	(0.863, 2.17)	0.47553	0.777098	No	N/A	N/A
ENSG00000164163.11_4	ABCE1	1.02605	(0.912, 1.15)	0.670172	0.864091	No	N/A	1.04585	(0.927, 2.33)	0.469322	0.774115	No	N/A	N/A
ENSG00000204574.13_5	ABCF1	0.921974	(0.819, 1.04)	0.182403	0.501128	No	N/A	0.925932	(0.812, 2.17)	0.254444	0.621007	No	N/A	N/A
ENSG00000033050.9_4	ABCF2	1.09927	(0.952, 1.27)	0.199518	0.520995	No	N/A	1.10478	(0.945, 2.52)	0.215218	0.588319	No	N/A	N/A
ENSG00000285292.1_3	ABCF2	1.12813	(0.962, 1.32)	0.140331	0.449454	No	N/A	1.13819	(0.958, 2.61)	0.143318	0.51433	No	N/A	N/A
ENSG00000161204.11_4	ABCF3	0.909559	(0.833, 0.993)	0.0369691	0.264928	No	N/A	0.92456	(0.835, 2.1)	0.134241	0.505633	No	N/A	N/A
ENSG00000160179.18_6	ABCG1	0.822306	(0.63, 1.07)	0.152988	0.466175	No	N/A	0.902386	(0.653, 2.58)	0.535564	0.811494	No	N/A	N/A
ENSG00000144827.9_3	ABHD10	1.11367	(0.969, 1.28)	0.131736	0.438218	No	N/A	1.12589	(0.974, 2.52)	0.111264	0.477786	No	N/A	N/A
ENSG00000106077.18_2	ABHD11	0.942813	(0.831, 1.07)	0.364323	0.674265	No	N/A	0.937086	(0.816, 2.2)	0.360325	0.70622	No	N/A	N/A
ENSG00000100997.19_5	ABHD12	1.03144	(0.945, 1.13)	0.488361	0.763034	No	N/A	0.94717	(0.851, 2.15)	0.321119	0.676895	No	N/A	N/A
ENSG00000139826.6_3	ABHD13	0.952867	(0.863, 1.05)	0.340475	0.656398	No	N/A	0.955438	(0.849, 2.18)	0.449081	0.76384	No	N/A	N/A
ENSG00000248487.9_4	ABHD14A	0.883827	(0.784, 0.997)	0.0467788	0.290952	No	N/A	0.907996	(0.792, 2.15)	0.171252	0.548035	No	N/A	N/A
ENSG00000114779.19_5	ABHD14B	0.88968	(0.788, 1.01)	0.0633964	0.332429	No	N/A	0.901425	(0.791, 2.13)	0.124392	0.492942	No	N/A	N/A
ENSG00000168792.5_3	ABHD15	1.23024	(1.01, 1.5)	0.0442194	0.284507	No	N/A	1.24058	(1.02, 2.88)	0.0344286	0.327542	No	N/A	N/A
ENSG00000204427.12_4	ABHD16A	0.961412	(0.891, 1.04)	0.31493	0.635384	No	N/A	0.976833	(0.902, 2.13)	0.567228	0.827512	No	N/A	N/A
ENSG00000129968.15_2	ABHD17A	1.02611	(0.937, 1.12)	0.580057	0.816792	No	N/A	1.02919	(0.932, 2.25)	0.571385	0.829812	No	N/A	N/A
ENSG00000107362.13_3	ABHD17B	1.01108	(0.836, 1.22)	0.909973	0.970688	No	N/A	1.09805	(0.921, 2.55)	0.298845	0.659955	No	N/A	N/A
ENSG00000136379.12_6	ABHD17C	1.26989	(0.9, 1.79)	0.176695	0.493338	No	N/A	1.33301	(0.926, 3.63)	0.125816	0.495089	No	N/A	N/A
ENSG00000164074.15_4	ABHD18	1.08027	(0.97, 1.2)	0.163382	0.477429	No	N/A	1.10466	(0.994, 2.39)	0.0670348	0.405084	No	N/A	N/A
ENSG00000140526.18_4	ABHD2	1.01942	(0.881, 1.18)	0.796548	0.922587	No	N/A	1.01843	(0.865, 2.39)	0.827442	0.947075	No	N/A	N/A
ENSG00000158201.10_5	ABHD3	1.05611	(0.928, 1.2)	0.411823	0.709125	No	N/A	1.06791	(0.932, 2.4)	0.347603	0.697374	No	N/A	N/A
ENSG00000100439.10_2	ABHD4	0.852072	(0.668, 1.09)	0.200299	0.521687	No	N/A	0.925919	(0.704, 2.5)	0.583345	0.835464	No	N/A	N/A
ENSG00000011198.9_6	ABHD5	0.939304	(0.792, 1.11)	0.472411	0.753633	No	N/A	0.915342	(0.808, 2.14)	0.167672	0.543401	No	N/A	N/A
ENSG00000127220.6_4	ABHD8	1.07375	(0.939, 1.23)	0.299594	0.624022	No	N/A	1.01623	(0.872, 2.36)	0.836902	0.949032	No	N/A	N/A
ENSG00000136754.17_5	ABI1	0.9255	(0.855, 1)	0.058226	0.320077	No	N/A	0.942031	(0.871, 2.08)	0.137164	0.508064	No	N/A	N/A
ENSG00000138443.16_5	ABI2	0.880074	(0.728, 1.06)	0.191471	0.511359	No	N/A	0.880146	(0.705, 2.3)	0.261067	0.628796	No	N/A	N/A
ENSG00000108798.9_6	ABI3	1.36084	(1.06, 1.74)	0.0159474	0.187584	No	N/A	1.20282	(0.96, 2.88)	0.11223	0.479908	No	N/A	N/A
ENSG00000119328.12_4	ABITRAM	1.03148	(0.922, 1.15)	0.590754	0.822595	No	N/A	1.02574	(0.909, 2.3)	0.680218	0.886617	No	N/A	N/A
ENSG00000097007.18_5	ABL1	0.994455	(0.894, 1.11)	0.918292	0.973492	No	N/A	1.01226	(0.904, 2.26)	0.833486	0.94846	No	N/A	N/A
ENSG00000143322.21_5	ABL2	1.00226	(0.915, 1.1)	0.9612	0.989044	No	N/A	1.00953	(0.93, 2.19)	0.821861	0.945615	No	N/A	N/A
ENSG00000099204.20_6	ABLIM1	0.656521	(0.489, 0.882)	0.00632879	0.133308	No	N/A	0.762537	(0.533, 2.43)	0.142026	0.51369	No	N/A	N/A
ENSG00000175164.15_5	ABO	0.954463	(0.691, 1.32)	0.777691	0.914514	No	N/A	1.04476	(0.724, 2.98)	0.815472	0.94265	No	N/A	N/A
ENSG00000159842.15_5	ABR	1.08321	(0.864, 1.36)	0.490331	0.7639	No	N/A	1.04408	(0.793, 2.71)	0.758777	0.920686	No	N/A	N/A
ENSG00000146386.8_3	ABRACL	1.10604	(0.951, 1.29)	0.19486	0.515584	No	N/A	1.12989	(0.964, 2.57)	0.136276	0.507958	No	N/A	N/A
ENSG00000163322.14_6	ABRAXAS1	0.921604	(0.826, 1.03)	0.147385	0.457895	No	N/A	0.960628	(0.857, 2.18)	0.49112	0.788092	No	N/A	N/A
ENSG00000165660.8_6	ABRAXAS2	1.12524	(0.989, 1.28)	0.0771733	0.359542	No	N/A	1.12136	(0.981, 2.49)	0.0959776	0.452863	No	N/A	N/A
ENSG00000146109.5_3	ABT1	0.966369	(0.872, 1.07)	0.516388	0.776926	No	N/A	0.987067	(0.893, 2.19)	0.798836	0.938059	No	N/A	N/A
ENSG00000114626.18_5	ABTB1	1.03921	(0.862, 1.25)	0.686993	0.871786	No	N/A	1.08075	(0.858, 2.66)	0.511238	0.798309	No	N/A	N/A
ENSG00000166016.6_4	ABTB2	0.944798	(0.733, 1.22)	0.661869	0.860109	No	N/A	0.981876	(0.742, 2.61)	0.898602	0.968421	No	N/A	N/A
ENSG00000286508.1_1	AC000050.1	0.797455	(0.548, 1.16)	0.240903	0.565883	No	N/A	0.989831	(0.689, 2.85)	0.955974	0.98707	No	N/A	N/A
ENSG00000287932.1_1	AC000065.2	0.804162	(0.633, 1.02)	0.0781159	0.359542	No	N/A	0.877495	(0.708, 2.28)	0.235829	0.606842	No	N/A	N/A
ENSG00000284874.1_2	AC000093.1	0.911363	(0.723, 1.15)	0.435271	0.727424	No	N/A	1.02788	(0.795, 2.63)	0.833959	0.948582	No	N/A	N/A
ENSG00000285772.1_1	AC000120.2	1.08884	(0.899, 1.32)	0.386575	0.689806	No	N/A	1.08636	(0.9, 2.56)	0.38913	0.724342	No	N/A	N/A
ENSG00000285953.1_1	AC000120.3	1.00896	(0.91, 1.12)	0.865838	0.952747	No	N/A	1.02562	(0.924, 2.26)	0.634415	0.864693	No	N/A	N/A
ENSG00000265975.1_6	AC002091.1	0.997093	(0.861, 1.15)	0.968982	0.990009	No	N/A	0.941284	(0.8, 2.26)	0.465991	0.771769	No	N/A	N/A
ENSG00000266389.1_6	AC002091.2	0.96933	(0.806, 1.17)	0.742277	0.897186	No	N/A	0.94796	(0.788, 2.32)	0.572429	0.830654	No	N/A	N/A
ENSG00000258924.4_7	AC002094.1	1.01647	(0.935, 1.1)	0.70165	0.879271	No	N/A	0.982653	(0.9, 2.16)	0.696085	0.892854	No	N/A	N/A
ENSG00000248101.2_7	AC002116.1	1.00672	(0.932, 1.09)	0.865441	0.952662	No	N/A	1.08767	(0.999, 2.31)	0.0550021	0.382962	No	N/A	N/A
ENSG00000235560.4_6	AC002310.1	0.962434	(0.834, 1.11)	0.602545	0.828197	No	N/A	1.0065	(0.869, 2.33)	0.931159	0.979639	No	N/A	N/A
ENSG00000261459.1_7	AC002310.4	1.04757	(0.942, 1.17)	0.393768	0.695907	No	N/A	1.06412	(0.95, 2.34)	0.284705	0.649923	No	N/A	N/A
ENSG00000236472.1_5	AC002401.1	1.02188	(0.9, 1.16)	0.739294	0.896283	No	N/A	1.02243	(0.929, 2.24)	0.651621	0.874001	No	N/A	N/A
ENSG00000237819.5_5	AC002454.1	0.933176	(0.648, 1.34)	0.710687	0.882889	No	N/A	1.03293	(0.717, 2.95)	0.862134	0.95802	No	N/A	N/A
ENSG00000260188.1_6	AC002464.1	1.05717	(0.874, 1.28)	0.568008	0.809071	No	N/A	1.17276	(0.986, 2.68)	0.0750279	0.418308	No	N/A	N/A
ENSG00000285314.1_3	AC002470.2	0.984232	(0.877, 1.1)	0.788296	0.918777	No	N/A	0.989229	(0.875, 2.24)	0.863043	0.958307	No	N/A	N/A
ENSG00000239291.1_5	AC002558.1	0.88367	(0.722, 1.08)	0.233715	0.559374	No	N/A	0.857903	(0.689, 2.26)	0.172891	0.549572	No	N/A	N/A
ENSG00000262265.2_7	AC002558.3	0.857244	(0.705, 1.04)	0.126862	0.43224	No	N/A	0.825934	(0.662, 2.21)	0.093658	0.449781	No	N/A	N/A
ENSG00000268193.5_6	AC002985.1	0.976514	(0.827, 1.15)	0.780072	0.915597	No	N/A	0.993864	(0.836, 2.37)	0.944392	0.983628	No	N/A	N/A
ENSG00000257767.3_7	AC002996.1	1.01971	(0.706, 1.47)	0.917333	0.973388	No	N/A	0.805719	(0.543, 2.6)	0.286778	0.652142	No	N/A	N/A
ENSG00000268133.1_6	AC003002.1	0.857199	(0.757, 0.971)	0.017346	0.194871	No	N/A	0.874211	(0.777, 2.06)	0.0275194	0.310332	No	N/A	N/A
ENSG00000268533.1_6	AC003002.2	0.911971	(0.814, 1.02)	0.116627	0.417119	No	N/A	0.950368	(0.849, 2.16)	0.378103	0.715931	No	N/A	N/A
ENSG00000269533.5_6	AC003002.3	0.89025	(0.801, 0.99)	0.0338256	0.255778	No	N/A	0.933756	(0.844, 2.11)	0.187243	0.563572	No	N/A	N/A
ENSG00000269026.2_6	AC003006.1	0.837756	(0.735, 0.955)	0.00945169	0.151193	No	N/A	0.890292	(0.784, 2.1)	0.075524	0.419207	No	N/A	N/A
ENSG00000250318.1_5	AC003072.1	0.937107	(0.786, 1.12)	0.470134	0.751838	No	N/A	0.928574	(0.8, 2.21)	0.331764	0.685675	No	N/A	N/A
ENSG00000260793.2_6	AC003102.1	1.11601	(0.955, 1.3)	0.17146	0.48706	No	N/A	1.14416	(0.986, 2.57)	0.080189	0.425514	No	N/A	N/A
ENSG00000006025.12_4	AC003665.1	0.992289	(0.906, 1.09)	0.867161	0.953564	No	N/A	1.06203	(0.963, 2.3)	0.22944	0.601369	No	N/A	N/A
ENSG00000262302.1_6	AC003688.1	1.08113	(1, 1.17)	0.0457511	0.287484	No	N/A	1.08317	(0.998, 2.3)	0.0583574	0.388605	No	N/A	N/A
ENSG00000262482.1_6	AC004034.1	0.627945	(0.475, 0.83)	0.00149622	0.0756496	No	N/A	0.66794	(0.493, 2.15)	0.0108499	0.230592	No	N/A	N/A
ENSG00000251259.1_6	AC004069.1	0.897399	(0.746, 1.08)	0.253115	0.578845	No	N/A	0.892045	(0.746, 2.22)	0.212694	0.586433	No	N/A	N/A
ENSG00000089009.15_3	AC004086.1	0.963447	(0.871, 1.07)	0.47107	0.752643	No	N/A	1.00834	(0.911, 2.23)	0.873289	0.961538	No	N/A	N/A
ENSG00000180448.10_6	AC004151.1	1.14401	(0.992, 1.32)	0.067499	0.338686	No	N/A	1.16307	(1.02, 2.56)	0.0297946	0.313005	No	N/A	N/A
ENSG00000070423.18_4	AC004156.1	1.02419	(0.92, 1.14)	0.664475	0.860584	No	N/A	1.06826	(0.964, 2.32)	0.210798	0.585307	No	N/A	N/A
ENSG00000267457.1_7	AC004223.2	0.860175	(0.721, 1.03)	0.0969485	0.390537	No	N/A	0.832752	(0.685, 2.16)	0.0685591	0.407817	No	N/A	N/A
ENSG00000267618.5_7	AC004223.3	1.01415	(0.922, 1.12)	0.773334	0.912128	No	N/A	1.05504	(0.947, 2.31)	0.333717	0.686975	No	N/A	N/A
ENSG00000263212.2_7	AC004224.2	1.06796	(0.959, 1.19)	0.232865	0.558323	No	N/A	1.0876	(0.971, 2.38)	0.148404	0.519451	No	N/A	N/A
ENSG00000283399.1_5	AC004381.2	0.726087	(0.508, 1.04)	0.0816396	0.36583	No	N/A	0.723189	(0.49, 2.44)	0.106158	0.471297	No	N/A	N/A
ENSG00000146677.7_5	AC004453.1	0.97945	(0.862, 1.11)	0.750143	0.90148	No	N/A	0.940335	(0.804, 2.24)	0.443187	0.76024	No	N/A	N/A
ENSG00000274737.1_7	AC004466.2	0.874246	(0.748, 1.02)	0.0936908	0.385303	No	N/A	0.978021	(0.824, 2.34)	0.800302	0.938306	No	N/A	N/A
ENSG00000105705.16_7	AC004475.1	0.980395	(0.913, 1.05)	0.588701	0.82157	No	N/A	1.00121	(0.929, 2.16)	0.974851	0.992931	No	N/A	N/A
ENSG00000089127.13_5	AC004551.1	1.49533	(1.15, 1.94)	0.00296621	0.099982	No	N/A	1.2952	(1.03, 3.08)	0.0289491	0.312925	No	N/A	N/A
ENSG00000265206.5_7	AC004687.1	0.814172	(0.659, 1.01)	0.0597751	0.323766	No	N/A	0.961515	(0.759, 2.47)	0.745759	0.915458	No	N/A	N/A
ENSG00000285897.1_1	AC004687.2	1.048	(0.961, 1.14)	0.293947	0.619671	No	N/A	1.02368	(0.93, 2.24)	0.635094	0.864839	No	N/A	N/A
ENSG00000250424.4_7	AC004691.2	0.972364	(0.73, 1.29)	0.848295	0.945406	No	N/A	0.994655	(0.816, 2.43)	0.957744	0.987567	No	N/A	N/A
ENSG00000263913.1	AC004812.1	0.830511	(0.682, 1.01)	0.067363	0.338316	No	N/A	0.821059	(0.657, 2.21)	0.0860244	0.437079	No	N/A	N/A
ENSG00000266727.1	AC004824.1	0.967193	(0.866, 1.08)	0.557436	0.80249	No	N/A	0.982233	(0.871, 2.23)	0.770597	0.925788	No	N/A	N/A
ENSG00000274818.1_6	AC004825.2	0.822679	(0.695, 0.973)	0.0250426	0.228536	No	N/A	0.894755	(0.74, 2.25)	0.252722	0.619728	No	N/A	N/A
ENSG00000249590.7_7	AC004832.3	1.16068	(0.974, 1.38)	0.0991275	0.393472	No	N/A	1.25035	(1.03, 2.89)	0.0263975	0.305349	No	N/A	N/A
ENSG00000258944.1_6	AC004846.2	0.982899	(0.846, 1.14)	0.821618	0.932754	No	N/A	0.936108	(0.818, 2.19)	0.341307	0.692804	No	N/A	N/A
ENSG00000260997.1_6	AC004847.1	0.969735	(0.782, 1.2)	0.779521	0.915379	No	N/A	1.03997	(0.83, 2.58)	0.734652	0.911067	No	N/A	N/A
ENSG00000272768.1_6	AC004854.2	0.8213	(0.696, 0.97)	0.0222597	0.2162	No	N/A	0.856439	(0.721, 2.15)	0.0799451	0.424847	No	N/A	N/A
ENSG00000239636.1_6	AC004865.2	0.800579	(0.637, 1.01)	0.060092	0.325062	No	N/A	0.841437	(0.66, 2.29)	0.167596	0.543401	No	N/A	N/A
ENSG00000239719.1_5	AC004890.1	0.954616	(0.825, 1.1)	0.534164	0.787792	No	N/A	0.87047	(0.755, 2.11)	0.0599078	0.391392	No	N/A	N/A
ENSG00000244560.7_5	AC004890.2	0.919885	(0.759, 1.11)	0.396661	0.69895	No	N/A	0.998612	(0.817, 2.44)	0.989224	0.997257	No	N/A	N/A
ENSG00000244701.1_7	AC004918.1	0.890526	(0.753, 1.05)	0.177214	0.49392	No	N/A	0.982383	(0.827, 2.35)	0.840487	0.949063	No	N/A	N/A
ENSG00000270157.1_7	AC004918.4	0.875241	(0.706, 1.09)	0.228201	0.55265	No	N/A	0.982908	(0.798, 2.43)	0.871588	0.960886	No	N/A	N/A
ENSG00000284292.1_4	AC004922.1	1.08733	(0.919, 1.29)	0.33321	0.650112	No	N/A	1.02747	(0.881, 2.38)	0.729919	0.90824	No	N/A	N/A
ENSG00000239556.4_6	AC004951.2	0.938369	(0.855, 1.03)	0.185444	0.505605	No	N/A	0.960132	(0.86, 2.17)	0.468983	0.773659	No	N/A	N/A
ENSG00000243554.1_5	AC004967.1	0.786296	(0.683, 0.905)	0.00117153	0.0694765	No	N/A	0.818183	(0.68, 2.12)	0.0366661	0.334273	No	N/A	N/A
ENSG00000205485.13_5	AC004980.1	0.951619	(0.85, 1.07)	0.39292	0.695649	No	N/A	0.997944	(0.886, 2.25)	0.973124	0.992384	No	N/A	N/A
ENSG00000248751.6_6	AC004997.1	1.17357	(1.01, 1.37)	0.0421974	0.278627	No	N/A	1.21917	(1.02, 2.78)	0.0300145	0.313005	No	N/A	N/A
ENSG00000272647.3_6	AC005020.2	0.925276	(0.793, 1.08)	0.325188	0.644428	No	N/A	0.9344	(0.784, 2.28)	0.44969	0.763924	No	N/A	N/A
ENSG00000222482.1	AC005071.1	0.838946	(0.629, 1.12)	0.234989	0.560585	No	N/A	0.98886	(0.765, 2.56)	0.93187	0.979687	No	N/A	N/A
ENSG00000258040.1	AC005086.3	1.05535	(0.875, 1.27)	0.575512	0.814027	No	N/A	0.876743	(0.711, 2.26)	0.22205	0.594678	No	N/A	N/A
ENSG00000281039.1_6	AC005154.5	1.00348	(0.889, 1.13)	0.955399	0.987125	No	N/A	1.04493	(0.917, 2.35)	0.511939	0.798944	No	N/A	N/A
ENSG00000266709.1_8	AC005224.3	1.26751	(1, 1.6)	0.0481981	0.294671	No	N/A	1.31893	(1.02, 3.22)	0.0351269	0.329683	No	N/A	N/A
ENSG00000273734.1_6	AC005258.1	1.12878	(1.02, 1.25)	0.0212179	0.211993	No	N/A	1.10881	(0.986, 2.43)	0.0877608	0.440767	No	N/A	N/A
ENSG00000131845.14_3	AC005261.1	0.890236	(0.781, 1.02)	0.0864543	0.373794	No	N/A	0.93891	(0.836, 2.15)	0.289897	0.654508	No	N/A	N/A
ENSG00000268205.1_6	AC005261.2	0.904432	(0.774, 1.06)	0.207433	0.529233	No	N/A	0.946894	(0.82, 2.23)	0.459132	0.767041	No	N/A	N/A
ENSG00000265100.1_6	AC005332.1	0.97196	(0.846, 1.12)	0.68923	0.872793	No	N/A	0.970054	(0.849, 2.24)	0.655933	0.877125	No	N/A	N/A
ENSG00000274561.1_6	AC005332.3	0.840217	(0.657, 1.07)	0.169166	0.484966	No	N/A	0.955135	(0.725, 2.56)	0.74531	0.915072	No	N/A	N/A
ENSG00000274712.1_6	AC005332.4	1.05968	(0.889, 1.26)	0.519507	0.779354	No	N/A	1.08802	(0.898, 2.58)	0.391143	0.725554	No	N/A	N/A
ENSG00000277476.1_6	AC005332.5	0.899286	(0.742, 1.09)	0.28124	0.60686	No	N/A	0.958683	(0.776, 2.4)	0.696875	0.893011	No	N/A	N/A
ENSG00000278730.1_6	AC005332.6	0.8642	(0.648, 1.15)	0.322162	0.64202	No	N/A	0.908466	(0.658, 2.59)	0.561239	0.824728	No	N/A	N/A
ENSG00000279717.1_5	AC005336.3	0.926028	(0.752, 1.14)	0.470146	0.751838	No	N/A	1.01237	(0.769, 2.66)	0.930512	0.979484	No	N/A	N/A
ENSG00000255513.1_5	AC005363.1	0.868842	(0.746, 1.01)	0.0742311	0.353641	No	N/A	1.03845	(0.86, 2.48)	0.695871	0.892854	No	N/A	N/A
ENSG00000275162.1_7	AC005391.1	0.889888	(0.71, 1.12)	0.314601	0.635027	No	N/A	0.863922	(0.705, 2.23)	0.162734	0.538255	No	N/A	N/A
ENSG00000266368.1_7	AC005410.2	0.873216	(0.786, 0.97)	0.0132707	0.173879	No	N/A	0.980248	(0.894, 2.16)	0.673807	0.884781	No	N/A	N/A
ENSG00000279461.2_4	AC005480.2	1.00733	(0.873, 1.16)	0.920735	0.974737	No	N/A	0.877025	(0.714, 2.25)	0.212938	0.586433	No	N/A	N/A
ENSG00000279599.1_6	AC005514.1	0.985861	(0.842, 1.15)	0.859512	0.950074	No	N/A	0.899888	(0.769, 2.18)	0.190941	0.56606	No	N/A	N/A
ENSG00000258559.2_7	AC005519.1	0.870199	(0.75, 1.01)	0.0701557	0.344592	No	N/A	0.904381	(0.765, 2.21)	0.24313	0.611303	No	N/A	N/A
ENSG00000258653.3_6	AC005520.1	0.926093	(0.839, 1.02)	0.130999	0.436977	No	N/A	0.899922	(0.811, 2.07)	0.0508621	0.376431	No	N/A	N/A
ENSG00000270140.1_7	AC005520.3	0.762642	(0.647, 0.899)	0.00173627	0.0812352	No	N/A	0.730285	(0.606, 2)	0.00129611	0.130015	No	N/A	N/A
ENSG00000266897.1_7	AC005546.1	0.860216	(0.748, 0.989)	0.0374788	0.265006	No	N/A	0.915834	(0.779, 2.22)	0.289041	0.654084	No	N/A	N/A
ENSG00000269749.1_7	AC005614.2	0.929544	(0.823, 1.05)	0.242637	0.567406	No	N/A	0.96889	(0.855, 2.22)	0.62016	0.856881	No	N/A	N/A
ENSG00000255729.1	AC005618.1	0.93173	(0.827, 1.05)	0.249039	0.574023	No	N/A	0.956785	(0.852, 2.18)	0.458406	0.767041	No	N/A	N/A
ENSG00000261596.2_7	AC005632.2	1.17509	(0.973, 1.42)	0.097822	0.391399	No	N/A	0.964353	(0.802, 2.35)	0.700079	0.894566	No	N/A	N/A
ENSG00000262633.2_6	AC005670.2	1.0302	(0.948, 1.12)	0.485042	0.761385	No	N/A	1.04152	(0.955, 2.24)	0.358121	0.705496	No	N/A	N/A
ENSG00000262879.6_6	AC005670.3	0.885195	(0.783, 1)	0.0555955	0.313549	No	N/A	0.912147	(0.807, 2.13)	0.144492	0.515459	No	N/A	N/A
ENSG00000267318.1_6	AC005702.1	0.951624	(0.87, 1.04)	0.28248	0.608541	No	N/A	0.983139	(0.893, 2.18)	0.728606	0.907699	No	N/A	N/A
ENSG00000258472.8_8	AC005726.1	0.961877	(0.856, 1.08)	0.513475	0.775999	No	N/A	1.00406	(0.881, 2.29)	0.951755	0.986587	No	N/A	N/A
ENSG00000264608.1_7	AC005726.3	0.883285	(0.769, 1.01)	0.082701	0.367368	No	N/A	0.958756	(0.834, 2.24)	0.556247	0.822788	No	N/A	N/A
ENSG00000007237.18_5	AC005747.1	1.14822	(0.857, 1.54)	0.356608	0.668778	No	N/A	1.1098	(0.818, 2.93)	0.505777	0.796126	No	N/A	N/A
ENSG00000270802.2_2	AC005776.1	0.730325	(0.594, 0.898)	0.00368469	0.108507	No	N/A	0.771734	(0.622, 2.12)	0.020477	0.284797	No	N/A	N/A
ENSG00000272921.1_8	AC005832.4	1.10831	(1.01, 1.22)	0.0315426	0.247196	No	N/A	1.09984	(0.991, 2.38)	0.0777212	0.422952	No	N/A	N/A
ENSG00000255639.3_8	AC005833.1	1.08818	(1, 1.18)	0.0423832	0.278973	No	N/A	1.0685	(0.978, 2.29)	0.147783	0.519144	No	N/A	N/A
ENSG00000267168.1_6	AC005837.2	1.12949	(1.03, 1.24)	0.0145311	0.180962	No	N/A	1.14562	(1.02, 2.48)	0.0198778	0.281001	No	N/A	N/A
ENSG00000266538.1_7	AC005838.2	0.836605	(0.629, 1.11)	0.22218	0.545829	No	N/A	0.83879	(0.615, 2.44)	0.268647	0.636366	No	N/A	N/A
ENSG00000279089.1_6	AC005839.1	0.926701	(0.81, 1.06)	0.270717	0.597207	No	N/A	1.00932	(0.869, 2.34)	0.903389	0.970613	No	N/A	N/A
ENSG00000111321.11_4	AC005840.1	1.0586	(0.876, 1.28)	0.556613	0.80217	No	N/A	0.998779	(0.83, 2.41)	0.989725	0.997475	No	N/A	N/A
ENSG00000213942.3_6	AC005840.2	0.91786	(0.822, 1.02)	0.131144	0.437112	No	N/A	0.87459	(0.734, 2.18)	0.1372	0.508064	No	N/A	N/A
ENSG00000265794.5_7	AC005899.4	0.890285	(0.818, 0.969)	0.00869488	0.147026	No	N/A	0.879909	(0.802, 2.02)	0.00843596	0.221294	No	N/A	N/A
ENSG00000278356.1_7	AC005911.1	1.11263	(0.936, 1.32)	0.228763	0.553573	No	N/A	1.08462	(0.921, 2.5)	0.333091	0.686585	No	N/A	N/A
ENSG00000227081.5_5	AC005912.1	0.98277	(0.865, 1.12)	0.790947	0.92006	No	N/A	0.922753	(0.821, 2.13)	0.180505	0.555423	No	N/A	N/A
ENSG00000278963.1_6	AC005921.3	0.801612	(0.692, 0.929)	0.00421241	0.113727	No	N/A	0.868627	(0.734, 2.16)	0.10536	0.470879	No	N/A	N/A
ENSG00000267059.2_6	AC005943.1	1.05912	(0.956, 1.17)	0.274923	0.601675	No	N/A	1.07062	(0.948, 2.37)	0.272925	0.638916	No	N/A	N/A
ENSG00000267469.1_6	AC005944.1	1.0673	(0.951, 1.2)	0.27165	0.598318	No	N/A	1.04033	(0.936, 2.29)	0.463989	0.769979	No	N/A	N/A
ENSG00000011132.12_5	AC005954.1	1.01422	(0.936, 1.1)	0.729965	0.890623	No	N/A	1.03275	(0.934, 2.26)	0.531772	0.809705	No	N/A	N/A
ENSG00000229180.7_5	AC006001.3	0.983763	(0.891, 1.09)	0.745382	0.89886	No	N/A	0.989243	(0.891, 2.2)	0.839188	0.949032	No	N/A	N/A
ENSG00000275400.1_5	AC006001.4	1.08649	(0.959, 1.23)	0.194754	0.515464	No	N/A	1.02564	(0.898, 2.32)	0.7091	0.898907	No	N/A	N/A
ENSG00000286912.1_1	AC006008.1	0.78411	(0.64, 0.961)	0.0213842	0.21266	No	N/A	0.812386	(0.655, 2.18)	0.061891	0.393336	No	N/A	N/A
ENSG00000244563.1_5	AC006011.1	1.05007	(0.949, 1.16)	0.348722	0.663565	No	N/A	1.10278	(1, 2.36)	0.0471114	0.366231	No	N/A	N/A
ENSG00000264324.1_8	AC006030.1	0.985294	(0.924, 1.05)	0.65118	0.854363	No	N/A	1.00215	(0.944, 2.13)	0.944342	0.983628	No	N/A	N/A
ENSG00000233264.2_5	AC006042.3	0.899968	(0.724, 1.12)	0.343342	0.660201	No	N/A	0.988494	(0.794, 2.47)	0.917563	0.974588	No	N/A	N/A
ENSG00000269968.1_6	AC006064.4	1.10629	(0.935, 1.31)	0.243154	0.568003	No	N/A	1.07337	(0.91, 2.48)	0.401571	0.732343	No	N/A	N/A
ENSG00000276232.1_7	AC006064.5	1.09678	(0.934, 1.29)	0.263741	0.590227	No	N/A	1.19355	(0.953, 2.86)	0.126606	0.496124	No	N/A	N/A
ENSG00000285238.2_4	AC006064.6	0.959861	(0.864, 1.07)	0.44764	0.736746	No	N/A	1.00946	(0.908, 2.24)	0.861369	0.957797	No	N/A	N/A
ENSG00000279799.1_6	AC006077.2	0.8542	(0.708, 1.03)	0.102988	0.398525	No	N/A	0.932939	(0.765, 2.33)	0.493759	0.790405	No	N/A	N/A
ENSG00000263900.1	AC006483.1	1.16218	(1, 1.35)	0.0498009	0.298925	No	N/A	1.11817	(0.958, 2.53)	0.159396	0.533588	No	N/A	N/A
ENSG00000268643.1_7	AC006486.1	1.12236	(1.03, 1.23)	0.0118554	0.166498	No	N/A	1.11518	(1.01, 2.39)	0.0289318	0.312925	No	N/A	N/A
ENSG00000284697.1_4	AC006511.5	1.01969	(0.896, 1.16)	0.768967	0.910317	No	N/A	0.927262	(0.823, 2.14)	0.217091	0.589636	No	N/A	N/A
ENSG00000172009.15_5	AC006538.1	0.997072	(0.895, 1.11)	0.957536	0.98733	No	N/A	1.04549	(0.941, 2.29)	0.408412	0.737164	No	N/A	N/A
ENSG00000261342.1_4	AC006538.2	0.994977	(0.809, 1.22)	0.962126	0.989056	No	N/A	1.07591	(0.873, 2.6)	0.494103	0.790514	No	N/A	N/A
ENSG00000267001.1_8	AC006538.3	1.02225	(0.833, 1.25)	0.833385	0.938381	No	N/A	1.06783	(0.858, 2.61)	0.557425	0.823268	No	N/A	N/A
ENSG00000243762.1_7	AC006547.2	0.981886	(0.875, 1.1)	0.756709	0.904429	No	N/A	0.938235	(0.828, 2.17)	0.322044	0.677941	No	N/A	N/A
ENSG00000235859.5_5	AC006978.1	0.985771	(0.83, 1.17)	0.870651	0.954876	No	N/A	1.05746	(0.887, 2.48)	0.534482	0.81107	No	N/A	N/A
ENSG00000281593.1_6	AC006978.2	1.15424	(1.02, 1.31)	0.0281267	0.236718	No	N/A	1.14338	(1.02, 2.49)	0.0292425	0.313005	No	N/A	N/A
ENSG00000273320.1_6	AC007032.1	1.02419	(0.798, 1.32)	0.85172	0.946197	No	N/A	0.99836	(0.797, 2.5)	0.988611	0.9972	No	N/A	N/A
ENSG00000230751.1_7	AC007036.2	1.17587	(0.916, 1.51)	0.205943	0.528076	No	N/A	1.33672	(1.02, 3.32)	0.040757	0.347453	No	N/A	N/A
ENSG00000251660.1_7	AC007036.3	1.03441	(0.796, 1.34)	0.800595	0.924792	No	N/A	1.14313	(0.868, 2.91)	0.344124	0.695182	No	N/A	N/A
ENSG00000213443.2_5	AC007068.1	1.07721	(0.926, 1.25)	0.339207	0.655193	No	N/A	1.26878	(1.05, 2.91)	0.0146204	0.251099	No	N/A	N/A
ENSG00000268173.3_6	AC007192.1	1.41361	(1.03, 1.95)	0.0366147	0.263804	No	N/A	0.980571	(0.804, 2.41)	0.846959	0.952773	No	N/A	N/A
ENSG00000266163.1	AC007216.1	0.96379	(0.837, 1.11)	0.60965	0.831004	No	N/A	1.06646	(0.911, 2.45)	0.424154	0.749099	No	N/A	N/A
ENSG00000234431.2_7	AC007283.1	0.943851	(0.815, 1.09)	0.443312	0.733525	No	N/A	0.931624	(0.805, 2.21)	0.343857	0.695025	No	N/A	N/A
ENSG00000279030.1_6	AC007336.3	0.774195	(0.623, 0.962)	0.0231696	0.220595	No	N/A	0.770131	(0.587, 2.24)	0.061683	0.39301	No	N/A	N/A
ENSG00000227946.1_6	AC007383.2	0.836624	(0.69, 1.02)	0.0737206	0.352547	No	N/A	0.944636	(0.769, 2.36)	0.588486	0.839267	No	N/A	N/A
ENSG00000237513.2_7	AC007384.1	1.28401	(0.97, 1.7)	0.0833465	0.367857	No	N/A	1.45534	(1.09, 3.67)	0.0129997	0.241941	No	N/A	N/A
ENSG00000280028.1_6	AC007431.3	0.783735	(0.608, 1.01)	0.0627354	0.331879	No	N/A	0.751871	(0.571, 2.22)	0.0444231	0.355597	No	N/A	N/A
ENSG00000273729.1_6	AC007686.3	0.946538	(0.832, 1.08)	0.404566	0.704211	No	N/A	0.952947	(0.821, 2.25)	0.527298	0.808015	No	N/A	N/A
ENSG00000241352.3_5	AC007688.1	0.971584	(0.864, 1.09)	0.631329	0.844544	No	N/A	0.938398	(0.861, 2.09)	0.151141	0.522602	No	N/A	N/A
ENSG00000277971.1_7	AC007731.4	1.06309	(0.95, 1.19)	0.288718	0.614042	No	N/A	1.07002	(0.943, 2.38)	0.297912	0.659514	No	N/A	N/A
ENSG00000267009.6_7	AC007780.1	1.13092	(1.01, 1.27)	0.0409218	0.276465	No	N/A	1.11812	(0.989, 2.45)	0.0784651	0.423996	No	N/A	N/A
ENSG00000281195.1_7	AC007878.1	0.832754	(0.701, 0.989)	0.0401917	0.273448	No	N/A	0.932535	(0.773, 2.3)	0.467756	0.772831	No	N/A	N/A
ENSG00000272735.1_6	AC007881.3	1.01016	(0.836, 1.22)	0.916987	0.973363	No	N/A	1.01828	(0.85, 2.43)	0.844375	0.951368	No	N/A	N/A
ENSG00000233762.3_5	AC007969.1	0.954336	(0.857, 1.06)	0.397115	0.699456	No	N/A	1.0091	(0.899, 2.26)	0.878068	0.962589	No	N/A	N/A
ENSG00000267140.1_6	AC007998.2	1.04814	(0.888, 1.24)	0.580508	0.816972	No	N/A	1.0896	(0.924, 2.51)	0.311556	0.669282	No	N/A	N/A
ENSG00000285901.1_1	AC008012.1	1.24697	(1.03, 1.52)	0.0288329	0.239428	No	N/A	1.35571	(1.1, 3.16)	0.00550242	0.191894	No	N/A	N/A
ENSG00000272369.1_7	AC008035.1	0.996179	(0.843, 1.18)	0.964151	0.98932	No	N/A	0.989906	(0.842, 2.34)	0.902504	0.970413	No	N/A	N/A
ENSG00000283041.1_5	AC008038.1	0.946518	(0.85, 1.05)	0.318246	0.638784	No	N/A	0.97614	(0.881, 2.18)	0.647079	0.8716	No	N/A	N/A
ENSG00000260101.1_6	AC008074.2	0.932428	(0.793, 1.1)	0.401035	0.701147	No	N/A	0.959343	(0.818, 2.28)	0.610256	0.851057	No	N/A	N/A
ENSG00000267121.6_6	AC008105.3	0.945383	(0.795, 1.12)	0.525498	0.783219	No	N/A	0.937594	(0.774, 2.32)	0.511004	0.798142	No	N/A	N/A
ENSG00000256658.1_6	AC008115.1	0.982357	(0.745, 1.3)	0.899945	0.9667	No	N/A	1.18545	(0.913, 2.95)	0.205475	0.579758	No	N/A	N/A
ENSG00000275560.1_7	AC008115.3	1.10726	(0.912, 1.34)	0.306362	0.630163	No	N/A	1.18561	(0.956, 2.82)	0.124232	0.492703	No	N/A	N/A
ENSG00000273015.2_6	AC008124.1	0.810308	(0.725, 0.906)	0.000364661	0.0423378	No	N/A	0.863413	(0.778, 2.02)	0.00720647	0.209171	No	N/A	N/A
ENSG00000244510.2_6	AC008267.6	0.96953	(0.827, 1.14)	0.70355	0.880459	No	N/A	0.970801	(0.841, 2.26)	0.685807	0.889463	No	N/A	N/A
ENSG00000268465.1_8	AC008403.1	0.923904	(0.838, 1.02)	0.115732	0.416403	No	N/A	0.971694	(0.864, 2.21)	0.632279	0.864144	No	N/A	N/A
ENSG00000254328.1_5	AC008429.4	0.930164	(0.75, 1.15)	0.512024	0.774907	No	N/A	0.880006	(0.719, 2.25)	0.216693	0.589595	No	N/A	N/A
ENSG00000228323.2_6	AC008440.1	1.00266	(0.841, 1.2)	0.976384	0.991687	No	N/A	1.05579	(0.873, 2.51)	0.577561	0.83261	No	N/A	N/A
ENSG00000232220.2_6	AC008440.2	0.993665	(0.813, 1.21)	0.95063	0.985201	No	N/A	0.95054	(0.838, 2.19)	0.432242	0.753484	No	N/A	N/A
ENSG00000233937.7_7	AC008443.1	0.965746	(0.85, 1.1)	0.594429	0.823803	No	N/A	1.00786	(0.874, 2.32)	0.914273	0.974588	No	N/A	N/A
ENSG00000250309.2_6	AC008453.1	0.873524	(0.715, 1.07)	0.188612	0.508754	No	N/A	0.94479	(0.763, 2.38)	0.603194	0.847116	No	N/A	N/A
ENSG00000268797.1_6	AC008537.1	1.04214	(0.955, 1.14)	0.355426	0.668068	No	N/A	1.04704	(0.959, 2.26)	0.308375	0.667262	No	N/A	N/A
ENSG00000237440.9_6	AC008554.1	0.801746	(0.67, 0.959)	0.0177823	0.196688	No	N/A	0.827639	(0.693, 2.12)	0.0387927	0.342677	No	N/A	N/A
ENSG00000271109.2_7	AC008555.4	0.900332	(0.741, 1.09)	0.29461	0.620338	No	N/A	0.957695	(0.765, 2.43)	0.70705	0.898056	No	N/A	N/A
ENSG00000267379.1_6	AC008569.1	1.04866	(0.895, 1.23)	0.557958	0.802798	No	N/A	0.952055	(0.839, 2.19)	0.447081	0.762242	No	N/A	N/A
ENSG00000258864.1_6	AC008575.1	1.01188	(0.922, 1.11)	0.805154	0.926516	No	N/A	0.987828	(0.894, 2.19)	0.810997	0.940885	No	N/A	N/A
ENSG00000285000.1_3	AC008581.2	1.06421	(0.955, 1.19)	0.261371	0.58752	No	N/A	1.07519	(0.97, 2.34)	0.17119	0.548035	No	N/A	N/A
ENSG00000273217.1_6	AC008695.1	0.926527	(0.822, 1.04)	0.21434	0.536448	No	N/A	0.970401	(0.852, 2.23)	0.650607	0.873639	No	N/A	N/A
ENSG00000256439.1	AC008731.1	1.15438	(1.02, 1.31)	0.0283895	0.237001	No	N/A	1.11663	(0.978, 2.48)	0.107058	0.472737	No	N/A	N/A
ENSG00000267475.1_7	AC008736.2	1.15549	(0.984, 1.36)	0.0816719	0.36583	No	N/A	1.14546	(0.984, 2.58)	0.0838249	0.43308	No	N/A	N/A
ENSG00000268743.1_7	AC008737.1	0.806755	(0.669, 0.972)	0.026597	0.232485	No	N/A	0.806242	(0.658, 2.14)	0.0398077	0.34591	No	N/A	N/A
ENSG00000267727.1_6	AC008738.5	1.16199	(0.89, 1.52)	0.273528	0.600028	No	N/A	1.09124	(0.842, 2.76)	0.509986	0.798009	No	N/A	N/A
ENSG00000273420.1_7	AC008738.7	1.03203	(0.734, 1.45)	0.856744	0.948249	No	N/A	1.07745	(0.747, 3.04)	0.69057	0.891309	No	N/A	N/A
ENSG00000257403.2_5	AC008740.1	1.00792	(0.843, 1.21)	0.931355	0.978845	No	N/A	1.05431	(0.89, 2.46)	0.540866	0.814925	No	N/A	N/A
ENSG00000269403.1_6	AC008750.8	1.05632	(0.924, 1.21)	0.424808	0.718658	No	N/A	1.03548	(0.882, 2.41)	0.671407	0.884435	No	N/A	N/A
ENSG00000130749.10_4	AC008755.1	1.13856	(0.972, 1.33)	0.111323	0.409469	No	N/A	1.16311	(0.973, 2.68)	0.100867	0.461624	No	N/A	N/A
ENSG00000196826.7_6	AC008758.1	0.809676	(0.683, 0.96)	0.0169522	0.192515	No	N/A	0.795371	(0.672, 2.06)	0.00935445	0.221518	No	N/A	N/A
ENSG00000268870.1_6	AC008758.5	0.911926	(0.797, 1.04)	0.184515	0.504281	No	N/A	0.832039	(0.73, 2.03)	0.00707319	0.208084	No	N/A	N/A
ENSG00000269755.1_6	AC008758.6	0.844053	(0.701, 1.02)	0.0768997	0.359257	No	N/A	0.825501	(0.684, 2.14)	0.0486943	0.371172	No	N/A	N/A
ENSG00000268400.5_6	AC008763.2	0.935001	(0.812, 1.08)	0.352044	0.665154	No	N/A	0.905505	(0.799, 2.12)	0.122111	0.49072	No	N/A	N/A
ENSG00000269711.1_7	AC008763.3	1.14587	(0.999, 1.31)	0.054611	0.311062	No	N/A	1.10672	(0.975, 2.44)	0.119017	0.486904	No	N/A	N/A
ENSG00000141979.4_6	AC008764.1	0.975581	(0.879, 1.08)	0.642245	0.849889	No	N/A	0.936361	(0.843, 2.12)	0.220977	0.593573	No	N/A	N/A
ENSG00000279977.1_6	AC008764.10	0.826295	(0.698, 0.978)	0.0284927	0.237413	No	N/A	0.771794	(0.641, 2.05)	0.00730447	0.209504	No	N/A	N/A
ENSG00000268790.5_6	AC008764.4	0.987808	(0.924, 1.06)	0.718402	0.886562	No	N/A	0.967278	(0.903, 2.1)	0.348594	0.698344	No	N/A	N/A
ENSG00000279529.1_6	AC008764.8	0.883107	(0.786, 0.993)	0.039664	0.271362	No	N/A	0.962629	(0.86, 2.18)	0.511386	0.79844	No	N/A	N/A
ENSG00000267274.1_7	AC008770.3	0.860885	(0.743, 0.997)	0.0487554	0.29605	No	N/A	0.895168	(0.771, 2.16)	0.147997	0.519144	No	N/A	N/A
ENSG00000286098.1_1	AC008770.4	0.837474	(0.746, 0.941)	0.00351643	0.106469	No	N/A	0.871954	(0.775, 2.06)	0.0251333	0.303412	No	N/A	N/A
ENSG00000227836.1_5	AC008850.1	0.851468	(0.714, 1.02)	0.0770348	0.359542	No	N/A	0.957552	(0.79, 2.35)	0.659746	0.87847	No	N/A	N/A
ENSG00000260751.2_7	AC008870.2	0.804672	(0.689, 0.94)	0.00742165	0.139759	No	N/A	0.847238	(0.709, 2.15)	0.0716521	0.415887	No	N/A	N/A
ENSG00000286656.1_1	AC008875.2	0.927068	(0.761, 1.13)	0.455047	0.741113	No	N/A	0.991964	(0.788, 2.5)	0.945372	0.984471	No	N/A	N/A
ENSG00000287263.1_1	AC008875.3	1.01964	(0.845, 1.23)	0.839686	0.941586	No	N/A	1.07157	(0.866, 2.6)	0.52722	0.808015	No	N/A	N/A
ENSG00000267952.1_6	AC008878.1	0.883686	(0.689, 1.13)	0.332625	0.649632	No	N/A	0.90547	(0.676, 2.51)	0.507085	0.796947	No	N/A	N/A
ENSG00000268614.1_7	AC008878.2	1.02223	(0.894, 1.17)	0.749395	0.901026	No	N/A	0.947215	(0.816, 2.24)	0.476129	0.777339	No	N/A	N/A
ENSG00000268861.7_7	AC008878.3	1.12705	(0.96, 1.32)	0.146848	0.456565	No	N/A	1.22225	(1.02, 2.8)	0.0326263	0.322877	No	N/A	N/A
ENSG00000250155.2_6	AC008957.1	0.968501	(0.809, 1.16)	0.72852	0.889822	No	N/A	0.980422	(0.808, 2.4)	0.842029	0.949735	No	N/A	N/A
ENSG00000268083.5_6	AC008982.1	0.99252	(0.918, 1.07)	0.850683	0.945851	No	N/A	1.00264	(0.933, 2.15)	0.942884	0.983077	No	N/A	N/A
ENSG00000269688.1_4	AC008982.2	0.821101	(0.709, 0.952)	0.0102468	0.157385	No	N/A	0.903883	(0.76, 2.22)	0.254465	0.621007	No	N/A	N/A
ENSG00000267751.5_6	AC009005.1	0.951976	(0.776, 1.17)	0.638548	0.847725	No	N/A	1.0062	(0.821, 2.46)	0.952542	0.986816	No	N/A	N/A
ENSG00000196696.12_8	AC009022.1	0.853733	(0.751, 0.971)	0.017793	0.196688	No	N/A	0.833233	(0.715, 2.08)	0.0210931	0.284912	No	N/A	N/A
ENSG00000274093.1_7	AC009032.1	0.792862	(0.67, 0.938)	0.00816326	0.145176	No	N/A	0.749565	(0.606, 2.08)	0.00928534	0.221518	No	N/A	N/A
ENSG00000260345.1_7	AC009052.1	0.99967	(0.904, 1.11)	0.994889	0.997659	No	N/A	1.01993	(0.914, 2.26)	0.725617	0.905871	No	N/A	N/A
ENSG00000214331.8_5	AC009053.1	0.911316	(0.817, 1.02)	0.0979808	0.391399	No	N/A	0.948615	(0.84, 2.18)	0.39905	0.730358	No	N/A	N/A
ENSG00000261783.1_7	AC009054.2	0.876184	(0.763, 1.01)	0.0631977	0.332119	No	N/A	0.890814	(0.769, 2.15)	0.126626	0.496124	No	N/A	N/A
ENSG00000207715.1	AC009065.2	0.848571	(0.757, 0.952)	0.0060626	0.130393	No	N/A	0.933898	(0.828, 2.16)	0.270584	0.637838	No	N/A	N/A
ENSG00000265408.1_7	AC009084.1	1.02332	(0.906, 1.16)	0.712217	0.883704	No	N/A	1.02685	(0.906, 2.31)	0.680554	0.886684	No	N/A	N/A
ENSG00000279583.1_6	AC009086.2	0.830258	(0.719, 0.959)	0.0129236	0.172027	No	N/A	0.820507	(0.706, 2.05)	0.0111528	0.231916	No	N/A	N/A
ENSG00000260060.1_6	AC009088.1	0.726948	(0.619, 0.853)	0.000178821	0.0291199	No	N/A	0.82941	(0.695, 2.12)	0.0402316	0.346747	No	N/A	N/A
ENSG00000260038.1_7	AC009090.1	0.812363	(0.678, 0.974)	0.0270996	0.233061	No	N/A	0.867576	(0.721, 2.19)	0.134726	0.50616	No	N/A	N/A
ENSG00000284649.1_3	AC009093.8	0.876235	(0.762, 1.01)	0.066821	0.337424	No	N/A	0.846803	(0.72, 2.12)	0.0473563	0.367223	No	N/A	N/A
ENSG00000284671.1_3	AC009093.9	0.830257	(0.712, 0.969)	0.0200564	0.206476	No	N/A	0.800068	(0.673, 2.07)	0.0128083	0.241941	No	N/A	N/A
ENSG00000239763.2_5	AC009120.1	0.830936	(0.697, 0.99)	0.0413225	0.277388	No	N/A	0.894217	(0.744, 2.23)	0.236253	0.606923	No	N/A	N/A
ENSG00000259972.3_7	AC009120.2	0.863743	(0.764, 0.977)	0.0217645	0.214105	No	N/A	0.902293	(0.791, 2.13)	0.12897	0.498735	No	N/A	N/A
ENSG00000259952.1_6	AC009133.2	1.01927	(0.928, 1.12)	0.690252	0.873501	No	N/A	0.952346	(0.852, 2.16)	0.392994	0.726058	No	N/A	N/A
ENSG00000280607.1_7	AC009133.5	0.995052	(0.913, 1.08)	0.910299	0.970688	No	N/A	1.03151	(0.936, 2.25)	0.534879	0.811086	No	N/A	N/A
ENSG00000280893.1_6	AC009133.6	1.09622	(0.973, 1.23)	0.133378	0.440692	No	N/A	1.09216	(0.956, 2.44)	0.197079	0.572215	No	N/A	N/A
ENSG00000275927.1_7	AC009152.1	1.19053	(0.92, 1.54)	0.187679	0.508055	No	N/A	1.19026	(0.916, 2.97)	0.196058	0.572215	No	N/A	N/A
ENSG00000261476.1_7	AC009163.3	0.818536	(0.71, 0.943)	0.00671112	0.136608	No	N/A	0.888113	(0.786, 2.09)	0.0589576	0.389986	No	N/A	N/A
ENSG00000261717.5_7	AC009163.4	0.989376	(0.918, 1.07)	0.780543	0.915722	No	N/A	0.997491	(0.912, 2.18)	0.956112	0.98707	No	N/A	N/A
ENSG00000230383.1_5	AC009245.1	0.958943	(0.87, 1.06)	0.402436	0.701831	No	N/A	0.93396	(0.852, 2.09)	0.147089	0.518889	No	N/A	N/A
ENSG00000273576.1_6	AC009283.1	1.00988	(0.859, 1.19)	0.905246	0.968422	No	N/A	1.17259	(1, 2.63)	0.0483539	0.370494	No	N/A	N/A
ENSG00000273080.1_6	AC009309.1	0.925271	(0.805, 1.06)	0.276817	0.602389	No	N/A	0.950051	(0.846, 2.17)	0.390174	0.725228	No	N/A	N/A
ENSG00000257176.3_6	AC009318.1	0.930523	(0.773, 1.12)	0.448118	0.736746	No	N/A	0.949013	(0.747, 2.45)	0.668677	0.883533	No	N/A	N/A
ENSG00000286075.1_1	AC009412.1	1.15432	(1.03, 1.29)	0.0137628	0.176978	No	N/A	1.11689	(0.986, 2.46)	0.086416	0.437789	No	N/A	N/A
ENSG00000224152.1_5	AC009506.1	0.875335	(0.742, 1.03)	0.117396	0.417613	No	N/A	0.902219	(0.763, 2.21)	0.232234	0.603585	No	N/A	N/A
ENSG00000111788.10_5	AC009533.1	0.977718	(0.839, 1.14)	0.773081	0.912046	No	N/A	1.05973	(0.896, 2.47)	0.500982	0.794224	No	N/A	N/A
ENSG00000260729.1_6	AC009690.1	0.885995	(0.779, 1.01)	0.0677969	0.339228	No	N/A	0.890793	(0.775, 2.13)	0.107211	0.472737	No	N/A	N/A
ENSG00000273025.1_6	AC009690.3	0.910833	(0.821, 1.01)	0.0821503	0.36663	No	N/A	0.965495	(0.866, 2.18)	0.526657	0.808015	No	N/A	N/A
ENSG00000276934.1_7	AC009704.2	1.07831	(0.94, 1.24)	0.286181	0.611733	No	N/A	1.21907	(1.04, 2.74)	0.0183924	0.274551	No	N/A	N/A
ENSG00000258056.2_6	AC009779.2	1.04416	(0.884, 1.23)	0.611015	0.831779	No	N/A	1.03167	(0.865, 2.44)	0.729508	0.90824	No	N/A	N/A
ENSG00000258311.5_7	AC009779.3	1.04917	(0.952, 1.16)	0.333432	0.650117	No	N/A	1.0437	(0.951, 2.26)	0.369768	0.711451	No	N/A	N/A
ENSG00000251867.4_6	AC009812.1	0.945174	(0.828, 1.08)	0.40659	0.70554	No	N/A	0.995442	(0.859, 2.31)	0.951536	0.986487	No	N/A	N/A
ENSG00000274275.1_7	AC009831.3	0.806064	(0.652, 0.997)	0.0494784	0.298004	No	N/A	0.951127	(0.778, 2.36)	0.626852	0.861134	No	N/A	N/A
ENSG00000285655.1_1	AC009879.2	1.04649	(0.922, 1.19)	0.482325	0.760104	No	N/A	1.08881	(0.961, 2.41)	0.18496	0.560874	No	N/A	N/A
ENSG00000270956.1_8	AC009948.3	0.868931	(0.723, 1.04)	0.136519	0.444394	No	N/A	0.907731	(0.752, 2.27)	0.316893	0.67405	No	N/A	N/A
ENSG00000176824.2	AC009951.1	1.04592	(0.856, 1.28)	0.662059	0.860139	No	N/A	1.00901	(0.829, 2.45)	0.928901	0.979274	No	N/A	N/A
ENSG00000287091.1_1	AC009961.4	0.902249	(0.751, 1.08)	0.274163	0.600806	No	N/A	0.91816	(0.762, 2.28)	0.370774	0.712396	No	N/A	N/A
ENSG00000259659.1_7	AC009996.1	0.834486	(0.717, 0.971)	0.0210555	0.211212	No	N/A	0.811016	(0.678, 2.1)	0.0236327	0.29842	No	N/A	N/A
ENSG00000256646.7_8	AC010132.3	1.05574	(0.972, 1.15)	0.202283	0.523697	No	N/A	1.05972	(0.962, 2.3)	0.244313	0.612444	No	N/A	N/A
ENSG00000258101.2_6	AC010173.1	0.931382	(0.736, 1.18)	0.554312	0.800478	No	N/A	0.931335	(0.75, 2.37)	0.521667	0.805795	No	N/A	N/A
ENSG00000256594.8_6	AC010186.2	1.23424	(1.02, 1.5)	0.0345131	0.257499	No	N/A	1.41847	(1.12, 3.38)	0.00455749	0.185285	No	N/A	N/A
ENSG00000257027.1_6	AC010186.3	1.09459	(0.89, 1.35)	0.395081	0.697441	No	N/A	1.21461	(0.965, 2.92)	0.101492	0.462597	No	N/A	N/A
ENSG00000272917.1_7	AC010186.4	1.22442	(1.02, 1.47)	0.0347166	0.257499	No	N/A	1.33234	(1.06, 3.16)	0.0157187	0.257644	No	N/A	N/A
ENSG00000285854.1_1	AC010197.2	1.03609	(0.888, 1.21)	0.654178	0.856593	No	N/A	1.10762	(0.944, 2.53)	0.212167	0.586063	No	N/A	N/A
ENSG00000167774.2_6	AC010323.1	1.04079	(0.947, 1.14)	0.407243	0.706086	No	N/A	1.0913	(0.987, 2.36)	0.0913322	0.446826	No	N/A	N/A
ENSG00000268375.1_6	AC010325.2	0.941322	(0.791, 1.12)	0.498328	0.767281	No	N/A	1.03624	(0.869, 2.45)	0.693492	0.892235	No	N/A	N/A
ENSG00000269476.1_6	AC010326.2	0.860029	(0.755, 0.98)	0.0258511	0.230898	No	N/A	0.898978	(0.774, 2.16)	0.165317	0.541383	No	N/A	N/A
ENSG00000270804.1_5	AC010326.4	0.897366	(0.8, 1.01)	0.0670509	0.3379	No	N/A	0.927002	(0.826, 2.13)	0.201004	0.575299	No	N/A	N/A
ENSG00000276570.1_7	AC010327.6	0.975462	(0.895, 1.06)	0.572743	0.811591	No	N/A	1.04103	(0.949, 2.26)	0.395121	0.72795	No	N/A	N/A
ENSG00000277977.1_5	AC010332.1	0.849559	(0.669, 1.08)	0.18388	0.503485	No	N/A	1.00328	(0.806, 2.49)	0.976657	0.993609	No	N/A	N/A
ENSG00000221343.1	AC010422.1	0.94621	(0.781, 1.15)	0.57252	0.811519	No	N/A	0.845433	(0.708, 2.15)	0.067009	0.405084	No	N/A	N/A
ENSG00000269242.1_6	AC010422.3	1.02735	(0.867, 1.22)	0.755853	0.904269	No	N/A	0.955724	(0.809, 2.29)	0.594693	0.843528	No	N/A	N/A
ENSG00000269590.1_6	AC010422.5	1.01316	(0.867, 1.18)	0.869348	0.954425	No	N/A	0.965346	(0.826, 2.28)	0.65859	0.877728	No	N/A	N/A
ENSG00000269693.1_6	AC010422.6	0.906032	(0.823, 0.998)	0.0473939	0.293025	No	N/A	0.898835	(0.819, 2.05)	0.0263541	0.305128	No	N/A	N/A
ENSG00000285583.1_2	AC010422.7	0.891363	(0.784, 1.01)	0.0833029	0.367794	No	N/A	0.996005	(0.855, 2.32)	0.959067	0.987984	No	N/A	N/A
ENSG00000285589.1_2	AC010422.8	0.991996	(0.928, 1.06)	0.813387	0.929077	No	N/A	1.00911	(0.931, 2.18)	0.826703	0.947017	No	N/A	N/A
ENSG00000269307.1_6	AC010463.1	1.0963	(1.01, 1.19)	0.0263011	0.232433	No	N/A	1.11426	(1.02, 2.36)	0.0135799	0.244152	No	N/A	N/A
ENSG00000268750.7_7	AC010522.1	0.881783	(0.812, 0.958)	0.00372941	0.108995	No	N/A	0.891584	(0.81, 2.04)	0.0218188	0.289202	No	N/A	N/A
ENSG00000270165.1_7	AC010530.1	0.846058	(0.721, 0.992)	0.042697	0.279981	No	N/A	0.863858	(0.744, 2.11)	0.0584502	0.388643	No	N/A	N/A
ENSG00000260671.2_7	AC010536.2	0.810142	(0.639, 1.03)	0.0860367	0.373087	No	N/A	0.785381	(0.601, 2.25)	0.0809239	0.426292	No	N/A	N/A
ENSG00000260851.6_6	AC010542.3	1.09615	(0.952, 1.26)	0.204018	0.525942	No	N/A	1.04893	(0.908, 2.39)	0.517784	0.802632	No	N/A	N/A
ENSG00000213976.4_5	AC010615.1	0.915968	(0.777, 1.08)	0.296693	0.62197	No	N/A	0.940246	(0.793, 2.27)	0.479034	0.779425	No	N/A	N/A
ENSG00000268119.6_6	AC010615.2	0.734853	(0.566, 0.954)	0.0229421	0.220095	No	N/A	0.728183	(0.58, 2.08)	0.00764548	0.211626	No	N/A	N/A
ENSG00000269237.1_8	AC010615.4	0.85141	(0.746, 0.971)	0.0185404	0.201011	No	N/A	0.860375	(0.759, 2.06)	0.02112	0.284912	No	N/A	N/A
ENSG00000285505.1_2	AC010616.2	0.920984	(0.822, 1.03)	0.160887	0.475468	No	N/A	0.932821	(0.811, 2.2)	0.332997	0.686585	No	N/A	N/A
ENSG00000130313.7_3	AC010618.1	1.02859	(0.935, 1.13)	0.565216	0.807111	No	N/A	1.00816	(0.919, 2.21)	0.863553	0.958307	No	N/A	N/A
ENSG00000269469.1_6	AC010619.1	0.998271	(0.896, 1.11)	0.974926	0.991451	No	N/A	1.00669	(0.882, 2.29)	0.921598	0.975964	No	N/A	N/A
ENSG00000273189.1_7	AC010619.2	1.00358	(0.898, 1.12)	0.949662	0.98499	No	N/A	1.05203	(0.939, 2.32)	0.382411	0.719423	No	N/A	N/A
ENSG00000269110.1_7	AC010636.2	0.888414	(0.695, 1.14)	0.347811	0.66351	No	N/A	0.943321	(0.72, 2.52)	0.673333	0.884674	No	N/A	N/A
ENSG00000283057.1_5	AC010653.3	0.773221	(0.643, 0.93)	0.00760077	0.140716	No	N/A	0.740611	(0.618, 2)	0.00156268	0.14219	No	N/A	N/A
ENSG00000277369.1_6	AC010654.1	1.09161	(0.916, 1.3)	0.329317	0.647024	No	N/A	1.04095	(0.892, 2.4)	0.612727	0.852151	No	N/A	N/A
ENSG00000240758.2_7	AC010655.2	1.13746	(0.906, 1.43)	0.270798	0.59724	No	N/A	1.10786	(0.924, 2.58)	0.271085	0.638137	No	N/A	N/A
ENSG00000273184.1_7	AC010655.4	0.992632	(0.884, 1.12)	0.901045	0.967115	No	N/A	0.980073	(0.878, 2.2)	0.721596	0.904266	No	N/A	N/A
ENSG00000271141.1_7	AC010680.4	0.78623	(0.65, 0.951)	0.0151664	0.183357	No	N/A	0.877496	(0.708, 2.28)	0.23627	0.606923	No	N/A	N/A
ENSG00000267520.2_7	AC010733.2	0.926466	(0.797, 1.08)	0.323502	0.643259	No	N/A	0.887746	(0.75, 2.19)	0.169493	0.546061	No	N/A	N/A
ENSG00000264577.1_7	AC010761.2	1.06066	(0.936, 1.2)	0.359355	0.671328	No	N/A	1.02752	(0.92, 2.28)	0.630949	0.863697	No	N/A	N/A
ENSG00000259287.2_6	AC010809.1	0.796477	(0.682, 0.931)	0.0051635	0.122161	No	N/A	0.846313	(0.725, 2.1)	0.036621	0.3342	No	N/A	N/A
ENSG00000234936.1_6	AC010883.1	1.08292	(0.851, 1.38)	0.518611	0.77868	No	N/A	1.15305	(0.901, 2.85)	0.26153	0.62943	No	N/A	N/A
ENSG00000251966.2	AC010970.1	1.08267	(0.903, 1.3)	0.393441	0.69583	No	N/A	0.898425	(0.698, 2.4)	0.406665	0.736025	No	N/A	N/A
ENSG00000279814.1_6	AC010997.6	0.729431	(0.6, 0.887)	0.00209593	0.0887869	No	N/A	0.695438	(0.572, 1.97)	0.00042307	0.0747166	No	N/A	N/A
ENSG00000268262.1_7	AC011445.1	1.2343	(1.08, 1.42)	0.00344226	0.10579	No	N/A	1.23337	(1.06, 2.74)	0.00894112	0.221357	No	N/A	N/A
ENSG00000269246.1_7	AC011445.2	1.04806	(0.877, 1.25)	0.606606	0.829831	No	N/A	1.12347	(0.918, 2.67)	0.260655	0.628343	No	N/A	N/A
ENSG00000267598.1_6	AC011446.2	0.979118	(0.782, 1.23)	0.854581	0.947292	No	N/A	0.970719	(0.772, 2.46)	0.799292	0.938059	No	N/A	N/A
ENSG00000287296.1_1	AC011446.3	1.02302	(0.852, 1.23)	0.807339	0.927484	No	N/A	1.02765	(0.844, 2.48)	0.786107	0.930899	No	N/A	N/A
ENSG00000224864.4_5	AC011447.1	1.03505	(0.91, 1.18)	0.602547	0.828197	No	N/A	1.01215	(0.84, 2.43)	0.899458	0.96876	No	N/A	N/A
ENSG00000258674.5_7	AC011448.1	1.02668	(0.938, 1.12)	0.570875	0.810567	No	N/A	1.01137	(0.923, 2.21)	0.808497	0.939655	No	N/A	N/A
ENSG00000269179.1_6	AC011452.1	1.23401	(1.1, 1.39)	0.000764328	0.0612568	No	N/A	1.19255	(1.04, 2.61)	0.0114431	0.232794	No	N/A	N/A
ENSG00000269547.1_6	AC011455.2	0.993852	(0.894, 1.1)	0.9092	0.970252	No	N/A	1.00598	(0.905, 2.23)	0.912534	0.974425	No	N/A	N/A
ENSG00000267197.1_7	AC011461.1	0.934365	(0.817, 1.07)	0.324783	0.643866	No	N/A	0.930029	(0.818, 2.17)	0.27226	0.638869	No	N/A	N/A
ENSG00000255730.5_8	AC011462.1	1.07651	(0.979, 1.18)	0.132427	0.439171	No	N/A	1.06613	(0.968, 2.3)	0.194686	0.570757	No	N/A	N/A
ENSG00000277744.1_8	AC011462.4	0.882563	(0.743, 1.05)	0.157833	0.472609	No	N/A	0.974236	(0.817, 2.34)	0.772089	0.926344	No	N/A	N/A
ENSG00000286177.1_2	AC011462.5	0.951031	(0.823, 1.1)	0.497007	0.767281	No	N/A	1.05427	(0.905, 2.42)	0.499757	0.793437	No	N/A	N/A
ENSG00000267827.5_7	AC011468.2	0.965515	(0.87, 1.07)	0.51252	0.775254	No	N/A	1.02074	(0.922, 2.25)	0.693351	0.892235	No	N/A	N/A
ENSG00000267174.5_7	AC011472.2	0.927679	(0.74, 1.16)	0.515936	0.77663	No	N/A	0.93175	(0.706, 2.52)	0.619032	0.856171	No	N/A	N/A
ENSG00000267265.5_6	AC011476.3	0.704943	(0.542, 0.916)	0.0104403	0.158295	No	N/A	0.668366	(0.505, 2.1)	0.0058178	0.193059	No	N/A	N/A
ENSG00000267481.1_7	AC011477.2	0.850454	(0.708, 1.02)	0.0869603	0.374189	No	N/A	0.841031	(0.708, 2.13)	0.0508991	0.376431	No	N/A	N/A
ENSG00000267581.1_7	AC011477.4	0.889546	(0.788, 1)	0.0608503	0.328098	No	N/A	0.904116	(0.799, 2.12)	0.114601	0.483019	No	N/A	N/A
ENSG00000267748.4_6	AC011479.1	1.09455	(0.787, 1.52)	0.592875	0.823525	No	N/A	1.16213	(0.794, 3.27)	0.440691	0.758729	No	N/A	N/A
ENSG00000269444.1_7	AC011491.2	0.770599	(0.666, 0.891)	0.000675358	0.0586885	No	N/A	0.787792	(0.676, 2.01)	0.00299889	0.162105	No	N/A	N/A
ENSG00000269374.1_5	AC011497.2	1.03698	(0.907, 1.19)	0.597151	0.825544	No	N/A	0.92572	(0.82, 2.15)	0.216712	0.589595	No	N/A	N/A
ENSG00000267030.1_6	AC011498.2	1.00557	(0.852, 1.19)	0.947577	0.98399	No	N/A	1.05058	(0.887, 2.45)	0.569488	0.829032	No	N/A	N/A
ENSG00000267769.1_6	AC011498.6	0.993688	(0.901, 1.1)	0.899872	0.9667	No	N/A	0.976221	(0.904, 2.12)	0.541953	0.815368	No	N/A	N/A
ENSG00000280239.1_5	AC011498.7	0.994679	(0.858, 1.15)	0.943626	0.982816	No	N/A	1.09657	(0.928, 2.53)	0.280765	0.646558	No	N/A	N/A
ENSG00000267157.1_8	AC011499.1	0.888253	(0.802, 0.984)	0.0256878	0.230827	No	N/A	0.946574	(0.848, 2.15)	0.3299	0.684418	No	N/A	N/A
ENSG00000267303.1_6	AC011511.4	1.02418	(0.929, 1.13)	0.632134	0.844759	No	N/A	1.07389	(0.953, 2.37)	0.244208	0.612322	No	N/A	N/A
ENSG00000279753.1_5	AC011558.1	1.04127	(0.9, 1.21)	0.588839	0.82157	No	N/A	0.997885	(0.887, 2.25)	0.971912	0.992035	No	N/A	N/A
ENSG00000253307.1_7	AC011676.1	0.790595	(0.648, 0.965)	0.0229916	0.220095	No	N/A	0.7207	(0.587, 2.02)	0.00240881	0.15332	No	N/A	N/A
ENSG00000263917.1_7	AC011825.3	0.895762	(0.785, 1.02)	0.105763	0.402354	No	N/A	0.942737	(0.83, 2.18)	0.366921	0.709933	No	N/A	N/A
ENSG00000265008.1_6	AC011825.4	1.07159	(0.945, 1.21)	0.283046	0.608768	No	N/A	1.02849	(0.929, 2.26)	0.589596	0.839561	No	N/A	N/A
ENSG00000264853.1_7	AC011933.2	0.816661	(0.667, 1)	0.0527752	0.306365	No	N/A	0.754736	(0.616, 2.07)	0.00799266	0.21738	No	N/A	N/A
ENSG00000259924.1_5	AC011939.1	0.829201	(0.683, 1.01)	0.0621787	0.330384	No	N/A	0.876029	(0.694, 2.32)	0.267896	0.635519	No	N/A	N/A
ENSG00000261544.1_7	AC011939.2	0.795383	(0.647, 0.977)	0.0317973	0.248086	No	N/A	0.857839	(0.664, 2.34)	0.24332	0.611303	No	N/A	N/A
ENSG00000279235.1_5	AC011944.2	0.884212	(0.751, 1.04)	0.142494	0.453111	No	N/A	0.914043	(0.769, 2.24)	0.311949	0.669465	No	N/A	N/A
ENSG00000279665.1_6	AC012100.3	0.833961	(0.712, 0.976)	0.0263909	0.232485	No	N/A	0.811529	(0.688, 2.07)	0.0146634	0.251099	No	N/A	N/A
ENSG00000275278.1_6	AC012150.2	1.2106	(0.954, 1.54)	0.119005	0.42046	No	N/A	1.37213	(1, 3.54)	0.0514135	0.377297	No	N/A	N/A
ENSG00000242737.1_5	AC012170.1	0.99528	(0.852, 1.16)	0.952631	0.986297	No	N/A	0.904203	(0.759, 2.23)	0.261832	0.629682	No	N/A	N/A
ENSG00000261114.1_7	AC012181.1	1.15639	(0.91, 1.47)	0.237468	0.56277	No	N/A	1.13184	(0.928, 2.67)	0.223698	0.59538	No	N/A	N/A
ENSG00000261270.1_7	AC012181.2	1.15142	(0.885, 1.5)	0.296993	0.622182	No	N/A	1.16146	(0.935, 2.78)	0.179573	0.554514	No	N/A	N/A
ENSG00000260537.2_6	AC012184.2	1.03875	(0.973, 1.11)	0.25839	0.584382	No	N/A	1.02337	(0.953, 2.18)	0.526285	0.808015	No	N/A	N/A
ENSG00000261131.1_7	AC012186.2	0.891291	(0.745, 1.07)	0.211702	0.533142	No	N/A	0.935586	(0.787, 2.27)	0.451487	0.763924	No	N/A	N/A
ENSG00000280376.1_6	AC012186.3	0.949264	(0.826, 1.09)	0.463929	0.748421	No	N/A	0.934155	(0.786, 2.27)	0.442551	0.760226	No	N/A	N/A
ENSG00000285982.1_1	AC012213.5	0.970981	(0.87, 1.08)	0.602068	0.828197	No	N/A	1.0035	(0.903, 2.23)	0.948586	0.986005	No	N/A	N/A
ENSG00000267228.7_8	AC012254.2	1.02453	(0.925, 1.14)	0.644203	0.850971	No	N/A	1.07102	(0.967, 2.33)	0.190959	0.56606	No	N/A	N/A
ENSG00000272667.1_6	AC012306.2	0.980127	(0.871, 1.1)	0.739906	0.896283	No	N/A	0.980316	(0.863, 2.24)	0.761095	0.921708	No	N/A	N/A
ENSG00000232098.3_6	AC012313.1	0.935361	(0.812, 1.08)	0.354893	0.667467	No	N/A	0.977827	(0.848, 2.27)	0.757451	0.920063	No	N/A	N/A
ENSG00000268049.1_6	AC012313.2	0.896228	(0.759, 1.06)	0.198753	0.520176	No	N/A	0.919454	(0.782, 2.22)	0.312543	0.670015	No	N/A	N/A
ENSG00000269106.1_6	AC012313.7	0.768324	(0.658, 0.897)	0.00125957	0.0694765	No	N/A	0.872648	(0.757, 2.11)	0.0628296	0.394765	No	N/A	N/A
ENSG00000260772.1_7	AC012321.1	0.828592	(0.729, 0.941)	0.00476767	0.117139	No	N/A	0.842031	(0.714, 2.11)	0.044039	0.354888	No	N/A	N/A
ENSG00000272994.1_6	AC012360.3	0.844821	(0.743, 0.96)	0.0113508	0.163319	No	N/A	0.936963	(0.824, 2.18)	0.322485	0.677974	No	N/A	N/A
ENSG00000286165.1_1	AC012488.2	0.992237	(0.904, 1.09)	0.869385	0.954425	No	N/A	0.987409	(0.897, 2.18)	0.7963	0.936837	No	N/A	N/A
ENSG00000279348.1_5	AC012513.3	0.934218	(0.803, 1.09)	0.382197	0.686291	No	N/A	0.951578	(0.812, 2.27)	0.542645	0.815687	No	N/A	N/A
ENSG00000261526.2_6	AC012615.1	0.941877	(0.804, 1.1)	0.460919	0.745812	No	N/A	0.957361	(0.811, 2.29)	0.607036	0.848848	No	N/A	N/A
ENSG00000259802.1_6	AC012640.2	0.858165	(0.721, 1.02)	0.0884644	0.376037	No	N/A	0.898618	(0.766, 2.19)	0.192284	0.567305	No	N/A	N/A
ENSG00000261416.1_6	AC012645.3	1.00672	(0.893, 1.13)	0.912791	0.971977	No	N/A	0.973744	(0.854, 2.24)	0.692267	0.891728	No	N/A	N/A
ENSG00000258461.5_6	AC012651.1	1.00566	(0.854, 1.18)	0.946083	0.983776	No	N/A	1.031	(0.898, 2.35)	0.66592	0.882461	No	N/A	N/A
ENSG00000280063.1_6	AC012676.5	0.883499	(0.775, 1.01)	0.0677648	0.339228	No	N/A	0.932893	(0.811, 2.2)	0.335379	0.688494	No	N/A	N/A
ENSG00000221625.1	AC013283.1	1.01921	(0.831, 1.25)	0.855804	0.947962	No	N/A	1.04592	(0.836, 2.58)	0.695554	0.892854	No	N/A	N/A
ENSG00000279765.3_7	AC013394.1	0.889315	(0.752, 1.05)	0.17529	0.491604	No	N/A	0.922446	(0.778, 2.25)	0.353718	0.701627	No	N/A	N/A
ENSG00000271991.1_6	AC013400.1	0.762234	(0.623, 0.933)	0.00998422	0.155906	No	N/A	0.843938	(0.694, 2.18)	0.0918429	0.447182	No	N/A	N/A
ENSG00000235128.1_5	AC013474.1	0.774308	(0.572, 1.05)	0.101032	0.394937	No	N/A	0.82197	(0.584, 2.49)	0.262788	0.630395	No	N/A	N/A
ENSG00000173867.10_7	AC013489.1	1.06629	(0.962, 1.18)	0.22503	0.549335	No	N/A	1.08932	(0.99, 2.34)	0.0837992	0.43308	No	N/A	N/A
ENSG00000285542.1_1	AC013717.1	0.939114	(0.855, 1.03)	0.190091	0.509741	No	N/A	0.919244	(0.83, 2.09)	0.109776	0.476157	No	N/A	N/A
ENSG00000266728.5_8	AC015688.4	1.12849	(0.994, 1.28)	0.0644819	0.333142	No	N/A	1.11444	(0.99, 2.44)	0.0749655	0.418308	No	N/A	N/A
ENSG00000279432.1_6	AC015799.1	0.811395	(0.699, 0.942)	0.00722036	0.139231	No	N/A	0.812068	(0.678, 2.1)	0.026343	0.305128	No	N/A	N/A
ENSG00000264112.1_7	AC015813.1	0.898411	(0.764, 1.06)	0.198312	0.519814	No	N/A	0.954652	(0.788, 2.35)	0.635799	0.865151	No	N/A	N/A
ENSG00000266086.3_8	AC015813.2	1.08398	(0.943, 1.25)	0.258372	0.584382	No	N/A	1.12231	(0.97, 2.52)	0.123772	0.492394	No	N/A	N/A
ENSG00000278600.1_7	AC015871.3	0.850532	(0.724, 0.999)	0.0519996	0.304399	No	N/A	0.905177	(0.776, 2.18)	0.207421	0.581861	No	N/A	N/A
ENSG00000279281.1_6	AC015883.1	0.778064	(0.615, 0.985)	0.0393188	0.270592	No	N/A	0.728366	(0.561, 2.15)	0.0197011	0.280532	No	N/A	N/A
ENSG00000274213.1_6	AC015912.3	0.981188	(0.766, 1.26)	0.880516	0.958902	No	N/A	0.96708	(0.819, 2.31)	0.693945	0.892632	No	N/A	N/A
ENSG00000272606.1_6	AC015982.1	0.984256	(0.843, 1.15)	0.841096	0.941706	No	N/A	1.00336	(0.866, 2.32)	0.964518	0.990036	No	N/A	N/A
ENSG00000093100.13_7	AC016026.1	0.991607	(0.856, 1.15)	0.910648	0.970806	No	N/A	1.02377	(0.893, 2.33)	0.737177	0.912218	No	N/A	N/A
ENSG00000272599.2_7	AC016394.2	0.778543	(0.685, 0.885)	0.000225918	0.0339066	No	N/A	0.785965	(0.687, 1.97)	0.000721669	0.100796	No	N/A	N/A
ENSG00000253372.5_7	AC016405.1	0.912894	(0.713, 1.17)	0.471474	0.752959	No	N/A	0.864557	(0.659, 2.39)	0.294867	0.657773	No	N/A	N/A
ENSG00000205147.3	AC016586.1	0.865535	(0.726, 1.03)	0.110762	0.408443	No	N/A	0.820119	(0.686, 2.11)	0.032573	0.322872	No	N/A	N/A
ENSG00000077463.15_6	AC016586.1	1.04719	(0.964, 1.14)	0.276306	0.602231	No	N/A	1.03296	(0.941, 2.25)	0.497109	0.792284	No	N/A	N/A
ENSG00000268670.1_7	AC016586.2	0.952174	(0.796, 1.14)	0.593147	0.823525	No	N/A	0.915666	(0.773, 2.23)	0.310529	0.669281	No	N/A	N/A
ENSG00000267682.1_7	AC016590.2	0.787009	(0.64, 0.967)	0.0249503	0.228026	No	N/A	0.791384	(0.646, 2.12)	0.0267061	0.306095	No	N/A	N/A
ENSG00000264281.3_6	AC016596.2	0.985593	(0.846, 1.15)	0.852583	0.946225	No	N/A	1.05094	(0.875, 2.49)	0.595231	0.843622	No	N/A	N/A
ENSG00000269032.1_5	AC016629.1	0.82077	(0.713, 0.945)	0.00735683	0.139451	No	N/A	0.91194	(0.785, 2.19)	0.231004	0.603379	No	N/A	N/A
ENSG00000270820.6_6	AC016727.1	0.863959	(0.785, 0.951)	0.00375676	0.109295	No	N/A	0.893183	(0.809, 2.05)	0.0272944	0.309444	No	N/A	N/A
ENSG00000212978.6_6	AC016747.1	1.11812	(0.96, 1.3)	0.153936	0.466741	No	N/A	1.14484	(0.986, 2.57)	0.0798199	0.424634	No	N/A	N/A
ENSG00000274769.1_7	AC016747.4	1.1407	(1.01, 1.29)	0.0383865	0.267553	No	N/A	1.12443	(0.983, 2.49)	0.0899457	0.443155	No	N/A	N/A
ENSG00000270195.2_7	AC016773.1	0.944282	(0.844, 1.06)	0.320943	0.641825	No	N/A	1.02653	(0.915, 2.29)	0.657177	0.877473	No	N/A	N/A
ENSG00000226380.9_8	AC016831.1	0.945925	(0.81, 1.1)	0.484935	0.761385	No	N/A	0.956763	(0.811, 2.29)	0.601003	0.845979	No	N/A	N/A
ENSG00000271204.1_7	AC016831.5	0.896911	(0.739, 1.09)	0.272349	0.598965	No	N/A	0.87459	(0.703, 2.28)	0.231448	0.603379	No	N/A	N/A
ENSG00000264772.6_7	AC016876.2	1.1158	(0.948, 1.31)	0.190324	0.510038	No	N/A	1.05611	(0.916, 2.4)	0.454645	0.764899	No	N/A	N/A
ENSG00000234624.2_2	AC016894.1	0.867661	(0.729, 1.03)	0.11318	0.411471	No	N/A	0.84535	(0.694, 2.19)	0.0994584	0.459171	No	N/A	N/A
ENSG00000230732.4_7	AC016949.1	0.77833	(0.655, 0.925)	0.00543061	0.124754	No	N/A	0.73949	(0.594, 2.08)	0.00806432	0.21738	No	N/A	N/A
ENSG00000224959.1_7	AC017002.1	0.78071	(0.608, 1)	0.0560933	0.313749	No	N/A	0.833542	(0.625, 2.38)	0.218802	0.592691	No	N/A	N/A
ENSG00000273064.1_6	AC017083.1	0.99026	(0.843, 1.16)	0.905237	0.968422	No	N/A	0.972021	(0.833, 2.29)	0.718913	0.902987	No	N/A	N/A
ENSG00000273398.6_6	AC017083.3	1.04378	(0.96, 1.13)	0.318229	0.638784	No	N/A	1.03083	(0.942, 2.24)	0.509111	0.798009	No	N/A	N/A
ENSG00000259985.1_6	AC017100.1	0.878065	(0.697, 1.11)	0.27148	0.598154	No	N/A	1.01174	(0.82, 2.49)	0.913657	0.974588	No	N/A	N/A
ENSG00000239775.1_7	AC017116.1	0.920597	(0.774, 1.09)	0.351899	0.665154	No	N/A	0.963463	(0.805, 2.33)	0.684826	0.888919	No	N/A	N/A
ENSG00000285942.1_1	AC018362.3	0.951401	(0.863, 1.05)	0.320752	0.641657	No	N/A	0.978053	(0.88, 2.19)	0.680651	0.886684	No	N/A	N/A
ENSG00000241556.1_5	AC018475.1	0.937676	(0.799, 1.1)	0.432822	0.725265	No	N/A	0.997809	(0.85, 2.35)	0.978738	0.993609	No	N/A	N/A
ENSG00000263798.2_7	AC018521.1	1.00427	(0.869, 1.16)	0.954027	0.986666	No	N/A	1.05385	(0.914, 2.39)	0.470936	0.775502	No	N/A	N/A
ENSG00000256206.2_6	AC018523.2	1.03805	(0.959, 1.12)	0.355264	0.667965	No	N/A	1.04677	(0.965, 2.24)	0.274344	0.640176	No	N/A	N/A
ENSG00000254325.2_7	AC018607.1	0.696402	(0.547, 0.886)	0.00408034	0.112738	No	N/A	0.648535	(0.493, 2.06)	0.00252436	0.156254	No	N/A	N/A
ENSG00000279133.1_6	AC018628.1	0.858284	(0.741, 0.994)	0.0443772	0.284507	No	N/A	0.895562	(0.749, 2.22)	0.227862	0.600109	No	N/A	N/A
ENSG00000230715.3_5	AC018638.2	0.885131	(0.757, 1.04)	0.129701	0.43501	No	N/A	0.949487	(0.796, 2.3)	0.56694	0.827512	No	N/A	N/A
ENSG00000243302.3_5	AC018638.4	0.872932	(0.745, 1.02)	0.097409	0.391227	No	N/A	0.947865	(0.795, 2.3)	0.552199	0.821592	No	N/A	N/A
ENSG00000243679.1_5	AC018638.5	0.853375	(0.731, 0.997)	0.0479194	0.294555	No	N/A	0.928381	(0.784, 2.25)	0.391872	0.725694	No	N/A	N/A
ENSG00000229677.1_5	AC018644.1	0.933023	(0.789, 1.1)	0.41897	0.714831	No	N/A	0.955193	(0.813, 2.28)	0.577152	0.832516	No	N/A	N/A
ENSG00000273014.1_6	AC018645.2	0.758393	(0.642, 0.897)	0.00165835	0.0796707	No	N/A	0.820225	(0.669, 2.16)	0.0594652	0.390914	No	N/A	N/A
ENSG00000271122.1_6	AC018647.2	1.03767	(0.898, 1.2)	0.616208	0.834815	No	N/A	1.06773	(0.922, 2.43)	0.382388	0.719423	No	N/A	N/A
ENSG00000273306.1_6	AC018690.1	0.774701	(0.686, 0.875)	9.06118e-05	0.0218496	No	N/A	0.84705	(0.739, 2.06)	0.0186475	0.276058	No	N/A	N/A
ENSG00000237039.1_5	AC018738.1	0.805976	(0.666, 0.976)	0.029684	0.243481	No	N/A	0.884596	(0.721, 2.27)	0.244098	0.612289	No	N/A	N/A
ENSG00000273837.1_7	AC018755.4	1.20543	(0.932, 1.56)	0.158034	0.472634	No	N/A	0.936026	(0.746, 2.4)	0.570253	0.829032	No	N/A	N/A
ENSG00000231409.3_5	AC018868.1	0.971221	(0.862, 1.09)	0.63137	0.844544	No	N/A	0.991812	(0.883, 2.23)	0.890464	0.965611	No	N/A	N/A
ENSG00000276533.1_7	AC018926.2	0.905403	(0.71, 1.16)	0.426048	0.719975	No	N/A	1.0458	(0.818, 2.64)	0.721893	0.904278	No	N/A	N/A
ENSG00000272711.1_6	AC019069.1	1.07018	(0.85, 1.35)	0.565802	0.807212	No	N/A	1.1156	(0.873, 2.77)	0.383834	0.720601	No	N/A	N/A
ENSG00000283321.1_2	AC019117.3	0.985763	(0.707, 1.37)	0.932821	0.979618	No	N/A	0.864026	(0.644, 2.44)	0.331349	0.685279	No	N/A	N/A
ENSG00000248980.1_6	AC019163.1	0.974641	(0.875, 1.09)	0.640029	0.848593	No	N/A	0.994314	(0.898, 2.21)	0.912673	0.974425	No	N/A	N/A
ENSG00000231699.1_5	AC020550.1	0.726726	(0.598, 0.883)	0.00179031	0.0822296	No	N/A	0.728898	(0.588, 2.05)	0.00477638	0.189016	No	N/A	N/A
ENSG00000273855.1_7	AC020658.5	1.12342	(0.956, 1.32)	0.160788	0.475468	No	N/A	1.0561	(0.905, 2.43)	0.489259	0.786616	No	N/A	N/A
ENSG00000275056.1_7	AC020663.3	0.799977	(0.698, 0.917)	0.00180016	0.0823803	No	N/A	0.804263	(0.682, 2.06)	0.0114128	0.232692	No	N/A	N/A
ENSG00000285952.1_2	AC020663.4	1.05263	(0.833, 1.33)	0.668927	0.863522	No	N/A	1.0172	(0.815, 2.53)	0.88051	0.962921	No	N/A	N/A
ENSG00000142539.9_7	AC020909.2	1.22413	(1.05, 1.43)	0.0116676	0.166203	No	N/A	1.23246	(1.04, 2.77)	0.0154288	0.255826	No	N/A	N/A
ENSG00000274104.1_6	AC020910.4	0.879526	(0.725, 1.07)	0.197079	0.518592	No	N/A	0.972711	(0.82, 2.33)	0.751985	0.917406	No	N/A	N/A
ENSG00000267275.1_7	AC020911.2	1.08839	(0.886, 1.34)	0.421569	0.715998	No	N/A	1.06839	(0.869, 2.58)	0.531405	0.809606	No	N/A	N/A
ENSG00000267216.1_7	AC020915.1	0.898174	(0.798, 1.01)	0.0781539	0.359542	No	N/A	0.94112	(0.841, 2.15)	0.292218	0.6563	No	N/A	N/A
ENSG00000268201.1_7	AC020915.2	0.908577	(0.743, 1.11)	0.352778	0.665686	No	N/A	0.938742	(0.759, 2.37)	0.561083	0.824728	No	N/A	N/A
ENSG00000283515.1_5	AC020915.5	0.92842	(0.829, 1.04)	0.202312	0.523697	No	N/A	0.963875	(0.865, 2.17)	0.505406	0.796042	No	N/A	N/A
ENSG00000267519.6_7	AC020916.1	1.04389	(0.73, 1.49)	0.814348	0.929541	No	N/A	1.06061	(0.752, 2.94)	0.738393	0.912547	No	N/A	N/A
ENSG00000267531.1	AC020922.1	0.930635	(0.823, 1.05)	0.254825	0.579662	No	N/A	0.981887	(0.858, 2.26)	0.790272	0.932984	No	N/A	N/A
ENSG00000278897.1_3	AC020951.1	0.86415	(0.695, 1.07)	0.192873	0.512883	No	N/A	0.936242	(0.758, 2.36)	0.542385	0.815684	No	N/A	N/A
ENSG00000263276.1_7	AC020978.7	1.05577	(0.937, 1.19)	0.374369	0.680124	No	N/A	1.09213	(0.967, 2.41)	0.160635	0.534402	No	N/A	N/A
ENSG00000261338.2_6	AC021016.2	0.862755	(0.774, 0.962)	0.00904274	0.148506	No	N/A	0.844177	(0.761, 1.99)	0.0019642	0.145863	No	N/A	N/A
ENSG00000177406.5_6	AC021054.1	1.04667	(0.914, 1.2)	0.51108	0.774211	No	N/A	1.03347	(0.899, 2.35)	0.645291	0.870977	No	N/A	N/A
ENSG00000230551.4_7	AC021078.1	0.88997	(0.792, 1)	0.0536198	0.308039	No	N/A	0.894318	(0.786, 2.12)	0.0944496	0.45082	No	N/A	N/A
ENSG00000286001.1_1	AC021087.5	1.08549	(1, 1.18)	0.0505734	0.300826	No	N/A	1.12709	(1.04, 2.38)	0.00682843	0.206816	No	N/A	N/A
ENSG00000249863.2_5	AC021106.1	0.873082	(0.746, 1.02)	0.0934439	0.384919	No	N/A	0.914742	(0.783, 2.2)	0.262556	0.630084	No	N/A	N/A
ENSG00000230747.1_7	AC021188.1	1.0218	(0.845, 1.24)	0.824586	0.933251	No	N/A	1.08457	(0.904, 2.55)	0.385286	0.721246	No	N/A	N/A
ENSG00000287214.1_1	AC021321.2	0.863844	(0.705, 1.06)	0.161197	0.475468	No	N/A	0.8865	(0.69, 2.37)	0.347087	0.697009	No	N/A	N/A
ENSG00000285635.1_1	AC021660.3	0.989083	(0.879, 1.11)	0.855205	0.947717	No	N/A	0.932601	(0.841, 2.12)	0.191095	0.566195	No	N/A	N/A
ENSG00000267169.2_8	AC022098.1	0.994271	(0.896, 1.1)	0.913857	0.972159	No	N/A	1.01483	(0.92, 2.23)	0.768938	0.925221	No	N/A	N/A
ENSG00000275091.1_6	AC022098.4	0.962004	(0.816, 1.13)	0.646321	0.852179	No	N/A	0.989024	(0.809, 2.43)	0.914668	0.974588	No	N/A	N/A
ENSG00000269825.1_7	AC022150.4	0.916374	(0.785, 1.07)	0.272793	0.599466	No	N/A	0.930472	(0.784, 2.26)	0.411712	0.739345	No	N/A	N/A
ENSG00000259939.1_7	AC022167.1	0.832803	(0.723, 0.96)	0.0131284	0.172917	No	N/A	0.907862	(0.779, 2.19)	0.220468	0.593573	No	N/A	N/A
ENSG00000260276.2_7	AC022167.2	1.0291	(0.937, 1.13)	0.549776	0.797552	No	N/A	1.05565	(0.963, 2.28)	0.25125	0.61834	No	N/A	N/A
ENSG00000263786.1_7	AC022211.1	0.903369	(0.746, 1.09)	0.299667	0.62407	No	N/A	0.935925	(0.757, 2.37)	0.542899	0.815748	No	N/A	N/A
ENSG00000265800.1_7	AC022211.3	0.850254	(0.709, 1.02)	0.082767	0.367368	No	N/A	0.909089	(0.739, 2.31)	0.369839	0.711459	No	N/A	N/A
ENSG00000272410.5_6	AC022384.1	0.974439	(0.898, 1.06)	0.537606	0.789157	No	N/A	0.998168	(0.912, 2.19)	0.968352	0.990822	No	N/A	N/A
ENSG00000280238.1_7	AC022400.10	1.07742	(0.935, 1.24)	0.304038	0.627455	No	N/A	1.06406	(0.922, 2.41)	0.396824	0.729411	No	N/A	N/A
ENSG00000272916.5_8	AC022400.7	0.961989	(0.867, 1.07)	0.464817	0.749336	No	N/A	0.955889	(0.852, 2.18)	0.444387	0.760842	No	N/A	N/A
ENSG00000279088.1_6	AC022400.8	0.889165	(0.779, 1.02)	0.0855173	0.371682	No	N/A	0.969215	(0.849, 2.24)	0.645297	0.870977	No	N/A	N/A
ENSG00000286132.1_1	AC022415.2	0.903737	(0.802, 1.02)	0.0997382	0.393895	No	N/A	0.910141	(0.808, 2.12)	0.124095	0.492425	No	N/A	N/A
ENSG00000285133.1_2	AC022506.1	0.876193	(0.657, 1.17)	0.36964	0.676038	No	N/A	0.923645	(0.686, 2.55)	0.602176	0.846584	No	N/A	N/A
ENSG00000258677.2_6	AC022826.2	1.06319	(0.945, 1.2)	0.310032	0.632912	No	N/A	1.05985	(0.936, 2.36)	0.35985	0.70622	No	N/A	N/A
ENSG00000055483.19_6	AC022966.1	0.853007	(0.707, 1.03)	0.100974	0.394937	No	N/A	0.850244	(0.702, 2.18)	0.0997009	0.459477	No	N/A	N/A
ENSG00000267601.1_6	AC022966.2	1.11785	(0.945, 1.32)	0.197935	0.519643	No	N/A	0.960602	(0.859, 2.18)	0.481163	0.78091	No	N/A	N/A
ENSG00000257390.5_6	AC023055.1	1.02037	(0.959, 1.09)	0.525127	0.782856	No	N/A	1.02373	(0.961, 2.17)	0.471497	0.775968	No	N/A	N/A
ENSG00000276900.1_6	AC023157.3	1.04595	(0.871, 1.26)	0.630651	0.844031	No	N/A	1.08693	(0.915, 2.52)	0.345177	0.69638	No	N/A	N/A
ENSG00000257379.1_7	AC023509.1	1.00508	(0.944, 1.07)	0.874186	0.956327	No	N/A	1.01925	(0.96, 2.15)	0.533076	0.810113	No	N/A	N/A
ENSG00000270175.1_7	AC023509.3	0.966479	(0.806, 1.16)	0.714562	0.884665	No	N/A	0.967349	(0.817, 2.31)	0.700723	0.894833	No	N/A	N/A
ENSG00000250966.2_5	AC023886.2	1.01182	(0.898, 1.14)	0.848069	0.945323	No	N/A	1.06012	(0.942, 2.35)	0.334466	0.687745	No	N/A	N/A
ENSG00000267904.1_7	AC024075.1	0.868367	(0.76, 0.993)	0.0413256	0.277388	No	N/A	0.861755	(0.757, 2.07)	0.0271061	0.308551	No	N/A	N/A
ENSG00000269044.2_7	AC024075.2	0.861092	(0.766, 0.968)	0.0143445	0.180769	No	N/A	0.880542	(0.787, 2.06)	0.029534	0.313005	No	N/A	N/A
ENSG00000244313.3_5	AC024293.1	0.989495	(0.894, 1.09)	0.838024	0.940457	No	N/A	0.969716	(0.877, 2.17)	0.549623	0.820112	No	N/A	N/A
ENSG00000267740.5_6	AC024592.3	1.03333	(0.965, 1.11)	0.347079	0.662851	No	N/A	1.02451	(0.947, 2.2)	0.547167	0.818128	No	N/A	N/A
ENSG00000177340.5_7	AC024940.1	0.929846	(0.784, 1.1)	0.404854	0.704477	No	N/A	0.94934	(0.792, 2.31)	0.574804	0.831504	No	N/A	N/A
ENSG00000275097.1_8	AC024940.6	0.946514	(0.824, 1.09)	0.437033	0.729203	No	N/A	0.978839	(0.867, 2.23)	0.730939	0.908619	No	N/A	N/A
ENSG00000274591.1_7	AC025031.3	1.02183	(0.839, 1.25)	0.830847	0.937401	No	N/A	1.11804	(0.868, 2.8)	0.390662	0.725276	No	N/A	N/A
ENSG00000257921.6_8	AC025165.3	0.982737	(0.898, 1.08)	0.706141	0.881288	No	N/A	1.01768	(0.93, 2.22)	0.704267	0.896517	No	N/A	N/A
ENSG00000177738.4_7	AC025171.1	0.99169	(0.867, 1.13)	0.9032	0.967889	No	N/A	0.993919	(0.867, 2.28)	0.930559	0.979484	No	N/A	N/A
ENSG00000215068.8_6	AC025171.2	0.886042	(0.746, 1.05)	0.172718	0.4879	No	N/A	0.920673	(0.773, 2.25)	0.354743	0.702595	No	N/A	N/A
ENSG00000251131.2_6	AC025171.3	0.877506	(0.736, 1.05)	0.148238	0.459064	No	N/A	0.915153	(0.764, 2.26)	0.339633	0.691744	No	N/A	N/A
ENSG00000272086.1_6	AC025181.2	0.833606	(0.712, 0.977)	0.0265649	0.232485	No	N/A	0.873238	(0.753, 2.13)	0.077437	0.422889	No	N/A	N/A
ENSG00000285329.1_3	AC025283.3	1.00757	(0.937, 1.08)	0.83816	0.940457	No	N/A	1.02585	(0.957, 2.18)	0.473404	0.776198	No	N/A	N/A
ENSG00000259992.1_7	AC025287.1	1.03241	(0.948, 1.12)	0.46681	0.750399	No	N/A	0.978911	(0.897, 2.15)	0.633011	0.864144	No	N/A	N/A
ENSG00000256325.1_7	AC025423.1	1.05698	(0.918, 1.22)	0.443193	0.733525	No	N/A	1.00355	(0.865, 2.32)	0.962706	0.989624	No	N/A	N/A
ENSG00000256664.1_5	AC025423.2	0.956977	(0.827, 1.11)	0.554977	0.801081	No	N/A	0.942858	(0.81, 2.24)	0.451378	0.763924	No	N/A	N/A
ENSG00000269899.1_7	AC025857.2	1.5942	(1.27, 2)	0.000100925	0.0228634	No	N/A	1.35678	(1.13, 3.09)	0.00182939	0.144747	No	N/A	N/A
ENSG00000250280.2_7	AC026124.1	0.759016	(0.624, 0.923)	0.00685936	0.136792	No	N/A	0.863127	(0.709, 2.21)	0.146097	0.517049	No	N/A	N/A
ENSG00000276853.1_7	AC026124.2	0.773777	(0.658, 0.909)	0.00246077	0.0950791	No	N/A	0.848552	(0.718, 2.13)	0.0579628	0.388354	No	N/A	N/A
ENSG00000256028.2_7	AC026362.1	1.00272	(0.926, 1.09)	0.946622	0.983776	No	N/A	1.01591	(0.934, 2.2)	0.714371	0.90152	No	N/A	N/A
ENSG00000262380.1_7	AC026401.2	0.743793	(0.626, 0.884)	0.00114206	0.0694765	No	N/A	0.842292	(0.697, 2.17)	0.0793417	0.424127	No	N/A	N/A
ENSG00000280206.1_7	AC026401.3	0.975101	(0.854, 1.11)	0.710688	0.882889	No	N/A	1.00026	(0.871, 2.3)	0.997098	0.99877	No	N/A	N/A
ENSG00000259827.1_7	AC026461.1	1.21373	(1.01, 1.46)	0.039343	0.27061	No	N/A	1.17585	(0.983, 2.7)	0.0799773	0.424847	No	N/A	N/A
ENSG00000259900.5_8	AC026464.1	1.07647	(0.956, 1.21)	0.228217	0.55265	No	N/A	1.04451	(0.935, 2.3)	0.443629	0.760447	No	N/A	N/A
ENSG00000260371.1_7	AC026464.3	1.11852	(0.955, 1.31)	0.167051	0.482614	No	N/A	1.11402	(0.948, 2.54)	0.193535	0.569389	No	N/A	N/A
ENSG00000260914.3_7	AC026464.4	1.01116	(0.928, 1.1)	0.800013	0.924368	No	N/A	1.03713	(0.944, 2.26)	0.450874	0.763924	No	N/A	N/A
ENSG00000272617.3_5	AC026464.6	1.04334	(0.909, 1.2)	0.549101	0.797552	No	N/A	1.05061	(0.916, 2.38)	0.481233	0.780921	No	N/A	N/A
ENSG00000102921.8_4	AC026470.1	0.991176	(0.908, 1.08)	0.842825	0.942627	No	N/A	0.981161	(0.898, 2.16)	0.672964	0.884674	No	N/A	N/A
ENSG00000260267.1_6	AC026471.1	0.876509	(0.726, 1.06)	0.173488	0.489176	No	N/A	0.963589	(0.805, 2.34)	0.687544	0.890403	No	N/A	N/A
ENSG00000261474.1_6	AC026471.4	0.846561	(0.661, 1.08)	0.189909	0.509581	No	N/A	0.981078	(0.776, 2.49)	0.873217	0.961538	No	N/A	N/A
ENSG00000286388.1_1	AC026748.3	1.01941	(0.897, 1.16)	0.768473	0.910037	No	N/A	1.00325	(0.87, 2.31)	0.964537	0.990036	No	N/A	N/A
ENSG00000256825.4_6	AC026786.1	0.833359	(0.729, 0.952)	0.00878895	0.147727	No	N/A	0.866167	(0.761, 2.08)	0.032769	0.323176	No	N/A	N/A
ENSG00000261915.6_6	AC026954.2	1.01114	(0.939, 1.09)	0.771384	0.911371	No	N/A	1.02172	(0.943, 2.2)	0.602353	0.846584	No	N/A	N/A
ENSG00000271869.1_6	AC026979.2	0.809209	(0.643, 1.02)	0.0740073	0.353286	No	N/A	0.793976	(0.641, 2.15)	0.0379247	0.33967	No	N/A	N/A
ENSG00000254615.3_6	AC027031.2	1.10789	(0.894, 1.37)	0.351333	0.66476	No	N/A	1.16029	(0.911, 2.85)	0.23064	0.603097	No	N/A	N/A
ENSG00000267040.6_7	AC027097.1	1.0085	(0.891, 1.14)	0.893406	0.963938	No	N/A	1.02702	(0.906, 2.31)	0.678767	0.886222	No	N/A	N/A
ENSG00000137807.15_6	AC027237.1	1.21862	(0.959, 1.55)	0.108392	0.405325	No	N/A	1.32507	(1.08, 3.09)	0.00947239	0.221518	No	N/A	N/A
ENSG00000280138.1_6	AC027290.2	0.760428	(0.623, 0.928)	0.00847209	0.145176	No	N/A	0.786278	(0.625, 2.17)	0.0431038	0.353303	No	N/A	N/A
ENSG00000267317.2_6	AC027307.2	1.13374	(0.95, 1.35)	0.167119	0.482614	No	N/A	1.14331	(0.948, 2.66)	0.16503	0.541281	No	N/A	N/A
ENSG00000268798.1_7	AC027307.3	0.908832	(0.802, 1.03)	0.138307	0.446732	No	N/A	0.980868	(0.869, 2.23)	0.75507	0.918671	No	N/A	N/A
ENSG00000253683.1_5	AC027309.2	0.988963	(0.882, 1.11)	0.850054	0.945624	No	N/A	0.960259	(0.864, 2.16)	0.455192	0.765221	No	N/A	N/A
ENSG00000256361.1_5	AC027544.1	0.706622	(0.583, 0.857)	0.000631573	0.0582301	No	N/A	0.791771	(0.634, 2.16)	0.0418033	0.349914	No	N/A	N/A
ENSG00000259658.5_6	AC027559.1	0.941242	(0.82, 1.08)	0.390189	0.693098	No	N/A	0.973401	(0.84, 2.28)	0.721471	0.904256	No	N/A	N/A
ENSG00000232546.1_5	AC027644.1	0.742443	(0.623, 0.885)	0.00125044	0.0694765	No	N/A	0.858802	(0.71, 2.19)	0.119401	0.487199	No	N/A	N/A
ENSG00000272831.1_6	AC027644.3	0.994639	(0.866, 1.14)	0.939327	0.980932	No	N/A	1.02337	(0.886, 2.35)	0.753341	0.917583	No	N/A	N/A
ENSG00000284461.2_3	AC027644.4	0.935829	(0.823, 1.06)	0.313996	0.634925	No	N/A	0.902553	(0.796, 2.12)	0.112849	0.480682	No	N/A	N/A
ENSG00000259804.1_7	AC027682.1	0.845328	(0.732, 0.976)	0.0241895	0.224264	No	N/A	0.898451	(0.788, 2.13)	0.114427	0.482771	No	N/A	N/A
ENSG00000262837.1_7	AC027801.4	0.857771	(0.736, 1)	0.0532636	0.308039	No	N/A	0.883821	(0.751, 2.17)	0.139848	0.510532	No	N/A	N/A
ENSG00000111540.16_4	AC034102.1	1.10307	(0.962, 1.26)	0.163158	0.476996	No	N/A	1.10445	(0.945, 2.51)	0.214145	0.587978	No	N/A	N/A
ENSG00000257411.2_7	AC034102.3	1.10289	(0.97, 1.25)	0.137833	0.446322	No	N/A	1.16984	(1.03, 2.56)	0.0195254	0.280532	No	N/A	N/A
ENSG00000249572.1_6	AC034231.1	0.934657	(0.792, 1.1)	0.427551	0.720982	No	N/A	1.00667	(0.867, 2.33)	0.930773	0.979518	No	N/A	N/A
ENSG00000267430.1_5	AC036176.2	0.774577	(0.67, 0.896)	0.000846105	0.062777	No	N/A	0.891483	(0.763, 2.17)	0.150777	0.521975	No	N/A	N/A
ENSG00000272518.1_7	AC036214.2	0.962379	(0.839, 1.1)	0.584307	0.819167	No	N/A	0.947923	(0.834, 2.19)	0.416717	0.742851	No	N/A	N/A
ENSG00000248235.6_6	AC037459.1	0.957192	(0.81, 1.13)	0.609154	0.830516	No	N/A	0.947182	(0.788, 2.32)	0.565633	0.827512	No	N/A	N/A
ENSG00000253200.1_6	AC037459.2	0.823056	(0.735, 0.922)	0.00112845	0.0694765	No	N/A	0.833493	(0.732, 2.03)	0.00705037	0.208084	No	N/A	N/A
ENSG00000221526.1	AC040162.1	0.726067	(0.584, 0.903)	0.00498641	0.119779	No	N/A	0.850185	(0.672, 2.28)	0.179673	0.554633	No	N/A	N/A
ENSG00000261884.2_8	AC040162.1	0.958909	(0.843, 1.09)	0.525021	0.782856	No	N/A	0.992024	(0.871, 2.27)	0.904603	0.971223	No	N/A	N/A
ENSG00000263126.1_7	AC040162.3	0.933562	(0.863, 1.01)	0.0915616	0.381933	No	N/A	0.989902	(0.908, 2.16)	0.817934	0.943521	No	N/A	N/A
ENSG00000274677.1_7	AC040169.3	0.879576	(0.702, 1.1)	0.266679	0.592468	No	N/A	0.964453	(0.751, 2.51)	0.777633	0.927814	No	N/A	N/A
ENSG00000253210.2_6	AC040970.1	1.02759	(0.863, 1.22)	0.760927	0.906275	No	N/A	1.11323	(0.939, 2.56)	0.219622	0.592862	No	N/A	N/A
ENSG00000262089.1_7	AC040977.1	1.02779	(0.875, 1.21)	0.738671	0.89585	No	N/A	1.06724	(0.913, 2.45)	0.415893	0.742454	No	N/A	N/A
ENSG00000267047.1_7	AC040977.2	1.01917	(0.939, 1.11)	0.650285	0.854037	No	N/A	1.02763	(0.932, 2.25)	0.58683	0.838254	No	N/A	N/A
ENSG00000213862.4_5	AC044787.1	1.02839	(0.93, 1.14)	0.585482	0.819714	No	N/A	0.99376	(0.911, 2.17)	0.8877	0.965415	No	N/A	N/A
ENSG00000272256.1_6	AC044849.1	0.793086	(0.615, 1.02)	0.0775698	0.359542	No	N/A	0.876407	(0.688, 2.34)	0.288196	0.653233	No	N/A	N/A
ENSG00000272707.1_6	AC046143.2	0.881597	(0.751, 1.03)	0.126175	0.431327	No	N/A	0.814298	(0.707, 2.03)	0.00553997	0.191894	No	N/A	N/A
ENSG00000125695.12_7	AC046185.1	1.02568	(0.953, 1.1)	0.50008	0.768568	No	N/A	1.019	(0.94, 2.2)	0.647519	0.871983	No	N/A	N/A
ENSG00000279369.1_5	AC046185.3	1.04359	(0.861, 1.27)	0.665456	0.86102	No	N/A	1.03526	(0.834, 2.54)	0.753863	0.917915	No	N/A	N/A
ENSG00000256861.1_6	AC048338.1	0.992829	(0.898, 1.1)	0.889114	0.96204	No	N/A	0.967793	(0.873, 2.17)	0.533975	0.810595	No	N/A	N/A
ENSG00000275180.1_7	AC048341.2	0.857333	(0.746, 0.985)	0.0323199	0.249943	No	N/A	0.962393	(0.828, 2.26)	0.618085	0.855404	No	N/A	N/A
ENSG00000259244.1_7	AC048382.2	0.899767	(0.777, 1.04)	0.162091	0.475763	No	N/A	0.901843	(0.769, 2.19)	0.207298	0.581861	No	N/A	N/A
ENSG00000260035.1_7	AC051619.8	0.786669	(0.633, 0.978)	0.0336249	0.25534	No	N/A	0.775789	(0.628, 2.12)	0.0208712	0.284912	No	N/A	N/A
ENSG00000256185.1_7	AC055720.2	0.843975	(0.694, 1.03)	0.0927301	0.383767	No	N/A	0.840218	(0.696, 2.16)	0.0731261	0.41663	No	N/A	N/A
ENSG00000264187.1_6	AC055811.2	1.02183	(0.863, 1.21)	0.802673	0.925729	No	N/A	1.01166	(0.869, 2.35)	0.881127	0.962931	No	N/A	N/A
ENSG00000278864.1_6	AC055811.4	1.05638	(0.903, 1.24)	0.496235	0.767002	No	N/A	1.05473	(0.898, 2.44)	0.518722	0.803259	No	N/A	N/A
ENSG00000272155.1_6	AC055822.1	0.973676	(0.796, 1.19)	0.795758	0.922267	No	N/A	1.05979	(0.867, 2.55)	0.571589	0.830012	No	N/A	N/A
ENSG00000282980.1_5	AC055839.1	0.889218	(0.74, 1.07)	0.214183	0.536271	No	N/A	0.837532	(0.688, 2.18)	0.0807458	0.425958	No	N/A	N/A
ENSG00000286190.1_1	AC055839.2	0.930307	(0.756, 1.14)	0.496565	0.767274	No	N/A	0.885272	(0.724, 2.26)	0.239028	0.607699	No	N/A	N/A
ENSG00000255448.1_7	AC055860.1	0.971851	(0.874, 1.08)	0.598682	0.826393	No	N/A	1.00978	(0.897, 2.27)	0.872666	0.9612	No	N/A	N/A
ENSG00000282278.1_6	AC058822.1	0.932941	(0.85, 1.02)	0.145128	0.454939	No	N/A	0.974127	(0.897, 2.13)	0.53501	0.811086	No	N/A	N/A
ENSG00000267102.1_5	AC060766.1	1.08071	(0.864, 1.35)	0.498188	0.767281	No	N/A	1.02019	(0.813, 2.55)	0.863635	0.958307	No	N/A	N/A
ENSG00000267002.4_7	AC060780.1	0.902299	(0.793, 1.03)	0.122722	0.426696	No	N/A	0.98656	(0.876, 2.23)	0.823565	0.946349	No	N/A	N/A
ENSG00000267340.1_5	AC060780.2	0.834725	(0.691, 1.01)	0.0635328	0.332429	No	N/A	0.941531	(0.802, 2.25)	0.463072	0.769477	No	N/A	N/A
ENSG00000267595.1_5	AC060780.3	0.796157	(0.615, 1.03)	0.0877233	0.375286	No	N/A	1.00025	(0.805, 2.49)	0.998214	0.999293	No	N/A	N/A
ENSG00000258230.2_5	AC063950.1	0.796312	(0.63, 1.01)	0.0593381	0.322794	No	N/A	0.925503	(0.704, 2.5)	0.581293	0.834356	No	N/A	N/A
ENSG00000224745.1_7	AC063965.1	0.889274	(0.725, 1.09)	0.262193	0.588434	No	N/A	0.938786	(0.749, 2.4)	0.583837	0.8357	No	N/A	N/A
ENSG00000212664.5_5	AC064799.1	1.01259	(0.911, 1.13)	0.816572	0.930856	No	N/A	0.974138	(0.901, 2.12)	0.513057	0.799357	No	N/A	N/A
ENSG00000253586.1_7	AC067817.1	0.902296	(0.726, 1.12)	0.355839	0.66859	No	N/A	0.879697	(0.707, 2.29)	0.252853	0.619728	No	N/A	N/A
ENSG00000266929.1_7	AC067852.1	1.04102	(0.939, 1.15)	0.44486	0.73483	No	N/A	1.00115	(0.895, 2.24)	0.984042	0.995474	No	N/A	N/A
ENSG00000266962.2_6	AC067852.2	1.00341	(0.874, 1.15)	0.96145	0.989056	No	N/A	1.00011	(0.874, 2.29)	0.998727	0.999365	No	N/A	N/A
ENSG00000254741.1_8	AC067930.1	1.09136	(0.982, 1.21)	0.109355	0.406765	No	N/A	1.06136	(0.962, 2.3)	0.235959	0.606842	No	N/A	N/A
ENSG00000279766.1_6	AC067931.1	1.09655	(0.903, 1.33)	0.353993	0.666787	No	N/A	1.13303	(0.925, 2.69)	0.23142	0.603379	No	N/A	N/A
ENSG00000229023.1_5	AC067945.1	0.848953	(0.721, 1)	0.0531946	0.308039	No	N/A	0.83172	(0.693, 2.14)	0.0501552	0.374413	No	N/A	N/A
ENSG00000259753.1_7	AC068234.1	0.772498	(0.58, 1.03)	0.0805829	0.364346	No	N/A	0.95845	(0.824, 2.26)	0.583503	0.835509	No	N/A	N/A
ENSG00000237161.4_5	AC068446.1	0.896956	(0.735, 1.09)	0.285656	0.611081	No	N/A	0.880582	(0.701, 2.31)	0.27662	0.64191	No	N/A	N/A
ENSG00000274828.1_7	AC068473.5	1.04601	(0.9, 1.22)	0.560377	0.804115	No	N/A	1.08037	(0.92, 2.48)	0.346975	0.697009	No	N/A	N/A
ENSG00000242970.2_5	AC068522.1	0.891148	(0.767, 1.04)	0.136957	0.445126	No	N/A	0.873357	(0.773, 2.07)	0.0313892	0.318004	No	N/A	N/A
ENSG00000249319.2_6	AC068533.4	0.932847	(0.832, 1.05)	0.238172	0.563552	No	N/A	0.912333	(0.802, 2.14)	0.167397	0.543401	No	N/A	N/A
ENSG00000283228.1_7	AC068547.1	1.01422	(0.915, 1.12)	0.788391	0.918777	No	N/A	0.966922	(0.864, 2.19)	0.559117	0.824029	No	N/A	N/A
ENSG00000229512.1_7	AC068580.1	1.07754	(0.786, 1.48)	0.644394	0.85098	No	N/A	1.00226	(0.769, 2.61)	0.986733	0.99683	No	N/A	N/A
ENSG00000250644.3_6	AC068580.4	1.05993	(0.849, 1.32)	0.607601	0.829932	No	N/A	0.957873	(0.759, 2.45)	0.717223	0.902987	No	N/A	N/A
ENSG00000269921.1_6	AC068620.1	0.912718	(0.779, 1.07)	0.261379	0.58752	No	N/A	0.953269	(0.818, 2.26)	0.542401	0.815684	No	N/A	N/A
ENSG00000283149.1_7	AC068631.2	1.00938	(0.901, 1.13)	0.872024	0.955149	No	N/A	1.02221	(0.9, 2.31)	0.734993	0.911309	No	N/A	N/A
ENSG00000285117.1_3	AC068724.4	0.793101	(0.522, 1.2)	0.279976	0.605488	No	N/A	0.97564	(0.878, 2.18)	0.646825	0.8716	No	N/A	N/A
ENSG00000284946.1_2	AC068831.7	1.06573	(0.916, 1.24)	0.412571	0.709857	No	N/A	1.09255	(0.962, 2.42)	0.175522	0.551181	No	N/A	N/A
ENSG00000277782.1_6	AC068870.2	1.00531	(0.852, 1.19)	0.950022	0.98499	No	N/A	1.11289	(0.955, 2.52)	0.172964	0.549572	No	N/A	N/A
ENSG00000257475.2_7	AC068888.2	0.817143	(0.71, 0.94)	0.00586027	0.127795	No	N/A	0.901334	(0.771, 2.18)	0.196122	0.572215	No	N/A	N/A
ENSG00000258539.1_6	AC068896.1	1.03474	(0.932, 1.15)	0.522959	0.781479	No	N/A	1.02608	(0.905, 2.31)	0.688172	0.890558	No	N/A	N/A
ENSG00000284820.1_2	AC068946.2	1.02867	(0.88, 1.2)	0.724204	0.887892	No	N/A	1.07474	(0.95, 2.38)	0.253768	0.620636	No	N/A	N/A
ENSG00000277423.1_6	AC069234.5	0.996256	(0.865, 1.15)	0.958523	0.987538	No	N/A	0.923904	(0.79, 2.22)	0.324306	0.679152	No	N/A	N/A
ENSG00000272741.1_6	AC069257.3	1.03628	(0.932, 1.15)	0.513693	0.776168	No	N/A	1.03943	(0.926, 2.31)	0.512841	0.799144	No	N/A	N/A
ENSG00000274272.1_7	AC069281.2	0.904154	(0.788, 1.04)	0.15283	0.465922	No	N/A	0.943326	(0.818, 2.22)	0.425494	0.749967	No	N/A	N/A
ENSG00000232495.2	AC069287.1	1.12299	(1, 1.26)	0.052633	0.305915	No	N/A	1.18626	(1.05, 2.58)	0.00927106	0.221518	No	N/A	N/A
ENSG00000286192.1_1	AC069288.1	1.10266	(0.999, 1.22)	0.0553579	0.312813	No	N/A	1.10241	(0.981, 2.41)	0.106037	0.471297	No	N/A	N/A
ENSG00000265801.1_7	AC069366.2	0.888977	(0.714, 1.11)	0.295527	0.620811	No	N/A	0.839415	(0.664, 2.26)	0.147754	0.519144	No	N/A	N/A
ENSG00000249240.2_6	AC069368.1	1.0374	(0.853, 1.26)	0.713149	0.884103	No	N/A	0.967316	(0.812, 2.33)	0.710128	0.899151	No	N/A	N/A
ENSG00000241634.1_5	AC069499.1	0.917849	(0.777, 1.08)	0.315025	0.635473	No	N/A	0.955998	(0.822, 2.26)	0.561548	0.824849	No	N/A	N/A
ENSG00000256950.2_6	AC069503.2	1.02154	(0.918, 1.14)	0.695622	0.876536	No	N/A	1.00319	(0.905, 2.22)	0.95208	0.986704	No	N/A	N/A
ENSG00000235499.1_6	AC073046.1	0.945238	(0.839, 1.06)	0.356657	0.668778	No	N/A	0.909193	(0.812, 2.1)	0.100669	0.461534	No	N/A	N/A
ENSG00000228446.2_2	AC073052.1	0.886065	(0.732, 1.07)	0.2169	0.539731	No	N/A	0.866268	(0.702, 2.25)	0.185243	0.561461	No	N/A	N/A
ENSG00000284048.2_5	AC073111.3	1.02744	(0.892, 1.18)	0.708282	0.882087	No	N/A	1.19086	(1.03, 2.63)	0.0169227	0.264911	No	N/A	N/A
ENSG00000284691.1_4	AC073111.4	1.03033	(0.901, 1.18)	0.662446	0.860293	No	N/A	1.14944	(1, 2.55)	0.0531107	0.380689	No	N/A	N/A
ENSG00000271855.1_6	AC073195.1	0.881592	(0.764, 1.02)	0.0872274	0.374189	No	N/A	0.968935	(0.841, 2.26)	0.664319	0.881102	No	N/A	N/A
ENSG00000225187.1_7	AC073283.1	1.05806	(0.889, 1.26)	0.527948	0.784606	No	N/A	1.05575	(0.891, 2.46)	0.532958	0.810113	No	N/A	N/A
ENSG00000273269.3_6	AC073283.3	1.23434	(1.1, 1.39)	0.000652885	0.0582956	No	N/A	1.21971	(1.08, 2.64)	0.00233555	0.152088	No	N/A	N/A
ENSG00000268584.1_6	AC073389.1	0.944281	(0.835, 1.07)	0.363347	0.673567	No	N/A	0.946248	(0.853, 2.14)	0.301294	0.662083	No	N/A	N/A
ENSG00000257509.1_7	AC073487.1	0.855698	(0.714, 1.03)	0.0945971	0.387379	No	N/A	0.772066	(0.626, 2.11)	0.017601	0.270133	No	N/A	N/A
ENSG00000264058.2_8	AC073508.2	1.05477	(0.961, 1.16)	0.262874	0.589191	No	N/A	1.07168	(0.982, 2.29)	0.125586	0.494728	No	N/A	N/A
ENSG00000278834.1_6	AC073508.3	1.08693	(0.948, 1.25)	0.23655	0.562311	No	N/A	1.1078	(0.975, 2.45)	0.118943	0.486867	No	N/A	N/A
ENSG00000279861.1_6	AC073548.1	1.01699	(0.913, 1.13)	0.760759	0.906161	No	N/A	1.01612	(0.916, 2.24)	0.76225	0.922216	No	N/A	N/A
ENSG00000272822.2_7	AC073610.2	0.987731	(0.861, 1.13)	0.860711	0.950626	No	N/A	0.999213	(0.871, 2.29)	0.991079	0.998003	No	N/A	N/A
ENSG00000258064.1_6	AC073612.1	1.13427	(0.985, 1.31)	0.0842878	0.368945	No	N/A	1.08696	(0.932, 2.48)	0.291365	0.655527	No	N/A	N/A
ENSG00000280120.1_6	AC073857.1	0.99717	(0.865, 1.15)	0.96892	0.990009	No	N/A	1.06773	(0.938, 2.39)	0.323939	0.679152	No	N/A	N/A
ENSG00000152117.17_5	AC073869.1	0.893067	(0.766, 1.04)	0.151114	0.463507	No	N/A	0.976203	(0.825, 2.33)	0.77935	0.927861	No	N/A	N/A
ENSG00000144785.8_8	AC073896.1	1.02437	(0.936, 1.12)	0.602904	0.828199	No	N/A	1.05378	(0.961, 2.28)	0.270762	0.637838	No	N/A	N/A
ENSG00000258199.1_7	AC073896.4	0.993675	(0.912, 1.08)	0.884998	0.960196	No	N/A	1.07428	(0.992, 2.28)	0.08282	0.431208	No	N/A	N/A
ENSG00000272368.2_7	AC074032.1	0.918052	(0.852, 0.99)	0.0282045	0.236718	No	N/A	0.974151	(0.912, 2.1)	0.435912	0.75588	No	N/A	N/A
ENSG00000259080.1_7	AC074091.1	0.972201	(0.859, 1.1)	0.654903	0.856905	No	N/A	1.01969	(0.908, 2.28)	0.743259	0.914416	No	N/A	N/A
ENSG00000234072.1_6	AC074117.1	0.938246	(0.822, 1.07)	0.34848	0.663565	No	N/A	0.998997	(0.877, 2.28)	0.987932	0.997076	No	N/A	N/A
ENSG00000267886.1_7	AC074135.1	0.92182	(0.757, 1.12)	0.419566	0.715422	No	N/A	0.92894	(0.761, 2.32)	0.470618	0.775214	No	N/A	N/A
ENSG00000225205.5_6	AC078883.1	0.9625	(0.86, 1.08)	0.507004	0.77227	No	N/A	1.03647	(0.91, 2.34)	0.590206	0.840022	No	N/A	N/A
ENSG00000228144.2_6	AC078927.1	1.00027	(0.9, 1.11)	0.996085	0.998394	No	N/A	0.996811	(0.893, 2.23)	0.954848	0.98707	No	N/A	N/A
ENSG00000225195.2_7	AC078962.1	1.05993	(0.877, 1.28)	0.549651	0.797552	No	N/A	1.05744	(0.868, 2.54)	0.581045	0.834356	No	N/A	N/A
ENSG00000250321.1_5	AC079140.2	0.967318	(0.838, 1.12)	0.650819	0.85428	No	N/A	0.997802	(0.891, 2.24)	0.969625	0.991173	No	N/A	N/A
ENSG00000222043.2_6	AC079305.1	0.863046	(0.73, 1.02)	0.089058	0.377136	No	N/A	0.874857	(0.735, 2.18)	0.134889	0.50616	No	N/A	N/A
ENSG00000229337.2_7	AC079305.3	0.887122	(0.73, 1.08)	0.232234	0.557262	No	N/A	0.946417	(0.771, 2.37)	0.599563	0.844766	No	N/A	N/A
ENSG00000258111.1_5	AC079316.1	0.864019	(0.685, 1.09)	0.219239	0.542216	No	N/A	0.826499	(0.635, 2.31)	0.159759	0.533906	No	N/A	N/A
ENSG00000279176.1_6	AC079316.2	0.883312	(0.712, 1.1)	0.260831	0.586871	No	N/A	0.817437	(0.639, 2.25)	0.112182	0.479908	No	N/A	N/A
ENSG00000280227.1_6	AC079416.3	0.916741	(0.812, 1.04)	0.165213	0.480291	No	N/A	0.933376	(0.818, 2.18)	0.307171	0.667069	No	N/A	N/A
ENSG00000241962.9_6	AC079447.1	1.03461	(0.965, 1.11)	0.338325	0.654347	No	N/A	1.02619	(0.964, 2.17)	0.41781	0.743358	No	N/A	N/A
ENSG00000248710.1_6	AC079594.2	0.90551	(0.807, 1.02)	0.0961952	0.389597	No	N/A	0.957495	(0.849, 2.19)	0.481861	0.781333	No	N/A	N/A
ENSG00000274943.1_7	AC079684.1	0.736521	(0.604, 0.898)	0.00328714	0.104062	No	N/A	0.739967	(0.591, 2.09)	0.0102607	0.226513	No	N/A	N/A
ENSG00000284627.1_3	AC079781.4	0.617268	(0.476, 0.8)	0.000431594	0.0459897	No	N/A	0.63551	(0.479, 2.06)	0.00225274	0.151866	No	N/A	N/A
ENSG00000233230.1_6	AC079807.1	0.949536	(0.851, 1.06)	0.357654	0.669647	No	N/A	0.970071	(0.875, 2.17)	0.566275	0.827512	No	N/A	N/A
ENSG00000011028.14_3	AC080038.1	0.766037	(0.552, 1.06)	0.115086	0.414793	No	N/A	0.799523	(0.559, 2.49)	0.222417	0.59492	No	N/A	N/A
ENSG00000203644.3_7	AC083799.1	1.04284	(0.882, 1.23)	0.625693	0.840959	No	N/A	1.0318	(0.859, 2.45)	0.73785	0.912513	No	N/A	N/A
ENSG00000272941.1_6	AC083862.2	0.939498	(0.724, 1.22)	0.640355	0.848593	No	N/A	0.960894	(0.713, 2.62)	0.793915	0.934846	No	N/A	N/A
ENSG00000287733.1_1	AC083862.3	0.904373	(0.723, 1.13)	0.381328	0.685839	No	N/A	0.918197	(0.716, 2.42)	0.503486	0.795212	No	N/A	N/A
ENSG00000273391.1_6	AC083880.1	0.910608	(0.733, 1.13)	0.399258	0.700964	No	N/A	0.959539	(0.774, 2.41)	0.706448	0.897664	No	N/A	N/A
ENSG00000250643.1_6	AC083906.3	0.936397	(0.759, 1.15)	0.5403	0.790565	No	N/A	0.995865	(0.798, 2.49)	0.970869	0.99164	No	N/A	N/A
ENSG00000284731.1_3	AC083906.5	0.956956	(0.756, 1.21)	0.715289	0.885092	No	N/A	0.950062	(0.747, 2.46)	0.677351	0.886222	No	N/A	N/A
ENSG00000256006.1_7	AC084117.1	0.963429	(0.755, 1.23)	0.765574	0.908359	No	N/A	1.18022	(0.947, 2.82)	0.143275	0.51433	No	N/A	N/A
ENSG00000286699.1_1	AC084198.2	0.867047	(0.766, 0.982)	0.0266094	0.232485	No	N/A	0.910217	(0.791, 2.16)	0.191864	0.567036	No	N/A	N/A
ENSG00000283977.1_6	AC084337.2	0.926472	(0.847, 1.01)	0.0991289	0.393472	No	N/A	0.919737	(0.841, 2.07)	0.0686149	0.407817	No	N/A	N/A
ENSG00000257511.1_5	AC084824.1	0.905839	(0.835, 0.982)	0.0189913	0.202204	No	N/A	0.91857	(0.841, 2.07)	0.0636983	0.395909	No	N/A	N/A
ENSG00000263244.2_7	AC087190.3	0.842352	(0.721, 0.984)	0.0335488	0.25534	No	N/A	0.847843	(0.722, 2.11)	0.0467486	0.365028	No	N/A	N/A
ENSG00000274885.1_7	AC087241.3	0.926231	(0.81, 1.06)	0.264625	0.590937	No	N/A	0.985703	(0.844, 2.31)	0.856256	0.955588	No	N/A	N/A
ENSG00000254577.1_7	AC087276.1	0.874867	(0.718, 1.07)	0.186798	0.507034	No	N/A	0.981071	(0.78, 2.48)	0.870631	0.960466	No	N/A	N/A
ENSG00000259453.1_7	AC087286.4	1.11053	(0.927, 1.33)	0.258909	0.585159	No	N/A	1.05728	(0.858, 2.56)	0.601568	0.846471	No	N/A	N/A
ENSG00000132481.7_4	AC087289.1	1.18245	(0.935, 1.5)	0.164924	0.479923	No	N/A	1.32587	(0.987, 3.37)	0.0646098	0.398386	No	N/A	N/A
ENSG00000267426.5_7	AC087289.4	1.01777	(0.943, 1.1)	0.65319	0.855835	No	N/A	1.05706	(0.973, 2.26)	0.193983	0.56955	No	N/A	N/A
ENSG00000243181.2_5	AC087343.1	1.12204	(0.986, 1.28)	0.0852008	0.370711	No	N/A	1.05969	(0.929, 2.38)	0.389355	0.724342	No	N/A	N/A
ENSG00000261628.1_5	AC087481.2	0.856104	(0.674, 1.09)	0.206908	0.528968	No	N/A	0.941654	(0.737, 2.46)	0.632378	0.864144	No	N/A	N/A
ENSG00000272092.1_6	AC087623.2	0.95869	(0.802, 1.15)	0.645104	0.85129	No	N/A	1.02128	(0.857, 2.42)	0.814286	0.942328	No	N/A	N/A
ENSG00000259316.11_8	AC087632.1	1.11655	(0.998, 1.25)	0.0576373	0.319143	No	N/A	1.16865	(1.03, 2.56)	0.0203799	0.284797	No	N/A	N/A
ENSG00000285920.2_2	AC087721.2	1.11138	(0.931, 1.33)	0.246438	0.570407	No	N/A	1.16045	(0.997, 2.6)	0.0581619	0.388354	No	N/A	N/A
ENSG00000253878.5_7	AC087752.3	1.129	(0.921, 1.38)	0.245662	0.569804	No	N/A	1.16505	(0.95, 2.75)	0.145399	0.515991	No	N/A	N/A
ENSG00000274598.1_7	AC087893.1	0.907644	(0.771, 1.07)	0.247222	0.571203	No	N/A	0.874862	(0.748, 2.14)	0.0965645	0.453286	No	N/A	N/A
ENSG00000268279.4_6	AC090004.1	0.965991	(0.858, 1.09)	0.567614	0.808785	No	N/A	0.993402	(0.873, 2.26)	0.919893	0.975437	No	N/A	N/A
ENSG00000273270.1_6	AC090114.2	0.938659	(0.831, 1.06)	0.313217	0.634685	No	N/A	0.967506	(0.857, 2.21)	0.595906	0.843736	No	N/A	N/A
ENSG00000280828.1_6	AC090114.3	0.846208	(0.726, 0.986)	0.0347261	0.257499	No	N/A	0.920733	(0.779, 2.24)	0.336669	0.689706	No	N/A	N/A
ENSG00000167912.6_6	AC090152.1	1.00058	(0.818, 1.22)	0.995498	0.997886	No	N/A	1.08312	(0.898, 2.56)	0.407067	0.736252	No	N/A	N/A
ENSG00000259652.1_6	AC090181.1	0.736064	(0.587, 0.923)	0.00936033	0.150862	No	N/A	0.723579	(0.58, 2.06)	0.00516018	0.191894	No	N/A	N/A
ENSG00000269951.1_7	AC090181.2	0.82217	(0.669, 1.01)	0.0665808	0.337424	No	N/A	0.872137	(0.7, 2.28)	0.226838	0.598964	No	N/A	N/A
ENSG00000278991.1_6	AC090181.3	0.841413	(0.696, 1.02)	0.0776706	0.359542	No	N/A	0.89797	(0.732, 2.28)	0.303365	0.663344	No	N/A	N/A
ENSG00000266965.1_7	AC090220.1	0.784743	(0.666, 0.925)	0.00477056	0.117139	No	N/A	0.804632	(0.666, 2.11)	0.026437	0.305524	No	N/A	N/A
ENSG00000266997.2_6	AC090227.1	1.11965	(0.98, 1.28)	0.0996979	0.39386	No	N/A	1.14057	(0.986, 2.55)	0.0790827	0.424127	No	N/A	N/A
ENSG00000267587.1_5	AC090241.1	0.881388	(0.735, 1.06)	0.177208	0.49392	No	N/A	0.882601	(0.716, 2.27)	0.24458	0.612824	No	N/A	N/A
ENSG00000285253.1_2	AC090517.4	1.02158	(0.923, 1.13)	0.68026	0.868436	No	N/A	1.06559	(0.963, 2.32)	0.221966	0.59458	No	N/A	N/A
ENSG00000260170.1_6	AC090527.2	1.05063	(0.902, 1.22)	0.526491	0.784046	No	N/A	0.996059	(0.857, 2.32)	0.959011	0.987984	No	N/A	N/A
ENSG00000255197.6_6	AC090559.1	0.841217	(0.661, 1.07)	0.163649	0.478098	No	N/A	0.751447	(0.592, 2.14)	0.0213434	0.286303	No	N/A	N/A
ENSG00000270072.1_7	AC090559.2	0.796348	(0.667, 0.951)	0.0133455	0.174262	No	N/A	0.796779	(0.654, 2.12)	0.026732	0.306112	No	N/A	N/A
ENSG00000270060.1_7	AC090589.3	0.751122	(0.636, 0.886)	0.001032	0.0683058	No	N/A	0.835588	(0.68, 2.19)	0.0903642	0.444344	No	N/A	N/A
ENSG00000254165.1_7	AC090739.1	0.81632	(0.701, 0.951)	0.0106697	0.159813	No	N/A	0.854956	(0.721, 2.14)	0.0741572	0.417381	No	N/A	N/A
ENSG00000259398.1_7	AC090970.1	0.803967	(0.663, 0.975)	0.0288062	0.239364	No	N/A	0.813316	(0.682, 2.1)	0.0239219	0.299919	No	N/A	N/A
ENSG00000274954.1_7	AC090971.5	0.833519	(0.717, 0.969)	0.0195829	0.205138	No	N/A	0.924733	(0.766, 2.29)	0.418984	0.744296	No	N/A	N/A
ENSG00000141380.14_4	AC091021.1	0.90357	(0.81, 1.01)	0.0736259	0.352547	No	N/A	0.925527	(0.833, 2.11)	0.151244	0.522602	No	N/A	N/A
ENSG00000265936.1_5	AC091042.1	0.907107	(0.78, 1.06)	0.209408	0.53084	No	N/A	0.87861	(0.751, 2.15)	0.11038	0.476748	No	N/A	N/A
ENSG00000254665.1_7	AC091053.1	0.904973	(0.751, 1.09)	0.296662	0.62197	No	N/A	0.951099	(0.799, 2.3)	0.574805	0.831504	No	N/A	N/A
ENSG00000284783.1_3	AC091057.4	1.10631	(0.951, 1.29)	0.195167	0.516109	No	N/A	1.13134	(0.978, 2.54)	0.101092	0.461643	No	N/A	N/A
ENSG00000278986.1_6	AC091060.1	0.873519	(0.802, 0.952)	0.00267827	0.0983829	No	N/A	0.921773	(0.841, 2.08)	0.0869606	0.438616	No	N/A	N/A
ENSG00000267246.1_7	AC091132.5	0.849216	(0.741, 0.973)	0.0203655	0.208237	No	N/A	0.894046	(0.767, 2.17)	0.155759	0.52871	No	N/A	N/A
ENSG00000213939.4_5	AC091153.1	1.03912	(0.925, 1.17)	0.520374	0.780125	No	N/A	0.949261	(0.824, 2.23)	0.474179	0.776734	No	N/A	N/A
ENSG00000261147.1_6	AC091167.2	0.992395	(0.891, 1.11)	0.890153	0.962485	No	N/A	1.01131	(0.911, 2.24)	0.833971	0.948582	No	N/A	N/A
ENSG00000275674.1_6	AC091167.6	0.990571	(0.878, 1.12)	0.877886	0.958011	No	N/A	1.01477	(0.908, 2.26)	0.796912	0.937117	No	N/A	N/A
ENSG00000256586.1	AC091171.1	0.9345	(0.823, 1.06)	0.296402	0.62197	No	N/A	1.00025	(0.886, 2.26)	0.996751	0.998663	No	N/A	N/A
ENSG00000279555.1_6	AC091181.1	0.747067	(0.583, 0.958)	0.0235626	0.2216	No	N/A	0.736197	(0.563, 2.18)	0.0280149	0.310332	No	N/A	N/A
ENSG00000259682.1_7	AC091231.1	0.92226	(0.742, 1.15)	0.468058	0.750797	No	N/A	1.02059	(0.809, 2.56)	0.864176	0.958307	No	N/A	N/A
ENSG00000273702.1_6	AC091271.1	0.929695	(0.755, 1.14)	0.492793	0.765106	No	N/A	0.922955	(0.764, 2.29)	0.406315	0.735922	No	N/A	N/A
ENSG00000239969.5_5	AC091390.4	0.902543	(0.783, 1.04)	0.15905	0.474387	No	N/A	1.00055	(0.859, 2.33)	0.994432	0.998386	No	N/A	N/A
ENSG00000267699.2_7	AC091551.1	1.08756	(0.97, 1.22)	0.155124	0.468833	No	N/A	1.10959	(0.992, 2.41)	0.0717129	0.415887	No	N/A	N/A
ENSG00000254343.2_6	AC091563.1	0.90872	(0.69, 1.2)	0.498231	0.767281	No	N/A	0.971153	(0.735, 2.59)	0.837682	0.949032	No	N/A	N/A
ENSG00000254641.1_7	AC091564.3	0.922609	(0.826, 1.03)	0.157834	0.472609	No	N/A	0.999521	(0.883, 2.26)	0.993993	0.998386	No	N/A	N/A
ENSG00000285338.1_3	AC091564.7	1.07573	(0.948, 1.22)	0.259664	0.586337	No	N/A	1.03434	(0.907, 2.34)	0.614857	0.8537	No	N/A	N/A
ENSG00000275740.1_6	AC091959.3	0.896638	(0.81, 0.992)	0.037061	0.264942	No	N/A	0.904045	(0.81, 2.09)	0.075557	0.419207	No	N/A	N/A
ENSG00000275765.5_7	AC091982.3	0.984913	(0.882, 1.1)	0.787233	0.918414	No	N/A	0.999308	(0.883, 2.26)	0.99124	0.998023	No	N/A	N/A
ENSG00000267458.1_6	AC092069.1	1.0243	(0.836, 1.25)	0.817129	0.930856	No	N/A	1.03863	(0.85, 2.51)	0.711352	0.899629	No	N/A	N/A
ENSG00000269001.2_6	AC092070.2	1.01964	(0.852, 1.22)	0.831999	0.937663	No	N/A	1.03654	(0.875, 2.43)	0.67844	0.886222	No	N/A	N/A
ENSG00000266953.6_7	AC092073.1	1.02462	(0.866, 1.21)	0.778141	0.9147	No	N/A	1.05717	(0.9, 2.44)	0.500651	0.794038	No	N/A	N/A
ENSG00000265864.1	AC092117.2	0.859323	(0.717, 1.03)	0.104267	0.400429	No	N/A	0.958062	(0.77, 2.42)	0.701962	0.895053	No	N/A	N/A
ENSG00000261692.1_7	AC092120.1	0.854019	(0.712, 1.02)	0.0914669	0.38178	No	N/A	0.821188	(0.677, 2.14)	0.048919	0.371924	No	N/A	N/A
ENSG00000260417.1_6	AC092127.1	0.834619	(0.715, 0.974)	0.0241923	0.224264	No	N/A	0.803839	(0.668, 2.1)	0.022655	0.293766	No	N/A	N/A
ENSG00000272923.1_7	AC092139.1	0.915719	(0.794, 1.06)	0.229711	0.554552	No	N/A	0.914383	(0.812, 2.12)	0.144525	0.515459	No	N/A	N/A
ENSG00000267048.1_7	AC092143.3	1.00241	(0.918, 1.09)	0.957405	0.98733	No	N/A	0.985	(0.905, 2.15)	0.72652	0.905871	No	N/A	N/A
ENSG00000198039.11_3	AC092161.1	0.802618	(0.69, 0.934)	0.00545309	0.124754	No	N/A	0.821039	(0.711, 2.04)	0.0088046	0.221357	No	N/A	N/A
ENSG00000272953.1_6	AC092171.4	0.834539	(0.713, 0.977)	0.0271353	0.233207	No	N/A	0.915293	(0.759, 2.27)	0.355345	0.703231	No	N/A	N/A
ENSG00000273084.1_6	AC092171.5	0.844262	(0.678, 1.05)	0.132851	0.439877	No	N/A	0.914637	(0.734, 2.35)	0.427383	0.75124	No	N/A	N/A
ENSG00000268362.6_7	AC092279.1	0.763448	(0.656, 0.888)	0.000728541	0.0601254	No	N/A	0.760582	(0.642, 2.01)	0.0020538	0.146322	No	N/A	N/A
ENSG00000279425.1_5	AC092279.2	0.810092	(0.686, 0.957)	0.0148659	0.182212	No	N/A	0.767769	(0.631, 2.07)	0.00944594	0.221518	No	N/A	N/A
ENSG00000269107.1_7	AC092329.1	0.803034	(0.7, 0.921)	0.00220947	0.0906201	No	N/A	0.865122	(0.763, 2.07)	0.0263302	0.305128	No	N/A	N/A
ENSG00000283201.1_7	AC092329.3	0.922401	(0.826, 1.03)	0.153755	0.466473	No	N/A	0.953518	(0.865, 2.14)	0.341383	0.692804	No	N/A	N/A
ENSG00000284428.1_6	AC092329.4	0.767038	(0.674, 0.873)	0.000124714	0.0240583	No	N/A	0.812479	(0.711, 2.01)	0.00284314	0.159784	No	N/A	N/A
ENSG00000140743.8_5	AC092338.1	0.945479	(0.837, 1.07)	0.368673	0.675057	No	N/A	0.985577	(0.872, 2.24)	0.816522	0.942779	No	N/A	N/A
ENSG00000261226.1_7	AC092384.3	0.897925	(0.726, 1.11)	0.32475	0.643866	No	N/A	0.918629	(0.737, 2.36)	0.451435	0.763924	No	N/A	N/A
ENSG00000232228.1_5	AC092431.2	0.902606	(0.785, 1.04)	0.151816	0.464298	No	N/A	0.840407	(0.725, 2.08)	0.0232542	0.295382	No	N/A	N/A
ENSG00000252150.1	AC092574.2	0.940475	(0.705, 1.25)	0.677156	0.867299	No	N/A	0.980004	(0.732, 2.64)	0.892114	0.966182	No	N/A	N/A
ENSG00000273155.1_6	AC092587.1	1.05394	(0.977, 1.14)	0.178353	0.495649	No	N/A	1.04038	(0.964, 2.22)	0.309766	0.668759	No	N/A	N/A
ENSG00000241772.2_5	AC092620.1	0.860114	(0.757, 0.977)	0.0224344	0.217411	No	N/A	0.87775	(0.753, 2.14)	0.0991794	0.458865	No	N/A	N/A
ENSG00000249773.3_6	AC092647.5	0.951766	(0.87, 1.04)	0.285655	0.611081	No	N/A	0.951348	(0.873, 2.11)	0.255891	0.622912	No	N/A	N/A
ENSG00000266931.2_5	AC092651.2	0.936711	(0.824, 1.06)	0.318533	0.639259	No	N/A	0.990534	(0.87, 2.26)	0.886319	0.964634	No	N/A	N/A
ENSG00000283994.1_5	AC092652.3	0.915362	(0.794, 1.06)	0.227298	0.551915	No	N/A	0.886904	(0.766, 2.14)	0.11273	0.480632	No	N/A	N/A
ENSG00000273245.1_6	AC092653.1	0.765949	(0.642, 0.913)	0.00381747	0.109656	No	N/A	0.778975	(0.662, 2.02)	0.00331039	0.165943	No	N/A	N/A
ENSG00000280037.1_5	AC092653.2	0.779279	(0.668, 0.908)	0.00195807	0.085548	No	N/A	0.785259	(0.671, 2.02)	0.00343328	0.165943	No	N/A	N/A
ENSG00000261061.1_7	AC092718.4	1.12592	(0.938, 1.35)	0.20585	0.528076	No	N/A	1.19798	(1.01, 2.72)	0.0386797	0.342477	No	N/A	N/A
ENSG00000140876.11_5	AC092724.1	1.01447	(0.826, 1.25)	0.891125	0.963177	No	N/A	1.03443	(0.834, 2.54)	0.758956	0.920686	No	N/A	N/A
ENSG00000256625.1_5	AC092747.2	0.871719	(0.744, 1.02)	0.0917693	0.382164	No	N/A	0.887317	(0.763, 2.15)	0.125248	0.494202	No	N/A	N/A
ENSG00000275764.1_7	AC092747.4	0.782309	(0.681, 0.899)	0.000797652	0.0617393	No	N/A	0.867229	(0.738, 2.14)	0.0872941	0.439591	No	N/A	N/A
ENSG00000227161.1_7	AC092755.1	0.868353	(0.717, 1.05)	0.153116	0.466227	No	N/A	0.907508	(0.747, 2.28)	0.330879	0.685088	No	N/A	N/A
ENSG00000259238.1_6	AC092755.2	0.93828	(0.828, 1.06)	0.322055	0.641951	No	N/A	0.974107	(0.863, 2.22)	0.670845	0.884232	No	N/A	N/A
ENSG00000240211.1_7	AC092849.1	0.936194	(0.84, 1.04)	0.238319	0.563552	No	N/A	0.936789	(0.841, 2.13)	0.235901	0.606842	No	N/A	N/A
ENSG00000241357.1_7	AC092849.2	0.978779	(0.854, 1.12)	0.75945	0.905892	No	N/A	0.979707	(0.841, 2.3)	0.793643	0.934763	No	N/A	N/A
ENSG00000111596.12_4	AC092881.1	0.905639	(0.821, 0.999)	0.0495287	0.298004	No	N/A	0.949547	(0.866, 2.12)	0.272582	0.638869	No	N/A	N/A
ENSG00000244346.1_5	AC092953.1	0.747182	(0.646, 0.864)	0.00015762	0.0278366	No	N/A	0.752627	(0.63, 2.01)	0.00238242	0.15282	No	N/A	N/A
ENSG00000203443.2	AC092964.1	0.840041	(0.626, 1.13)	0.248747	0.573457	No	N/A	0.981453	(0.765, 2.53)	0.883209	0.964095	No	N/A	N/A
ENSG00000267561.2_6	AC093155.3	1.05294	(0.948, 1.17)	0.338226	0.654281	No	N/A	1.07974	(0.964, 2.37)	0.186105	0.562109	No	N/A	N/A
ENSG00000170846.17_5	AC093323.1	1.05221	(0.889, 1.25)	0.555472	0.801504	No	N/A	1.1476	(0.965, 2.64)	0.123396	0.491664	No	N/A	N/A
ENSG00000230735.1_7	AC093423.2	1.1096	(0.903, 1.36)	0.325427	0.644655	No	N/A	1.10165	(0.867, 2.73)	0.429313	0.751522	No	N/A	N/A
ENSG00000239203.1_7	AC093484.1	1.016	(0.863, 1.2)	0.848823	0.945618	No	N/A	1.02859	(0.868, 2.42)	0.746269	0.915514	No	N/A	N/A
ENSG00000265401.1_6	AC093484.3	1.00378	(0.87, 1.16)	0.958969	0.987776	No	N/A	0.968889	(0.834, 2.27)	0.679681	0.88647	No	N/A	N/A
ENSG00000269292.1_6	AC093503.3	1.06522	(0.92, 1.23)	0.401478	0.701426	No	N/A	1.00819	(0.844, 2.4)	0.92843	0.979187	No	N/A	N/A
ENSG00000255647.3_6	AC093510.1	0.862765	(0.721, 1.03)	0.111499	0.409515	No	N/A	0.93141	(0.796, 2.23)	0.377752	0.715919	No	N/A	N/A
ENSG00000285043.1_2	AC093512.2	1.02188	(0.911, 1.15)	0.711891	0.883537	No	N/A	1.01028	(0.912, 2.23)	0.845492	0.951928	No	N/A	N/A
ENSG00000259784.1_6	AC093525.1	1.01423	(0.911, 1.13)	0.796165	0.922398	No	N/A	0.949485	(0.869, 2.11)	0.255012	0.621738	No	N/A	N/A
ENSG00000260272.1_6	AC093525.2	1.01874	(0.906, 1.15)	0.757725	0.904918	No	N/A	0.962902	(0.872, 2.15)	0.458636	0.767041	No	N/A	N/A
ENSG00000279520.1_6	AC093525.8	0.799601	(0.675, 0.947)	0.0110122	0.161122	No	N/A	0.842336	(0.697, 2.17)	0.0782067	0.423568	No	N/A	N/A
ENSG00000270249.2_7	AC093668.1	0.968638	(0.858, 1.09)	0.607553	0.829932	No	N/A	0.968606	(0.852, 2.22)	0.626837	0.861134	No	N/A	N/A
ENSG00000232533.1_6	AC093673.1	0.905426	(0.725, 1.13)	0.382538	0.686448	No	N/A	0.884127	(0.716, 2.28)	0.254194	0.621007	No	N/A	N/A
ENSG00000245958.6_6	AC093752.1	0.937436	(0.848, 1.04)	0.211826	0.533142	No	N/A	0.963059	(0.861, 2.18)	0.50997	0.798009	No	N/A	N/A
ENSG00000250950.1_7	AC093752.2	0.925223	(0.805, 1.06)	0.276602	0.602284	No	N/A	0.858737	(0.757, 2.06)	0.0201472	0.282263	No	N/A	N/A
ENSG00000286239.1_1	AC093884.1	1.03683	(0.882, 1.22)	0.662159	0.860139	No	N/A	0.986097	(0.836, 2.34)	0.868366	0.95981	No	N/A	N/A
ENSG00000270681.1_6	AC095055.1	0.837055	(0.637, 1.1)	0.205115	0.527469	No	N/A	0.837704	(0.624, 2.4)	0.241528	0.609728	No	N/A	N/A
ENSG00000287104.1_1	AC097382.3	0.961135	(0.84, 1.1)	0.563843	0.806252	No	N/A	1.04301	(0.906, 2.37)	0.560001	0.824707	No	N/A	N/A
ENSG00000284648.1_3	AC097493.4	0.637285	(0.49, 0.829)	0.00113121	0.0694765	No	N/A	0.642357	(0.482, 2.08)	0.00334756	0.165943	No	N/A	N/A
ENSG00000248774.1_6	AC097534.1	1.08861	(0.904, 1.31)	0.373189	0.679359	No	N/A	1.25915	(1.06, 2.85)	0.011813	0.234371	No	N/A	N/A
ENSG00000285708.1_2	AC097634.4	1.01115	(0.936, 1.09)	0.78045	0.915698	No	N/A	1.05713	(0.97, 2.27)	0.210171	0.585241	No	N/A	N/A
ENSG00000173366.11_6	AC097637.1	1.03164	(0.924, 1.15)	0.579759	0.816792	No	N/A	0.984312	(0.865, 2.25)	0.811158	0.940898	No	N/A	N/A
ENSG00000264860.1_7	AC097641.1	0.943483	(0.876, 1.02)	0.129589	0.43501	No	N/A	1.01819	(0.943, 2.19)	0.647038	0.8716	No	N/A	N/A
ENSG00000228981.3_5	AC097658.1	0.96717	(0.82, 1.14)	0.693502	0.875213	No	N/A	1.0309	(0.872, 2.42)	0.723143	0.904578	No	N/A	N/A
ENSG00000283580.3_5	AC098484.3	1.02351	(0.943, 1.11)	0.580591	0.816972	No	N/A	1.03036	(0.957, 2.2)	0.430756	0.752158	No	N/A	N/A
ENSG00000287542.1_1	AC098582.1	0.961315	(0.878, 1.05)	0.397695	0.700035	No	N/A	0.934904	(0.85, 2.1)	0.17034	0.547664	No	N/A	N/A
ENSG00000285713.1_1	AC098588.1	0.960591	(0.891, 1.04)	0.300033	0.624604	No	N/A	0.987073	(0.907, 2.16)	0.76434	0.923498	No	N/A	N/A
ENSG00000250568.1_5	AC098591.2	0.88425	(0.783, 0.998)	0.0499362	0.299307	No	N/A	0.851464	(0.727, 2.11)	0.0484171	0.370494	No	N/A	N/A
ENSG00000214796.8_5	AC098934.1	1.10565	(0.917, 1.33)	0.295116	0.620758	No	N/A	1.19339	(0.987, 2.77)	0.0711808	0.414555	No	N/A	N/A
ENSG00000235449.2_5	AC098934.3	0.803685	(0.647, 0.999)	0.0516621	0.303504	No	N/A	0.815364	(0.633, 2.27)	0.116392	0.484157	No	N/A	N/A
ENSG00000235288.3_8	AC099329.1	1.1282	(1.01, 1.26)	0.0342283	0.256999	No	N/A	1.05744	(0.958, 2.3)	0.272804	0.638916	No	N/A	N/A
ENSG00000236439.4_5	AC099336.2	0.96149	(0.852, 1.08)	0.525192	0.782856	No	N/A	0.985859	(0.883, 2.21)	0.801251	0.938456	No	N/A	N/A
ENSG00000271646.1_6	AC099343.3	0.984046	(0.883, 1.1)	0.771799	0.911442	No	N/A	1.0614	(0.957, 2.32)	0.263143	0.630527	No	N/A	N/A
ENSG00000188897.9_8	AC099489.1	0.884711	(0.708, 1.11)	0.283927	0.609826	No	N/A	0.920503	(0.725, 2.4)	0.497334	0.792284	No	N/A	N/A
ENSG00000261427.6_7	AC099518.3	0.997445	(0.784, 1.27)	0.983433	0.993255	No	N/A	0.938056	(0.707, 2.54)	0.658839	0.877728	No	N/A	N/A
ENSG00000234287.1_5	AC099560.2	1.05776	(0.94, 1.19)	0.352036	0.665154	No	N/A	0.95685	(0.871, 2.13)	0.36053	0.706223	No	N/A	N/A
ENSG00000272931.1_6	AC099568.2	1.03197	(0.893, 1.19)	0.671738	0.864777	No	N/A	1.02553	(0.888, 2.35)	0.731494	0.909039	No	N/A	N/A
ENSG00000279416.1_6	AC099689.1	0.82236	(0.71, 0.953)	0.0107919	0.160522	No	N/A	0.781328	(0.667, 2.01)	0.00291411	0.160263	No	N/A	N/A
ENSG00000279570.1_6	AC099804.1	0.920052	(0.747, 1.13)	0.435977	0.728313	No	N/A	0.881058	(0.697, 2.33)	0.292458	0.656425	No	N/A	N/A
ENSG00000236194.3_7	AC099811.1	0.865494	(0.72, 1.04)	0.128469	0.433377	No	N/A	0.917205	(0.744, 2.33)	0.421588	0.746969	No	N/A	N/A
ENSG00000267261.5_6	AC099811.2	1.04941	(0.953, 1.16)	0.329199	0.646995	No	N/A	1.01635	(0.932, 2.21)	0.715516	0.902128	No	N/A	N/A
ENSG00000278829.1_6	AC099811.5	0.82475	(0.677, 1)	0.0578854	0.319465	No	N/A	0.950501	(0.762, 2.41)	0.654375	0.87582	No	N/A	N/A
ENSG00000265303.1_8	AC099850.2	1.146	(1, 1.31)	0.0513109	0.303504	No	N/A	1.18532	(1.02, 2.65)	0.0303203	0.313945	No	N/A	N/A
ENSG00000263916.1_7	AC100778.2	0.95591	(0.835, 1.09)	0.516139	0.776778	No	N/A	0.974922	(0.857, 2.24)	0.700701	0.894833	No	N/A	N/A
ENSG00000265636.1	AC100787.1	0.959976	(0.863, 1.07)	0.45275	0.739293	No	N/A	1.0243	(0.927, 2.25)	0.638161	0.866194	No	N/A	N/A
ENSG00000254207.1_7	AC100797.1	0.878736	(0.754, 1.02)	0.101104	0.394937	No	N/A	0.904944	(0.77, 2.2)	0.228534	0.600793	No	N/A	N/A
ENSG00000253982.2_6	AC100810.1	1.11931	(0.974, 1.29)	0.114363	0.413098	No	N/A	1.12982	(0.982, 2.52)	0.0909072	0.445551	No	N/A	N/A
ENSG00000272192.1_6	AC100812.1	0.930959	(0.792, 1.09)	0.388872	0.691659	No	N/A	0.988172	(0.852, 2.3)	0.875765	0.962044	No	N/A	N/A
ENSG00000279041.1_6	AC102945.2	0.895226	(0.684, 1.17)	0.421001	0.715998	No	N/A	0.921232	(0.673, 2.59)	0.609857	0.850748	No	N/A	N/A
ENSG00000273338.1_6	AC103591.3	0.629165	(0.47, 0.843)	0.00247929	0.0950791	No	N/A	0.746144	(0.55, 2.28)	0.0630919	0.394765	No	N/A	N/A
ENSG00000274383.1_6	AC103691.1	0.801316	(0.666, 0.964)	0.0208618	0.211026	No	N/A	0.915166	(0.751, 2.3)	0.380606	0.71809	No	N/A	N/A
ENSG00000283045.1_6	AC103703.1	0.842052	(0.738, 0.961)	0.0120632	0.167975	No	N/A	0.787876	(0.669, 2.03)	0.00539514	0.191894	No	N/A	N/A
ENSG00000261220.2_6	AC103706.1	1.06037	(0.874, 1.29)	0.552947	0.799607	No	N/A	1.08336	(0.895, 2.57)	0.414556	0.741529	No	N/A	N/A
ENSG00000271938.1_6	AC103724.4	0.865451	(0.676, 1.11)	0.253869	0.579512	No	N/A	1.03223	(0.777, 2.72)	0.827158	0.947017	No	N/A	N/A
ENSG00000253475.1_7	AC103769.1	0.81446	(0.677, 0.98)	0.031935	0.248254	No	N/A	0.839185	(0.681, 2.2)	0.10254	0.465931	No	N/A	N/A
ENSG00000265982.1_5	AC103810.3	0.985332	(0.822, 1.18)	0.872992	0.955953	No	N/A	0.892989	(0.74, 2.24)	0.240252	0.608985	No	N/A	N/A
ENSG00000259630.2_5	AC104046.1	1.12995	(0.865, 1.48)	0.3729	0.679045	No	N/A	1.11449	(0.868, 2.78)	0.396976	0.729411	No	N/A	N/A
ENSG00000260244.1_6	AC104083.1	0.922505	(0.719, 1.18)	0.527713	0.784606	No	N/A	0.994495	(0.779, 2.54)	0.96477	0.990036	No	N/A	N/A
ENSG00000288048.1_1	AC104088.3	0.878908	(0.679, 1.14)	0.33002	0.647593	No	N/A	0.924147	(0.702, 2.5)	0.575604	0.831538	No	N/A	N/A
ENSG00000272772.1_6	AC104109.3	0.902571	(0.823, 0.99)	0.0327757	0.251798	No	N/A	0.904937	(0.823, 2.06)	0.0413898	0.349251	No	N/A	N/A
ENSG00000273345.5_7	AC104109.4	0.913473	(0.808, 1.03)	0.150426	0.462984	No	N/A	0.879238	(0.775, 2.09)	0.0480468	0.368927	No	N/A	N/A
ENSG00000227070.1_6	AC104170.1	0.865177	(0.731, 1.02)	0.0966888	0.390237	No	N/A	0.960162	(0.804, 2.32)	0.654462	0.87582	No	N/A	N/A
ENSG00000239920.2_6	AC104389.4	0.951612	(0.685, 1.32)	0.768513	0.910037	No	N/A	1.06364	(0.971, 2.29)	0.188706	0.564647	No	N/A	N/A
ENSG00000283189.2_5	AC104452.1	0.874921	(0.783, 0.977)	0.0198422	0.206105	No	N/A	0.880885	(0.79, 2.05)	0.0239718	0.299919	No	N/A	N/A
ENSG00000284952.1_2	AC104472.3	1.00502	(0.938, 1.08)	0.887306	0.961282	No	N/A	0.996027	(0.926, 2.15)	0.915191	0.974588	No	N/A	N/A
ENSG00000267314.1_6	AC104532.1	0.878517	(0.772, 0.999)	0.0515225	0.303504	No	N/A	0.961691	(0.851, 2.2)	0.533658	0.810408	No	N/A	N/A
ENSG00000264290.1_7	AC104564.3	0.972882	(0.833, 1.14)	0.730091	0.890623	No	N/A	1.14055	(0.961, 2.62)	0.135139	0.506455	No	N/A	N/A
ENSG00000265625.1_7	AC104564.5	1.15576	(0.954, 1.4)	0.141863	0.452626	No	N/A	1.14425	(0.948, 2.67)	0.16352	0.539148	No	N/A	N/A
ENSG00000262730.1_6	AC104581.2	1.08091	(0.948, 1.23)	0.246435	0.570407	No	N/A	1.11348	(0.953, 2.53)	0.180458	0.555423	No	N/A	N/A
ENSG00000231494.1_5	AC104634.1	1.13683	(0.943, 1.37)	0.181086	0.499238	No	N/A	1.2688	(1.02, 3)	0.0349673	0.329665	No	N/A	N/A
ENSG00000270640.1_8	AC104695.4	0.961473	(0.749, 1.23)	0.758745	0.905396	No	N/A	0.98954	(0.765, 2.57)	0.936436	0.981127	No	N/A	N/A
ENSG00000260077.1_6	AC104794.2	1.26821	(0.972, 1.66)	0.0836395	0.368243	No	N/A	1.26189	(0.939, 3.22)	0.1262	0.496115	No	N/A	N/A
ENSG00000225416.1_5	AC104843.1	0.956431	(0.844, 1.08)	0.485002	0.761385	No	N/A	0.894607	(0.802, 2.07)	0.0478647	0.368658	No	N/A	N/A
ENSG00000260269.5_7	AC105036.3	1.02776	(0.932, 1.13)	0.584536	0.819305	No	N/A	1.04251	(0.949, 2.26)	0.389524	0.724342	No	N/A	N/A
ENSG00000267645.5_5	AC105052.3	0.998084	(0.844, 1.18)	0.982223	0.993073	No	N/A	1.02506	(0.867, 2.41)	0.772603	0.926696	No	N/A	N/A
ENSG00000259232.2_5	AC105129.1	0.862156	(0.727, 1.02)	0.0922053	0.38303	No	N/A	0.996747	(0.852, 2.33)	0.967619	0.990822	No	N/A	N/A
ENSG00000276744.1_7	AC105137.2	0.907755	(0.767, 1.08)	0.264906	0.591058	No	N/A	0.94888	(0.806, 2.27)	0.52884	0.808969	No	N/A	N/A
ENSG00000266475.1	AC106753.1	0.805937	(0.633, 1.03)	0.0824141	0.367101	No	N/A	0.775577	(0.614, 2.16)	0.0351893	0.329969	No	N/A	N/A
ENSG00000260899.1_7	AC106886.2	0.982267	(0.898, 1.07)	0.698088	0.877967	No	N/A	1.0232	(0.922, 2.25)	0.665628	0.882368	No	N/A	N/A
ENSG00000282034.1_8	AC106886.5	0.977369	(0.904, 1.06)	0.565733	0.807212	No	N/A	0.994047	(0.92, 2.15)	0.880123	0.962921	No	N/A	N/A
ENSG00000272927.1_6	AC107464.3	1.04316	(0.855, 1.27)	0.677554	0.86772	No	N/A	1.06176	(0.876, 2.53)	0.541758	0.815368	No	N/A	N/A
ENSG00000260007.3_6	AC107871.1	1.05942	(0.947, 1.19)	0.315623	0.636324	No	N/A	1.10516	(0.974, 2.44)	0.123747	0.492394	No	N/A	N/A
ENSG00000197149.5_5	AC107956.1	0.882646	(0.736, 1.06)	0.181407	0.499377	No	N/A	0.92163	(0.762, 2.29)	0.402261	0.732939	No	N/A	N/A
ENSG00000242588.6_7	AC108010.1	0.863358	(0.741, 1.01)	0.0628254	0.331971	No	N/A	0.926609	(0.787, 2.24)	0.360936	0.706379	No	N/A	N/A
ENSG00000261889.1_6	AC108134.2	0.956935	(0.804, 1.14)	0.621262	0.838717	No	N/A	0.996473	(0.791, 2.51)	0.976085	0.993436	No	N/A	N/A
ENSG00000262370.6_6	AC108134.3	0.897353	(0.716, 1.13)	0.350536	0.66476	No	N/A	0.877647	(0.711, 2.27)	0.228911	0.600858	No	N/A	N/A
ENSG00000259366.1_7	AC108449.2	0.947447	(0.825, 1.09)	0.444683	0.734732	No	N/A	0.961072	(0.841, 2.22)	0.560723	0.824728	No	N/A	N/A
ENSG00000286905.1_1	AC108488.2	1.02253	(0.946, 1.11)	0.576077	0.814458	No	N/A	1.03807	(0.959, 2.22)	0.360351	0.70622	No	N/A	N/A
ENSG00000255723.1_7	AC108516.2	0.994308	(0.859, 1.15)	0.939278	0.980932	No	N/A	1.04819	(0.894, 2.42)	0.56379	0.826464	No	N/A	N/A
ENSG00000273174.1_6	AC108673.2	1.289	(1.04, 1.59)	0.0210201	0.211026	No	N/A	1.34603	(1.1, 3.1)	0.00438362	0.181655	No	N/A	N/A
ENSG00000273437.1_6	AC108673.3	1.00254	(0.877, 1.15)	0.970573	0.990305	No	N/A	1.08981	(0.969, 2.39)	0.155671	0.528701	No	N/A	N/A
ENSG00000243508.1_5	AC108688.1	0.851546	(0.725, 1)	0.0531974	0.308039	No	N/A	0.841086	(0.695, 2.17)	0.0793471	0.424127	No	N/A	N/A
ENSG00000239280.1_5	AC108693.1	0.884699	(0.754, 1.04)	0.136056	0.443925	No	N/A	0.928216	(0.764, 2.31)	0.455753	0.765736	No	N/A	N/A
ENSG00000279500.1_6	AC108704.2	1.06365	(0.874, 1.29)	0.539633	0.789997	No	N/A	0.990943	(0.788, 2.5)	0.938195	0.981944	No	N/A	N/A
ENSG00000248773.1_7	AC108727.1	0.798926	(0.676, 0.944)	0.00991166	0.154965	No	N/A	0.81178	(0.674, 2.11)	0.0299958	0.313005	No	N/A	N/A
ENSG00000279602.1_5	AC109326.1	0.839016	(0.57, 1.24)	0.376806	0.682573	No	N/A	0.903577	(0.621, 2.72)	0.597359	0.844177	No	N/A	N/A
ENSG00000248559.1_6	AC109454.2	0.842439	(0.698, 1.02)	0.0768463	0.359252	No	N/A	0.812566	(0.664, 2.15)	0.0470334	0.366078	No	N/A	N/A
ENSG00000261067.7_7	AC109460.3	0.954194	(0.83, 1.1)	0.50973	0.774021	No	N/A	0.934254	(0.81, 2.2)	0.350696	0.700134	No	N/A	N/A
ENSG00000273682.1_5	AC109583.2	0.794968	(0.655, 0.964)	0.0219966	0.215537	No	N/A	0.849956	(0.703, 2.18)	0.0972923	0.454865	No	N/A	N/A
ENSG00000260404.3_5	AC110079.1	0.863959	(0.746, 1)	0.0534048	0.308039	No	N/A	0.930823	(0.79, 2.25)	0.392548	0.725816	No	N/A	N/A
ENSG00000254673.1_6	AC110275.1	1.03361	(0.932, 1.15)	0.534108	0.787792	No	N/A	1.02293	(0.926, 2.24)	0.656395	0.877265	No	N/A	N/A
ENSG00000279692.1_6	AC110285.6	0.825091	(0.656, 1.04)	0.103947	0.400164	No	N/A	0.829015	(0.642, 2.3)	0.154688	0.527504	No	N/A	N/A
ENSG00000287382.1_1	AC110611.2	0.994648	(0.793, 1.25)	0.96312	0.98932	No	N/A	1.03824	(0.82, 2.6)	0.756237	0.919514	No	N/A	N/A
ENSG00000270019.1_6	AC110769.2	0.921272	(0.801, 1.06)	0.254057	0.579588	No	N/A	0.958814	(0.829, 2.25)	0.573725	0.831316	No	N/A	N/A
ENSG00000282978.1_5	AC110994.2	0.974854	(0.885, 1.07)	0.608268	0.829932	No	N/A	0.902585	(0.816, 2.07)	0.0489117	0.371924	No	N/A	N/A
ENSG00000285943.1_2	AC112128.1	0.938568	(0.847, 1.04)	0.22651	0.551279	No	N/A	1.00439	(0.908, 2.22)	0.93205	0.979721	No	N/A	N/A
ENSG00000272717.1_6	AC112236.2	1.18615	(0.986, 1.43)	0.0726501	0.350043	No	N/A	1.17247	(0.935, 2.83)	0.172039	0.548466	No	N/A	N/A
ENSG00000285558.1_2	AC112504.2	0.954698	(0.857, 1.06)	0.401051	0.701147	No	N/A	0.960063	(0.87, 2.15)	0.418297	0.743764	No	N/A	N/A
ENSG00000286007.1_1	AC113189.9	0.98659	(0.857, 1.14)	0.851629	0.946179	No	N/A	1.02192	(0.872, 2.38)	0.789501	0.932337	No	N/A	N/A
ENSG00000279691.1_6	AC113410.3	0.845506	(0.716, 0.999)	0.0513497	0.303504	No	N/A	0.907434	(0.756, 2.25)	0.299201	0.660507	No	N/A	N/A
ENSG00000286408.1_1	AC113410.4	0.913829	(0.78, 1.07)	0.267841	0.594103	No	N/A	0.883948	(0.751, 2.17)	0.140645	0.511617	No	N/A	N/A
ENSG00000226084.5_5	AC113935.1	0.956862	(0.85, 1.08)	0.46781	0.750743	No	N/A	0.946529	(0.854, 2.14)	0.300355	0.661658	No	N/A	N/A
ENSG00000271741.1_6	AC114490.2	0.918795	(0.825, 1.02)	0.127544	0.432704	No	N/A	0.946848	(0.851, 2.14)	0.315848	0.67274	No	N/A	N/A
ENSG00000229447.2_5	AC114495.2	0.88563	(0.771, 1.02)	0.089923	0.379015	No	N/A	0.864028	(0.724, 2.17)	0.109081	0.475561	No	N/A	N/A
ENSG00000215692.2_6	AC114730.1	0.929586	(0.732, 1.18)	0.550964	0.798067	No	N/A	0.937801	(0.724, 2.48)	0.627485	0.861575	No	N/A	N/A
ENSG00000272762.5_7	AC115284.1	0.931675	(0.823, 1.06)	0.26778	0.594071	No	N/A	0.919717	(0.811, 2.14)	0.194091	0.56955	No	N/A	N/A
ENSG00000279528.1_5	AC115618.3	0.925365	(0.82, 1.04)	0.210989	0.53241	No	N/A	0.937355	(0.838, 2.14)	0.260432	0.628325	No	N/A	N/A
ENSG00000253341.1_5	AC115837.1	0.996528	(0.932, 1.07)	0.919697	0.97424	No	N/A	1.00846	(0.939, 2.16)	0.817726	0.943485	No	N/A	N/A
ENSG00000286786.1_1	AC116158.3	0.845325	(0.724, 0.987)	0.0359631	0.261602	No	N/A	0.801279	(0.664, 2.1)	0.0231722	0.295382	No	N/A	N/A
ENSG00000280137.1_6	AC116348.4	0.823379	(0.662, 1.02)	0.0848456	0.369916	No	N/A	0.902102	(0.681, 2.47)	0.473994	0.776713	No	N/A	N/A
ENSG00000283155.1_6	AC116353.4	1.06432	(0.91, 1.24)	0.436583	0.728779	No	N/A	1.01482	(0.881, 2.33)	0.839344	0.949032	No	N/A	N/A
ENSG00000234290.2_6	AC116366.1	0.871597	(0.688, 1.1)	0.257891	0.583804	No	N/A	0.885629	(0.693, 2.36)	0.333078	0.686585	No	N/A	N/A
ENSG00000238160.1_6	AC116366.2	1.07598	(0.855, 1.35)	0.534805	0.787912	No	N/A	1.18502	(0.959, 2.81)	0.11884	0.486652	No	N/A	N/A
ENSG00000283782.2_6	AC116366.3	0.962408	(0.852, 1.09)	0.538229	0.789489	No	N/A	0.995108	(0.876, 2.26)	0.940122	0.982099	No	N/A	N/A
ENSG00000280033.1_6	AC116407.4	0.792379	(0.695, 0.903)	0.000763126	0.0612568	No	N/A	0.803364	(0.703, 1.99)	0.00181517	0.144747	No	N/A	N/A
ENSG00000244398.1_5	AC116533.1	0.955851	(0.844, 1.08)	0.480072	0.758723	No	N/A	0.98296	(0.87, 2.23)	0.782391	0.929368	No	N/A	N/A
ENSG00000285625.1_1	AC117378.1	0.9881	(0.893, 1.09)	0.817244	0.930856	No	N/A	1.02088	(0.904, 2.29)	0.740333	0.913576	No	N/A	N/A
ENSG00000240695.1_5	AC117382.1	0.720698	(0.599, 0.867)	0.000784436	0.0617393	No	N/A	0.718453	(0.579, 2.04)	0.00332439	0.165943	No	N/A	N/A
ENSG00000278861.1_6	AC117503.2	1.0426	(0.935, 1.16)	0.455106	0.741113	No	N/A	1.10004	(0.987, 2.39)	0.0881862	0.440896	No	N/A	N/A
ENSG00000211553.1	AC118278.1	0.807564	(0.562, 1.16)	0.251143	0.576213	No	N/A	0.827142	(0.564, 2.6)	0.334698	0.687997	No	N/A	N/A
ENSG00000205041.1_7	AC118344.1	0.833134	(0.738, 0.941)	0.00410074	0.112761	No	N/A	0.91161	(0.794, 2.16)	0.193582	0.569393	No	N/A	N/A
ENSG00000036549.13_5	AC118549.1	0.9697	(0.89, 1.06)	0.485489	0.761515	No	N/A	1.0035	(0.921, 2.18)	0.936273	0.981107	No	N/A	N/A
ENSG00000283761.1_6	AC118553.2	0.901889	(0.819, 0.994)	0.039159	0.270492	No	N/A	0.885995	(0.804, 2.04)	0.0165204	0.261552	No	N/A	N/A
ENSG00000183018.9_4	AC118754.1	0.777123	(0.585, 1.03)	0.0843171	0.368945	No	N/A	0.872656	(0.657, 2.43)	0.349453	0.698742	No	N/A	N/A
ENSG00000263264.1_6	AC119396.1	1.1376	(0.92, 1.41)	0.237005	0.562541	No	N/A	1.28123	(1.01, 3.09)	0.0447168	0.356509	No	N/A	N/A
ENSG00000262526.2_6	AC120057.2	1.10973	(0.971, 1.27)	0.129957	0.43501	No	N/A	1.0431	(0.942, 2.28)	0.419059	0.744296	No	N/A	N/A
ENSG00000281348.1_6	AC120114.4	1.20885	(1.05, 1.39)	0.00829787	0.145176	No	N/A	1.15488	(1, 2.57)	0.0499869	0.374413	No	N/A	N/A
ENSG00000260182.1_7	AC120498.2	1.32576	(0.742, 2.37)	0.342885	0.659523	No	N/A	1.40015	(0.788, 4.69)	0.253544	0.620451	No	N/A	N/A
ENSG00000251682.1_5	AC122718.2	0.793241	(0.629, 1)	0.0534455	0.308039	No	N/A	0.737351	(0.575, 2.14)	0.0182079	0.274389	No	N/A	N/A
ENSG00000263365.1	AC123788.1	0.890854	(0.737, 1.08)	0.233545	0.559097	No	N/A	0.934459	(0.797, 2.24)	0.407525	0.736545	No	N/A	N/A
ENSG00000268081.1_6	AC123912.1	0.696777	(0.551, 0.88)	0.00317356	0.101255	No	N/A	0.698306	(0.543, 2.09)	0.00629432	0.200826	No	N/A	N/A
ENSG00000268555.2_7	AC123912.4	0.774324	(0.54, 1.11)	0.166693	0.482494	No	N/A	0.836277	(0.591, 2.53)	0.31649	0.673421	No	N/A	N/A
ENSG00000272677.1_6	AC124016.1	0.914832	(0.806, 1.04)	0.171739	0.487314	No	N/A	0.934839	(0.824, 2.17)	0.298265	0.659576	No	N/A	N/A
ENSG00000272077.1_6	AC124045.1	0.762006	(0.642, 0.904)	0.00247185	0.0950791	No	N/A	0.758818	(0.629, 2.04)	0.00493272	0.190677	No	N/A	N/A
ENSG00000262652.1_7	AC124283.3	0.906541	(0.741, 1.11)	0.341599	0.657926	No	N/A	0.93744	(0.764, 2.35)	0.536832	0.812036	No	N/A	N/A
ENSG00000214265.11_8	AC124312.1	1.12439	(0.861, 1.47)	0.391753	0.694562	No	N/A	1.242	(0.907, 3.24)	0.17959	0.554514	No	N/A	N/A
ENSG00000261069.3_7	AC124312.3	0.959204	(0.665, 1.38)	0.82413	0.93324	No	N/A	0.947755	(0.638, 2.86)	0.790893	0.933085	No	N/A	N/A
ENSG00000173821.19_4	AC124319.1	1.0462	(0.905, 1.21)	0.544463	0.794025	No	N/A	1.00753	(0.876, 2.31)	0.91675	0.974588	No	N/A	N/A
ENSG00000280248.1_7	AC124319.5	1.01929	(0.906, 1.15)	0.752369	0.902622	No	N/A	0.989484	(0.884, 2.22)	0.854564	0.955451	No	N/A	N/A
ENSG00000231259.5_3	AC125232.1	0.931316	(0.835, 1.04)	0.203527	0.525432	No	N/A	0.986414	(0.883, 2.21)	0.808491	0.939655	No	N/A	N/A
ENSG00000285793.1_2	AC125232.2	0.940979	(0.846, 1.05)	0.266411	0.592291	No	N/A	0.988965	(0.887, 2.21)	0.841758	0.949599	No	N/A	N/A
ENSG00000259623.1_6	AC125257.1	0.764764	(0.682, 0.858)	1.43794e-05	0.00667788	No	N/A	0.770201	(0.679, 1.94)	0.000106845	0.0313909	No	N/A	N/A
ENSG00000241069.1_5	AC125388.1	1.01609	(0.926, 1.12)	0.737637	0.895202	No	N/A	0.9678	(0.856, 2.21)	0.602074	0.846584	No	N/A	N/A
ENSG00000267655.1_7	AC125437.1	0.829252	(0.697, 0.987)	0.0374902	0.265006	No	N/A	0.86081	(0.724, 2.16)	0.0925474	0.447991	No	N/A	N/A
ENSG00000257654.1_6	AC125603.1	2.27643	(1.27, 4.09)	0.00713498	0.139231	No	N/A	2.59173	(1.37, 11.4)	0.00427019	0.179678	No	N/A	N/A
ENSG00000257883.1_6	AC125603.2	2.57552	(1.28, 5.19)	0.00947649	0.151193	No	N/A	3.0799	(1.49, 17.5)	0.0030871	0.164905	No	N/A	N/A
ENSG00000257169.1_5	AC125612.1	0.719692	(0.583, 0.888)	0.00277978	0.0998728	No	N/A	0.755481	(0.603, 2.12)	0.0167231	0.2631	No	N/A	N/A
ENSG00000234589.4_5	AC125807.1	1.03061	(0.925, 1.15)	0.585817	0.82	No	N/A	0.989681	(0.872, 2.25)	0.872814	0.9612	No	N/A	N/A
ENSG00000240808.1_5	AC126389.1	0.85843	(0.72, 1.02)	0.0929343	0.383955	No	N/A	0.826683	(0.669, 2.19)	0.0810678	0.426746	No	N/A	N/A
ENSG00000280088.1_6	AC126474.2	0.996627	(0.87, 1.14)	0.961102	0.989024	No	N/A	0.956062	(0.832, 2.23)	0.528754	0.808936	No	N/A	N/A
ENSG00000263603.1_7	AC127024.2	0.990994	(0.831, 1.18)	0.920193	0.974683	No	N/A	0.944473	(0.795, 2.29)	0.516996	0.801906	No	N/A	N/A
ENSG00000266490.1_6	AC127024.5	1.06039	(0.887, 1.27)	0.520878	0.780372	No	N/A	1.13157	(0.949, 2.61)	0.171504	0.548035	No	N/A	N/A
ENSG00000280069.1_6	AC127024.8	0.851516	(0.723, 1)	0.0564123	0.314871	No	N/A	0.893823	(0.733, 2.27)	0.271634	0.638869	No	N/A	N/A
ENSG00000285947.1_1	AC127029.3	1.13484	(0.888, 1.45)	0.313984	0.634925	No	N/A	1.20799	(0.921, 3.03)	0.175512	0.551181	No	N/A	N/A
ENSG00000278949.1_6	AC127070.4	0.92122	(0.787, 1.08)	0.308993	0.632256	No	N/A	0.897255	(0.756, 2.21)	0.218976	0.592691	No	N/A	N/A
ENSG00000215302.8_5	AC127502.1	0.888959	(0.763, 1.04)	0.134305	0.441314	No	N/A	0.917425	(0.777, 2.23)	0.313439	0.670368	No	N/A	N/A
ENSG00000270055.1_7	AC127502.2	0.789114	(0.662, 0.941)	0.00975812	0.154296	No	N/A	0.876803	(0.717, 2.25)	0.203979	0.577749	No	N/A	N/A
ENSG00000179094.16_5	AC129492.1	1.07198	(0.784, 1.47)	0.664286	0.860584	No	N/A	1.14633	(0.821, 3.09)	0.425158	0.749903	No	N/A	N/A
ENSG00000263620.1_7	AC129492.4	0.946334	(0.795, 1.13)	0.535236	0.788362	No	N/A	1.00508	(0.844, 2.39)	0.954621	0.98707	No	N/A	N/A
ENSG00000274370.1_6	AC130371.2	0.892314	(0.722, 1.1)	0.295007	0.620758	No	N/A	0.834029	(0.653, 2.28)	0.150384	0.521411	No	N/A	N/A
ENSG00000279554.1_6	AC130448.2	1.00033	(0.801, 1.25)	0.997678	0.998981	No	N/A	0.903744	(0.711, 2.38)	0.411354	0.73914	No	N/A	N/A
ENSG00000279276.1_6	AC130454.1	1.05247	(0.862, 1.28)	0.615879	0.834685	No	N/A	0.963537	(0.783, 2.4)	0.726561	0.905871	No	N/A	N/A
ENSG00000261864.1_7	AC130462.1	1.06335	(0.942, 1.2)	0.322694	0.642467	No	N/A	1.0862	(0.959, 2.41)	0.197637	0.572513	No	N/A	N/A
ENSG00000258337.1_7	AC130895.1	0.923817	(0.751, 1.14)	0.45394	0.74054	No	N/A	0.877548	(0.71, 2.27)	0.228534	0.600793	No	N/A	N/A
ENSG00000273568.1_7	AC131009.3	0.882094	(0.764, 1.02)	0.0891969	0.377435	No	N/A	0.974387	(0.845, 2.27)	0.722029	0.904357	No	N/A	N/A
ENSG00000279283.1_6	AC131009.4	0.766132	(0.641, 0.915)	0.0042186	0.113727	No	N/A	0.768091	(0.63, 2.08)	0.0107325	0.230592	No	N/A	N/A
ENSG00000235151.1_6	AC131097.3	0.783973	(0.538, 1.14)	0.209314	0.53084	No	N/A	0.736681	(0.495, 2.48)	0.134806	0.50616	No	N/A	N/A
ENSG00000283765.1_5	AC131160.1	1.04928	(0.958, 1.15)	0.304828	0.628347	No	N/A	1.02341	(0.926, 2.25)	0.651013	0.87387	No	N/A	N/A
ENSG00000279700.1_6	AC131212.2	0.830691	(0.686, 1.01)	0.0612487	0.328829	No	N/A	0.85992	(0.695, 2.25)	0.167827	0.543401	No	N/A	N/A
ENSG00000280287.1_6	AC131212.3	0.878016	(0.746, 1.03)	0.121072	0.423701	No	N/A	0.872339	(0.721, 2.21)	0.162287	0.537207	No	N/A	N/A
ENSG00000198237.8_6	AC131392.1	0.91135	(0.772, 1.08)	0.274525	0.601375	No	N/A	0.975143	(0.818, 2.34)	0.779821	0.928073	No	N/A	N/A
ENSG00000214135.8_5	AC132008.2	0.976487	(0.848, 1.12)	0.741991	0.8971	No	N/A	1.02995	(0.89, 2.36)	0.694092	0.89273	No	N/A	N/A
ENSG00000268403.2_6	AC132192.2	0.858679	(0.727, 1.01)	0.0762624	0.358184	No	N/A	0.871363	(0.735, 2.17)	0.117586	0.484532	No	N/A	N/A
ENSG00000260563.3_6	AC132872.1	1.01957	(0.852, 1.22)	0.832858	0.938209	No	N/A	1.09609	(0.896, 2.61)	0.37387	0.714173	No	N/A	N/A
ENSG00000275888.1_7	AC132872.3	0.799684	(0.583, 1.1)	0.167963	0.483478	No	N/A	0.669599	(0.502, 2.12)	0.00774808	0.213055	No	N/A	N/A
ENSG00000280407.2_6	AC132872.4	0.884643	(0.719, 1.09)	0.250032	0.575067	No	N/A	0.823027	(0.686, 2.12)	0.0386473	0.342472	No	N/A	N/A
ENSG00000265458.2_6	AC132938.3	1.08251	(0.978, 1.2)	0.127698	0.432991	No	N/A	1.11784	(1.01, 2.41)	0.0363222	0.333406	No	N/A	N/A
ENSG00000279744.1_6	AC132938.5	0.875362	(0.699, 1.1)	0.249932	0.575067	No	N/A	0.935582	(0.731, 2.45)	0.598399	0.844612	No	N/A	N/A
ENSG00000280153.1_5	AC133065.3	1.13613	(0.905, 1.43)	0.273738	0.600279	No	N/A	1.1556	(0.919, 2.8)	0.219466	0.592735	No	N/A	N/A
ENSG00000244245.1_5	AC133134.1	1.00233	(0.889, 1.13)	0.969833	0.990207	No	N/A	0.962841	(0.872, 2.15)	0.45812	0.766869	No	N/A	N/A
ENSG00000236489.1_5	AC133473.1	0.856337	(0.717, 1.02)	0.0909307	0.380801	No	N/A	0.879185	(0.72, 2.24)	0.208466	0.583082	No	N/A	N/A
ENSG00000261766.1_6	AC133550.2	0.894393	(0.79, 1.01)	0.0809142	0.365221	No	N/A	0.965747	(0.847, 2.23)	0.604719	0.847593	No	N/A	N/A
ENSG00000256712.1_7	AC134349.1	0.818474	(0.694, 0.966)	0.0197877	0.206033	No	N/A	0.895341	(0.763, 2.18)	0.180421	0.555423	No	N/A	N/A
ENSG00000256981.1_5	AC134349.2	0.806581	(0.69, 0.943)	0.00821134	0.145176	No	N/A	0.838883	(0.697, 2.15)	0.0652686	0.39961	No	N/A	N/A
ENSG00000279880.1_6	AC134407.3	1.01804	(0.923, 1.12)	0.722432	0.887859	No	N/A	1.03057	(0.942, 2.23)	0.512277	0.798955	No	N/A	N/A
ENSG00000265118.5_6	AC134669.1	1.23834	(0.948, 1.62)	0.119585	0.421519	No	N/A	1.21877	(0.944, 3)	0.131673	0.501806	No	N/A	N/A
ENSG00000244380.1_7	AC134772.1	1.01012	(0.94, 1.09)	0.78423	0.917443	No	N/A	0.994926	(0.923, 2.15)	0.895048	0.966442	No	N/A	N/A
ENSG00000255165.1_7	AC134775.1	0.904466	(0.722, 1.13)	0.384685	0.687902	No	N/A	0.992777	(0.775, 2.55)	0.954253	0.98707	No	N/A	N/A
ENSG00000261487.1_8	AC135048.1	0.964182	(0.838, 1.11)	0.611518	0.832284	No	N/A	0.982715	(0.848, 2.29)	0.817142	0.943215	No	N/A	N/A
ENSG00000252809.2	AC135050.1	1.07015	(0.921, 1.24)	0.376782	0.682573	No	N/A	1.03636	(0.872, 2.44)	0.685665	0.889371	No	N/A	N/A
ENSG00000255439.6_7	AC135050.2	0.977832	(0.871, 1.1)	0.705687	0.881245	No	N/A	1.00624	(0.876, 2.31)	0.929863	0.979484	No	N/A	N/A
ENSG00000262766.1_7	AC135050.5	0.826182	(0.721, 0.947)	0.00722178	0.139231	No	N/A	0.864353	(0.735, 2.14)	0.0809476	0.426292	No	N/A	N/A
ENSG00000278133.1_7	AC135050.6	0.861366	(0.751, 0.988)	0.0361722	0.262355	No	N/A	0.876468	(0.761, 2.11)	0.0699693	0.41132	No	N/A	N/A
ENSG00000263809.1_6	AC135178.2	0.942421	(0.811, 1.1)	0.44178	0.732833	No	N/A	0.960083	(0.815, 2.29)	0.626742	0.861134	No	N/A	N/A
ENSG00000269947.1_6	AC135178.5	0.877994	(0.771, 1)	0.0535623	0.308039	No	N/A	0.941481	(0.837, 2.16)	0.319932	0.676516	No	N/A	N/A
ENSG00000270441.1_5	AC135506.1	0.995609	(0.854, 1.16)	0.955378	0.987125	No	N/A	1.03745	(0.896, 2.38)	0.624975	0.859511	No	N/A	N/A
ENSG00000272182.1_6	AC135507.1	0.93272	(0.793, 1.1)	0.402364	0.701831	No	N/A	0.95709	(0.817, 2.27)	0.58855	0.839267	No	N/A	N/A
ENSG00000256632.3_7	AC135586.2	1.00359	(0.852, 1.18)	0.965776	0.989594	No	N/A	1.06805	(0.898, 2.49)	0.457789	0.766681	No	N/A	N/A
ENSG00000258632.2_5	AC135626.1	0.875086	(0.714, 1.07)	0.203301	0.525066	No	N/A	1.03795	(0.82, 2.6)	0.757526	0.920063	No	N/A	N/A
ENSG00000267681.1_5	AC135721.1	1.07346	(0.925, 1.25)	0.351745	0.665038	No	N/A	1.05616	(0.922, 2.38)	0.433546	0.754847	No	N/A	N/A
ENSG00000285057.1_2	AC135721.2	0.934498	(0.767, 1.14)	0.502798	0.77026	No	N/A	1.04405	(0.863, 2.49)	0.657823	0.877728	No	N/A	N/A
ENSG00000223509.8_5	AC135983.2	0.857126	(0.744, 0.988)	0.0355411	0.260135	No	N/A	0.897366	(0.776, 2.15)	0.147646	0.519144	No	N/A	N/A
ENSG00000254910.1_6	AC136475.2	1.06956	(0.833, 1.37)	0.598432	0.826312	No	N/A	1.13569	(0.881, 2.83)	0.329432	0.684418	No	N/A	N/A
ENSG00000253520.1_5	AC136628.3	1.02328	(0.769, 1.36)	0.874839	0.956457	No	N/A	1.06518	(0.807, 2.76)	0.656638	0.877265	No	N/A	N/A
ENSG00000218227.3_6	AC136632.1	1.03707	(0.944, 1.14)	0.447604	0.736746	No	N/A	1.03363	(0.937, 2.26)	0.510078	0.798009	No	N/A	N/A
ENSG00000272434.1_6	AC137630.3	0.882148	(0.755, 1.03)	0.116886	0.417154	No	N/A	0.931889	(0.78, 2.28)	0.437564	0.756682	No	N/A	N/A
ENSG00000258830.1_6	AC137834.1	1.00516	(0.929, 1.09)	0.898504	0.966175	No	N/A	1.00521	(0.927, 2.18)	0.900643	0.969537	No	N/A	N/A
ENSG00000224505.2_6	AC138150.1	0.871627	(0.742, 1.02)	0.0967199	0.390237	No	N/A	0.938015	(0.797, 2.25)	0.443061	0.76024	No	N/A	N/A
ENSG00000264456.1_7	AC138207.4	1.00285	(0.877, 1.15)	0.966737	0.989705	No	N/A	0.991433	(0.872, 2.26)	0.89612	0.966886	No	N/A	N/A
ENSG00000183154.1_6	AC138356.1	1.00233	(0.864, 1.16)	0.975541	0.991594	No	N/A	1.04832	(0.903, 2.4)	0.536809	0.812036	No	N/A	N/A
ENSG00000185495.10_6	AC138393.1	0.852538	(0.771, 0.943)	0.00258583	0.0964992	No	N/A	0.857597	(0.766, 2.03)	0.00896636	0.221357	No	N/A	N/A
ENSG00000278467.1_7	AC138393.3	0.820288	(0.722, 0.932)	0.00299662	0.100467	No	N/A	0.840728	(0.737, 2.04)	0.0112325	0.23192	No	N/A	N/A
ENSG00000215158.9_6	AC138409.2	0.863262	(0.758, 0.984)	0.0297676	0.243481	No	N/A	0.906044	(0.8, 2.12)	0.122036	0.49072	No	N/A	N/A
ENSG00000264668.2_7	AC138696.1	0.985237	(0.903, 1.08)	0.739524	0.896283	No	N/A	1.01417	(0.92, 2.23)	0.778677	0.927814	No	N/A	N/A
ENSG00000260342.2_7	AC138811.2	1.0293	(0.938, 1.13)	0.544387	0.794006	No	N/A	1.0484	(0.938, 2.31)	0.408125	0.736964	No	N/A	N/A
ENSG00000253816.3_6	AC138866.1	0.892345	(0.763, 1.04)	0.158036	0.472634	No	N/A	0.977552	(0.827, 2.33)	0.790264	0.932984	No	N/A	N/A
ENSG00000254701.3_5	AC138866.2	0.932572	(0.798, 1.09)	0.380394	0.684917	No	N/A	1.0144	(0.862, 2.38)	0.863932	0.958307	No	N/A	N/A
ENSG00000261832.6_6	AC138894.1	1.02566	(0.92, 1.14)	0.649261	0.853632	No	N/A	0.990277	(0.894, 2.2)	0.852065	0.955021	No	N/A	N/A
ENSG00000183458.14_6	AC138932.1	0.982229	(0.885, 1.09)	0.737959	0.895419	No	N/A	1.03781	(0.923, 2.31)	0.53609	0.811546	No	N/A	N/A
ENSG00000266077.1	AC139149.1	1.05548	(0.91, 1.22)	0.476427	0.756096	No	N/A	1.10001	(0.941, 2.51)	0.235152	0.606537	No	N/A	N/A
ENSG00000270580.5_7	AC139256.2	0.975624	(0.887, 1.07)	0.614765	0.833897	No	N/A	1.06525	(0.954, 2.34)	0.262452	0.630084	No	N/A	N/A
ENSG00000185527.12_4	AC139530.1	0.844522	(0.69, 1.03)	0.104722	0.400826	No	N/A	0.890861	(0.713, 2.32)	0.311713	0.669297	No	N/A	N/A
ENSG00000262049.1_7	AC139530.2	0.999239	(0.9, 1.11)	0.988687	0.995136	No	N/A	1.00157	(0.893, 2.25)	0.978615	0.993609	No	N/A	N/A
ENSG00000262660.1_7	AC139530.3	1.05389	(0.911, 1.22)	0.480921	0.758981	No	N/A	1.08628	(0.933, 2.47)	0.287561	0.652738	No	N/A	N/A
ENSG00000233836.7_5	AC139769.1	0.986955	(0.759, 1.28)	0.922303	0.975352	No	N/A	1.02484	(0.765, 2.73)	0.869984	0.960466	No	N/A	N/A
ENSG00000246596.7_5	AC139795.1	0.987442	(0.781, 1.25)	0.916196	0.973182	No	N/A	1.08253	(0.838, 2.74)	0.545131	0.816706	No	N/A	N/A
ENSG00000233799.1_7	AC139887.1	1.04164	(0.868, 1.25)	0.662168	0.860139	No	N/A	0.990852	(0.829, 2.37)	0.919505	0.975347	No	N/A	N/A
ENSG00000249592.6_7	AC139887.2	1.00885	(0.881, 1.16)	0.899201	0.966325	No	N/A	1.05368	(0.914, 2.39)	0.474391	0.776734	No	N/A	N/A
ENSG00000241525.4_6	AC141424.1	0.759999	(0.552, 1.05)	0.095641	0.388882	No	N/A	0.834002	(0.598, 2.48)	0.286512	0.651789	No	N/A	N/A
ENSG00000256673.1_5	AC141557.1	0.893262	(0.704, 1.13)	0.356488	0.668778	No	N/A	1.02347	(0.785, 2.65)	0.86438	0.958307	No	N/A	N/A
ENSG00000215154.6_5	AC141586.1	0.980099	(0.87, 1.1)	0.74167	0.896934	No	N/A	0.984274	(0.879, 2.21)	0.783406	0.9296	No	N/A	N/A
ENSG00000276728.1_6	AC142472.1	0.927666	(0.829, 1.04)	0.195182	0.516109	No	N/A	0.984755	(0.885, 2.2)	0.779065	0.927814	No	N/A	N/A
ENSG00000272477.1_7	AC144521.1	1.00648	(0.844, 1.2)	0.94278	0.982463	No	N/A	1.054	(0.874, 2.5)	0.582953	0.835198	No	N/A	N/A
ENSG00000258210.1_7	AC144548.1	1.06652	(0.983, 1.16)	0.124185	0.428024	No	N/A	1.0209	(0.936, 2.21)	0.641517	0.869203	No	N/A	N/A
ENSG00000273117.1_4	AC144652.1	1.23915	(1.04, 1.47)	0.0161257	0.188093	No	N/A	1.27212	(1.06, 2.89)	0.00955258	0.221922	No	N/A	N/A
ENSG00000262413.1_6	AC145207.2	1.06802	(0.949, 1.2)	0.277549	0.602921	No	N/A	0.983326	(0.889, 2.19)	0.744906	0.915042	No	N/A	N/A
ENSG00000263731.1_7	AC145207.5	0.976718	(0.849, 1.12)	0.742453	0.897226	No	N/A	0.985636	(0.851, 2.29)	0.847275	0.952773	No	N/A	N/A
ENSG00000240729.1_5	AC146507.2	1.02376	(0.888, 1.18)	0.747097	0.899977	No	N/A	1.07982	(0.933, 2.45)	0.306154	0.665891	No	N/A	N/A
ENSG00000286634.1_1	AC146507.3	1.00927	(0.895, 1.14)	0.880664	0.958918	No	N/A	1.06926	(0.944, 2.38)	0.295632	0.658424	No	N/A	N/A
ENSG00000235558.3_7	AC146949.1	0.942551	(0.77, 1.15)	0.566883	0.808203	No	N/A	0.979277	(0.784, 2.46)	0.854	0.955391	No	N/A	N/A
ENSG00000244459.2_6	AC147067.1	0.964583	(0.803, 1.16)	0.700131	0.878597	No	N/A	0.977936	(0.814, 2.37)	0.812493	0.941818	No	N/A	N/A
ENSG00000237181.1_7	AC147651.4	1.2258	(1.05, 1.44)	0.0133172	0.174123	No	N/A	1.29288	(1.09, 2.92)	0.00502977	0.190677	No	N/A	N/A
ENSG00000274373.1_6	AC148476.1	0.821933	(0.639, 1.06)	0.130018	0.43501	No	N/A	0.821565	(0.621, 2.34)	0.171168	0.548035	No	N/A	N/A
ENSG00000242073.2_5	AC211429.1	0.915736	(0.811, 1.03)	0.160209	0.475468	No	N/A	0.951952	(0.847, 2.17)	0.408767	0.737694	No	N/A	N/A
ENSG00000288053.1_1	AC231657.3	0.991951	(0.917, 1.07)	0.841032	0.941706	No	N/A	1.006	(0.936, 2.16)	0.870461	0.960466	No	N/A	N/A
ENSG00000261499.2_5	AC233699.1	0.860134	(0.772, 0.959)	0.00776394	0.140716	No	N/A	0.89058	(0.79, 2.09)	0.0624368	0.394611	No	N/A	N/A
ENSG00000274615.1_5	AC233968.1	0.860165	(0.773, 0.958)	0.00717438	0.139231	No	N/A	0.892461	(0.792, 2.09)	0.065197	0.39961	No	N/A	N/A
ENSG00000269902.1_7	AC234772.2	0.862155	(0.686, 1.08)	0.205917	0.528076	No	N/A	0.998313	(0.756, 2.64)	0.990519	0.99768	No	N/A	N/A
ENSG00000261101.2_6	AC234775.3	0.79238	(0.643, 0.977)	0.0318666	0.248086	No	N/A	0.84977	(0.674, 2.27)	0.171423	0.548035	No	N/A	N/A
ENSG00000287190.1_1	AC239799.2	0.891076	(0.644, 1.23)	0.487878	0.763034	No	N/A	1.00843	(0.729, 2.78)	0.959658	0.988273	No	N/A	N/A
ENSG00000223779.6_6	AC239800.1	1.02307	(0.817, 1.28)	0.842495	0.942627	No	N/A	0.942998	(0.736, 2.46)	0.644279	0.870353	No	N/A	N/A
ENSG00000286019.1_1	AC239811.1	0.993526	(0.851, 1.16)	0.934731	0.979983	No	N/A	0.96132	(0.825, 2.27)	0.615349	0.853902	No	N/A	N/A
ENSG00000237188.5_8	AC242426.2	0.907381	(0.827, 0.995)	0.041823	0.278477	No	N/A	0.953073	(0.881, 2.1)	0.237219	0.607375	No	N/A	N/A
ENSG00000286185.1_1	AC242842.3	0.966748	(0.855, 1.09)	0.591456	0.822932	No	N/A	0.926839	(0.824, 2.14)	0.209887	0.585222	No	N/A	N/A
ENSG00000286219.1_1	AC242843.1	0.926587	(0.809, 1.06)	0.272777	0.599466	No	N/A	0.904327	(0.784, 2.16)	0.171073	0.548035	No	N/A	N/A
ENSG00000280778.1_6	AC243547.3	1.04924	(0.962, 1.14)	0.282821	0.608554	No	N/A	1.09992	(0.992, 2.38)	0.0736992	0.416685	No	N/A	N/A
ENSG00000277911.1_6	AC243773.2	0.820635	(0.707, 0.953)	0.0109904	0.161122	No	N/A	0.767563	(0.653, 2)	0.0018414	0.144747	No	N/A	N/A
ENSG00000268027.5_7	AC243960.1	1.26938	(0.971, 1.66)	0.0840069	0.368928	No	N/A	1.45311	(1.1, 3.61)	0.00921929	0.221518	No	N/A	N/A
ENSG00000197180.2_4	AC244090.1	1.09041	(0.934, 1.27)	0.276519	0.602284	No	N/A	1.03722	(0.866, 2.46)	0.691464	0.89165	No	N/A	N/A
ENSG00000274487.2_5	AC244154.1	0.948645	(0.843, 1.07)	0.38445	0.687874	No	N/A	0.986178	(0.863, 2.26)	0.838252	0.949032	No	N/A	N/A
ENSG00000238039.1_7	AC244197.2	0.866932	(0.719, 1.05)	0.138056	0.446669	No	N/A	0.853657	(0.698, 2.21)	0.127653	0.497248	No	N/A	N/A
ENSG00000241489.8_7	AC244197.3	0.881651	(0.771, 1.01)	0.0693205	0.34329	No	N/A	0.899799	(0.783, 2.15)	0.141452	0.512916	No	N/A	N/A
ENSG00000283453.2_5	AC244258.1	1.07688	(0.961, 1.21)	0.206882	0.528968	No	N/A	1.11139	(0.993, 2.42)	0.0684135	0.407817	No	N/A	N/A
ENSG00000251002.8_7	AC244502.1	0.95465	(0.676, 1.35)	0.79275	0.920931	No	N/A	0.988132	(0.682, 2.87)	0.949835	0.986182	No	N/A	N/A
ENSG00000276216.1_6	AC245014.3	0.664867	(0.463, 0.955)	0.0297652	0.243481	No	N/A	0.745884	(0.492, 2.54)	0.171062	0.548035	No	N/A	N/A
ENSG00000260836.2_6	AC245033.1	0.94247	(0.791, 1.12)	0.509709	0.774021	No	N/A	1.01197	(0.901, 2.27)	0.841322	0.949387	No	N/A	N/A
ENSG00000284803.1_3	AC245033.4	0.908903	(0.73, 1.13)	0.395146	0.697455	No	N/A	1.03206	(0.907, 2.33)	0.633685	0.864541	No	N/A	N/A
ENSG00000272779.1_6	AC245060.4	0.987234	(0.859, 1.14)	0.857233	0.948539	No	N/A	0.989331	(0.852, 2.31)	0.888545	0.965608	No	N/A	N/A
ENSG00000286129.1_2	AC245060.7	1.05771	(0.894, 1.25)	0.515201	0.776596	No	N/A	0.98538	(0.859, 2.27)	0.833335	0.948413	No	N/A	N/A
ENSG00000285062.1_2	AC245100.9	0.722551	(0.596, 0.876)	0.00129731	0.0698153	No	N/A	0.827539	(0.673, 2.18)	0.074872	0.418268	No	N/A	N/A
ENSG00000280195.1_6	AC245140.2	0.992864	(0.912, 1.08)	0.868446	0.954065	No	N/A	0.975456	(0.884, 2.17)	0.622438	0.858434	No	N/A	N/A
ENSG00000244620.1_6	AC246787.2	0.801832	(0.473, 1.36)	0.41356	0.711139	No	N/A	0.857357	(0.494, 3.15)	0.586044	0.837612	No	N/A	N/A
ENSG00000232545.1_7	AC253536.3	0.833914	(0.717, 0.97)	0.0208694	0.211026	No	N/A	0.873747	(0.73, 2.19)	0.143537	0.514671	No	N/A	N/A
ENSG00000285762.1_1	AC253536.7	1.12321	(1.01, 1.25)	0.0389744	0.269914	No	N/A	1.09879	(0.973, 2.42)	0.132822	0.503524	No	N/A	N/A
ENSG00000286106.1_1	AC253572.1	0.993388	(0.849, 1.16)	0.933982	0.979702	No	N/A	0.96036	(0.822, 2.27)	0.611822	0.851458	No	N/A	N/A
ENSG00000272482.1_6	AC254633.1	1.37302	(1.04, 1.82)	0.030272	0.244891	No	N/A	1.40696	(1.09, 3.41)	0.0089717	0.221357	No	N/A	N/A
ENSG00000060971.18_4	ACAA1	0.992954	(0.887, 1.11)	0.902593	0.967681	No	N/A	0.932235	(0.833, 2.14)	0.224284	0.59538	No	N/A	N/A
ENSG00000167315.18_4	ACAA2	1.12144	(0.983, 1.28)	0.0914913	0.38178	No	N/A	1.14059	(0.99, 2.54)	0.0723626	0.41663	No	N/A	N/A
ENSG00000278540.5_5	ACACA	0.938261	(0.827, 1.06)	0.322919	0.642814	No	N/A	0.93521	(0.837, 2.14)	0.24045	0.608985	No	N/A	N/A
ENSG00000111271.14_5	ACAD10	0.952869	(0.856, 1.06)	0.378768	0.683836	No	N/A	0.97628	(0.882, 2.18)	0.644743	0.870699	No	N/A	N/A
ENSG00000240303.8_4	ACAD11	0.854084	(0.747, 0.977)	0.0233577	0.221402	No	N/A	0.889614	(0.779, 2.12)	0.0880358	0.440767	No	N/A	N/A
ENSG00000151498.11_2	ACAD8	1.0269	(0.923, 1.14)	0.626561	0.841252	No	N/A	1.05607	(0.946, 2.32)	0.333102	0.686585	No	N/A	N/A
ENSG00000177646.19_4	ACAD9	1.04219	(0.934, 1.16)	0.461351	0.746051	No	N/A	1.0705	(0.959, 2.34)	0.228921	0.600858	No	N/A	N/A
ENSG00000117054.13_6	ACADM	1.09167	(0.955, 1.25)	0.200412	0.521688	No	N/A	1.12161	(0.976, 2.5)	0.109645	0.476157	No	N/A	N/A
ENSG00000122971.9_3	ACADS	0.954471	(0.853, 1.07)	0.418352	0.714456	No	N/A	0.998001	(0.887, 2.25)	0.973593	0.992511	No	N/A	N/A
ENSG00000196177.12_2	ACADSB	0.913082	(0.772, 1.08)	0.291779	0.617384	No	N/A	0.912383	(0.765, 2.25)	0.311961	0.669465	No	N/A	N/A
ENSG00000072778.20_3	ACADVL	0.893064	(0.801, 0.996)	0.0456212	0.287315	No	N/A	0.905174	(0.811, 2.09)	0.0790856	0.424127	No	N/A	N/A
ENSG00000072818.12_5	ACAP1	0.784215	(0.675, 0.911)	0.00193281	0.0848856	No	N/A	0.839998	(0.718, 2.09)	0.0319282	0.319767	No	N/A	N/A
ENSG00000114331.14_5	ACAP2	0.986421	(0.897, 1.09)	0.779206	0.915265	No	N/A	0.947299	(0.855, 2.14)	0.301098	0.662083	No	N/A	N/A
ENSG00000131584.19_3	ACAP3	0.960939	(0.843, 1.09)	0.551054	0.798067	No	N/A	0.986168	(0.851, 2.29)	0.853029	0.955052	No	N/A	N/A
ENSG00000075239.13_2	ACAT1	1.19971	(0.986, 1.46)	0.0722339	0.349302	No	N/A	1.24563	(1.01, 2.91)	0.0395916	0.345756	No	N/A	N/A
ENSG00000120437.8_2	ACAT2	1.10298	(0.953, 1.28)	0.192392	0.512196	No	N/A	1.13151	(0.969, 2.56)	0.121326	0.490689	No	N/A	N/A
ENSG00000182827.9_3	ACBD3	0.978335	(0.887, 1.08)	0.664093	0.860584	No	N/A	0.988189	(0.891, 2.2)	0.821984	0.94567	No	N/A	N/A
ENSG00000181513.14_5	ACBD4	0.966476	(0.868, 1.08)	0.537288	0.789157	No	N/A	1.0201	(0.9, 2.3)	0.755234	0.918692	No	N/A	N/A
ENSG00000107897.19_4	ACBD5	1.01775	(0.922, 1.12)	0.727139	0.889435	No	N/A	1.0274	(0.93, 2.25)	0.5959	0.843736	No	N/A	N/A
ENSG00000230124.8_5	ACBD6	0.941776	(0.865, 1.03)	0.170486	0.486243	No	N/A	0.997885	(0.927, 2.15)	0.95522	0.98707	No	N/A	N/A
ENSG00000110455.13_5	ACCS	0.807367	(0.607, 1.07)	0.145954	0.455926	No	N/A	0.885191	(0.664, 2.46)	0.407613	0.736545	No	N/A	N/A
ENSG00000102977.16_6	ACD	1.05663	(0.953, 1.17)	0.299405	0.623939	No	N/A	1.10533	(0.992, 2.4)	0.0731848	0.41663	No	N/A	N/A
ENSG00000159640.16_6	ACE	0.904098	(0.718, 1.14)	0.394799	0.697139	No	N/A	0.951509	(0.729, 2.53)	0.715955	0.902338	No	N/A	N/A
ENSG00000078124.12_4	ACER3	1.15483	(1.05, 1.27)	0.00346476	0.106141	No	N/A	1.07505	(0.974, 2.32)	0.152791	0.525073	No	N/A	N/A
ENSG00000100813.14_5	ACIN1	0.885343	(0.825, 0.95)	0.00105986	0.0690875	No	N/A	0.941205	(0.863, 2.09)	0.171769	0.548418	No	N/A	N/A
ENSG00000144476.6_4	ACKR3	1.3453	(1.09, 1.66)	0.00734262	0.139451	No	N/A	1.4172	(1.09, 3.46)	0.00998126	0.22469	No	N/A	N/A
ENSG00000131473.17_5	ACLY	1.07326	(0.95, 1.21)	0.256948	0.582722	No	N/A	1.05669	(0.924, 2.38)	0.423272	0.74839	No	N/A	N/A
ENSG00000122729.19_3	ACO1	1.00456	(0.88, 1.15)	0.946236	0.983776	No	N/A	0.998845	(0.877, 2.28)	0.986187	0.99668	No	N/A	N/A
ENSG00000100412.16_3	ACO2	1.04426	(0.96, 1.14)	0.314215	0.634925	No	N/A	1.01783	(0.93, 2.22)	0.701456	0.895053	No	N/A	N/A
ENSG00000162390.17_2	ACOT11	0.708546	(0.595, 0.844)	0.000201778	0.0316262	No	N/A	0.744714	(0.617, 2.02)	0.00283824	0.159784	No	N/A	N/A
ENSG00000112304.11_3	ACOT13	0.924009	(0.81, 1.05)	0.243736	0.56849	No	N/A	0.937768	(0.82, 2.19)	0.352572	0.701285	No	N/A	N/A
ENSG00000119673.14_4	ACOT2	1.07305	(0.921, 1.25)	0.368511	0.675057	No	N/A	1.09035	(0.93, 2.5)	0.287791	0.653024	No	N/A	N/A
ENSG00000097021.19_3	ACOT7	1.12354	(0.944, 1.34)	0.194068	0.514356	No	N/A	1.17473	(0.973, 2.73)	0.0971907	0.45456	No	N/A	N/A
ENSG00000101473.17_4	ACOT8	1.0048	(0.924, 1.09)	0.911418	0.971461	No	N/A	0.984182	(0.901, 2.16)	0.725132	0.905562	No	N/A	N/A
ENSG00000123130.17_6	ACOT9	1.11001	(0.977, 1.26)	0.112801	0.410946	No	N/A	1.03321	(0.912, 2.32)	0.609887	0.850748	No	N/A	N/A
ENSG00000161533.12_5	ACOX1	1.06046	(0.926, 1.21)	0.398162	0.700326	No	N/A	1.02931	(0.905, 2.32)	0.662332	0.880079	No	N/A	N/A
ENSG00000087008.16_3	ACOX3	1.06297	(0.948, 1.19)	0.298777	0.623938	No	N/A	1.05073	(0.934, 2.33)	0.412621	0.739759	No	N/A	N/A
ENSG00000143727.16_3	ACP1	0.992921	(0.904, 1.09)	0.881737	0.959388	No	N/A	1.03228	(0.951, 2.22)	0.447026	0.762242	No	N/A	N/A
ENSG00000134575.11_4	ACP2	1.04671	(0.903, 1.21)	0.547377	0.795959	No	N/A	1.03308	(0.882, 2.4)	0.68762	0.890403	No	N/A	N/A
ENSG00000102575.12_5	ACP5	1.22439	(0.945, 1.59)	0.128345	0.433377	No	N/A	1.27022	(0.97, 3.16)	0.0851038	0.434706	No	N/A	N/A
ENSG00000014257.16_3	ACPP	1.07545	(0.812, 1.42)	0.613207	0.833223	No	N/A	0.919089	(0.723, 2.4)	0.493064	0.789785	No	N/A	N/A
ENSG00000111644.8_4	ACRBP	0.965809	(0.8, 1.17)	0.718887	0.88671	No	N/A	0.969609	(0.781, 2.43)	0.780631	0.928547	No	N/A	N/A
ENSG00000167107.12_3	ACSF2	0.998081	(0.881, 1.13)	0.976026	0.991687	No	N/A	0.995857	(0.879, 2.26)	0.948047	0.985889	No	N/A	N/A
ENSG00000176715.16_6	ACSF3	1.00093	(0.888, 1.13)	0.987917	0.994949	No	N/A	1.03694	(0.924, 2.3)	0.538114	0.812746	No	N/A	N/A
ENSG00000151726.14_4	ACSL1	1.29243	(1.01, 1.66)	0.0481993	0.294671	No	N/A	1.13829	(0.882, 2.84)	0.322335	0.677941	No	N/A	N/A
ENSG00000123983.14_3	ACSL3	1.0837	(0.951, 1.23)	0.229101	0.553627	No	N/A	1.05074	(0.902, 2.41)	0.52706	0.808015	No	N/A	N/A
ENSG00000068366.19_4	ACSL4	1.27516	(1.14, 1.43)	5.075e-05	0.0171988	No	N/A	1.21717	(1.07, 2.64)	0.00321176	0.165358	No	N/A	N/A
ENSG00000197142.10_2	ACSL5	1.1188	(0.939, 1.33)	0.211167	0.53241	No	N/A	1.13411	(0.942, 2.64)	0.18699	0.563216	No	N/A	N/A
ENSG00000005187.12_4	ACSM3	0.706024	(0.507, 0.984)	0.0426417	0.279793	No	N/A	0.735745	(0.52, 2.36)	0.0871953	0.439269	No	N/A	N/A
ENSG00000154930.15_3	ACSS1	0.964509	(0.818, 1.14)	0.669302	0.863648	No	N/A	0.999664	(0.853, 2.34)	0.996701	0.998663	No	N/A	N/A
ENSG00000131069.20_6	ACSS2	1.02666	(0.849, 1.24)	0.787205	0.918414	No	N/A	1.0002	(0.827, 2.42)	0.998392	0.999293	No	N/A	N/A
ENSG00000107796.13_5	ACTA2	0.853955	(0.668, 1.09)	0.209965	0.531762	No	N/A	0.858378	(0.655, 2.38)	0.271889	0.638869	No	N/A	N/A
ENSG00000075624.16_6	ACTB	1.16539	(1.01, 1.35)	0.0422536	0.278699	No	N/A	1.12071	(0.963, 2.53)	0.142816	0.514024	No	N/A	N/A
ENSG00000184009.12_7	ACTG1	1.04817	(0.904, 1.22)	0.534409	0.787792	No	N/A	1.09289	(0.94, 2.48)	0.251245	0.61834	No	N/A	N/A
ENSG00000241547.1_4	ACTG1P20	0.853435	(0.75, 0.971)	0.0183045	0.200105	No	N/A	0.823383	(0.708, 2.06)	0.0132785	0.243064	No	N/A	N/A
ENSG00000136518.17_4	ACTL6A	1.20127	(0.981, 1.47)	0.0797946	0.363306	No	N/A	1.21475	(0.991, 2.85)	0.0647008	0.398556	No	N/A	N/A
ENSG00000072110.13_4	ACTN1	0.924348	(0.74, 1.15)	0.490245	0.7639	No	N/A	0.974175	(0.76, 2.52)	0.837083	0.949032	No	N/A	N/A
ENSG00000130402.12_5	ACTN4	1.1065	(0.99, 1.24)	0.0781118	0.359542	No	N/A	1.11094	(0.976, 2.46)	0.113406	0.481452	No	N/A	N/A
ENSG00000131966.14_5	ACTR10	1.00923	(0.945, 1.08)	0.783708	0.917203	No	N/A	0.985014	(0.916, 2.13)	0.683753	0.888035	No	N/A	N/A
ENSG00000138107.13_4	ACTR1A	0.960115	(0.877, 1.05)	0.37814	0.68327	No	N/A	0.940046	(0.853, 2.11)	0.216777	0.589595	No	N/A	N/A
ENSG00000115073.7_2	ACTR1B	0.891419	(0.804, 0.989)	0.0319692	0.248365	No	N/A	0.931863	(0.84, 2.12)	0.183772	0.559572	No	N/A	N/A
ENSG00000138071.13_4	ACTR2	1.1445	(1.02, 1.28)	0.0233631	0.221402	No	N/A	1.12178	(0.986, 2.48)	0.0842105	0.434057	No	N/A	N/A
ENSG00000115091.11_3	ACTR3	1.02293	(0.933, 1.12)	0.629835	0.8433	No	N/A	1.01992	(0.918, 2.25)	0.713799	0.90152	No	N/A	N/A
ENSG00000101442.10_3	ACTR5	0.912715	(0.792, 1.05)	0.209569	0.530973	No	N/A	0.958222	(0.827, 2.25)	0.572896	0.831044	No	N/A	N/A
ENSG00000075089.9_3	ACTR6	1.02776	(0.932, 1.13)	0.582582	0.81812	No	N/A	1.04772	(0.944, 2.29)	0.3828	0.71963	No	N/A	N/A
ENSG00000113812.14_5	ACTR8	1.00606	(0.896, 1.13)	0.918876	0.973762	No	N/A	1.05816	(0.944, 2.33)	0.334893	0.688171	No	N/A	N/A
ENSG00000115170.13_2	ACVR1	0.979405	(0.817, 1.17)	0.822457	0.932783	No	N/A	0.933619	(0.766, 2.33)	0.498839	0.79297	No	N/A	N/A
ENSG00000135503.13_5	ACVR1B	1.17854	(0.959, 1.45)	0.121216	0.424021	No	N/A	1.18153	(0.961, 2.79)	0.116993	0.484342	No	N/A	N/A
ENSG00000132744.8_3	ACY3	1.2145	(0.822, 1.79)	0.330976	0.64819	No	N/A	1.28275	(0.863, 3.62)	0.220815	0.593573	No	N/A	N/A
ENSG00000119640.9_3	ACYP1	1.01437	(0.863, 1.19)	0.863	0.951988	No	N/A	1.13295	(0.953, 2.61)	0.160065	0.534358	No	N/A	N/A
ENSG00000170634.13_4	ACYP2	0.94501	(0.883, 1.01)	0.104763	0.400861	No	N/A	0.947639	(0.882, 2.07)	0.142254	0.514024	No	N/A	N/A
ENSG00000283907.1_5	AD000090.1	1.04631	(0.902, 1.21)	0.551642	0.79855	No	N/A	0.996573	(0.44, 4.52)	0.993448	0.998225	No	N/A	N/A
ENSG00000188223.9_6	AD000671.1	1.08393	(0.983, 1.2)	0.109488	0.407018	No	N/A	1.10839	(0.985, 2.43)	0.0918687	0.447182	No	N/A	N/A
ENSG00000267120.3_6	AD000671.2	1.05744	(0.946, 1.18)	0.32656	0.644919	No	N/A	1.0041	(0.892, 2.26)	0.946254	0.984981	No	N/A	N/A
ENSG00000280194.1_8	AD000864.1	0.994033	(0.826, 1.2)	0.949671	0.98499	No	N/A	0.96519	(0.798, 2.36)	0.715045	0.901928	No	N/A	N/A
ENSG00000196839.13_3	ADA	1.18159	(0.933, 1.5)	0.169336	0.485215	No	N/A	1.32146	(1.05, 3.15)	0.0197246	0.280532	No	N/A	N/A
ENSG00000093072.18_8	ADA2	1.32789	(0.895, 1.97)	0.161783	0.47567	No	N/A	1.1813	(0.814, 3.29)	0.382601	0.719579	No	N/A	N/A
ENSG00000137845.15_4	ADAM10	1.16031	(1.02, 1.33)	0.0308478	0.245593	No	N/A	1.12012	(0.98, 2.49)	0.100195	0.460307	No	N/A	N/A
ENSG00000143537.13_3	ADAM15	1.02218	(0.834, 1.25)	0.833339	0.938381	No	N/A	1.02051	(0.854, 2.43)	0.824291	0.946587	No	N/A	N/A
ENSG00000151694.14_5	ADAM17	0.929626	(0.81, 1.07)	0.303527	0.627007	No	N/A	0.892268	(0.789, 2.1)	0.0726476	0.41663	No	N/A	N/A
ENSG00000135074.15_4	ADAM19	1.18841	(0.977, 1.45)	0.087996	0.375555	No	N/A	1.17719	(0.96, 2.77)	0.120665	0.489493	No	N/A	N/A
ENSG00000042980.12_2	ADAM28	0.802908	(0.611, 1.06)	0.119146	0.42048	No	N/A	0.757877	(0.562, 2.28)	0.0718339	0.415887	No	N/A	N/A
ENSG00000151651.16_5	ADAM8	0.844551	(0.585, 1.22)	0.370241	0.676742	No	N/A	0.763933	(0.522, 2.48)	0.168666	0.544377	No	N/A	N/A
ENSG00000168615.12_3	ADAM9	1.05412	(0.837, 1.33)	0.654895	0.856905	No	N/A	0.980381	(0.783, 2.47)	0.863078	0.958307	No	N/A	N/A
ENSG00000142303.14_3	ADAMTS10	1.03627	(0.764, 1.41)	0.819547	0.931936	No	N/A	1.1877	(0.848, 3.19)	0.319733	0.676419	No	N/A	N/A
ENSG00000143382.14_3	ADAMTSL4	0.929954	(0.654, 1.32)	0.686316	0.871621	No	N/A	0.83406	(0.575, 2.59)	0.341683	0.693037	No	N/A	N/A
ENSG00000203804.4_3	ADAMTSL4-AS1	1.0223	(0.862, 1.21)	0.801012	0.924858	No	N/A	1.0423	(0.862, 2.49)	0.669723	0.883533	No	N/A	N/A
ENSG00000105963.15_7	ADAP1	1.15347	(0.929, 1.43)	0.199813	0.521317	No	N/A	1.06912	(0.879, 2.55)	0.504318	0.795427	No	N/A	N/A
ENSG00000184060.11_5	ADAP2	1.31386	(1.02, 1.7)	0.0403516	0.274003	No	N/A	1.04047	(0.866, 2.47)	0.673396	0.884674	No	N/A	N/A
ENSG00000160710.17_7	ADAR	1.06095	(0.985, 1.14)	0.123326	0.427243	No	N/A	1.04755	(0.972, 2.23)	0.229787	0.601957	No	N/A	N/A
ENSG00000197381.16_4	ADARB1	0.884081	(0.744, 1.05)	0.165739	0.480714	No	N/A	0.925153	(0.764, 2.3)	0.428858	0.751522	No	N/A	N/A
ENSG00000065457.10_6	ADAT1	1.03524	(0.938, 1.14)	0.494424	0.76577	No	N/A	1.03046	(0.932, 2.26)	0.55839	0.823626	No	N/A	N/A
ENSG00000189007.16_4	ADAT2	0.859548	(0.739, 1)	0.0535722	0.308039	No	N/A	0.94921	(0.807, 2.27)	0.529904	0.809003	No	N/A	N/A
ENSG00000133597.11_7	ADCK2	1.03259	(0.899, 1.19)	0.650208	0.854037	No	N/A	1.04733	(0.9, 2.4)	0.551172	0.821027	No	N/A	N/A
ENSG00000138031.14_3	ADCY3	1.15263	(0.955, 1.39)	0.141119	0.4514	No	N/A	1.20298	(1.01, 2.75)	0.0428759	0.352538	No	N/A	N/A
ENSG00000174233.11_3	ADCY6	0.898858	(0.68, 1.19)	0.454623	0.740907	No	N/A	0.93133	(0.698, 2.54)	0.629986	0.862944	No	N/A	N/A
ENSG00000121281.12_5	ADCY7	1.21558	(0.916, 1.61)	0.178886	0.496579	No	N/A	1.07632	(0.713, 3.18)	0.726655	0.905899	No	N/A	N/A
ENSG00000162104.10_4	ADCY9	1.38093	(1.04, 1.84)	0.0295349	0.243004	No	N/A	1.42424	(1.05, 3.65)	0.0268899	0.306978	No	N/A	N/A
ENSG00000087274.17_6	ADD1	1.11527	(1.03, 1.21)	0.0124642	0.170047	No	N/A	1.13787	(1.04, 2.42)	0.00867313	0.221357	No	N/A	N/A
ENSG00000075340.23_4	ADD2	1.00045	(0.696, 1.44)	0.998064	0.998981	No	N/A	0.970137	(0.706, 2.69)	0.852338	0.955021	No	N/A	N/A
ENSG00000148700.14_3	ADD3	1.07452	(0.898, 1.29)	0.434562	0.726644	No	N/A	1.05432	(0.871, 2.51)	0.589033	0.839305	No	N/A	N/A
ENSG00000020181.17_2	ADGRA2	1.13317	(0.768, 1.67)	0.530706	0.785835	No	N/A	1.22178	(0.787, 3.62)	0.374857	0.714579	No	N/A	N/A
ENSG00000152990.14_4	ADGRA3	0.866502	(0.709, 1.06)	0.165434	0.480291	No	N/A	0.88565	(0.728, 2.25)	0.229054	0.600858	No	N/A	N/A
ENSG00000181790.11_4	ADGRB1	0.886864	(0.695, 1.13)	0.335657	0.652176	No	N/A	0.900165	(0.676, 2.48)	0.472612	0.776145	No	N/A	N/A
ENSG00000174837.15_5	ADGRE1	0.67649	(0.467, 0.98)	0.0416694	0.278298	No	N/A	0.594521	(0.397, 2.26)	0.01332	0.243114	No	N/A	N/A
ENSG00000127507.18_5	ADGRE2	1.04233	(0.801, 1.36)	0.758307	0.905132	No	N/A	1.05043	(0.812, 2.68)	0.709132	0.898907	No	N/A	N/A
ENSG00000123146.20_4	ADGRE5	1.1468	(0.916, 1.44)	0.235061	0.560585	No	N/A	1.21884	(0.952, 2.98)	0.11925	0.487012	No	N/A	N/A
ENSG00000205336.11_6	ADGRG1	0.720913	(0.492, 1.06)	0.0968233	0.390257	No	N/A	0.75818	(0.481, 2.67)	0.236292	0.606923	No	N/A	N/A
ENSG00000182885.17_3	ADGRG3	0.651404	(0.469, 0.904)	0.0119676	0.167374	No	N/A	0.694941	(0.542, 2.08)	0.00522233	0.191894	No	N/A	N/A
ENSG00000159618.16_3	ADGRG5	1.00382	(0.717, 1.41)	0.982302	0.993073	No	N/A	1.0452	(0.72, 3)	0.816573	0.942779	No	N/A	N/A
ENSG00000072071.16_4	ADGRL1	0.934366	(0.691, 1.26)	0.659727	0.859459	No	N/A	0.99843	(0.71, 2.81)	0.992815	0.998117	No	N/A	N/A
ENSG00000197894.11_6	ADH5	0.995532	(0.897, 1.11)	0.93323	0.979702	No	N/A	1.03483	(0.932, 2.27)	0.521441	0.805795	No	N/A	N/A
ENSG00000182551.14_3	ADI1	0.977843	(0.841, 1.14)	0.771993	0.911442	No	N/A	0.989844	(0.841, 2.34)	0.902773	0.970413	No	N/A	N/A
ENSG00000159346.13_4	ADIPOR1	0.945564	(0.833, 1.07)	0.388561	0.691382	No	N/A	0.949983	(0.858, 2.14)	0.325867	0.680326	No	N/A	N/A
ENSG00000006831.10_3	ADIPOR2	1.18546	(1.02, 1.38)	0.0327512	0.251788	No	N/A	1.19655	(1.01, 2.72)	0.0419817	0.350239	No	N/A	N/A
ENSG00000224420.3_5	ADM5	0.868729	(0.735, 1.03)	0.103482	0.39956	No	N/A	0.919063	(0.763, 2.28)	0.376474	0.715136	No	N/A	N/A
ENSG00000101126.17_6	ADNP	1.04131	(0.933, 1.16)	0.471055	0.752643	No	N/A	1.05645	(0.963, 2.28)	0.247168	0.615295	No	N/A	N/A
ENSG00000101544.9_4	ADNP2	0.869674	(0.711, 1.06)	0.17706	0.493917	No	N/A	0.85869	(0.701, 2.22)	0.144288	0.515155	No	N/A	N/A
ENSG00000181915.4_2	ADO	0.961014	(0.861, 1.07)	0.480605	0.758981	No	N/A	0.967389	(0.869, 2.18)	0.547065	0.818128	No	N/A	N/A
ENSG00000128271.22_4	ADORA2A	0.985275	(0.82, 1.18)	0.874302	0.95637	No	N/A	0.923735	(0.768, 2.28)	0.401501	0.732343	No	N/A	N/A
ENSG00000159322.17_2	ADPGK	0.930701	(0.841, 1.03)	0.168371	0.483951	No	N/A	0.918631	(0.825, 2.11)	0.12676	0.496124	No	N/A	N/A
ENSG00000260898.6_6	ADPGK-AS1	0.880739	(0.754, 1.03)	0.111395	0.409515	No	N/A	0.868195	(0.741, 2.14)	0.0827398	0.431024	No	N/A	N/A
ENSG00000144843.11_3	ADPRH	1.20355	(1, 1.44)	0.0494052	0.297976	No	N/A	1.15185	(0.957, 2.67)	0.138569	0.50947	No	N/A	N/A
ENSG00000116863.11_3	ADPRHL2	1.00944	(0.911, 1.12)	0.857357	0.948593	No	N/A	1.05622	(0.944, 2.33)	0.342872	0.694438	No	N/A	N/A
ENSG00000170222.11_2	ADPRM	0.986097	(0.815, 1.19)	0.885887	0.960579	No	N/A	1.06076	(0.883, 2.51)	0.530393	0.809174	No	N/A	N/A
ENSG00000043591.5_3	ADRB1	0.875452	(0.652, 1.18)	0.379207	0.684057	No	N/A	0.833645	(0.612, 2.43)	0.250895	0.61834	No	N/A	N/A
ENSG00000169252.5_2	ADRB2	1.19647	(0.874, 1.64)	0.265951	0.59211	No	N/A	1.18899	(0.829, 3.27)	0.349434	0.698742	No	N/A	N/A
ENSG00000130706.13_4	ADRM1	0.980528	(0.832, 1.16)	0.8155	0.930043	No	N/A	0.974802	(0.801, 2.39)	0.799325	0.938059	No	N/A	N/A
ENSG00000239900.12_4	ADSL	1.01283	(0.914, 1.12)	0.807434	0.927484	No	N/A	1.03575	(0.932, 2.28)	0.515466	0.80123	No	N/A	N/A
ENSG00000035687.10_4	ADSS	1.16169	(1.01, 1.33)	0.0348549	0.258301	No	N/A	1.16288	(1.01, 2.59)	0.0432519	0.353463	No	N/A	N/A
ENSG00000106624.11_5	AEBP1	0.991658	(0.691, 1.42)	0.963864	0.98932	No	N/A	1.053	(0.728, 3)	0.784846	0.930145	No	N/A	N/A
ENSG00000139154.15_7	AEBP2	0.95288	(0.877, 1.04)	0.257422	0.583375	No	N/A	1.01009	(0.932, 2.18)	0.807294	0.939527	No	N/A	N/A
ENSG00000181026.15_3	AEN	1.18127	(1.02, 1.37)	0.028062	0.236718	No	N/A	1.19525	(1, 2.73)	0.0490716	0.371924	No	N/A	N/A
ENSG00000263335.1_6	AF001548.2	0.903024	(0.752, 1.08)	0.275883	0.602231	No	N/A	0.968673	(0.788, 2.41)	0.763322	0.923068	No	N/A	N/A
ENSG00000258820.5_6	AF111167.1	0.973684	(0.737, 1.29)	0.851198	0.945901	No	N/A	1.06182	(0.83, 2.67)	0.635068	0.864839	No	N/A	N/A
ENSG00000258610.1_7	AF111169.1	1.06064	(0.87, 1.29)	0.561509	0.804115	No	N/A	1.07648	(0.887, 2.56)	0.457847	0.766681	No	N/A	N/A
ENSG00000286268.1_1	AF196969.1	1.05211	(0.976, 1.13)	0.188667	0.508754	No	N/A	1.07819	(0.994, 2.29)	0.0728794	0.41663	No	N/A	N/A
ENSG00000260651.1_6	AF213884.3	0.838864	(0.707, 0.995)	0.0465286	0.290549	No	N/A	0.843052	(0.696, 2.17)	0.0837263	0.43308	No	N/A	N/A
ENSG00000250349.3_6	AF241726.2	1.59741	(1.09, 2.34)	0.01837	0.200297	No	N/A	1.8111	(1.2, 5.29)	0.00567986	0.193059	No	N/A	N/A
ENSG00000130396.20_7	AFDN	0.932169	(0.72, 1.21)	0.595678	0.824335	No	N/A	0.9047	(0.677, 2.5)	0.500398	0.793938	No	N/A	N/A
ENSG00000172493.20_3	AFF1	1.03649	(0.895, 1.2)	0.634311	0.84559	No	N/A	1.08057	(0.916, 2.5)	0.36092	0.706379	No	N/A	N/A
ENSG00000155966.13_4	AFF2	0.839625	(0.639, 1.1)	0.212829	0.534104	No	N/A	0.844534	(0.638, 2.38)	0.240862	0.608985	No	N/A	N/A
ENSG00000144218.18_3	AFF3	1.13641	(0.842, 1.53)	0.405311	0.704792	No	N/A	1.1042	(0.798, 2.98)	0.551655	0.821341	No	N/A	N/A
ENSG00000072364.13_3	AFF4	0.814195	(0.696, 0.953)	0.0119735	0.167374	No	N/A	0.783497	(0.661, 2.04)	0.00600855	0.195185	No	N/A	N/A
ENSG00000141385.9_3	AFG3L2	0.943748	(0.873, 1.02)	0.15009	0.462174	No	N/A	0.958537	(0.882, 2.11)	0.318298	0.675091	No	N/A	N/A
ENSG00000183077.15_2	AFMID	1.07493	(0.918, 1.26)	0.373349	0.679491	No	N/A	1.1258	(0.962, 2.55)	0.142871	0.514024	No	N/A	N/A
ENSG00000119844.15_3	AFTPH	1.06729	(0.953, 1.2)	0.263374	0.589828	No	N/A	1.0304	(0.909, 2.32)	0.642107	0.869245	No	N/A	N/A
ENSG00000038002.9_3	AGA	0.94263	(0.838, 1.06)	0.325587	0.644746	No	N/A	0.929944	(0.818, 2.17)	0.270279	0.637515	No	N/A	N/A
ENSG00000135439.11_7	AGAP2	0.909696	(0.748, 1.11)	0.345199	0.661539	No	N/A	0.972993	(0.786, 2.43)	0.801745	0.938535	No	N/A	N/A
ENSG00000133612.19_4	AGAP3	1.03964	(0.823, 1.31)	0.745225	0.898816	No	N/A	0.998262	(0.762, 2.62)	0.989969	0.997475	No	N/A	N/A
ENSG00000204149.11_4	AGAP6	1.01913	(0.904, 1.15)	0.757399	0.904906	No	N/A	1.10621	(0.976, 2.44)	0.116646	0.484157	No	N/A	N/A
ENSG00000084693.16_4	AGBL5	0.972948	(0.88, 1.08)	0.593707	0.823525	No	N/A	1.0342	(0.945, 2.24)	0.466437	0.772271	No	N/A	N/A
ENSG00000204305.14_4	AGER	1.01294	(0.855, 1.2)	0.882071	0.959474	No	N/A	1.11359	(0.924, 2.61)	0.262704	0.630319	No	N/A	N/A
ENSG00000173744.17_6	AGFG1	1.06445	(0.94, 1.2)	0.326086	0.644919	No	N/A	0.958099	(0.846, 2.2)	0.503488	0.795212	No	N/A	N/A
ENSG00000164252.13_4	AGGF1	1.05691	(0.95, 1.18)	0.311256	0.63293	No	N/A	1.07938	(0.968, 2.36)	0.172244	0.548857	No	N/A	N/A
ENSG00000006530.18_5	AGK	0.959052	(0.881, 1.04)	0.333877	0.650665	No	N/A	0.988675	(0.903, 2.17)	0.807011	0.939527	No	N/A	N/A
ENSG00000162688.17_4	AGL	0.891676	(0.775, 1.03)	0.11196	0.410161	No	N/A	0.899649	(0.781, 2.15)	0.147425	0.519144	No	N/A	N/A
ENSG00000092847.12_5	AGO1	0.975692	(0.888, 1.07)	0.610859	0.831741	No	N/A	0.958717	(0.874, 2.13)	0.374838	0.714579	No	N/A	N/A
ENSG00000123908.12_4	AGO2	1.05347	(0.927, 1.2)	0.42481	0.718658	No	N/A	1.05733	(0.926, 2.38)	0.412541	0.739759	No	N/A	N/A
ENSG00000126070.20_3	AGO3	0.954167	(0.862, 1.06)	0.369171	0.675628	No	N/A	0.970073	(0.873, 2.18)	0.574514	0.831504	No	N/A	N/A
ENSG00000134698.11_3	AGO4	1.17276	(1.02, 1.35)	0.025874	0.230914	No	N/A	1.1508	(1.01, 2.52)	0.0326508	0.322877	No	N/A	N/A
ENSG00000204310.13_4	AGPAT1	1.01322	(0.885, 1.16)	0.849075	0.945618	No	N/A	1.03245	(0.895, 2.36)	0.661439	0.879604	No	N/A	N/A
ENSG00000169692.13_3	AGPAT2	1.18925	(1.01, 1.4)	0.0395148	0.271197	No	N/A	1.26191	(1.08, 2.81)	0.00457272	0.185285	No	N/A	N/A
ENSG00000160216.19_4	AGPAT3	1.08074	(0.897, 1.3)	0.417029	0.713873	No	N/A	1.07948	(0.865, 2.64)	0.499596	0.793437	No	N/A	N/A
ENSG00000026652.14_4	AGPAT4	0.77153	(0.622, 0.956)	0.0199053	0.206105	No	N/A	0.790301	(0.626, 2.18)	0.0505219	0.375515	No	N/A	N/A
ENSG00000155189.12_4	AGPAT5	1.19035	(0.962, 1.47)	0.112035	0.410161	No	N/A	1.23876	(1.02, 2.88)	0.0371535	0.33661	No	N/A	N/A
ENSG00000018510.15_5	AGPS	1.18088	(1.03, 1.36)	0.0232836	0.221305	No	N/A	1.27273	(1.1, 2.8)	0.00202467	0.145863	No	N/A	N/A
ENSG00000188157.15_5	AGRN	0.7911	(0.621, 1.01)	0.0611223	0.328368	No	N/A	0.845263	(0.662, 2.29)	0.181442	0.557349	No	N/A	N/A
ENSG00000135049.15_4	AGTPBP1	1.24454	(1.02, 1.53)	0.0378424	0.2663	No	N/A	1.22754	(0.977, 2.94)	0.0817836	0.428819	No	N/A	N/A
ENSG00000177674.16_6	AGTRAP	1.3741	(1.04, 1.82)	0.0290414	0.24068	No	N/A	1.38025	(1.05, 3.43)	0.0246387	0.301706	No	N/A	N/A
ENSG00000153207.15_4	AHCTF1	0.862662	(0.769, 0.967)	0.0130322	0.172372	No	N/A	0.863621	(0.753, 2.09)	0.0384442	0.341738	No	N/A	N/A
ENSG00000101444.13_4	AHCY	0.921952	(0.786, 1.08)	0.320311	0.641082	No	N/A	0.944089	(0.813, 2.23)	0.453567	0.764134	No	N/A	N/A
ENSG00000168710.18_4	AHCYL1	1.1072	(0.968, 1.27)	0.139293	0.447843	No	N/A	1.08837	(0.939, 2.47)	0.265129	0.632626	No	N/A	N/A
ENSG00000158467.16_3	AHCYL2	1.00295	(0.86, 1.17)	0.970083	0.990221	No	N/A	0.987525	(0.849, 2.31)	0.871261	0.960839	No	N/A	N/A
ENSG00000126705.14_5	AHDC1	1.00649	(0.829, 1.22)	0.947985	0.984168	No	N/A	1.06994	(0.895, 2.51)	0.458483	0.767041	No	N/A	N/A
ENSG00000135541.21_5	AHI1	1.03616	(0.899, 1.19)	0.623858	0.840117	No	N/A	1.09296	(0.947, 2.46)	0.226138	0.598089	No	N/A	N/A
ENSG00000124942.14_7	AHNAK	1.06461	(0.767, 1.48)	0.709227	0.882435	No	N/A	0.971753	(0.722, 2.64)	0.850737	0.954577	No	N/A	N/A
ENSG00000106546.14_4	AHR	0.981805	(0.707, 1.36)	0.91308	0.971977	No	N/A	0.871095	(0.651, 2.45)	0.356321	0.70394	No	N/A	N/A
ENSG00000100591.8_5	AHSA1	1.11412	(0.94, 1.32)	0.214769	0.537201	No	N/A	1.15715	(0.955, 2.7)	0.139589	0.510532	No	N/A	N/A
ENSG00000173209.23_5	AHSA2P	0.870192	(0.72, 1.05)	0.154586	0.46805	No	N/A	0.968741	(0.798, 2.38)	0.749632	0.91677	No	N/A	N/A
ENSG00000186063.13_3	AIDA	1.15282	(1.02, 1.3)	0.0255831	0.230443	No	N/A	1.19575	(1.05, 2.62)	0.00983335	0.223485	No	N/A	N/A
ENSG00000204472.13_4	AIF1	1.02266	(0.792, 1.32)	0.863958	0.95213	No	N/A	0.970848	(0.727, 2.62)	0.841493	0.949387	No	N/A	N/A
ENSG00000126878.13_3	AIF1L	0.781944	(0.547, 1.12)	0.180637	0.4989	No	N/A	0.827336	(0.554, 2.65)	0.356975	0.704623	No	N/A	N/A
ENSG00000156709.14_4	AIFM1	1.03254	(0.92, 1.16)	0.587208	0.820847	No	N/A	1.03312	(0.914, 2.31)	0.603729	0.847118	No	N/A	N/A
ENSG00000164022.16_2	AIMP1	1.01021	(0.94, 1.09)	0.782795	0.916998	No	N/A	1.01073	(0.932, 2.19)	0.797631	0.937714	No	N/A	N/A
ENSG00000106305.10_3	AIMP2	1.16384	(1, 1.35)	0.049496	0.298004	No	N/A	1.1845	(0.999, 2.7)	0.0544576	0.382962	No	N/A	N/A
ENSG00000110711.10_6	AIP	1.12757	(1.02, 1.25)	0.0267627	0.232485	No	N/A	1.13292	(1, 2.48)	0.0486623	0.371153	No	N/A	N/A
ENSG00000004455.16_2	AK2	1.02272	(0.855, 1.22)	0.806538	0.92705	No	N/A	1.0402	(0.864, 2.48)	0.678028	0.886222	No	N/A	N/A
ENSG00000147853.17_4	AK3	0.918443	(0.822, 1.03)	0.135938	0.443793	No	N/A	0.931181	(0.833, 2.13)	0.212228	0.586063	No	N/A	N/A
ENSG00000154027.19_4	AK5	1.16665	(0.751, 1.81)	0.495041	0.76624	No	N/A	1.25745	(0.749, 4.01)	0.388395	0.723455	No	N/A	N/A
ENSG00000085231.14_4	AK6	1.00238	(0.913, 1.1)	0.960212	0.988352	No	N/A	1.02431	(0.942, 2.21)	0.575329	0.831538	No	N/A	N/A
ENSG00000121057.13_5	AKAP1	1.06284	(0.899, 1.26)	0.478238	0.757147	No	N/A	1.10508	(0.92, 2.58)	0.288973	0.654084	No	N/A	N/A
ENSG00000108599.15_4	AKAP10	1.16037	(1.03, 1.31)	0.0190326	0.202204	No	N/A	1.15543	(1.02, 2.51)	0.0207614	0.284907	No	N/A	N/A
ENSG00000023516.9_3	AKAP11	1.04234	(0.91, 1.19)	0.551863	0.798594	No	N/A	1.03691	(0.925, 2.3)	0.537034	0.812041	No	N/A	N/A
ENSG00000170776.21_5	AKAP13	1.2397	(1.09, 1.41)	0.00161265	0.078681	No	N/A	1.16703	(1.04, 2.52)	0.00932747	0.221518	No	N/A	N/A
ENSG00000241978.9_4	AKAP2	1.50148	(1.09, 2.07)	0.0151598	0.183357	No	N/A	1.84045	(1.26, 5.25)	0.00235525	0.152229	No	N/A	N/A
ENSG00000118507.17_5	AKAP7	1.04935	(0.918, 1.2)	0.483373	0.760288	No	N/A	1.10867	(0.956, 2.5)	0.176914	0.551746	No	N/A	N/A
ENSG00000105127.9_4	AKAP8	0.88101	(0.797, 0.974)	0.0147105	0.181675	No	N/A	0.910758	(0.825, 2.08)	0.0679085	0.406932	No	N/A	N/A
ENSG00000011243.18_5	AKAP8L	0.925088	(0.813, 1.05)	0.238216	0.563552	No	N/A	0.958605	(0.852, 2.19)	0.484514	0.783509	No	N/A	N/A
ENSG00000127914.16_7	AKAP9	0.975493	(0.853, 1.12)	0.718806	0.88671	No	N/A	1.02265	(0.886, 2.34)	0.759928	0.921078	No	N/A	N/A
ENSG00000166452.11_4	AKIP1	1.2243	(1.08, 1.39)	0.00289277	0.099982	No	N/A	1.2725	(1.1, 2.8)	0.00202793	0.145863	No	N/A	N/A
ENSG00000174574.16_4	AKIRIN1	0.879482	(0.764, 1.01)	0.077374	0.359542	No	N/A	0.837115	(0.727, 2.06)	0.0157583	0.257955	No	N/A	N/A
ENSG00000135334.9_3	AKIRIN2	0.963749	(0.837, 1.11)	0.607976	0.829932	No	N/A	0.90784	(0.813, 2.09)	0.0887064	0.441865	No	N/A	N/A
ENSG00000106948.16_3	AKNA	1.19499	(1.02, 1.4)	0.0280263	0.236718	No	N/A	1.23053	(1.05, 2.74)	0.0109604	0.230592	No	N/A	N/A
ENSG00000117448.13_5	AKR1A1	0.995672	(0.849, 1.17)	0.957435	0.98733	No	N/A	1.02565	(0.871, 2.4)	0.761893	0.922141	No	N/A	N/A
ENSG00000085662.14_3	AKR1B1	1.08109	(0.883, 1.32)	0.45272	0.739293	No	N/A	1.09567	(0.876, 2.67)	0.424863	0.749633	No	N/A	N/A
ENSG00000196139.14_5	AKR1C3	0.930377	(0.702, 1.23)	0.617079	0.835344	No	N/A	0.957419	(0.731, 2.54)	0.752555	0.917406	No	N/A	N/A
ENSG00000165568.18_4	AKR1E2	1.23923	(0.978, 1.57)	0.0793201	0.361934	No	N/A	1.30133	(1, 3.2)	0.0500828	0.374413	No	N/A	N/A
ENSG00000053371.12_6	AKR7A2	0.980213	(0.836, 1.15)	0.806497	0.92705	No	N/A	1.00853	(0.856, 2.37)	0.919423	0.975347	No	N/A	N/A
ENSG00000142208.16_6	AKT1	1.05943	(0.96, 1.17)	0.255894	0.581172	No	N/A	1.04332	(0.936, 2.3)	0.446554	0.762127	No	N/A	N/A
ENSG00000204673.10_4	AKT1S1	0.97429	(0.906, 1.05)	0.487248	0.762937	No	N/A	1.04453	(0.971, 2.22)	0.242613	0.610994	No	N/A	N/A
ENSG00000105221.17_6	AKT2	0.919423	(0.846, 0.999)	0.0515058	0.303504	No	N/A	0.948916	(0.87, 2.1)	0.236616	0.606923	No	N/A	N/A
ENSG00000117020.17_4	AKT3	1.3608	(0.949, 1.95)	0.0975073	0.391246	No	N/A	1.57786	(1.04, 4.54)	0.0357027	0.331474	No	N/A	N/A
ENSG00000287252.1_1	AL009179.2	0.909722	(0.752, 1.1)	0.333422	0.650117	No	N/A	0.938948	(0.767, 2.35)	0.543295	0.815952	No	N/A	N/A
ENSG00000255054.3_6	AL020996.2	1.00653	(0.869, 1.17)	0.931046	0.978656	No	N/A	1.01573	(0.868, 2.37)	0.846131	0.952306	No	N/A	N/A
ENSG00000269971.1_7	AL020997.2	0.890746	(0.728, 1.09)	0.265243	0.591162	No	N/A	0.97744	(0.809, 2.38)	0.813391	0.942007	No	N/A	N/A
ENSG00000285646.2_2	AL021155.2	0.687215	(0.505, 0.935)	0.0190125	0.202204	No	N/A	0.793326	(0.579, 2.38)	0.154005	0.526606	No	N/A	N/A
ENSG00000283352.1_6	AL021368.4	0.921053	(0.83, 1.02)	0.123163	0.427203	No	N/A	0.939383	(0.855, 2.11)	0.198298	0.572777	No	N/A	N/A
ENSG00000111780.8_8	AL021546.1	1.05597	(0.967, 1.15)	0.226199	0.550953	No	N/A	1.04835	(0.955, 2.27)	0.322523	0.677974	No	N/A	N/A
ENSG00000225450.1_7	AL021707.1	0.872701	(0.744, 1.02)	0.0967154	0.390237	No	N/A	0.862623	(0.733, 2.14)	0.0778351	0.422952	No	N/A	N/A
ENSG00000230149.2_7	AL021707.3	0.895793	(0.776, 1.03)	0.13526	0.442478	No	N/A	0.87477	(0.755, 2.13)	0.0790149	0.424127	No	N/A	N/A
ENSG00000244491.1_7	AL021707.5	0.880059	(0.775, 0.999)	0.0510251	0.302508	No	N/A	0.819728	(0.711, 2.03)	0.00712776	0.208084	No	N/A	N/A
ENSG00000272669.1_7	AL021707.6	0.84564	(0.71, 1.01)	0.0637075	0.332429	No	N/A	0.872698	(0.723, 2.21)	0.160626	0.534402	No	N/A	N/A
ENSG00000273096.1_7	AL021707.8	1.10415	(0.914, 1.33)	0.306105	0.630014	No	N/A	1.20569	(0.99, 2.81)	0.0658592	0.402049	No	N/A	N/A
ENSG00000272468.1_6	AL021807.1	1.04211	(0.799, 1.36)	0.761215	0.906386	No	N/A	1.30875	(0.992, 3.27)	0.0600641	0.391551	No	N/A	N/A
ENSG00000270083.1_7	AL021878.2	0.818946	(0.706, 0.95)	0.00987771	0.154747	No	N/A	0.900097	(0.77, 2.18)	0.189364	0.564679	No	N/A	N/A
ENSG00000276302.1_6	AL021997.3	0.91528	(0.816, 1.03)	0.134165	0.441083	No	N/A	0.950014	(0.86, 2.13)	0.316947	0.674051	No	N/A	N/A
ENSG00000284431.1_4	AL022238.4	1.05227	(0.937, 1.18)	0.393278	0.695825	No	N/A	1.0757	(0.955, 2.37)	0.231231	0.603379	No	N/A	N/A
ENSG00000279738.1_7	AL022311.1	0.976084	(0.895, 1.07)	0.587701	0.82117	No	N/A	1.00279	(0.912, 2.2)	0.95417	0.98707	No	N/A	N/A
ENSG00000285025.1_2	AL022312.1	1.04897	(0.926, 1.19)	0.454852	0.740988	No	N/A	1.0272	(0.905, 2.31)	0.678364	0.886222	No	N/A	N/A
ENSG00000284554.2_4	AL022318.4	1.04457	(0.928, 1.18)	0.472211	0.753587	No	N/A	1.09816	(0.975, 2.41)	0.127517	0.496979	No	N/A	N/A
ENSG00000231466.2_5	AL022324.2	0.873545	(0.738, 1.03)	0.11987	0.421765	No	N/A	0.887185	(0.742, 2.21)	0.191954	0.567106	No	N/A	N/A
ENSG00000280216.1_6	AL022326.2	0.964782	(0.761, 1.22)	0.767205	0.909347	No	N/A	1.04865	(0.844, 2.57)	0.669664	0.883533	No	N/A	N/A
ENSG00000273188.1_6	AL022328.3	0.957733	(0.782, 1.17)	0.676504	0.866906	No	N/A	0.9582	(0.783, 2.38)	0.679065	0.886311	No	N/A	N/A
ENSG00000273253.2_6	AL022328.4	0.905908	(0.746, 1.1)	0.321595	0.641951	No	N/A	0.899769	(0.736, 2.28)	0.30643	0.666376	No	N/A	N/A
ENSG00000216316.1_5	AL022722.1	0.966132	(0.695, 1.34)	0.838229	0.940457	No	N/A	1.01249	(0.711, 2.87)	0.945214	0.984388	No	N/A	N/A
ENSG00000260418.1_6	AL023284.4	0.793129	(0.6, 1.05)	0.106147	0.402442	No	N/A	0.808346	(0.588, 2.41)	0.192151	0.56718	No	N/A	N/A
ENSG00000240143.1_7	AL023653.1	1.09934	(0.857, 1.41)	0.457696	0.743304	No	N/A	1.12074	(0.842, 2.9)	0.43701	0.756682	No	N/A	N/A
ENSG00000272162.1_6	AL024498.2	1.04248	(0.893, 1.22)	0.599579	0.826803	No	N/A	1.0211	(0.899, 2.3)	0.748292	0.916382	No	N/A	N/A
ENSG00000237015.1_6	AL031186.1	0.753517	(0.544, 1.04)	0.0922521	0.38303	No	N/A	0.810209	(0.571, 2.49)	0.242416	0.610739	No	N/A	N/A
ENSG00000285794.1_2	AL031281.3	1.0949	(0.931, 1.29)	0.276358	0.602231	No	N/A	1.11314	(0.933, 2.58)	0.236956	0.607233	No	N/A	N/A
ENSG00000268575.1_7	AL031282.2	0.889237	(0.801, 0.987)	0.0300207	0.24421	No	N/A	0.949691	(0.853, 2.15)	0.350577	0.700094	No	N/A	N/A
ENSG00000240553.1_7	AL031428.1	0.86534	(0.691, 1.08)	0.209422	0.53084	No	N/A	0.896252	(0.706, 2.36)	0.370578	0.712339	No	N/A	N/A
ENSG00000261349.1_5	AL031432.2	0.813714	(0.636, 1.04)	0.103947	0.400164	No	N/A	0.898797	(0.701, 2.39)	0.40247	0.732981	No	N/A	N/A
ENSG00000278948.1_5	AL031587.5	0.889299	(0.76, 1.04)	0.14786	0.45846	No	N/A	0.918682	(0.783, 2.22)	0.302057	0.662826	No	N/A	N/A
ENSG00000261430.1_7	AL031600.2	0.979071	(0.803, 1.19)	0.8353	0.939357	No	N/A	1.05319	(0.866, 2.52)	0.604547	0.847447	No	N/A	N/A
ENSG00000273951.1_7	AL031667.3	0.869738	(0.722, 1.05)	0.144828	0.45473	No	N/A	0.8578	(0.709, 2.19)	0.117767	0.484954	No	N/A	N/A
ENSG00000288000.1_1	AL031681.2	0.945992	(0.846, 1.06)	0.331977	0.649095	No	N/A	1.00397	(0.893, 2.26)	0.947342	0.985704	No	N/A	N/A
ENSG00000261732.1_6	AL031708.1	1.01848	(0.889, 1.17)	0.792416	0.920866	No	N/A	1.07285	(0.946, 2.39)	0.275387	0.640481	No	N/A	N/A
ENSG00000275092.1_7	AL031710.2	0.849369	(0.723, 0.998)	0.0502354	0.299953	No	N/A	0.896028	(0.75, 2.22)	0.231052	0.603379	No	N/A	N/A
ENSG00000226396.1_5	AL031727.1	0.880361	(0.773, 1)	0.0584059	0.320644	No	N/A	0.911734	(0.775, 2.21)	0.266161	0.633882	No	N/A	N/A
ENSG00000217275.2_5	AL031777.1	1.35505	(1.01, 1.82)	0.0476189	0.29373	No	N/A	1.45387	(1.05, 3.79)	0.0259529	0.304132	No	N/A	N/A
ENSG00000282988.2_5	AL031777.3	1.10004	(0.911, 1.33)	0.324127	0.643446	No	N/A	1.19223	(0.988, 2.76)	0.0698501	0.411196	No	N/A	N/A
ENSG00000285629.1_1	AL031847.2	0.989409	(0.894, 1.09)	0.836629	0.939797	No	N/A	1.04793	(0.933, 2.32)	0.430267	0.751964	No	N/A	N/A
ENSG00000272277.1_6	AL031963.3	0.888537	(0.788, 1)	0.0570309	0.317122	No	N/A	0.922213	(0.819, 2.13)	0.18313	0.558637	No	N/A	N/A
ENSG00000254553.1_6	AL033529.1	0.88447	(0.722, 1.08)	0.237231	0.562633	No	N/A	0.938129	(0.773, 2.33)	0.52066	0.805199	No	N/A	N/A
ENSG00000237749.4_5	AL034379.1	0.922444	(0.82, 1.04)	0.183737	0.503321	No	N/A	0.928853	(0.84, 2.11)	0.153551	0.525748	No	N/A	N/A
ENSG00000274536.7_7	AL034397.3	1.01153	(0.709, 1.44)	0.949754	0.98499	No	N/A	1.11385	(0.796, 3.03)	0.530869	0.809219	No	N/A	N/A
ENSG00000285508.1_2	AL034430.1	1.04616	(0.898, 1.22)	0.564309	0.80655	No	N/A	1.07871	(0.918, 2.48)	0.36019	0.70622	No	N/A	N/A
ENSG00000285723.1_1	AL034430.2	1.09341	(0.902, 1.33)	0.366235	0.674816	No	N/A	1.12446	(0.919, 2.67)	0.257867	0.626159	No	N/A	N/A
ENSG00000260257.2_6	AL035071.1	0.927384	(0.81, 1.06)	0.276872	0.602389	No	N/A	0.938311	(0.813, 2.21)	0.387354	0.722666	No	N/A	N/A
ENSG00000285283.1_2	AL035078.4	0.980968	(0.856, 1.12)	0.783002	0.917147	No	N/A	1.04632	(0.921, 2.35)	0.489825	0.787122	No	N/A	N/A
ENSG00000250917.1_7	AL035458.2	0.910771	(0.779, 1.06)	0.244317	0.569079	No	N/A	0.951619	(0.817, 2.25)	0.525667	0.808015	No	N/A	N/A
ENSG00000286235.1_1	AL035461.3	1.11645	(0.978, 1.27)	0.106556	0.402442	No	N/A	1.13004	(0.988, 2.5)	0.0774684	0.422889	No	N/A	N/A
ENSG00000226032.2_6	AL035530.1	1.15301	(0.94, 1.41)	0.175931	0.492468	No	N/A	1.27207	(1.02, 3.03)	0.0393031	0.34439	No	N/A	N/A
ENSG00000231113.2_6	AL035587.1	0.996768	(0.874, 1.14)	0.961612	0.989056	No	N/A	1.03177	(0.907, 2.32)	0.634311	0.864693	No	N/A	N/A
ENSG00000287825.1_1	AL035587.2	1.0592	(0.962, 1.17)	0.242173	0.566848	No	N/A	1.03232	(0.929, 2.27)	0.554123	0.822222	No	N/A	N/A
ENSG00000275576.1_7	AL049539.1	0.854217	(0.742, 0.983)	0.0306801	0.245498	No	N/A	0.895301	(0.763, 2.18)	0.176934	0.551746	No	N/A	N/A
ENSG00000256323.1	AL049542.1	0.840845	(0.659, 1.07)	0.166988	0.482568	No	N/A	0.911947	(0.715, 2.4)	0.460293	0.76791	No	N/A	N/A
ENSG00000284969.1_2	AL049629.2	0.839537	(0.56, 1.26)	0.398806	0.700812	No	N/A	0.885823	(0.567, 2.89)	0.595772	0.843736	No	N/A	N/A
ENSG00000260861.6_6	AL049634.2	1.19969	(0.896, 1.61)	0.224943	0.549335	No	N/A	1.06772	(0.871, 2.57)	0.529512	0.809003	No	N/A	N/A
ENSG00000256566.1_6	AL049650.1	1.04855	(0.949, 1.16)	0.352497	0.665455	No	N/A	1.05419	(0.948, 2.31)	0.334416	0.687745	No	N/A	N/A
ENSG00000213204.8_6	AL049697.1	1.06228	(0.938, 1.2)	0.341786	0.658032	No	N/A	1.04008	(0.923, 2.32)	0.519531	0.804148	No	N/A	N/A
ENSG00000226989.1_5	AL049758.1	0.889026	(0.751, 1.05)	0.176563	0.49309	No	N/A	0.892106	(0.763, 2.17)	0.156472	0.529394	No	N/A	N/A
ENSG00000258466.5_8	AL049779.1	1.04709	(0.962, 1.14)	0.287844	0.613198	No	N/A	1.05644	(0.964, 2.28)	0.241038	0.609227	No	N/A	N/A
ENSG00000250135.1_7	AL049795.2	0.986294	(0.907, 1.07)	0.747807	0.900542	No	N/A	0.990888	(0.913, 2.16)	0.82674	0.947017	No	N/A	N/A
ENSG00000269940.1_7	AL049840.3	0.878893	(0.78, 0.991)	0.0374806	0.265006	No	N/A	0.867191	(0.765, 2.07)	0.0288128	0.312925	No	N/A	N/A
ENSG00000269958.1_7	AL049840.4	0.843938	(0.752, 0.947)	0.00489927	0.118877	No	N/A	0.894961	(0.788, 2.11)	0.0899207	0.443155	No	N/A	N/A
ENSG00000270108.1_7	AL049840.5	0.861246	(0.737, 1.01)	0.0642343	0.333111	No	N/A	0.88718	(0.735, 2.23)	0.216199	0.589073	No	N/A	N/A
ENSG00000257065.1_6	AL049844.1	1.01816	(0.921, 1.13)	0.726117	0.888936	No	N/A	1.03118	(0.931, 2.26)	0.557052	0.823208	No	N/A	N/A
ENSG00000280148.1_6	AL049844.3	0.975713	(0.894, 1.06)	0.582436	0.81812	No	N/A	1.00465	(0.911, 2.21)	0.926315	0.978358	No	N/A	N/A
ENSG00000213598.4_5	AL049873.1	0.945297	(0.848, 1.05)	0.310537	0.63293	No	N/A	0.942571	(0.847, 2.14)	0.279701	0.645206	No	N/A	N/A
ENSG00000259943.1_6	AL050341.2	0.96739	(0.846, 1.11)	0.62863	0.842766	No	N/A	1.02119	(0.897, 2.31)	0.752145	0.917406	No	N/A	N/A
ENSG00000266993.3_7	AL050343.1	0.807689	(0.699, 0.933)	0.00465863	0.116669	No	N/A	0.800859	(0.666, 2.1)	0.0204782	0.284797	No	N/A	N/A
ENSG00000232031.1_7	AL078599.2	1.0283	(0.817, 1.29)	0.81215	0.928817	No	N/A	1.02559	(0.803, 2.6)	0.839921	0.949032	No	N/A	N/A
ENSG00000237214.3_5	AL080243.2	1.06724	(0.973, 1.17)	0.1721	0.487819	No	N/A	0.98148	(0.898, 2.16)	0.681563	0.887209	No	N/A	N/A
ENSG00000287817.1_1	AL096701.4	0.874406	(0.745, 1.03)	0.103402	0.399498	No	N/A	0.907496	(0.76, 2.24)	0.287745	0.653024	No	N/A	N/A
ENSG00000271857.1_6	AL096865.1	1.24106	(0.986, 1.56)	0.0693162	0.34329	No	N/A	1.35623	(1.06, 3.26)	0.0157169	0.257644	No	N/A	N/A
ENSG00000092330.18_6	AL096870.1	1.0224	(0.927, 1.13)	0.660342	0.859746	No	N/A	1.02674	(0.922, 2.27)	0.632428	0.864144	No	N/A	N/A
ENSG00000288044.1_1	AL096870.10	1.093	(0.966, 1.24)	0.161982	0.475763	No	N/A	1.05636	(0.931, 2.36)	0.396337	0.729186	No	N/A	N/A
ENSG00000258973.1_7	AL096870.2	0.853405	(0.721, 1.01)	0.0682782	0.340364	No	N/A	0.844528	(0.699, 2.17)	0.0835693	0.43308	No	N/A	N/A
ENSG00000260669.2_7	AL096870.3	1.03702	(0.967, 1.11)	0.310102	0.632912	No	N/A	1.04778	(0.968, 2.24)	0.248173	0.616081	No	N/A	N/A
ENSG00000276603.1_7	AL109614.1	0.873163	(0.736, 1.04)	0.124116	0.428024	No	N/A	0.845284	(0.711, 2.13)	0.0591899	0.390502	No	N/A	N/A
ENSG00000274949.1_7	AL109804.1	0.922261	(0.824, 1.03)	0.162403	0.476232	No	N/A	0.901979	(0.805, 2.09)	0.0775593	0.422952	No	N/A	N/A
ENSG00000271895.2_8	AL109811.2	0.783997	(0.672, 0.914)	0.00252033	0.0954756	No	N/A	0.819244	(0.677, 2.14)	0.0431627	0.353303	No	N/A	N/A
ENSG00000277726.4_7	AL109811.3	0.882509	(0.809, 0.963)	0.00601466	0.129807	No	N/A	0.918461	(0.829, 2.09)	0.108346	0.475018	No	N/A	N/A
ENSG00000272897.5_6	AL109827.1	1.03325	(0.928, 1.15)	0.550435	0.797724	No	N/A	1.06722	(0.959, 2.33)	0.235407	0.606537	No	N/A	N/A
ENSG00000277558.1_7	AL109923.1	0.846981	(0.708, 1.01)	0.0714536	0.346454	No	N/A	0.766646	(0.618, 2.11)	0.0176841	0.270716	No	N/A	N/A
ENSG00000274364.1_7	AL110115.1	0.888903	(0.771, 1.03)	0.109698	0.407423	No	N/A	0.897598	(0.779, 2.15)	0.138231	0.509213	No	N/A	N/A
ENSG00000259066.5_6	AL110118.2	1.12507	(0.997, 1.27)	0.0591005	0.322268	No	N/A	1.168	(1.02, 2.56)	0.023345	0.295382	No	N/A	N/A
ENSG00000275457.1_6	AL117332.1	0.936899	(0.843, 1.04)	0.230547	0.555075	No	N/A	0.993809	(0.888, 2.23)	0.914352	0.974588	No	N/A	N/A
ENSG00000255835.1_6	AL117348.2	1.13701	(0.975, 1.33)	0.104943	0.401185	No	N/A	1.19954	(1.01, 2.72)	0.0377686	0.339475	No	N/A	N/A
ENSG00000273759.1_7	AL117379.1	0.826127	(0.706, 0.966)	0.0190149	0.202204	No	N/A	0.859659	(0.718, 2.17)	0.103713	0.467979	No	N/A	N/A
ENSG00000268858.2_6	AL118506.1	1.02724	(0.909, 1.16)	0.668531	0.863292	No	N/A	1.06637	(0.927, 2.41)	0.369709	0.711451	No	N/A	N/A
ENSG00000260708.1_6	AL118516.1	0.892205	(0.725, 1.1)	0.285024	0.611031	No	N/A	0.901102	(0.735, 2.29)	0.319303	0.676268	No	N/A	N/A
ENSG00000271780.1_6	AL118558.3	0.91724	(0.799, 1.05)	0.223984	0.548052	No	N/A	0.906693	(0.789, 2.16)	0.172015	0.548466	No	N/A	N/A
ENSG00000225945.1_6	AL121574.1	0.835337	(0.697, 1)	0.0543746	0.310334	No	N/A	0.902001	(0.757, 2.23)	0.251781	0.618469	No	N/A	N/A
ENSG00000258790.1_6	AL121594.1	1.20591	(1.09, 1.33)	0.000423291	0.0459897	No	N/A	1.25999	(1.13, 2.67)	7.3604e-05	0.0256388	No	N/A	N/A
ENSG00000232412.1_6	AL121601.1	0.884969	(0.767, 1.02)	0.0977332	0.391399	No	N/A	0.963847	(0.861, 2.18)	0.52412	0.807234	No	N/A	N/A
ENSG00000258738.1_6	AL121603.2	0.883891	(0.775, 1.01)	0.0698363	0.344592	No	N/A	0.917332	(0.795, 2.18)	0.241854	0.609882	No	N/A	N/A
ENSG00000261582.1_6	AL121753.1	0.989778	(0.905, 1.08)	0.823356	0.932953	No	N/A	0.984233	(0.901, 2.16)	0.725869	0.905871	No	N/A	N/A
ENSG00000279253.1_6	AL121753.2	0.858308	(0.767, 0.96)	0.00912522	0.149052	No	N/A	0.915001	(0.806, 2.14)	0.172965	0.549572	No	N/A	N/A
ENSG00000270299.1_6	AL121758.1	0.993306	(0.789, 1.25)	0.954504	0.986804	No	N/A	0.94027	(0.758, 2.38)	0.57772	0.832743	No	N/A	N/A
ENSG00000273619.1_6	AL121832.2	0.899908	(0.81, 1)	0.0522654	0.304817	No	N/A	0.979574	(0.876, 2.21)	0.719411	0.902987	No	N/A	N/A
ENSG00000273047.1_6	AL121845.2	1.03507	(0.823, 1.3)	0.769338	0.910502	No	N/A	1.08103	(0.809, 2.83)	0.599162	0.844719	No	N/A	N/A
ENSG00000273154.3_7	AL121845.3	1.01946	(0.91, 1.14)	0.7398	0.896283	No	N/A	1.06031	(0.896, 2.47)	0.496213	0.791605	No	N/A	N/A
ENSG00000284776.1_3	AL121900.2	0.957621	(0.82, 1.12)	0.584614	0.819322	No	N/A	0.952765	(0.812, 2.27)	0.553584	0.821953	No	N/A	N/A
ENSG00000286646.1_1	AL121933.1	1.2368	(0.938, 1.63)	0.13484	0.441726	No	N/A	1.1472	(0.867, 2.93)	0.337989	0.690164	No	N/A	N/A
ENSG00000272009.1_6	AL121944.1	0.911962	(0.789, 1.05)	0.215324	0.537668	No	N/A	0.890365	(0.75, 2.2)	0.189409	0.564679	No	N/A	N/A
ENSG00000224977.1_6	AL121983.1	0.897473	(0.663, 1.21)	0.485042	0.761385	No	N/A	0.930217	(0.705, 2.51)	0.61036	0.851057	No	N/A	N/A
ENSG00000265381.1	AL121987.1	1.12056	(0.896, 1.4)	0.321925	0.641951	No	N/A	1.05308	(0.885, 2.47)	0.562213	0.825478	No	N/A	N/A
ENSG00000213315.5_5	AL122020.1	0.952818	(0.843, 1.08)	0.442068	0.73302	No	N/A	0.946087	(0.854, 2.14)	0.293782	0.65747	No	N/A	N/A
ENSG00000258940.2_6	AL132639.2	0.914656	(0.789, 1.06)	0.239278	0.564711	No	N/A	0.97728	(0.848, 2.27)	0.751949	0.917406	No	N/A	N/A
ENSG00000224886.2_5	AL132656.1	0.928977	(0.793, 1.09)	0.364325	0.674265	No	N/A	0.921877	(0.784, 2.23)	0.325797	0.680326	No	N/A	N/A
ENSG00000282218.1_6	AL132671.2	1.09194	(0.93, 1.28)	0.286855	0.611921	No	N/A	1.13854	(0.972, 2.58)	0.110478	0.476748	No	N/A	N/A
ENSG00000207765.1	AL132780.1	1.10539	(0.936, 1.31)	0.240564	0.565701	No	N/A	1.11246	(0.937, 2.57)	0.22685	0.598964	No	N/A	N/A
ENSG00000259132.1_6	AL132780.3	1.02345	(0.867, 1.21)	0.785193	0.917732	No	N/A	1.0767	(0.897, 2.53)	0.429409	0.751585	No	N/A	N/A
ENSG00000258682.1_7	AL132989.1	0.80341	(0.691, 0.934)	0.0055174	0.125745	No	N/A	0.919132	(0.768, 2.26)	0.358942	0.705604	No	N/A	N/A
ENSG00000276517.1_6	AL133243.3	0.877244	(0.755, 1.02)	0.0906135	0.380801	No	N/A	0.879068	(0.743, 2.18)	0.13755	0.508474	No	N/A	N/A
ENSG00000219747.1_5	AL133260.1	0.988299	(0.887, 1.1)	0.831296	0.937469	No	N/A	0.962437	(0.863, 2.17)	0.494295	0.790514	No	N/A	N/A
ENSG00000251194.2_7	AL133330.1	0.922223	(0.738, 1.15)	0.478229	0.757147	No	N/A	0.933855	(0.73, 2.44)	0.587162	0.838354	No	N/A	N/A
ENSG00000278231.1_7	AL133342.1	1.25711	(0.999, 1.58)	0.0536191	0.308039	No	N/A	1.25201	(0.992, 3.01)	0.0616612	0.39301	No	N/A	N/A
ENSG00000255339.6_8	AL133352.1	0.972544	(0.901, 1.05)	0.478719	0.75752	No	N/A	0.994162	(0.917, 2.16)	0.887573	0.965412	No	N/A	N/A
ENSG00000285932.1_1	AL133353.2	1.05064	(0.942, 1.17)	0.379349	0.684213	No	N/A	1.07251	(0.95, 2.37)	0.259602	0.6278	No	N/A	N/A
ENSG00000285645.1_1	AL133410.3	1.05599	(0.935, 1.19)	0.381621	0.686009	No	N/A	1.03576	(0.909, 2.34)	0.599778	0.844828	No	N/A	N/A
ENSG00000234961.1_6	AL133415.1	1.03533	(0.77, 1.39)	0.818725	0.93182	No	N/A	0.995089	(0.768, 2.58)	0.9703	0.991573	No	N/A	N/A
ENSG00000273797.1_6	AL133445.2	0.909772	(0.764, 1.08)	0.29103	0.616438	No	N/A	0.888377	(0.747, 2.2)	0.184869	0.560874	No	N/A	N/A
ENSG00000287287.1_1	AL133476.1	1.01557	(0.799, 1.29)	0.90007	0.9667	No	N/A	1.00932	(0.808, 2.51)	0.935006	0.980473	No	N/A	N/A
ENSG00000286835.1_1	AL133477.2	1.07423	(0.893, 1.29)	0.448596	0.736746	No	N/A	1.27516	(1.04, 2.96)	0.0197627	0.280532	No	N/A	N/A
ENSG00000285547.1_1	AL133500.1	0.978271	(0.897, 1.07)	0.622378	0.839139	No	N/A	0.98407	(0.909, 2.14)	0.692277	0.891728	No	N/A	N/A
ENSG00000258982.1_6	AL133523.1	0.983709	(0.863, 1.12)	0.806118	0.926821	No	N/A	1.03111	(0.921, 2.29)	0.596463	0.843936	No	N/A	N/A
ENSG00000285976.1_2	AL135905.2	0.891876	(0.783, 1.02)	0.0888744	0.37674	No	N/A	0.895643	(0.795, 2.1)	0.0743506	0.417381	No	N/A	N/A
ENSG00000272447.1_6	AL135925.1	0.896462	(0.79, 1.02)	0.0940779	0.386135	No	N/A	0.935446	(0.828, 2.16)	0.28571	0.650776	No	N/A	N/A
ENSG00000258727.1_6	AL135999.1	1.06284	(0.908, 1.24)	0.449886	0.737106	No	N/A	1.08251	(0.91, 2.52)	0.373812	0.714173	No	N/A	N/A
ENSG00000269967.1_7	AL136115.2	0.758297	(0.642, 0.895)	0.00151461	0.0759422	No	N/A	0.747833	(0.621, 2.02)	0.0028801	0.160247	No	N/A	N/A
ENSG00000254692.1_8	AL136295.1	1.03308	(0.942, 1.13)	0.493028	0.765106	No	N/A	1.02704	(0.923, 2.27)	0.627307	0.861439	No	N/A	N/A
ENSG00000259371.2_6	AL136295.3	0.965496	(0.851, 1.1)	0.586421	0.820062	No	N/A	1.00873	(0.901, 2.25)	0.880249	0.962921	No	N/A	N/A
ENSG00000259522.3_6	AL136295.4	0.923563	(0.827, 1.03)	0.161562	0.47559	No	N/A	0.978471	(0.875, 2.2)	0.70469	0.896677	No	N/A	N/A
ENSG00000259529.2_7	AL136295.5	1.02827	(0.917, 1.15)	0.635477	0.846288	No	N/A	1.03525	(0.923, 2.3)	0.556757	0.822961	No	N/A	N/A
ENSG00000278784.1_7	AL136295.7	0.871573	(0.781, 0.972)	0.0154767	0.184997	No	N/A	0.893173	(0.79, 2.1)	0.0733722	0.41663	No	N/A	N/A
ENSG00000252949.1	AL136303.1	0.665961	(0.531, 0.836)	0.000688318	0.0591152	No	N/A	0.667603	(0.511, 2.07)	0.00382037	0.173188	No	N/A	N/A
ENSG00000226499.1_5	AL136380.1	0.887881	(0.789, 0.999)	0.0516193	0.303504	No	N/A	0.913106	(0.817, 2.1)	0.111248	0.477786	No	N/A	N/A
ENSG00000231767.4_5	AL136454.1	0.959041	(0.87, 1.06)	0.399932	0.701102	No	N/A	0.981338	(0.881, 2.2)	0.731871	0.909057	No	N/A	N/A
ENSG00000274322.1_6	AL136531.2	1.05517	(0.961, 1.16)	0.262973	0.589237	No	N/A	1.00349	(0.905, 2.22)	0.947617	0.985745	No	N/A	N/A
ENSG00000229931.1_6	AL137003.1	0.974084	(0.782, 1.21)	0.815698	0.930149	No	N/A	1.1811	(0.923, 2.9)	0.188771	0.564647	No	N/A	N/A
ENSG00000273784.4_7	AL137058.2	0.942193	(0.828, 1.07)	0.368149	0.675057	No	N/A	1.01303	(0.888, 2.3)	0.847299	0.952773	No	N/A	N/A
ENSG00000266098.1	AL137127.1	0.914719	(0.715, 1.17)	0.480284	0.758936	No	N/A	0.911307	(0.713, 2.4)	0.460259	0.76791	No	N/A	N/A
ENSG00000272084.1_7	AL137127.1	0.948784	(0.864, 1.04)	0.272057	0.598897	No	N/A	0.971608	(0.878, 2.17)	0.576627	0.832227	No	N/A	N/A
ENSG00000258964.1_7	AL137129.1	0.933697	(0.768, 1.14)	0.493982	0.765358	No	N/A	0.915354	(0.76, 2.27)	0.353975	0.701627	No	N/A	N/A
ENSG00000259053.1_7	AL137230.2	0.991365	(0.872, 1.13)	0.895208	0.96472	No	N/A	0.984521	(0.866, 2.25)	0.812853	0.941857	No	N/A	N/A
ENSG00000270008.1_7	AL137247.1	0.935739	(0.775, 1.13)	0.489992	0.7639	No	N/A	1.02758	(0.837, 2.5)	0.795761	0.936466	No	N/A	N/A
ENSG00000261553.5_7	AL137782.1	0.96462	(0.9, 1.03)	0.311116	0.63293	No	N/A	0.972482	(0.908, 2.1)	0.42823	0.751522	No	N/A	N/A
ENSG00000283773.1_4	AL137798.3	0.834901	(0.691, 1.01)	0.0645936	0.333142	No	N/A	0.941431	(0.794, 2.28)	0.488473	0.786096	No	N/A	N/A
ENSG00000272269.1_6	AL138724.1	0.884649	(0.775, 1.01)	0.0720432	0.348564	No	N/A	0.946655	(0.827, 2.21)	0.430425	0.751964	No	N/A	N/A
ENSG00000255872.3_6	AL138752.2	1.03676	(0.945, 1.14)	0.445771	0.735464	No	N/A	1.04947	(0.95, 2.29)	0.346681	0.697009	No	N/A	N/A
ENSG00000259953.2_6	AL138756.1	0.907617	(0.762, 1.08)	0.27973	0.605269	No	N/A	0.85874	(0.723, 2.15)	0.0861597	0.437079	No	N/A	N/A
ENSG00000244332.1_7	AL138759.1	1.01493	(0.851, 1.21)	0.869715	0.954433	No	N/A	1.06382	(0.873, 2.55)	0.540095	0.814445	No	N/A	N/A
ENSG00000230648.1_6	AL138831.1	0.870889	(0.735, 1.03)	0.113303	0.411798	No	N/A	0.941757	(0.791, 2.29)	0.503028	0.795212	No	N/A	N/A
ENSG00000235119.1_6	AL138895.1	1.12897	(0.969, 1.32)	0.122785	0.426696	No	N/A	1.14517	(1.01, 2.5)	0.0307821	0.316158	No	N/A	N/A
ENSG00000264286.1	AL138930.2	1.03363	(0.799, 1.34)	0.801912	0.925465	No	N/A	1.04096	(0.782, 2.74)	0.78386	0.929745	No	N/A	N/A
ENSG00000276809.1_6	AL138955.1	0.835682	(0.711, 0.982)	0.0312294	0.246518	No	N/A	0.810306	(0.694, 2.05)	0.00900328	0.221357	No	N/A	N/A
ENSG00000228886.1_7	AL138963.1	0.93885	(0.775, 1.14)	0.520156	0.779966	No	N/A	0.939336	(0.778, 2.32)	0.516814	0.801906	No	N/A	N/A
ENSG00000273149.1_6	AL138963.3	1.00302	(0.855, 1.18)	0.970611	0.990305	No	N/A	0.92094	(0.771, 2.26)	0.367152	0.710002	No	N/A	N/A
ENSG00000277368.1_6	AL138966.2	0.896373	(0.785, 1.02)	0.108903	0.40609	No	N/A	0.933448	(0.818, 2.18)	0.308692	0.667284	No	N/A	N/A
ENSG00000258465.8_7	AL139011.2	0.963546	(0.878, 1.06)	0.433908	0.726092	No	N/A	0.991953	(0.913, 2.16)	0.849037	0.953778	No	N/A	N/A
ENSG00000285160.1_2	AL139082.2	0.93127	(0.786, 1.1)	0.414004	0.71122	No	N/A	0.980773	(0.827, 2.34)	0.823829	0.946349	No	N/A	N/A
ENSG00000273637.1_7	AL139260.2	1.03655	(0.947, 1.13)	0.438086	0.730086	No	N/A	1.01191	(0.91, 2.24)	0.827142	0.947017	No	N/A	N/A
ENSG00000240731.1_7	AL139287.1	0.900931	(0.784, 1.03)	0.14327	0.453519	No	N/A	0.949727	(0.802, 2.29)	0.550187	0.820334	No	N/A	N/A
ENSG00000256500.5_6	AL139300.1	0.985722	(0.916, 1.06)	0.703581	0.880459	No	N/A	1.00935	(0.929, 2.19)	0.826353	0.946873	No	N/A	N/A
ENSG00000254419.1_7	AL139349.1	0.923689	(0.783, 1.09)	0.348258	0.663565	No	N/A	0.932063	(0.801, 2.22)	0.365303	0.708746	No	N/A	N/A
ENSG00000203546.7_6	AL139353.1	1.00531	(0.91, 1.11)	0.917154	0.973388	No	N/A	1.01087	(0.917, 2.22)	0.82904	0.947075	No	N/A	N/A
ENSG00000277687.1_7	AL139407.1	0.778559	(0.652, 0.929)	0.00677676	0.136792	No	N/A	0.781575	(0.634, 2.12)	0.0230298	0.295382	No	N/A	N/A
ENSG00000229567.1_5	AL139421.1	0.953356	(0.832, 1.09)	0.493151	0.765106	No	N/A	0.908061	(0.798, 2.14)	0.148179	0.519144	No	N/A	N/A
ENSG00000282246.1_6	AL157392.5	0.972621	(0.894, 1.06)	0.518458	0.778556	No	N/A	1.00061	(0.929, 2.16)	0.987214	0.9969	No	N/A	N/A
ENSG00000258904.1_7	AL157871.5	0.814972	(0.707, 0.94)	0.00597006	0.129066	No	N/A	0.820027	(0.693, 2.09)	0.0225974	0.293766	No	N/A	N/A
ENSG00000259052.1_7	AL157871.6	0.997333	(0.806, 1.23)	0.98044	0.992544	No	N/A	1.07273	(0.877, 2.57)	0.495186	0.790685	No	N/A	N/A
ENSG00000285257.1_2	AL157893.1	1.06117	(0.883, 1.28)	0.528324	0.784632	No	N/A	0.996756	(0.849, 2.34)	0.968381	0.990822	No	N/A	N/A
ENSG00000233968.7_6	AL157895.1	0.815683	(0.58, 1.15)	0.245177	0.569512	No	N/A	0.844741	(0.586, 2.59)	0.368202	0.710635	No	N/A	N/A
ENSG00000257524.6_8	AL157935.2	0.897584	(0.77, 1.05)	0.170932	0.486743	No	N/A	0.910089	(0.781, 2.19)	0.231604	0.603454	No	N/A	N/A
ENSG00000217576.7_7	AL158066.1	0.944789	(0.818, 1.09)	0.443484	0.733525	No	N/A	0.989889	(0.854, 2.3)	0.893301	0.966298	No	N/A	N/A
ENSG00000285323.1_2	AL158066.2	0.903578	(0.732, 1.12)	0.347973	0.66351	No	N/A	0.966003	(0.793, 2.38)	0.732058	0.90917	No	N/A	N/A
ENSG00000269929.3_8	AL158152.1	0.903622	(0.791, 1.03)	0.138144	0.446669	No	N/A	1.02631	(0.906, 2.31)	0.68367	0.888035	No	N/A	N/A
ENSG00000279631.1_5	AL158211.5	0.832458	(0.697, 0.995)	0.0466641	0.290952	No	N/A	0.855488	(0.707, 2.19)	0.113144	0.481145	No	N/A	N/A
ENSG00000233547.1_6	AL158212.2	1.01745	(0.853, 1.21)	0.847665	0.945125	No	N/A	1.08445	(0.901, 2.55)	0.392009	0.725816	No	N/A	N/A
ENSG00000258413.2_6	AL158801.2	0.83398	(0.679, 1.02)	0.0873371	0.3744	No	N/A	0.809771	(0.655, 2.17)	0.0541856	0.382962	No	N/A	N/A
ENSG00000225513.1_5	AL158824.1	0.756745	(0.643, 0.891)	0.00115032	0.0694765	No	N/A	0.821769	(0.69, 2.1)	0.0295864	0.313005	No	N/A	N/A
ENSG00000249141.1_6	AL159163.1	1.18234	(0.967, 1.45)	0.10548	0.401646	No	N/A	1.11343	(0.878, 2.74)	0.377548	0.715919	No	N/A	N/A
ENSG00000228830.1_6	AL160408.2	0.939344	(0.785, 1.12)	0.497635	0.767281	No	N/A	0.887133	(0.744, 2.21)	0.186601	0.562584	No	N/A	N/A
ENSG00000275202.1_6	AL161421.1	0.922772	(0.799, 1.07)	0.277035	0.602557	No	N/A	0.986415	(0.851, 2.3)	0.856819	0.955588	No	N/A	N/A
ENSG00000258728.1_6	AL162231.3	0.990635	(0.88, 1.12)	0.876499	0.957388	No	N/A	1.03135	(0.907, 2.32)	0.63881	0.866811	No	N/A	N/A
ENSG00000271853.5_7	AL162258.1	0.989354	(0.872, 1.12)	0.868071	0.953867	No	N/A	1.06113	(0.934, 2.37)	0.363459	0.707934	No	N/A	N/A
ENSG00000272030.1_7	AL162258.2	0.954737	(0.851, 1.07)	0.429924	0.72278	No	N/A	1.03484	(0.923, 2.3)	0.559123	0.824029	No	N/A	N/A
ENSG00000231856.2_6	AL162377.1	0.93878	(0.825, 1.07)	0.340193	0.656264	No	N/A	0.953468	(0.818, 2.26)	0.543575	0.816118	No	N/A	N/A
ENSG00000285245.1_2	AL162417.1	0.952176	(0.822, 1.1)	0.515233	0.776596	No	N/A	0.954337	(0.818, 2.26)	0.552779	0.821877	No	N/A	N/A
ENSG00000218596.2_5	AL162578.1	0.804046	(0.653, 0.99)	0.0428377	0.280517	No	N/A	0.870229	(0.693, 2.3)	0.234306	0.605391	No	N/A	N/A
ENSG00000225032.5_6	AL162586.1	0.886842	(0.75, 1.05)	0.162541	0.476416	No	N/A	0.927248	(0.775, 2.27)	0.410754	0.738967	No	N/A	N/A
ENSG00000237788.1_5	AL162615.1	0.884625	(0.768, 1.02)	0.0936835	0.385303	No	N/A	0.803101	(0.692, 2.02)	0.004802	0.189016	No	N/A	N/A
ENSG00000227200.1_7	AL162724.1	0.933465	(0.756, 1.15)	0.523417	0.781596	No	N/A	0.887692	(0.704, 2.33)	0.315055	0.672307	No	N/A	N/A
ENSG00000287779.1_1	AL162742.2	1.05294	(0.859, 1.29)	0.620765	0.838317	No	N/A	1.04823	(0.869, 2.49)	0.623332	0.859086	No	N/A	N/A
ENSG00000285534.1_2	AL163541.1	0.878952	(0.558, 1.39)	0.579802	0.816792	No	N/A	0.908246	(0.563, 3.03)	0.694667	0.892854	No	N/A	N/A
ENSG00000229539.1_6	AL353194.1	0.948285	(0.835, 1.08)	0.416248	0.71312	No	N/A	0.984448	(0.864, 2.25)	0.814547	0.942328	No	N/A	N/A
ENSG00000215902.1	AL353354.1	1.08305	(0.99, 1.18)	0.0836158	0.368243	No	N/A	1.11152	(1.02, 2.37)	0.0247349	0.301706	No	N/A	N/A
ENSG00000227383.1_5	AL353662.1	0.720371	(0.577, 0.9)	0.00477376	0.117139	No	N/A	0.697274	(0.557, 2.03)	0.00227721	0.151882	No	N/A	N/A
ENSG00000272906.1_6	AL353708.3	0.833172	(0.706, 0.983)	0.0331967	0.253441	No	N/A	0.90214	(0.766, 2.2)	0.219842	0.593028	No	N/A	N/A
ENSG00000165121.11_6	AL353743.1	0.981457	(0.85, 1.13)	0.799093	0.923657	No	N/A	1.05914	(0.92, 2.4)	0.424667	0.749633	No	N/A	N/A
ENSG00000228906.1_7	AL353804.1	0.527145	(0.429, 0.647)	2.27212e-08	2.03501e-05	No	N/A	0.564424	(0.45, 1.86)	3.44731e-06	0.00270161	No	N/A	N/A
ENSG00000246203.2_5	AL353807.3	0.977376	(0.886, 1.08)	0.648589	0.85339	No	N/A	0.991735	(0.895, 2.2)	0.873754	0.961751	No	N/A	N/A
ENSG00000287839.1_1	AL353807.5	1.04726	(0.878, 1.25)	0.609195	0.830516	No	N/A	1.10485	(0.907, 2.62)	0.323981	0.679152	No	N/A	N/A
ENSG00000240979.1_5	AL353813.1	1.08857	(0.89, 1.33)	0.409949	0.707748	No	N/A	1.18729	(0.953, 2.84)	0.129272	0.498735	No	N/A	N/A
ENSG00000203276.2	AL353898.2	0.802186	(0.704, 0.914)	0.00136297	0.0713654	No	N/A	0.823834	(0.715, 2.04)	0.00878574	0.221357	No	N/A	N/A
ENSG00000214593.3_5	AL354710.1	1.06478	(0.953, 1.19)	0.269807	0.596352	No	N/A	0.969068	(0.872, 2.18)	0.562933	0.825955	No	N/A	N/A
ENSG00000235298.1_6	AL354733.3	1.03115	(0.925, 1.15)	0.581839	0.817617	No	N/A	1.06654	(0.966, 2.31)	0.203312	0.576509	No	N/A	N/A
ENSG00000275964.1_6	AL355001.2	1.1297	(0.995, 1.28)	0.0635879	0.332429	No	N/A	1.10078	(0.968, 2.44)	0.144927	0.515538	No	N/A	N/A
ENSG00000241494.1_5	AL355032.1	0.96118	(0.852, 1.08)	0.520912	0.780372	No	N/A	0.973719	(0.872, 2.19)	0.637153	0.86549	No	N/A	N/A
ENSG00000259001.3_6	AL355075.4	0.983816	(0.856, 1.13)	0.819284	0.931876	No	N/A	1.01525	(0.872, 2.35)	0.846401	0.952489	No	N/A	N/A
ENSG00000249967.1_6	AL355315.1	1.26588	(0.98, 1.63)	0.0737244	0.352547	No	N/A	1.12917	(0.952, 2.59)	0.165294	0.541383	No	N/A	N/A
ENSG00000225092.2_7	AL355336.1	0.844575	(0.727, 0.981)	0.0295169	0.243004	No	N/A	0.805887	(0.693, 2.03)	0.00638829	0.20177	No	N/A	N/A
ENSG00000235605.1_6	AL355472.1	0.985257	(0.881, 1.1)	0.795188	0.922118	No	N/A	0.970836	(0.893, 2.13)	0.488224	0.786061	No	N/A	N/A
ENSG00000273373.1_6	AL355488.1	0.899232	(0.778, 1.04)	0.155138	0.468833	No	N/A	0.919908	(0.777, 2.24)	0.336766	0.689731	No	N/A	N/A
ENSG00000231970.1_6	AL355490.2	1.0477	(0.874, 1.26)	0.614697	0.833895	No	N/A	0.981664	(0.826, 2.35)	0.833611	0.948516	No	N/A	N/A
ENSG00000219470.1_5	AL355802.1	0.984588	(0.894, 1.08)	0.752119	0.902524	No	N/A	0.947594	(0.87, 2.1)	0.220572	0.593573	No	N/A	N/A
ENSG00000258989.1_7	AL355916.3	1.03117	(0.801, 1.33)	0.812587	0.928945	No	N/A	1.23788	(0.902, 3.24)	0.189171	0.564679	No	N/A	N/A
ENSG00000136315.4_6	AL355922.1	1.21096	(0.674, 2.18)	0.523423	0.781596	No	N/A	1.25684	(0.703, 4.27)	0.442489	0.760226	No	N/A	N/A
ENSG00000272679.1_7	AL355987.2	1.0012	(0.912, 1.1)	0.98009	0.992544	No	N/A	1.00903	(0.911, 2.23)	0.862886	0.958307	No	N/A	N/A
ENSG00000272896.1_6	AL355987.3	1.04521	(0.912, 1.2)	0.526169	0.783753	No	N/A	0.973478	(0.85, 2.25)	0.697745	0.893122	No	N/A	N/A
ENSG00000273066.5_7	AL355987.4	0.989378	(0.902, 1.09)	0.822121	0.932783	No	N/A	0.960136	(0.89, 2.1)	0.298125	0.659576	No	N/A	N/A
ENSG00000266552.1	AL356020.1	1.02259	(0.886, 1.18)	0.76062	0.906148	No	N/A	0.994826	(0.866, 2.29)	0.941741	0.982498	No	N/A	N/A
ENSG00000232466.1_5	AL356133.1	0.829978	(0.727, 0.947)	0.00689282	0.136792	No	N/A	0.825347	(0.712, 2.05)	0.012266	0.238824	No	N/A	N/A
ENSG00000225996.2	AL356356.1	0.978461	(0.787, 1.22)	0.844715	0.943597	No	N/A	0.901128	(0.717, 2.35)	0.373601	0.713895	No	N/A	N/A
ENSG00000237781.3_6	AL356356.1	1.0253	(0.815, 1.29)	0.831787	0.937624	No	N/A	0.948036	(0.774, 2.36)	0.608249	0.849692	No	N/A	N/A
ENSG00000270066.3_6	AL356488.2	0.893416	(0.787, 1.01)	0.0856537	0.372016	No	N/A	0.953741	(0.823, 2.24)	0.529928	0.809003	No	N/A	N/A
ENSG00000272195.1_6	AL356512.1	0.977225	(0.885, 1.08)	0.651308	0.854442	No	N/A	0.992037	(0.904, 2.18)	0.866568	0.959038	No	N/A	N/A
ENSG00000251969.2	AL356776.1	0.741354	(0.583, 0.943)	0.0166969	0.191718	No	N/A	0.848464	(0.675, 2.26)	0.162852	0.53836	No	N/A	N/A
ENSG00000217512.1_5	AL356776.1	0.804068	(0.69, 0.937)	0.006292	0.133033	No	N/A	0.883465	(0.731, 2.23)	0.20169	0.575781	No	N/A	N/A
ENSG00000259318.1_5	AL356801.1	0.724671	(0.603, 0.871)	0.000886958	0.0642865	No	N/A	0.793328	(0.65, 2.12)	0.0252736	0.303412	No	N/A	N/A
ENSG00000259115.1_7	AL357153.3	0.884169	(0.814, 0.96)	0.00429617	0.114006	No	N/A	0.89949	(0.818, 2.05)	0.0307681	0.316158	No	N/A	N/A
ENSG00000228423.2_7	AL357552.2	0.999947	(0.841, 1.19)	0.999521	0.999824	No	N/A	0.987756	(0.825, 2.37)	0.89342	0.966298	No	N/A	N/A
ENSG00000231416.1_5	AL358472.1	0.830242	(0.736, 0.936)	0.0031692	0.101255	No	N/A	0.978074	(0.851, 2.26)	0.754842	0.918483	No	N/A	N/A
ENSG00000285641.1_2	AL358472.6	1.05579	(0.961, 1.16)	0.260105	0.586624	No	N/A	1.09177	(0.984, 2.37)	0.102375	0.465606	No	N/A	N/A
ENSG00000285779.1_1	AL358472.7	1.11066	(1.03, 1.2)	0.0068947	0.136792	No	N/A	1.06812	(0.981, 2.28)	0.130982	0.501331	No	N/A	N/A
ENSG00000286881.1_1	AL358780.1	0.883294	(0.682, 1.14)	0.349767	0.664606	No	N/A	1.05368	(0.815, 2.69)	0.691428	0.89165	No	N/A	N/A
ENSG00000278238.1_6	AL359513.1	0.978216	(0.822, 1.16)	0.80406	0.925729	No	N/A	1.08908	(0.942, 2.46)	0.253036	0.620056	No	N/A	N/A
ENSG00000223732.2_7	AL359706.1	1.00156	(0.897, 1.12)	0.977991	0.992276	No	N/A	0.973242	(0.866, 2.21)	0.649628	0.87297	No	N/A	N/A
ENSG00000260273.1_6	AL359711.2	0.746333	(0.596, 0.934)	0.0122238	0.168433	No	N/A	0.765507	(0.614, 2.12)	0.0195883	0.280532	No	N/A	N/A
ENSG00000273167.1_6	AL359736.1	1.15335	(0.993, 1.34)	0.0654272	0.335183	No	N/A	1.19616	(1.03, 2.66)	0.0210263	0.284912	No	N/A	N/A
ENSG00000285851.1_3	AL359762.3	1.06194	(0.97, 1.16)	0.197326	0.518607	No	N/A	1.09282	(0.996, 2.34)	0.0630101	0.394765	No	N/A	N/A
ENSG00000230325.1_7	AL359921.1	0.876484	(0.794, 0.967)	0.0102192	0.157385	No	N/A	0.930588	(0.846, 2.1)	0.141902	0.513664	No	N/A	N/A
ENSG00000264545.2_7	AL359922.1	1.05127	(0.875, 1.26)	0.594574	0.823803	No	N/A	1.10705	(0.918, 2.6)	0.288669	0.653865	No	N/A	N/A
ENSG00000270103.3_6	AL360012.1	0.720855	(0.544, 0.956)	0.0253682	0.229338	No	N/A	0.79988	(0.599, 2.32)	0.133539	0.504297	No	N/A	N/A
ENSG00000230063.1_7	AL360091.2	0.810502	(0.675, 0.973)	0.0265811	0.232485	No	N/A	0.830921	(0.699, 2.12)	0.0391033	0.3441	No	N/A	N/A
ENSG00000226699.1_6	AL360181.1	1.01861	(0.833, 1.25)	0.858014	0.948953	No	N/A	0.998258	(0.816, 2.44)	0.986478	0.996813	No	N/A	N/A
ENSG00000235245.1_7	AL360181.2	0.840481	(0.684, 1.03)	0.10108	0.394937	No	N/A	0.888934	(0.719, 2.29)	0.279363	0.645175	No	N/A	N/A
ENSG00000254536.2_7	AL360181.3	0.987072	(0.898, 1.08)	0.787612	0.918627	No	N/A	1.0193	(0.927, 2.23)	0.692627	0.891943	No	N/A	N/A
ENSG00000124593.16_8	AL365205.1	0.997308	(0.909, 1.09)	0.954856	0.98689	No	N/A	1.0039	(0.91, 2.21)	0.93793	0.981793	No	N/A	N/A
ENSG00000268745.1_6	AL365205.2	0.885165	(0.726, 1.08)	0.231859	0.557017	No	N/A	0.76837	(0.646, 2.03)	0.00381639	0.173188	No	N/A	N/A
ENSG00000270099.1_6	AL365273.2	1.41644	(1.08, 1.85)	0.0127072	0.170595	No	N/A	1.08565	(0.903, 2.55)	0.38455	0.720942	No	N/A	N/A
ENSG00000259834.1_6	AL365361.1	0.978589	(0.797, 1.2)	0.836563	0.939797	No	N/A	1.17075	(0.91, 2.9)	0.223194	0.595123	No	N/A	N/A
ENSG00000243960.1_7	AL390195.1	1.04082	(0.917, 1.18)	0.538906	0.789502	No	N/A	1.08718	(0.95, 2.43)	0.225964	0.597887	No	N/A	N/A
ENSG00000279819.1_6	AL390318.1	0.946824	(0.785, 1.14)	0.570257	0.810567	No	N/A	0.901164	(0.741, 2.27)	0.300244	0.661529	No	N/A	N/A
ENSG00000227671.4_5	AL390728.4	0.873148	(0.74, 1.03)	0.110662	0.408443	No	N/A	0.92619	(0.778, 2.26)	0.39038	0.725276	No	N/A	N/A
ENSG00000232347.1_7	AL390728.5	0.915758	(0.838, 1)	0.054317	0.310242	No	N/A	0.943743	(0.863, 2.1)	0.208791	0.583731	No	N/A	N/A
ENSG00000259865.1_6	AL390728.6	0.92074	(0.797, 1.06)	0.263735	0.590227	No	N/A	1.01465	(0.853, 2.4)	0.869582	0.960338	No	N/A	N/A
ENSG00000237976.1_7	AL391069.2	0.914351	(0.768, 1.09)	0.315894	0.636611	No	N/A	0.987451	(0.837, 2.34)	0.881487	0.963054	No	N/A	N/A
ENSG00000257033.1	AL391357.1	0.875718	(0.778, 0.985)	0.0298167	0.243641	No	N/A	0.934364	(0.835, 2.14)	0.238192	0.607375	No	N/A	N/A
ENSG00000258082.1_6	AL391832.3	1.06137	(0.774, 1.46)	0.712816	0.883973	No	N/A	1.07526	(0.792, 2.86)	0.643046	0.869683	No	N/A	N/A
ENSG00000222309.1	AL391839.1	0.786368	(0.661, 0.935)	0.00771624	0.140716	No	N/A	0.776648	(0.655, 2.03)	0.00438962	0.181655	No	N/A	N/A
ENSG00000277879.1_6	AL391988.1	0.996289	(0.848, 1.17)	0.964098	0.98932	No	N/A	0.989098	(0.828, 2.37)	0.904063	0.970884	No	N/A	N/A
ENSG00000228106.6_8	AL392172.1	0.896333	(0.778, 1.03)	0.133663	0.440783	No	N/A	0.898625	(0.766, 2.19)	0.193991	0.56955	No	N/A	N/A
ENSG00000286112.1_1	AL441992.2	0.984043	(0.887, 1.09)	0.762521	0.906873	No	N/A	1.02026	(0.917, 2.26)	0.712363	0.900436	No	N/A	N/A
ENSG00000286029.1_1	AL442003.2	1.01646	(0.897, 1.15)	0.798264	0.92338	No	N/A	1.06509	(0.938, 2.38)	0.332623	0.686585	No	N/A	N/A
ENSG00000276573.1_6	AL442067.1	1.037	(0.875, 1.23)	0.675648	0.866164	No	N/A	1.13834	(0.952, 2.63)	0.158912	0.533351	No	N/A	N/A
ENSG00000259015.1_5	AL442663.4	0.876558	(0.752, 1.02)	0.0957397	0.388882	No	N/A	1.01821	(0.864, 2.39)	0.829919	0.947075	No	N/A	N/A
ENSG00000286231.1_1	AL445423.2	1.12944	(0.84, 1.52)	0.423125	0.717259	No	N/A	1.16557	(0.866, 3.02)	0.314282	0.671571	No	N/A	N/A
ENSG00000287856.1_1	AL445524.2	1.02683	(0.827, 1.27)	0.810619	0.928237	No	N/A	1.05682	(0.832, 2.64)	0.651322	0.874001	No	N/A	N/A
ENSG00000285839.1_1	AL445685.3	1.00184	(0.91, 1.1)	0.970345	0.990305	No	N/A	0.98858	(0.885, 2.22)	0.83993	0.949032	No	N/A	N/A
ENSG00000230555.2_6	AL450326.1	0.940886	(0.843, 1.05)	0.277478	0.602921	No	N/A	0.968812	(0.857, 2.21)	0.614593	0.85361	No	N/A	N/A
ENSG00000230202.1_5	AL450405.1	1.17246	(0.832, 1.65)	0.36574	0.674816	No	N/A	1.17314	(0.788, 3.36)	0.433017	0.754426	No	N/A	N/A
ENSG00000179743.4_7	AL450998.2	0.972766	(0.881, 1.07)	0.584212	0.819167	No	N/A	1.0077	(0.911, 2.22)	0.882364	0.963508	No	N/A	N/A
ENSG00000284989.1_2	AL451062.3	0.943946	(0.859, 1.04)	0.232448	0.557618	No	N/A	0.956815	(0.876, 2.12)	0.330303	0.684573	No	N/A	N/A
ENSG00000271380.1_6	AL451085.2	0.945969	(0.84, 1.07)	0.361155	0.672239	No	N/A	1.06501	(0.935, 2.38)	0.343882	0.695025	No	N/A	N/A
ENSG00000278419.1_7	AL451164.2	1.13148	(0.901, 1.42)	0.290384	0.615887	No	N/A	1.20328	(0.945, 2.93)	0.136341	0.508047	No	N/A	N/A
ENSG00000272288.6_6	AL451165.2	1.01024	(0.92, 1.11)	0.831815	0.937624	No	N/A	0.943235	(0.858, 2.11)	0.228441	0.600793	No	N/A	N/A
ENSG00000287070.1_1	AL499604.1	0.823591	(0.669, 1.01)	0.0712302	0.345796	No	N/A	0.851126	(0.692, 2.22)	0.130799	0.50124	No	N/A	N/A
ENSG00000282804.1_6	AL512428.1	1.08062	(0.871, 1.34)	0.483475	0.760312	No	N/A	1.08096	(0.873, 2.62)	0.475826	0.777339	No	N/A	N/A
ENSG00000263391.1	AL512428.1	1.07582	(0.877, 1.32)	0.484817	0.761385	No	N/A	1.10437	(0.912, 2.6)	0.310729	0.669281	No	N/A	N/A
ENSG00000287168.1_1	AL512625.4	0.916195	(0.715, 1.17)	0.490833	0.764046	No	N/A	0.98324	(0.739, 2.63)	0.908047	0.972581	No	N/A	N/A
ENSG00000239593.1_7	AL513122.2	1.29695	(1.08, 1.56)	0.00668591	0.136608	No	N/A	1.48657	(1.22, 3.4)	0.000123467	0.0344033	No	N/A	N/A
ENSG00000234160.1_6	AL513165.1	0.887594	(0.733, 1.07)	0.224671	0.548938	No	N/A	0.90972	(0.765, 2.23)	0.286912	0.65221	No	N/A	N/A
ENSG00000256966.6_8	AL513165.2	1.02341	(0.938, 1.12)	0.603948	0.828726	No	N/A	1.049	(0.952, 2.28)	0.333891	0.687092	No	N/A	N/A
ENSG00000256142.1	AL513327.1	1.13459	(1.02, 1.27)	0.0260014	0.231651	No	N/A	1.14814	(1.03, 2.47)	0.0126372	0.241248	No	N/A	N/A
ENSG00000270115.1_7	AL513327.3	0.907963	(0.756, 1.09)	0.303259	0.626845	No	N/A	0.997446	(0.829, 2.4)	0.978506	0.993609	No	N/A	N/A
ENSG00000223599.1_5	AL513523.1	0.907621	(0.784, 1.05)	0.197078	0.518592	No	N/A	0.87735	(0.745, 2.16)	0.119564	0.487664	No	N/A	N/A
ENSG00000228506.2_7	AL513550.1	1.00975	(0.898, 1.14)	0.872119	0.955149	No	N/A	1.04125	(0.932, 2.3)	0.475165	0.776791	No	N/A	N/A
ENSG00000287002.1_1	AL589644.1	0.856289	(0.713, 1.03)	0.0993472	0.393704	No	N/A	0.853198	(0.699, 2.21)	0.123087	0.491605	No	N/A	N/A
ENSG00000271793.1_6	AL589666.1	0.988441	(0.898, 1.09)	0.812559	0.928945	No	N/A	1.01985	(0.927, 2.23)	0.688359	0.890558	No	N/A	N/A
ENSG00000249602.1_7	AL589765.4	0.959788	(0.884, 1.04)	0.327984	0.645415	No	N/A	0.971114	(0.9, 2.12)	0.455141	0.765221	No	N/A	N/A
ENSG00000268659.2_7	AL589863.1	0.718915	(0.566, 0.913)	0.00821499	0.145176	No	N/A	0.690222	(0.556, 2)	0.00111436	0.121304	No	N/A	N/A
ENSG00000286715.1_1	AL589863.2	0.72	(0.572, 0.906)	0.00616714	0.131962	No	N/A	0.695936	(0.56, 2.01)	0.0014839	0.139942	No	N/A	N/A
ENSG00000287837.1_1	AL590064.1	0.936187	(0.813, 1.08)	0.362463	0.672723	No	N/A	0.983428	(0.844, 2.3)	0.83139	0.947584	No	N/A	N/A
ENSG00000228401.4_8	AL590226.1	1.01432	(0.685, 1.5)	0.943483	0.982749	No	N/A	1.17115	(0.784, 3.37)	0.442734	0.76024	No	N/A	N/A
ENSG00000273112.1_7	AL590385.2	1.49907	(1.09, 2.06)	0.0142811	0.180333	No	N/A	1.23862	(0.907, 3.22)	0.180863	0.556187	No	N/A	N/A
ENSG00000252817.1	AL590431.1	1.00434	(0.853, 1.18)	0.958792	0.9877	No	N/A	1.07435	(0.881, 2.57)	0.4807	0.780667	No	N/A	N/A
ENSG00000269620.1	AL590560.1	0.997422	(0.817, 1.22)	0.97982	0.992544	No	N/A	0.962163	(0.785, 2.39)	0.710841	0.899425	No	N/A	N/A
ENSG00000279430.1_6	AL590560.3	0.978565	(0.797, 1.2)	0.836681	0.939797	No	N/A	0.98997	(0.816, 2.41)	0.918958	0.97513	No	N/A	N/A
ENSG00000283411.1_6	AL590627.2	1.00062	(0.884, 1.13)	0.992187	0.996651	No	N/A	1.0237	(0.903, 2.3)	0.714636	0.901673	No	N/A	N/A
ENSG00000221297.1	AL590708.1	0.973896	(0.861, 1.1)	0.67506	0.866164	No	N/A	0.940263	(0.849, 2.13)	0.240708	0.608985	No	N/A	N/A
ENSG00000255591.1	AL590762.1	1.01071	(0.939, 1.09)	0.775624	0.913626	No	N/A	1.05466	(0.981, 2.23)	0.150636	0.521918	No	N/A	N/A
ENSG00000265597.1	AL590764.1	0.900944	(0.793, 1.02)	0.111125	0.40898	No	N/A	0.879655	(0.776, 2.08)	0.0470095	0.366078	No	N/A	N/A
ENSG00000228427.3_7	AL590764.1	1.03081	(0.885, 1.2)	0.697646	0.877763	No	N/A	0.998667	(0.848, 2.35)	0.987253	0.9969	No	N/A	N/A
ENSG00000285171.1_2	AL590764.2	0.914294	(0.719, 1.16)	0.465692	0.749787	No	N/A	0.961869	(0.725, 2.58)	0.787993	0.931814	No	N/A	N/A
ENSG00000225300.1_7	AL591623.1	0.928237	(0.786, 1.1)	0.3811	0.685695	No	N/A	0.929303	(0.771, 2.29)	0.443127	0.76024	No	N/A	N/A
ENSG00000270149.5_6	AL591806.3	0.867957	(0.717, 1.05)	0.150614	0.463105	No	N/A	0.886049	(0.726, 2.26)	0.238548	0.607375	No	N/A	N/A
ENSG00000116883.8_7	AL591845.1	0.843052	(0.666, 1.07)	0.158047	0.472634	No	N/A	0.876327	(0.683, 2.36)	0.301657	0.662083	No	N/A	N/A
ENSG00000224114.1_5	AL591846.1	0.813174	(0.509, 1.3)	0.389325	0.691956	No	N/A	0.829948	(0.504, 2.93)	0.465084	0.770776	No	N/A	N/A
ENSG00000260855.1_6	AL591848.4	0.774788	(0.651, 0.922)	0.00491094	0.118877	No	N/A	0.873126	(0.73, 2.19)	0.140786	0.511833	No	N/A	N/A
ENSG00000242861.1_7	AL591895.1	0.932967	(0.778, 1.12)	0.456665	0.742931	No	N/A	1.02164	(0.852, 2.43)	0.817465	0.943328	No	N/A	N/A
ENSG00000225721.5_6	AL592166.1	1.00525	(0.887, 1.14)	0.934833	0.980007	No	N/A	0.890547	(0.774, 2.13)	0.108045	0.4748	No	N/A	N/A
ENSG00000218565.2_5	AL592429.1	0.921102	(0.703, 1.21)	0.553162	0.799734	No	N/A	1.03842	(0.806, 2.65)	0.770993	0.925904	No	N/A	N/A
ENSG00000272764.1_6	AL596094.1	0.893212	(0.787, 1.01)	0.0838196	0.368906	No	N/A	1.01231	(0.893, 2.29)	0.848429	0.953181	No	N/A	N/A
ENSG00000225761.1_7	AL596247.1	0.808514	(0.668, 0.978)	0.0312156	0.246518	No	N/A	0.918742	(0.755, 2.3)	0.401147	0.732166	No	N/A	N/A
ENSG00000271810.5_6	AL603832.3	1.26441	(0.974, 1.64)	0.0813825	0.36583	No	N/A	1.11025	(0.841, 2.85)	0.463096	0.769477	No	N/A	N/A
ENSG00000234329.1_5	AL604028.2	0.74505	(0.627, 0.885)	0.00117655	0.0694765	No	N/A	0.772713	(0.626, 2.11)	0.0180516	0.273136	No	N/A	N/A
ENSG00000270062.1_7	AL606834.2	0.958733	(0.824, 1.11)	0.585549	0.819716	No	N/A	1.02738	(0.875, 2.39)	0.743079	0.914374	No	N/A	N/A
ENSG00000197502.1	AL627171.1	0.809313	(0.649, 1.01)	0.0630476	0.332119	No	N/A	0.838455	(0.665, 2.26)	0.140452	0.511301	No	N/A	N/A
ENSG00000237683.5	AL627309.1	0.743397	(0.555, 0.996)	0.0500602	0.29962	No	N/A	0.750521	(0.556, 2.27)	0.0634273	0.395645	No	N/A	N/A
ENSG00000240963.1_7	AL645465.1	1.12907	(0.975, 1.31)	0.108573	0.405325	No	N/A	1.14841	(0.983, 2.59)	0.0843979	0.434061	No	N/A	N/A
ENSG00000230699.2_7	AL645608.2	1.00016	(0.8, 1.25)	0.998919	0.999397	No	N/A	1.01298	(0.801, 2.55)	0.914469	0.974588	No	N/A	N/A
ENSG00000242590.1_7	AL645608.5	0.88062	(0.677, 1.15)	0.345744	0.661977	No	N/A	0.853621	(0.641, 2.41)	0.2809	0.646752	No	N/A	N/A
ENSG00000215014.5_7	AL645728.1	0.903106	(0.786, 1.04)	0.152332	0.465536	No	N/A	0.909744	(0.799, 2.14)	0.156668	0.529394	No	N/A	N/A
ENSG00000215791.2	AL645728.2	0.92457	(0.806, 1.06)	0.265714	0.591897	No	N/A	0.929335	(0.816, 2.17)	0.270931	0.638094	No	N/A	N/A
ENSG00000230521.1_5	AL645929.1	1.05725	(0.915, 1.22)	0.453641	0.740266	No	N/A	1.12885	(0.954, 2.59)	0.160249	0.534402	No	N/A	N/A
ENSG00000272221.1_6	AL645933.2	1.01466	(0.862, 1.19)	0.861598	0.951019	No	N/A	1.09563	(0.921, 2.54)	0.305937	0.665651	No	N/A	N/A
ENSG00000223837.2_7	AL645941.1	0.951562	(0.848, 1.07)	0.399045	0.700947	No	N/A	1.0243	(0.904, 2.31)	0.707921	0.89834	No	N/A	N/A
ENSG00000212066.1	AL645941.1	1.30097	(0.952, 1.78)	0.101829	0.396531	No	N/A	1.50144	(1.08, 3.94)	0.0182835	0.274389	No	N/A	N/A
ENSG00000248993.1_6	AL645941.2	1.53812	(1.15, 2.05)	0.00423744	0.113727	No	N/A	1.42899	(1.1, 3.5)	0.0092479	0.221518	No	N/A	N/A
ENSG00000280128.1_6	AL662795.2	0.824464	(0.689, 0.986)	0.0374481	0.265006	No	N/A	0.872353	(0.738, 2.16)	0.113344	0.481452	No	N/A	N/A
ENSG00000272540.1_6	AL662797.1	1.18163	(1.03, 1.36)	0.0212163	0.211993	No	N/A	1.15418	(1.02, 2.51)	0.0222265	0.29122	No	N/A	N/A
ENSG00000222894.1	AL662800.1	0.776092	(0.645, 0.934)	0.00847076	0.145176	No	N/A	0.931165	(0.782, 2.27)	0.42544	0.749967	No	N/A	N/A
ENSG00000272501.1_6	AL662844.4	0.974933	(0.832, 1.14)	0.754258	0.903254	No	N/A	1.03684	(0.883, 2.41)	0.659605	0.878431	No	N/A	N/A
ENSG00000273333.2_7	AL662884.1	1.05735	(0.97, 1.15)	0.208466	0.530129	No	N/A	1.08433	(0.997, 2.31)	0.0607783	0.392228	No	N/A	N/A
ENSG00000284829.1_3	AL662884.2	1.0272	(0.948, 1.11)	0.515919	0.77663	No	N/A	1.05391	(0.956, 2.29)	0.295134	0.658012	No	N/A	N/A
ENSG00000204422.7_6	AL662899.1	0.985487	(0.91, 1.07)	0.721719	0.887828	No	N/A	0.992375	(0.913, 2.16)	0.858015	0.955999	No	N/A	N/A
ENSG00000263020.6_6	AL662899.2	1.01726	(0.936, 1.11)	0.688116	0.871993	No	N/A	1.07478	(0.986, 2.3)	0.10391	0.468322	No	N/A	N/A
ENSG00000228477.1_5	AL663070.1	1.0044	(0.838, 1.2)	0.962237	0.989056	No	N/A	0.971653	(0.845, 2.25)	0.68696	0.890035	No	N/A	N/A
ENSG00000250264.1_6	AL669918.1	1.20159	(1.06, 1.36)	0.00430965	0.114006	No	N/A	1.25057	(1.1, 2.71)	0.00122369	0.127866	No	N/A	N/A
ENSG00000227766.1_5	AL671277.1	1.02052	(0.865, 1.2)	0.810315	0.928237	No	N/A	0.93192	(0.783, 2.27)	0.42839	0.751522	No	N/A	N/A
ENSG00000285565.1_2	AL671762.1	1.00515	(0.867, 1.17)	0.945924	0.983776	No	N/A	1.05796	(0.917, 2.4)	0.443257	0.76024	No	N/A	N/A
ENSG00000271581.1_5	AL671883.2	1.18211	(0.964, 1.45)	0.110695	0.408443	No	N/A	1.04676	(0.875, 2.47)	0.619314	0.856331	No	N/A	N/A
ENSG00000251184.1_7	AL672142.1	0.911332	(0.805, 1.03)	0.146266	0.456062	No	N/A	0.948082	(0.834, 2.19)	0.416668	0.742851	No	N/A	N/A
ENSG00000273565.1_6	AL691403.2	0.976523	(0.847, 1.13)	0.744283	0.898385	No	N/A	1.11554	(0.928, 2.61)	0.248443	0.616081	No	N/A	N/A
ENSG00000272106.1_6	AL691432.2	0.925544	(0.819, 1.05)	0.216178	0.538603	No	N/A	0.995902	(0.87, 2.28)	0.9526	0.986816	No	N/A	N/A
ENSG00000264428.1	AL691523.1	1.01333	(0.803, 1.28)	0.911224	0.971337	No	N/A	1.15281	(0.916, 2.8)	0.229032	0.600858	No	N/A	N/A
ENSG00000273088.2_7	AL713999.1	1.01644	(0.917, 1.13)	0.756301	0.904327	No	N/A	1.06918	(0.952, 2.36)	0.262837	0.630395	No	N/A	N/A
ENSG00000228280.1_7	AL731568.1	0.731717	(0.569, 0.941)	0.0168463	0.192033	No	N/A	0.676068	(0.534, 2.02)	0.00160431	0.143689	No	N/A	N/A
ENSG00000249456.1_7	AL731577.2	0.933707	(0.826, 1.06)	0.275918	0.602231	No	N/A	0.911254	(0.816, 2.1)	0.102212	0.465042	No	N/A	N/A
ENSG00000279073.3_6	AL807752.6	1.04717	(0.754, 1.45)	0.783787	0.917203	No	N/A	1.22385	(0.848, 3.37)	0.282902	0.648502	No	N/A	N/A
ENSG00000257341.5_8	AL928654.3	1.21498	(0.815, 1.81)	0.341635	0.657926	No	N/A	1.15491	(0.759, 3.39)	0.50241	0.795212	No	N/A	N/A
ENSG00000259984.1_5	AL928711.1	0.840735	(0.717, 0.986)	0.0353734	0.260135	No	N/A	0.865012	(0.733, 2.15)	0.0891832	0.442406	No	N/A	N/A
ENSG00000231181.1_5	AL954705.1	0.929206	(0.799, 1.08)	0.344575	0.66105	No	N/A	0.895325	(0.755, 2.21)	0.205976	0.580519	No	N/A	N/A
ENSG00000148218.16_4	ALAD	1.03147	(0.844, 1.26)	0.76329	0.907267	No	N/A	1.03259	(0.898, 2.35)	0.652956	0.874817	No	N/A	N/A
ENSG00000023330.15_3	ALAS1	0.931944	(0.747, 1.16)	0.534142	0.787792	No	N/A	0.903911	(0.736, 2.3)	0.336605	0.689706	No	N/A	N/A
ENSG00000170017.12_5	ALCAM	1.07395	(0.874, 1.32)	0.498619	0.767422	No	N/A	1.12237	(0.899, 2.72)	0.311441	0.669281	No	N/A	N/A
ENSG00000161618.10_4	ALDH16A1	1.02206	(0.913, 1.14)	0.705896	0.881245	No	N/A	1.01467	(0.892, 2.3)	0.824612	0.946768	No	N/A	N/A
ENSG00000059573.9_3	ALDH18A1	0.92867	(0.748, 1.15)	0.505204	0.771988	No	N/A	0.989226	(0.8, 2.45)	0.920526	0.975747	No	N/A	N/A
ENSG00000165092.13_4	ALDH1A1	0.849368	(0.575, 1.25)	0.414289	0.711499	No	N/A	0.712744	(0.473, 2.47)	0.108439	0.475106	No	N/A	N/A
ENSG00000111275.13_4	ALDH2	0.973546	(0.717, 1.32)	0.864123	0.95213	No	N/A	0.809867	(0.583, 2.43)	0.210765	0.585307	No	N/A	N/A
ENSG00000072210.18_5	ALDH3A2	1.26113	(1.01, 1.57)	0.04111	0.276681	No	N/A	1.31727	(1.04, 3.16)	0.0253418	0.303412	No	N/A	N/A
ENSG00000006534.16_4	ALDH3B1	1.31786	(0.985, 1.76)	0.0663315	0.337279	No	N/A	1.28214	(0.95, 3.28)	0.108033	0.4748	No	N/A	N/A
ENSG00000159423.17_5	ALDH4A1	1.01149	(0.852, 1.2)	0.896573	0.965569	No	N/A	0.994755	(0.826, 2.4)	0.955943	0.98707	No	N/A	N/A
ENSG00000112294.12_3	ALDH5A1	0.858151	(0.691, 1.07)	0.16906	0.484966	No	N/A	0.904742	(0.75, 2.26)	0.297494	0.659175	No	N/A	N/A
ENSG00000119711.12_3	ALDH6A1	0.974119	(0.857, 1.11)	0.689241	0.872793	No	N/A	1.00766	(0.883, 2.3)	0.910406	0.973179	No	N/A	N/A
ENSG00000143149.12_2	ALDH9A1	1.12139	(1.02, 1.24)	0.0231513	0.220595	No	N/A	1.13496	(1.02, 2.45)	0.0232337	0.295382	No	N/A	N/A
ENSG00000149925.20_7	ALDOA	1.02026	(0.91, 1.14)	0.731	0.891003	No	N/A	1.00776	(0.912, 2.22)	0.880312	0.962921	No	N/A	N/A
ENSG00000109107.14_5	ALDOC	1.16424	(0.921, 1.47)	0.207235	0.529229	No	N/A	1.21308	(0.943, 2.98)	0.135895	0.50714	No	N/A	N/A
ENSG00000033011.12_5	ALG1	1.09041	(0.959, 1.24)	0.18876	0.508754	No	N/A	1.10526	(0.956, 2.49)	0.179229	0.553819	No	N/A	N/A
ENSG00000139133.7_3	ALG10	0.93527	(0.849, 1.03)	0.177219	0.49392	No	N/A	1.0058	(0.91, 2.22)	0.909728	0.972883	No	N/A	N/A
ENSG00000253710.4_5	ALG11	0.937224	(0.852, 1.03)	0.184247	0.503709	No	N/A	0.959819	(0.881, 2.12)	0.351968	0.700751	No	N/A	N/A
ENSG00000182858.14_5	ALG12	0.964236	(0.899, 1.03)	0.307063	0.631186	No	N/A	0.977036	(0.897, 2.14)	0.593358	0.842421	No	N/A	N/A
ENSG00000101901.11_4	ALG13	0.837267	(0.749, 0.936)	0.00228971	0.0923174	No	N/A	0.880347	(0.788, 2.06)	0.0258905	0.303971	No	N/A	N/A
ENSG00000119523.10_3	ALG2	0.913724	(0.778, 1.07)	0.272859	0.599474	No	N/A	0.888772	(0.759, 2.17)	0.145094	0.515538	No	N/A	N/A
ENSG00000214160.9_2	ALG3	1.06755	(0.931, 1.22)	0.352635	0.665569	No	N/A	1.09783	(0.94, 2.5)	0.240875	0.608985	No	N/A	N/A
ENSG00000120697.9_4	ALG5	1.0745	(0.977, 1.18)	0.142738	0.453111	No	N/A	1.08149	(0.981, 2.33)	0.119992	0.488499	No	N/A	N/A
ENSG00000159063.13_4	ALG8	0.996121	(0.858, 1.16)	0.959383	0.987904	No	N/A	1.01845	(0.874, 2.36)	0.814711	0.942328	No	N/A	N/A
ENSG00000086848.15_5	ALG9	0.995865	(0.923, 1.08)	0.915684	0.973182	No	N/A	1.02312	(0.953, 2.18)	0.532111	0.809824	No	N/A	N/A
ENSG00000100601.10_4	ALKBH1	1.06762	(0.966, 1.18)	0.203048	0.524736	No	N/A	1.12133	(1.01, 2.41)	0.0332737	0.325698	No	N/A	N/A
ENSG00000189046.11_4	ALKBH2	1.0307	(0.912, 1.16)	0.628597	0.842766	No	N/A	1.05941	(0.94, 2.35)	0.346914	0.697009	No	N/A	N/A
ENSG00000166199.13_4	ALKBH3	1.02246	(0.911, 1.15)	0.706832	0.881712	No	N/A	1.05065	(0.935, 2.33)	0.409294	0.738119	No	N/A	N/A
ENSG00000160993.4_3	ALKBH4	1.02243	(0.918, 1.14)	0.688123	0.871993	No	N/A	1.02316	(0.912, 2.28)	0.697507	0.893122	No	N/A	N/A
ENSG00000091542.9_3	ALKBH5	1.00318	(0.912, 1.1)	0.947913	0.984168	No	N/A	0.988672	(0.886, 2.21)	0.839428	0.949032	No	N/A	N/A
ENSG00000125652.8_3	ALKBH7	0.975285	(0.858, 1.11)	0.70233	0.879842	No	N/A	0.974628	(0.857, 2.23)	0.695645	0.892854	No	N/A	N/A
ENSG00000137760.14_3	ALKBH8	1.02693	(0.926, 1.14)	0.61647	0.834945	No	N/A	1.05793	(0.952, 2.31)	0.298306	0.659576	No	N/A	N/A
ENSG00000116127.18_5	ALMS1	1.01137	(0.917, 1.12)	0.821908	0.932783	No	N/A	1.0193	(0.926, 2.23)	0.69712	0.893122	No	N/A	N/A
ENSG00000012779.11_3	ALOX5	1.35207	(0.906, 2.02)	0.143002	0.453519	No	N/A	0.984884	(0.696, 2.8)	0.931527	0.979687	No	N/A	N/A
ENSG00000132965.9_2	ALOX5AP	1.32339	(0.905, 1.93)	0.151342	0.463753	No	N/A	1.27858	(0.882, 3.52)	0.198311	0.572777	No	N/A	N/A
ENSG00000073331.18_5	ALPK1	0.957395	(0.852, 1.08)	0.467265	0.750743	No	N/A	0.988534	(0.889, 2.21)	0.831431	0.947584	No	N/A	N/A
ENSG00000003393.15_5	ALS2	0.836669	(0.665, 1.05)	0.131734	0.438218	No	N/A	0.879264	(0.689, 2.35)	0.303744	0.663344	No	N/A	N/A
ENSG00000178038.17_3	ALS2CL	0.941974	(0.763, 1.16)	0.579825	0.816792	No	N/A	0.975637	(0.77, 2.49)	0.838588	0.949032	No	N/A	N/A
ENSG00000183684.7_2	ALYREF	1.02883	(0.914, 1.16)	0.639439	0.848279	No	N/A	1.05558	(0.927, 2.37)	0.415487	0.742241	No	N/A	N/A
ENSG00000110497.14_6	AMBRA1	0.955833	(0.865, 1.06)	0.37965	0.68449	No	N/A	0.961988	(0.871, 2.15)	0.444286	0.760842	No	N/A	N/A
ENSG00000123505.16_5	AMD1	0.897542	(0.782, 1.03)	0.128185	0.433353	No	N/A	0.98694	(0.859, 2.28)	0.853097	0.955052	No	N/A	N/A
ENSG00000162066.15_4	AMDHD2	0.963055	(0.86, 1.08)	0.5149	0.776562	No	N/A	0.92203	(0.823, 2.12)	0.163052	0.538757	No	N/A	N/A
ENSG00000184675.11_5	AMER1	0.951483	(0.856, 1.06)	0.361366	0.672239	No	N/A	0.968685	(0.876, 2.16)	0.5357	0.811494	No	N/A	N/A
ENSG00000159461.15_5	AMFR	0.975299	(0.882, 1.08)	0.626254	0.841082	No	N/A	0.949449	(0.861, 2.13)	0.303772	0.663344	No	N/A	N/A
ENSG00000176020.8_3	AMIGO3	1.0046	(0.875, 1.15)	0.948451	0.984407	No	N/A	0.992703	(0.85, 2.32)	0.926548	0.978521	No	N/A	N/A
ENSG00000101935.10_4	AMMECR1	1.01656	(0.843, 1.23)	0.863726	0.952114	No	N/A	1.07142	(0.946, 2.38)	0.281249	0.647016	No	N/A	N/A
ENSG00000144233.9_2	AMMECR1L	0.932897	(0.84, 1.04)	0.196345	0.517548	No	N/A	0.957986	(0.862, 2.16)	0.425568	0.749967	No	N/A	N/A
ENSG00000166126.10_5	AMN	0.777123	(0.631, 0.957)	0.0199015	0.206105	No	N/A	0.799435	(0.627, 2.22)	0.0738485	0.416881	No	N/A	N/A
ENSG00000166025.18_4	AMOTL1	1.30908	(1.01, 1.7)	0.0473607	0.293025	No	N/A	1.3761	(1.04, 3.45)	0.0300675	0.313005	No	N/A	N/A
ENSG00000116337.17_7	AMPD2	0.877074	(0.754, 1.02)	0.0921883	0.38303	No	N/A	0.901303	(0.774, 2.17)	0.182515	0.5582	No	N/A	N/A
ENSG00000133805.15_4	AMPD3	0.984275	(0.798, 1.21)	0.882441	0.959581	No	N/A	1.04225	(0.838, 2.56)	0.710846	0.899425	No	N/A	N/A
ENSG00000196704.12_6	AMZ2	1.05508	(0.932, 1.19)	0.398697	0.700812	No	N/A	1.06887	(0.941, 2.38)	0.307238	0.667069	No	N/A	N/A
ENSG00000214174.8_3	AMZ2P1	1.17485	(1.03, 1.33)	0.0145005	0.180962	No	N/A	1.21416	(1.07, 2.64)	0.00423145	0.179678	No	N/A	N/A
ENSG00000153107.13_4	ANAPC1	0.975576	(0.867, 1.1)	0.681679	0.869362	No	N/A	0.986542	(0.884, 2.21)	0.810169	0.940334	No	N/A	N/A
ENSG00000141552.17_4	ANAPC11	1.04948	(0.955, 1.15)	0.319365	0.640181	No	N/A	1.06142	(0.954, 2.32)	0.274885	0.640384	No	N/A	N/A
ENSG00000129055.12_2	ANAPC13	1.11599	(0.987, 1.26)	0.0835267	0.368152	No	N/A	1.13453	(0.994, 2.51)	0.0644383	0.397829	No	N/A	N/A
ENSG00000110200.8_5	ANAPC15	0.958774	(0.878, 1.05)	0.349897	0.664651	No	N/A	0.975759	(0.889, 2.16)	0.605927	0.84798	No	N/A	N/A
ENSG00000166295.9_3	ANAPC16	1.08422	(0.957, 1.23)	0.205536	0.527901	No	N/A	1.08684	(0.938, 2.46)	0.27121	0.63827	No	N/A	N/A
ENSG00000176248.9_3	ANAPC2	0.937439	(0.843, 1.04)	0.234016	0.559444	No	N/A	0.973992	(0.87, 2.2)	0.64947	0.872897	No	N/A	N/A
ENSG00000053900.10_2	ANAPC4	0.979371	(0.89, 1.08)	0.669709	0.863849	No	N/A	1.02569	(0.929, 2.25)	0.616618	0.85519	No	N/A	N/A
ENSG00000089053.13_3	ANAPC5	0.912355	(0.813, 1.02)	0.12107	0.423701	No	N/A	0.937162	(0.831, 2.16)	0.291788	0.655922	No	N/A	N/A
ENSG00000196510.12_6	ANAPC7	0.959517	(0.868, 1.06)	0.42237	0.716677	No	N/A	1.00046	(0.91, 2.2)	0.99247	0.998117	No	N/A	N/A
ENSG00000013523.9_4	ANGEL1	1.02438	(0.897, 1.17)	0.723869	0.887892	No	N/A	1.0262	(0.895, 2.34)	0.712166	0.900278	No	N/A	N/A
ENSG00000174606.14_4	ANGEL2	0.94208	(0.853, 1.04)	0.242782	0.567532	No	N/A	0.974889	(0.886, 2.16)	0.603604	0.847118	No	N/A	N/A
ENSG00000154188.10_4	ANGPT1	0.808441	(0.542, 1.21)	0.300583	0.624995	No	N/A	0.884536	(0.581, 2.81)	0.568651	0.828638	No	N/A	N/A
ENSG00000130812.10_2	ANGPTL6	0.805629	(0.653, 0.994)	0.0464007	0.290039	No	N/A	0.830838	(0.673, 2.2)	0.0887324	0.441865	No	N/A	N/A
ENSG00000029534.20_7	ANK1	0.791702	(0.488, 1.28)	0.346466	0.662656	No	N/A	1.01764	(0.81, 2.54)	0.880683	0.962931	No	N/A	N/A
ENSG00000185722.18_5	ANKFY1	1.06722	(0.944, 1.21)	0.299267	0.623938	No	N/A	1.06487	(0.948, 2.35)	0.292478	0.656425	No	N/A	N/A
ENSG00000154122.14_5	ANKH	1.05828	(0.834, 1.34)	0.641405	0.849539	No	N/A	1.14967	(0.914, 2.79)	0.236535	0.606923	No	N/A	N/A
ENSG00000131503.21_3	ANKHD1	0.951372	(0.87, 1.04)	0.276124	0.602231	No	N/A	0.971312	(0.88, 2.16)	0.563903	0.826464	No	N/A	N/A
ENSG00000254996.5_4	ANKHD1-EIF4EBP3	0.954778	(0.874, 1.04)	0.30488	0.628352	No	N/A	0.974554	(0.886, 2.16)	0.599299	0.844719	No	N/A	N/A
ENSG00000001629.10_4	ANKIB1	1.04846	(0.935, 1.18)	0.419922	0.715676	No	N/A	1.05505	(0.942, 2.33)	0.355805	0.703585	No	N/A	N/A
ENSG00000160117.15_5	ANKLE1	1.05995	(0.807, 1.39)	0.676413	0.866879	No	N/A	1.16037	(0.912, 2.84)	0.229218	0.601164	No	N/A	N/A
ENSG00000176915.15_3	ANKLE2	0.864122	(0.786, 0.949)	0.00306602	0.100668	No	N/A	0.914275	(0.837, 2.06)	0.0494572	0.372235	No	N/A	N/A
ENSG00000144504.15_4	ANKMY1	1.01593	(0.912, 1.13)	0.774489	0.913061	No	N/A	1.0587	(0.95, 2.32)	0.302697	0.662826	No	N/A	N/A
ENSG00000106524.9_3	ANKMY2	0.902318	(0.791, 1.03)	0.130028	0.43501	No	N/A	0.936467	(0.819, 2.19)	0.340333	0.692316	No	N/A	N/A
ENSG00000164331.10_4	ANKRA2	0.96509	(0.872, 1.07)	0.494553	0.76577	No	N/A	0.990327	(0.9, 2.19)	0.843266	0.950643	No	N/A	N/A
ENSG00000088448.14_4	ANKRD10	0.907548	(0.819, 1.01)	0.0666415	0.337424	No	N/A	0.962902	(0.862, 2.18)	0.505351	0.796042	No	N/A	N/A
ENSG00000229152.2_6	ANKRD10-IT1	0.827669	(0.706, 0.97)	0.0213371	0.21266	No	N/A	0.909296	(0.745, 2.29)	0.35179	0.700688	No	N/A	N/A
ENSG00000167522.16_7	ANKRD11	0.993501	(0.895, 1.1)	0.902778	0.967681	No	N/A	0.998498	(0.897, 2.22)	0.978197	0.993609	No	N/A	N/A
ENSG00000101745.17_4	ANKRD12	0.944923	(0.86, 1.04)	0.241911	0.566447	No	N/A	0.944488	(0.846, 2.15)	0.311062	0.669281	No	N/A	N/A
ENSG00000076513.16_3	ANKRD13A	1.11916	(1.04, 1.2)	0.00224497	0.091395	No	N/A	1.1244	(1.04, 2.36)	0.00533612	0.191894	No	N/A	N/A
ENSG00000198720.13_4	ANKRD13B	1.03234	(0.848, 1.26)	0.751387	0.902215	No	N/A	1.16251	(0.935, 2.78)	0.179233	0.553819	No	N/A	N/A
ENSG00000118454.13_3	ANKRD13C	1.05207	(0.978, 1.13)	0.177793	0.494641	No	N/A	1.06715	(0.995, 2.25)	0.0737066	0.416685	No	N/A	N/A
ENSG00000172932.14_4	ANKRD13D	0.971946	(0.82, 1.15)	0.743221	0.897722	No	N/A	1.02806	(0.871, 2.41)	0.744318	0.914983	No	N/A	N/A
ENSG00000134461.16_4	ANKRD16	1.04582	(0.935, 1.17)	0.433838	0.726092	No	N/A	1.09379	(0.972, 2.4)	0.139324	0.510068	No	N/A	N/A
ENSG00000132466.18_5	ANKRD17	1.03746	(0.935, 1.15)	0.490209	0.7639	No	N/A	1.06616	(0.967, 2.31)	0.201255	0.575493	No	N/A	N/A
ENSG00000107890.16_2	ANKRD26	0.997843	(0.903, 1.1)	0.966238	0.989594	No	N/A	1.03156	(0.93, 2.27)	0.559591	0.824318	No	N/A	N/A
ENSG00000105186.16_4	ANKRD27	0.993482	(0.811, 1.22)	0.949684	0.98499	No	N/A	1.01549	(0.825, 2.49)	0.884799	0.964122	No	N/A	N/A
ENSG00000206560.11_3	ANKRD28	0.842819	(0.673, 1.06)	0.140683	0.450466	No	N/A	0.96762	(0.781, 2.42)	0.764045	0.923497	No	N/A	N/A
ENSG00000163046.15_3	ANKRD30BL	1.02594	(0.823, 1.28)	0.820387	0.932201	No	N/A	0.673774	(0.473, 2.27)	0.0309784	0.316429	No	N/A	N/A
ENSG00000164236.12_3	ANKRD33B	0.805176	(0.621, 1.04)	0.104414	0.400685	No	N/A	0.821871	(0.626, 2.32)	0.160674	0.534402	No	N/A	N/A
ENSG00000135976.19_6	ANKRD36	0.82271	(0.712, 0.951)	0.00986313	0.154747	No	N/A	0.896198	(0.769, 2.17)	0.164546	0.54082	No	N/A	N/A
ENSG00000196912.12_3	ANKRD36B	0.841272	(0.729, 0.971)	0.0206043	0.209664	No	N/A	0.929691	(0.809, 2.19)	0.307932	0.667069	No	N/A	N/A
ENSG00000174501.14_3	ANKRD36C	0.833075	(0.711, 0.976)	0.0264614	0.232485	No	N/A	0.910308	(0.769, 2.22)	0.27679	0.642004	No	N/A	N/A
ENSG00000154945.7_3	ANKRD40	1.12502	(1.02, 1.24)	0.0157673	0.186511	No	N/A	1.15476	(1.05, 2.44)	0.00265134	0.15756	No	N/A	N/A
ENSG00000137494.13_4	ANKRD42	0.900857	(0.788, 1.03)	0.128355	0.433377	No	N/A	0.865121	(0.742, 2.12)	0.0668452	0.405	No	N/A	N/A
ENSG00000065413.20_5	ANKRD44	1.14984	(0.989, 1.34)	0.0733229	0.351855	No	N/A	1.11207	(0.95, 2.53)	0.188877	0.564679	No	N/A	N/A
ENSG00000236977.1_6	ANKRD44-IT1	0.814973	(0.647, 1.03)	0.0850357	0.370402	No	N/A	0.816683	(0.628, 2.29)	0.135267	0.506455	No	N/A	N/A
ENSG00000168876.9_4	ANKRD49	0.895191	(0.792, 1.01)	0.0795678	0.3628	No	N/A	0.947512	(0.833, 2.19)	0.412473	0.739759	No	N/A	N/A
ENSG00000151458.12_3	ANKRD50	1.04628	(0.88, 1.24)	0.609192	0.830516	No	N/A	1.06359	(0.888, 2.5)	0.505542	0.796056	No	N/A	N/A
ENSG00000139645.10_3	ANKRD52	0.912519	(0.806, 1.03)	0.150698	0.463105	No	N/A	0.940795	(0.836, 2.16)	0.312913	0.670015	No	N/A	N/A
ENSG00000100124.15_4	ANKRD54	0.88797	(0.792, 0.996)	0.0449079	0.285463	No	N/A	0.940217	(0.841, 2.14)	0.279598	0.645206	No	N/A	N/A
ENSG00000064999.15_6	ANKS1A	1.11113	(0.97, 1.27)	0.132049	0.438487	No	N/A	1.11432	(0.976, 2.47)	0.112115	0.479832	No	N/A	N/A
ENSG00000165138.18_3	ANKS6	0.961461	(0.795, 1.16)	0.686339	0.871621	No	N/A	1.04099	(0.837, 2.56)	0.71912	0.902987	No	N/A	N/A
ENSG00000163516.13_3	ANKZF1	1.07568	(0.921, 1.26)	0.358229	0.670423	No	N/A	1.1468	(0.998, 2.54)	0.0567291	0.38687	No	N/A	N/A
ENSG00000011426.11_6	ANLN	1.18669	(0.921, 1.53)	0.188059	0.508315	No	N/A	1.26185	(1, 3.02)	0.0501816	0.374413	No	N/A	N/A
ENSG00000160746.12_5	ANO10	0.885811	(0.764, 1.03)	0.111714	0.409704	No	N/A	0.874519	(0.754, 2.13)	0.0791126	0.424127	No	N/A	N/A
ENSG00000177119.16_5	ANO6	1.13957	(0.979, 1.33)	0.095788	0.388945	No	N/A	1.07716	(0.928, 2.45)	0.331408	0.685279	No	N/A	N/A
ENSG00000074855.11_4	ANO8	1.01656	(0.849, 1.22)	0.858061	0.948953	No	N/A	0.98145	(0.802, 2.42)	0.85647	0.955588	No	N/A	N/A
ENSG00000140350.15_4	ANP32A	1.10847	(1.01, 1.22)	0.0372522	0.265006	No	N/A	1.15669	(1.04, 2.48)	0.00910796	0.221518	No	N/A	N/A
ENSG00000136938.9_3	ANP32B	1.0456	(0.927, 1.18)	0.471508	0.752959	No	N/A	1.12385	(0.992, 2.47)	0.0708137	0.41345	No	N/A	N/A
ENSG00000143401.15_6	ANP32E	1.10868	(0.972, 1.26)	0.127443	0.432704	No	N/A	1.20183	(1.04, 2.66)	0.0151966	0.255184	No	N/A	N/A
ENSG00000166825.14_5	ANPEP	0.966125	(0.659, 1.42)	0.860437	0.950555	No	N/A	1.12486	(0.758, 3.24)	0.560203	0.824707	No	N/A	N/A
ENSG00000163297.17_3	ANTXR2	1.10186	(0.908, 1.34)	0.328785	0.646282	No	N/A	1.15179	(0.96, 2.66)	0.13106	0.501331	No	N/A	N/A
ENSG00000135046.14_4	ANXA1	1.03686	(0.705, 1.52)	0.854317	0.947174	No	N/A	1.05899	(0.693, 3.18)	0.791637	0.933475	No	N/A	N/A
ENSG00000122359.18_5	ANXA11	1.06591	(0.974, 1.17)	0.166764	0.482556	No	N/A	1.05685	(0.965, 2.28)	0.235691	0.606842	No	N/A	N/A
ENSG00000182718.16_7	ANXA2	1.63447	(1.12, 2.38)	0.0117363	0.166498	No	N/A	1.55356	(1.06, 4.3)	0.0256558	0.303412	No	N/A	N/A
ENSG00000177721.4_3	ANXA2R	0.851519	(0.696, 1.04)	0.122447	0.426254	No	N/A	0.93809	(0.734, 2.45)	0.611362	0.851458	No	N/A	N/A
ENSG00000196975.16_3	ANXA4	1.06208	(0.923, 1.22)	0.401207	0.701147	No	N/A	1.0775	(0.932, 2.44)	0.317173	0.674188	No	N/A	N/A
ENSG00000164111.15_3	ANXA5	1.7476	(1.08, 2.84)	0.0263971	0.232485	No	N/A	1.74992	(1.05, 5.61)	0.0349227	0.329493	No	N/A	N/A
ENSG00000197043.14_3	ANXA6	1.006	(0.762, 1.33)	0.966466	0.989594	No	N/A	0.994079	(0.737, 2.68)	0.968989	0.990986	No	N/A	N/A
ENSG00000138279.16_5	ANXA7	0.936068	(0.862, 1.02)	0.119079	0.42046	No	N/A	0.928858	(0.852, 2.08)	0.0979308	0.455835	No	N/A	N/A
ENSG00000136250.11_5	AOAH	1.46636	(1.01, 2.13)	0.0467078	0.290952	No	N/A	1.25963	(0.903, 3.34)	0.177525	0.55251	No	N/A	N/A
ENSG00000243478.9_4	AOX2P	1.21387	(0.837, 1.76)	0.310035	0.632912	No	N/A	1.39068	(0.916, 3.98)	0.124586	0.493112	No	N/A	N/A
ENSG00000244301.6_3	AOX3P	1.13036	(0.904, 1.41)	0.285487	0.611081	No	N/A	1.26805	(0.981, 3.11)	0.0729722	0.41663	No	N/A	N/A
ENSG00000284084.1_4	AOX3P-AOX2P	1.25611	(0.872, 1.81)	0.223885	0.548052	No	N/A	1.42889	(0.96, 4.01)	0.0820759	0.429157	No	N/A	N/A
ENSG00000273271.1_6	AP000254.1	0.893342	(0.788, 1.01)	0.0825515	0.367163	No	N/A	0.94003	(0.823, 2.19)	0.362849	0.707528	No	N/A	N/A
ENSG00000249624.9_6	AP000295.1	1.2639	(1.1, 1.45)	0.0014487	0.0744477	No	N/A	1.2265	(1.05, 2.72)	0.00985622	0.223485	No	N/A	N/A
ENSG00000249209.2_6	AP000311.1	1.01578	(0.93, 1.11)	0.729261	0.890207	No	N/A	1.02823	(0.932, 2.25)	0.581807	0.834834	No	N/A	N/A
ENSG00000272657.1_7	AP000317.2	1.178	(1.02, 1.36)	0.0296353	0.243481	No	N/A	1.19045	(1.02, 2.66)	0.0281815	0.310534	No	N/A	N/A
ENSG00000234353.2_5	AP000346.2	0.903693	(0.791, 1.03)	0.137724	0.446322	No	N/A	0.948973	(0.83, 2.21)	0.445805	0.762042	No	N/A	N/A
ENSG00000272578.5_5	AP000347.1	0.840183	(0.743, 0.949)	0.00637215	0.13372	No	N/A	0.89694	(0.785, 2.13)	0.114265	0.482599	No	N/A	N/A
ENSG00000251357.4_6	AP000350.4	1.05549	(0.912, 1.22)	0.470043	0.751838	No	N/A	1.13698	(0.972, 2.57)	0.110998	0.477786	No	N/A	N/A
ENSG00000235231.3	AP000351.10	1.15838	(0.92, 1.46)	0.213459	0.535207	No	N/A	1.12225	(0.906, 2.7)	0.293476	0.65747	No	N/A	N/A
ENSG00000286224.1_1	AP000471.1	0.887434	(0.78, 1.01)	0.0716799	0.347159	No	N/A	0.945917	(0.83, 2.2)	0.408076	0.736964	No	N/A	N/A
ENSG00000207751.3_5	AP000553.1	1.00572	(0.916, 1.1)	0.904471	0.968172	No	N/A	1.01564	(0.924, 2.22)	0.748482	0.916435	No	N/A	N/A
ENSG00000219529.2_2	AP000580.1	0.872741	(0.77, 0.99)	0.0366811	0.263881	No	N/A	0.881036	(0.771, 2.1)	0.0652404	0.39961	No	N/A	N/A
ENSG00000285509.1_4	AP000646.1	1.13432	(1.01, 1.28)	0.0411823	0.276882	No	N/A	1.1488	(1.02, 2.49)	0.0195684	0.280532	No	N/A	N/A
ENSG00000228107.1_7	AP000692.1	0.88335	(0.766, 1.02)	0.0908342	0.380801	No	N/A	0.871955	(0.737, 2.16)	0.113159	0.481145	No	N/A	N/A
ENSG00000256100.1_6	AP000721.1	1.02833	(0.908, 1.16)	0.659821	0.859459	No	N/A	1.00548	(0.893, 2.26)	0.928265	0.979187	No	N/A	N/A
ENSG00000256448.5_6	AP000763.3	0.963694	(0.785, 1.18)	0.724293	0.887892	No	N/A	1.00328	(0.83, 2.42)	0.97305	0.992384	No	N/A	N/A
ENSG00000270117.1_6	AP000769.2	0.90113	(0.754, 1.08)	0.25486	0.579662	No	N/A	0.975896	(0.816, 2.35)	0.79049	0.933065	No	N/A	N/A
ENSG00000254662.1_6	AP000781.1	1.17687	(1.04, 1.33)	0.012151	0.168368	No	N/A	1.0525	(0.935, 2.34)	0.400242	0.731367	No	N/A	N/A
ENSG00000254979.5_8	AP000781.2	1.18313	(0.955, 1.47)	0.127782	0.433045	No	N/A	1.13342	(0.897, 2.77)	0.296247	0.658631	No	N/A	N/A
ENSG00000255893.1_7	AP000786.1	0.890798	(0.77, 1.03)	0.124072	0.428024	No	N/A	0.908124	(0.765, 2.23)	0.2722	0.638869	No	N/A	N/A
ENSG00000263884.1_6	AP000845.1	0.81558	(0.649, 1.03)	0.0842882	0.368945	No	N/A	0.905774	(0.724, 2.34)	0.388672	0.723832	No	N/A	N/A
ENSG00000241020.1_5	AP000873.1	0.894637	(0.779, 1.03)	0.118767	0.420077	No	N/A	0.904899	(0.776, 2.18)	0.204559	0.578343	No	N/A	N/A
ENSG00000247137.9_7	AP000873.2	0.917777	(0.833, 1.01)	0.0852052	0.370711	No	N/A	0.952088	(0.84, 2.19)	0.443261	0.76024	No	N/A	N/A
ENSG00000288061.1_1	AP000926.2	0.999091	(0.888, 1.12)	0.987942	0.994949	No	N/A	1.058	(0.951, 2.32)	0.301628	0.662083	No	N/A	N/A
ENSG00000234268.1_5	AP000936.3	0.830756	(0.731, 0.944)	0.00534511	0.124153	No	N/A	0.737642	(0.623, 1.98)	0.000661975	0.095408	No	N/A	N/A
ENSG00000280167.1_6	AP000943.4	0.956792	(0.78, 1.17)	0.67303	0.865107	No	N/A	0.958732	(0.779, 2.39)	0.691617	0.89165	No	N/A	N/A
ENSG00000285816.1_1	AP000944.2	1.15694	(1.03, 1.3)	0.0141356	0.179399	No	N/A	1.18451	(1.04, 2.59)	0.0132758	0.243064	No	N/A	N/A
ENSG00000254612.2_5	AP001000.1	0.863582	(0.745, 1)	0.0556433	0.313549	No	N/A	0.89032	(0.771, 2.14)	0.11783	0.485053	No	N/A	N/A
ENSG00000264635.1_7	AP001020.2	0.80815	(0.674, 0.968)	0.0231127	0.220595	No	N/A	0.85206	(0.688, 2.24)	0.146712	0.518349	No	N/A	N/A
ENSG00000241728.5_7	AP001062.3	0.864745	(0.784, 0.954)	0.00469687	0.116669	No	N/A	0.907599	(0.822, 2.07)	0.0569813	0.387467	No	N/A	N/A
ENSG00000243779.1_5	AP001086.1	0.987568	(0.876, 1.11)	0.837819	0.940457	No	N/A	0.914144	(0.819, 2.1)	0.114309	0.482599	No	N/A	N/A
ENSG00000256690.1_6	AP001160.1	1.03393	(0.893, 1.2)	0.657587	0.857802	No	N/A	1.01918	(0.879, 2.35)	0.801656	0.938535	No	N/A	N/A
ENSG00000269176.2_7	AP001160.3	0.994969	(0.874, 1.13)	0.939554	0.980938	No	N/A	0.987892	(0.871, 2.25)	0.85039	0.954577	No	N/A	N/A
ENSG00000269463.1_7	AP001160.4	0.820692	(0.702, 0.959)	0.0147083	0.181675	No	N/A	0.781553	(0.659, 2.04)	0.00571739	0.193059	No	N/A	N/A
ENSG00000264991.1	AP001205.1	0.861958	(0.707, 1.05)	0.146211	0.456055	No	N/A	0.96747	(0.743, 2.55)	0.806488	0.939527	No	N/A	N/A
ENSG00000175827.2	AP001266.1	0.894884	(0.699, 1.15)	0.381832	0.686009	No	N/A	0.893077	(0.708, 2.34)	0.341326	0.692804	No	N/A	N/A
ENSG00000285827.1_1	AP001267.5	0.92964	(0.865, 0.999)	0.0505699	0.300826	No	N/A	0.9557	(0.876, 2.12)	0.308373	0.667262	No	N/A	N/A
ENSG00000273141.1_6	AP001269.4	0.913851	(0.773, 1.08)	0.295245	0.620758	No	N/A	0.950396	(0.815, 2.25)	0.517205	0.802033	No	N/A	N/A
ENSG00000284057.1_4	AP001273.2	0.891025	(0.791, 1)	0.0605602	0.327171	No	N/A	0.924142	(0.826, 2.12)	0.170862	0.548035	No	N/A	N/A
ENSG00000270116.1_4	AP001429.1	0.9539	(0.776, 1.17)	0.655509	0.856905	No	N/A	0.981601	(0.794, 2.44)	0.864502	0.958358	No	N/A	N/A
ENSG00000273210.1_5	AP001437.1	0.862701	(0.734, 1.01)	0.0764177	0.358184	No	N/A	0.960383	(0.821, 2.27)	0.61335	0.852595	No	N/A	N/A
ENSG00000286264.1_1	AP001453.5	1.06842	(0.964, 1.18)	0.212056	0.533394	No	N/A	1.06513	(0.944, 2.36)	0.307856	0.667069	No	N/A	N/A
ENSG00000255432.1_6	AP001458.2	1.01204	(0.883, 1.16)	0.863281	0.952038	No	N/A	1.05605	(0.918, 2.39)	0.447673	0.762707	No	N/A	N/A
ENSG00000225218.1_6	AP001628.1	0.899755	(0.742, 1.09)	0.286123	0.611712	No	N/A	0.965531	(0.797, 2.37)	0.721171	0.904256	No	N/A	N/A
ENSG00000258529.5_6	AP001781.2	1.04482	(0.972, 1.12)	0.240523	0.565701	No	N/A	1.0758	(1, 2.26)	0.04804	0.368927	No	N/A	N/A
ENSG00000254531.1_6	AP001816.1	1.08091	(0.95, 1.23)	0.240392	0.565701	No	N/A	1.14957	(0.996, 2.56)	0.0590025	0.390001	No	N/A	N/A
ENSG00000254694.1_7	AP001893.1	0.920732	(0.781, 1.09)	0.326944	0.644919	No	N/A	0.962302	(0.821, 2.28)	0.636022	0.865151	No	N/A	N/A
ENSG00000254732.1_6	AP001931.1	1.07752	(0.962, 1.21)	0.200342	0.521687	No	N/A	1.07021	(0.958, 2.34)	0.231434	0.603379	No	N/A	N/A
ENSG00000279117.1_5	AP001972.5	0.82737	(0.688, 0.995)	0.0464501	0.290203	No	N/A	0.866073	(0.735, 2.15)	0.0892614	0.442406	No	N/A	N/A
ENSG00000255135.4_6	AP002360.1	0.935498	(0.818, 1.07)	0.33323	0.650112	No	N/A	0.954297	(0.835, 2.22)	0.49483	0.790514	No	N/A	N/A
ENSG00000255663.1_6	AP002373.1	0.938365	(0.847, 1.04)	0.228996	0.553573	No	N/A	0.907027	(0.832, 2.04)	0.0285088	0.312338	No	N/A	N/A
ENSG00000254682.1_7	AP002387.2	1.00725	(0.863, 1.18)	0.927376	0.977255	No	N/A	1.113	(0.914, 2.63)	0.290471	0.654958	No	N/A	N/A
ENSG00000256349.1_6	AP002748.4	0.94367	(0.863, 1.03)	0.208325	0.530071	No	N/A	0.963584	(0.883, 2.13)	0.407293	0.736387	No	N/A	N/A
ENSG00000260401.1_6	AP002761.4	1.02518	(0.802, 1.31)	0.842735	0.942627	No	N/A	1.03725	(0.83, 2.56)	0.747961	0.916235	No	N/A	N/A
ENSG00000255031.5_7	AP002807.1	0.997947	(0.81, 1.23)	0.984667	0.993759	No	N/A	0.945595	(0.807, 2.26)	0.491839	0.788944	No	N/A	N/A
ENSG00000255292.8_5	AP002884.3	1.11905	(1.01, 1.23)	0.0273204	0.233996	No	N/A	1.1003	(0.979, 2.41)	0.111432	0.478019	No	N/A	N/A
ENSG00000287654.1_1	AP002982.2	0.90742	(0.786, 1.05)	0.189558	0.509249	No	N/A	1.02138	(0.877, 2.36)	0.786025	0.930899	No	N/A	N/A
ENSG00000255508.7_6	AP002990.1	0.954177	(0.863, 1.06)	0.364762	0.674502	No	N/A	0.986294	(0.887, 2.2)	0.799094	0.938059	No	N/A	N/A
ENSG00000254614.2_6	AP003068.2	0.906906	(0.786, 1.05)	0.185797	0.505758	No	N/A	0.97999	(0.835, 2.32)	0.805579	0.939527	No	N/A	N/A
ENSG00000287725.1_1	AP003071.5	0.989344	(0.883, 1.11)	0.853246	0.946523	No	N/A	0.993208	(0.886, 2.23)	0.907564	0.972562	No	N/A	N/A
ENSG00000254783.1_5	AP003084.1	0.974464	(0.876, 1.08)	0.634534	0.845708	No	N/A	1.0187	(0.922, 2.24)	0.716714	0.90275	No	N/A	N/A
ENSG00000256591.5_6	AP003108.2	0.945237	(0.892, 1)	0.0621824	0.330384	No	N/A	0.966671	(0.91, 2.08)	0.272148	0.638869	No	N/A	N/A
ENSG00000279632.1_6	AP003108.4	0.870545	(0.784, 0.966)	0.0105738	0.159485	No	N/A	0.916547	(0.817, 2.12)	0.14008	0.510532	No	N/A	N/A
ENSG00000288012.1_1	AP003307.1	1.02008	(0.915, 1.14)	0.721288	0.887734	No	N/A	0.967927	(0.863, 2.2)	0.580756	0.834356	No	N/A	N/A
ENSG00000255121.2_6	AP003392.4	1.0161	(0.87, 1.19)	0.840924	0.941706	No	N/A	1.03324	(0.88, 2.4)	0.690298	0.891133	No	N/A	N/A
ENSG00000256514.1_6	AP003419.1	1.08848	(0.964, 1.23)	0.174636	0.490429	No	N/A	1.08914	(0.948, 2.44)	0.231602	0.603454	No	N/A	N/A
ENSG00000255455.2_6	AP003486.1	0.875578	(0.787, 0.975)	0.016968	0.192515	No	N/A	0.899234	(0.806, 2.08)	0.0597836	0.391392	No	N/A	N/A
ENSG00000255847.5_6	AP003717.1	0.993977	(0.8, 1.23)	0.956565	0.98733	No	N/A	1.11381	(0.877, 2.75)	0.378418	0.715961	No	N/A	N/A
ENSG00000279491.1_5	AP003733.4	1.02618	(0.862, 1.22)	0.772635	0.91189	No	N/A	0.994288	(0.844, 2.35)	0.945498	0.98452	No	N/A	N/A
ENSG00000266405.3_5	AP005061.1	0.937937	(0.824, 1.07)	0.333854	0.650665	No	N/A	1.04482	(0.935, 2.31)	0.443122	0.76024	No	N/A	N/A
ENSG00000265257.5_7	AP005263.1	1.05859	(0.975, 1.15)	0.175801	0.492277	No	N/A	1.03471	(0.945, 2.24)	0.464163	0.770064	No	N/A	N/A
ENSG00000286816.1_1	AP005273.2	1.26182	(0.726, 2.19)	0.411296	0.70851	No	N/A	1.54129	(0.862, 5.21)	0.148164	0.519144	No	N/A	N/A
ENSG00000264235.6_6	AP005329.1	1.04398	(0.928, 1.17)	0.47448	0.754453	No	N/A	1.0366	(0.907, 2.35)	0.599911	0.844916	No	N/A	N/A
ENSG00000272688.1_6	AP005329.3	1.03776	(0.869, 1.24)	0.683542	0.870853	No	N/A	1.06203	(0.898, 2.47)	0.484484	0.783509	No	N/A	N/A
ENSG00000255097.1_7	AP006259.1	0.846145	(0.668, 1.07)	0.170509	0.486243	No	N/A	0.788212	(0.609, 2.23)	0.0736244	0.416685	No	N/A	N/A
ENSG00000255284.2_7	AP006621.3	0.951106	(0.845, 1.07)	0.408443	0.70709	No	N/A	1.02573	(0.906, 2.31)	0.689663	0.890871	No	N/A	N/A
ENSG00000138660.11_4	AP1AR	1.14306	(0.991, 1.32)	0.0700661	0.344592	No	N/A	1.18734	(1.02, 2.66)	0.0309893	0.316429	No	N/A	N/A
ENSG00000100280.16_3	AP1B1	1.1584	(0.983, 1.36)	0.0819903	0.36663	No	N/A	1.17288	(0.983, 2.69)	0.0793525	0.424127	No	N/A	N/A
ENSG00000166747.12_5	AP1G1	0.840386	(0.743, 0.951)	0.00684592	0.136792	No	N/A	0.834125	(0.727, 2.05)	0.011455	0.232794	No	N/A	N/A
ENSG00000213983.11_3	AP1G2	0.866036	(0.747, 1)	0.0596902	0.323586	No	N/A	0.922996	(0.803, 2.18)	0.263072	0.630527	No	N/A	N/A
ENSG00000072958.8_5	AP1M1	1.06946	(0.975, 1.17)	0.157809	0.472609	No	N/A	1.07985	(0.968, 2.36)	0.169828	0.54686	No	N/A	N/A
ENSG00000106367.15_5	AP1S1	1.02491	(0.839, 1.25)	0.810003	0.928055	No	N/A	1.05446	(0.854, 2.56)	0.622846	0.858654	No	N/A	N/A
ENSG00000182287.14_5	AP1S2	1.13337	(0.921, 1.39)	0.239814	0.565277	No	N/A	1.06957	(0.906, 2.48)	0.428131	0.751522	No	N/A	N/A
ENSG00000196961.12_2	AP2A1	1.10036	(0.99, 1.22)	0.0784905	0.359542	No	N/A	1.05337	(0.956, 2.29)	0.294683	0.657712	No	N/A	N/A
ENSG00000183020.13_6	AP2A2	1.05307	(0.918, 1.21)	0.460928	0.745812	No	N/A	1.03898	(0.892, 2.39)	0.624008	0.859261	No	N/A	N/A
ENSG00000006125.18_7	AP2B1	0.973942	(0.867, 1.09)	0.655807	0.857078	No	N/A	0.981274	(0.879, 2.2)	0.737057	0.912218	No	N/A	N/A
ENSG00000161203.13_4	AP2M1	1.05788	(0.963, 1.16)	0.245119	0.569512	No	N/A	1.06592	(0.961, 2.32)	0.231676	0.603454	No	N/A	N/A
ENSG00000042753.11_2	AP2S1	1.15514	(0.993, 1.34)	0.0648234	0.33359	No	N/A	1.10739	(0.964, 2.47)	0.152196	0.524547	No	N/A	N/A
ENSG00000132842.13_4	AP3B1	1.06369	(0.981, 1.15)	0.13604	0.443925	No	N/A	1.04107	(0.955, 2.24)	0.361648	0.706604	No	N/A	N/A
ENSG00000065000.18_6	AP3D1	1.07379	(1, 1.15)	0.0444694	0.284571	No	N/A	1.06093	(0.979, 2.26)	0.151936	0.524251	No	N/A	N/A
ENSG00000185009.12_2	AP3M1	0.970415	(0.893, 1.05)	0.47774	0.757059	No	N/A	0.987145	(0.913, 2.14)	0.745006	0.915042	No	N/A	N/A
ENSG00000070718.12_5	AP3M2	0.891881	(0.768, 1.04)	0.136338	0.444394	No	N/A	0.945983	(0.808, 2.25)	0.490428	0.787586	No	N/A	N/A
ENSG00000177879.16_3	AP3S1	0.994684	(0.894, 1.11)	0.92208	0.975199	No	N/A	1.02565	(0.92, 2.27)	0.649962	0.873145	No	N/A	N/A
ENSG00000157823.17_4	AP3S2	1.00597	(0.928, 1.09)	0.884784	0.960196	No	N/A	0.991534	(0.907, 2.17)	0.85287	0.955052	No	N/A	N/A
ENSG00000134262.13_3	AP4B1	0.988466	(0.883, 1.11)	0.840889	0.941706	No	N/A	1.05133	(0.942, 2.31)	0.374461	0.714232	No	N/A	N/A
ENSG00000081014.11_4	AP4E1	1.08205	(0.987, 1.19)	0.0949992	0.388244	No	N/A	1.06883	(0.967, 2.32)	0.197224	0.572215	No	N/A	N/A
ENSG00000221838.9_5	AP4M1	1.04791	(0.944, 1.16)	0.381076	0.685695	No	N/A	1.06802	(0.959, 2.33)	0.23185	0.603585	No	N/A	N/A
ENSG00000100478.14_6	AP4S1	0.915323	(0.825, 1.02)	0.0980081	0.391399	No	N/A	0.941348	(0.853, 2.12)	0.230191	0.602705	No	N/A	N/A
ENSG00000254470.2_2	AP5B1	0.903368	(0.699, 1.17)	0.440202	0.731474	No	N/A	0.889455	(0.697, 2.36)	0.349366	0.698742	No	N/A	N/A
ENSG00000053770.12_4	AP5M1	0.998939	(0.913, 1.09)	0.98159	0.992876	No	N/A	1.02099	(0.94, 2.2)	0.622951	0.858654	No	N/A	N/A
ENSG00000125843.11_4	AP5S1	0.884485	(0.795, 0.984)	0.0263223	0.232433	No	N/A	0.901968	(0.807, 2.09)	0.0733818	0.41663	No	N/A	N/A
ENSG00000242802.9_5	AP5Z1	0.85875	(0.75, 0.983)	0.0302022	0.244686	No	N/A	0.868088	(0.755, 2.1)	0.050232	0.374413	No	N/A	N/A
ENSG00000120868.13_4	APAF1	1.14243	(0.937, 1.39)	0.190134	0.509747	No	N/A	1.08547	(0.897, 2.57)	0.402341	0.732939	No	N/A	N/A
ENSG00000077420.16_4	APBB1IP	1.10671	(0.956, 1.28)	0.178065	0.495067	No	N/A	1.09716	(0.947, 2.48)	0.22003	0.593028	No	N/A	N/A
ENSG00000113108.19_3	APBB3	1.03213	(0.854, 1.25)	0.744536	0.898444	No	N/A	1.00782	(0.841, 2.41)	0.932815	0.979721	No	N/A	N/A
ENSG00000134982.17_5	APC	0.936369	(0.847, 1.04)	0.202193	0.523606	No	N/A	0.931882	(0.84, 2.12)	0.186877	0.563021	No	N/A	N/A
ENSG00000164062.13_4	APEH	0.93569	(0.797, 1.1)	0.418999	0.714831	No	N/A	0.947883	(0.802, 2.28)	0.53024	0.809137	No	N/A	N/A
ENSG00000100823.12_4	APEX1	1.07145	(0.928, 1.24)	0.348208	0.663565	No	N/A	1.12126	(0.978, 2.49)	0.104344	0.469452	No	N/A	N/A
ENSG00000169188.5_3	APEX2	1.13351	(0.987, 1.3)	0.0782545	0.359542	No	N/A	1.19086	(1.03, 2.63)	0.0176312	0.270266	No	N/A	N/A
ENSG00000117362.13_4	APH1A	1.09115	(1.01, 1.18)	0.0324457	0.250207	No	N/A	1.06968	(0.997, 2.25)	0.0630027	0.394765	No	N/A	N/A
ENSG00000138613.14_4	APH1B	0.953855	(0.83, 1.1)	0.507491	0.772545	No	N/A	0.965664	(0.853, 2.21)	0.583764	0.835691	No	N/A	N/A
ENSG00000166181.13_5	API5	1.07619	(0.937, 1.24)	0.302709	0.626233	No	N/A	1.0838	(0.943, 2.44)	0.261674	0.629548	No	N/A	N/A
ENSG00000149089.13_3	APIP	1.0865	(0.997, 1.18)	0.0606229	0.327228	No	N/A	1.06828	(0.98, 2.29)	0.13844	0.509309	No	N/A	N/A
ENSG00000169621.10_5	APLF	0.908516	(0.812, 1.02)	0.0964799	0.39012	No	N/A	0.891033	(0.798, 2.07)	0.0427529	0.352113	No	N/A	N/A
ENSG00000084234.17_5	APLP2	1.20164	(0.966, 1.49)	0.101735	0.396291	No	N/A	1.20237	(0.953, 2.9)	0.12425	0.492703	No	N/A	N/A
ENSG00000101474.12_4	APMAP	0.956569	(0.81, 1.13)	0.601876	0.828197	No	N/A	0.960737	(0.794, 2.36)	0.68195	0.887209	No	N/A	N/A
ENSG00000128383.13_3	APOBEC3A	1.23996	(0.904, 1.7)	0.185786	0.505758	No	N/A	1.0546	(0.935, 2.34)	0.388252	0.723393	No	N/A	N/A
ENSG00000179750.16_4	APOBEC3B	1.31777	(1.02, 1.7)	0.0364364	0.263026	No	N/A	1.35911	(1.06, 3.3)	0.0191241	0.27981	No	N/A	N/A
ENSG00000244509.4_3	APOBEC3C	1.12476	(1, 1.26)	0.0498931	0.299191	No	N/A	1.18555	(1.04, 2.6)	0.0153832	0.255826	No	N/A	N/A
ENSG00000243811.10_4	APOBEC3D	0.999978	(0.873, 1.15)	0.999747	0.999824	No	N/A	1.06487	(0.934, 2.39)	0.351663	0.700587	No	N/A	N/A
ENSG00000128394.17_3	APOBEC3F	1.02519	(0.878, 1.2)	0.7539	0.903248	No	N/A	1.08589	(0.937, 2.46)	0.276688	0.64191	No	N/A	N/A
ENSG00000239713.9_3	APOBEC3G	1.06753	(0.951, 1.2)	0.272261	0.598965	No	N/A	1.11349	(0.981, 2.46)	0.0996403	0.459477	No	N/A	N/A
ENSG00000184730.11_3	APOBR	1.11847	(0.857, 1.46)	0.412527	0.709857	No	N/A	0.994861	(0.747, 2.65)	0.971978	0.992035	No	N/A	N/A
ENSG00000130203.10_4	APOE	1.06164	(0.797, 1.41)	0.682993	0.870331	No	N/A	1.00214	(0.849, 2.36)	0.979842	0.99361	No	N/A	N/A
ENSG00000100342.20_2	APOL1	1.19946	(0.998, 1.44)	0.0558073	0.313749	No	N/A	1.161	(0.955, 2.72)	0.138286	0.509213	No	N/A	N/A
ENSG00000128335.14_4	APOL2	1.11588	(0.97, 1.28)	0.128138	0.433335	No	N/A	1.1937	(1.04, 2.63)	0.0135756	0.244152	No	N/A	N/A
ENSG00000128284.19_5	APOL3	1.16637	(0.973, 1.4)	0.0994782	0.393737	No	N/A	1.2384	(1.01, 2.89)	0.0407854	0.347453	No	N/A	N/A
ENSG00000221963.6_3	APOL6	1.1235	(0.993, 1.27)	0.0672081	0.338035	No	N/A	1.14635	(1.01, 2.52)	0.0441656	0.355226	No	N/A	N/A
ENSG00000178878.12_3	APOLD1	1.00097	(0.923, 1.09)	0.981366	0.992847	No	N/A	1.03508	(0.946, 2.24)	0.453726	0.764276	No	N/A	N/A
ENSG00000184831.13_4	APOO	1.05758	(0.958, 1.17)	0.267568	0.593814	No	N/A	1.09258	(0.983, 2.37)	0.104554	0.469834	No	N/A	N/A
ENSG00000155008.14_4	APOOL	0.959389	(0.882, 1.04)	0.334388	0.651171	No	N/A	0.975906	(0.898, 2.14)	0.565205	0.827274	No	N/A	N/A
ENSG00000256053.7_4	APOPT1	0.998774	(0.937, 1.06)	0.969934	0.990216	No	N/A	0.997215	(0.932, 2.14)	0.936166	0.981107	No	N/A	N/A
ENSG00000142192.21_6	APP	1.53948	(0.943, 2.51)	0.087454	0.374645	No	N/A	1.65735	(0.977, 5.35)	0.0642506	0.396975	No	N/A	N/A
ENSG00000062725.10_3	APPBP2	1.03397	(0.924, 1.16)	0.562127	0.804533	No	N/A	1.05087	(0.935, 2.33)	0.40589	0.735789	No	N/A	N/A
ENSG00000157500.12_5	APPL1	1.02528	(0.88, 1.19)	0.749149	0.901026	No	N/A	1.0549	(0.897, 2.44)	0.520358	0.805029	No	N/A	N/A
ENSG00000136044.12_4	APPL2	0.931893	(0.824, 1.05)	0.26182	0.588029	No	N/A	0.973381	(0.858, 2.23)	0.676563	0.88609	No	N/A	N/A
ENSG00000198931.10_2	APRT	1.03653	(0.938, 1.14)	0.481497	0.759528	No	N/A	1.05354	(0.947, 2.31)	0.341113	0.692666	No	N/A	N/A
ENSG00000137074.18_4	APTX	1.0482	(0.974, 1.13)	0.214501	0.536639	No	N/A	1.02344	(0.952, 2.19)	0.533174	0.810136	No	N/A	N/A
ENSG00000240583.12_5	AQP1	0.938964	(0.665, 1.33)	0.720837	0.887697	No	N/A	0.998373	(0.773, 2.58)	0.990077	0.997475	No	N/A	N/A
ENSG00000165272.16_5	AQP3	0.884429	(0.693, 1.13)	0.327037	0.644919	No	N/A	0.873974	(0.714, 2.24)	0.194728	0.570757	No	N/A	N/A
ENSG00000021776.11_4	AQR	1.01948	(0.934, 1.11)	0.66654	0.861712	No	N/A	1.023	(0.938, 2.22)	0.610736	0.851101	No	N/A	N/A
ENSG00000169083.17_5	AR	1.08987	(0.831, 1.43)	0.536246	0.789094	No	N/A	1.12595	(0.825, 2.98)	0.456594	0.766287	No	N/A	N/A
ENSG00000078061.13_3	ARAF	0.915888	(0.842, 0.997)	0.0443501	0.284507	No	N/A	0.942195	(0.852, 2.12)	0.247053	0.615253	No	N/A	N/A
ENSG00000186635.14_4	ARAP1	1.09079	(0.932, 1.28)	0.281681	0.607198	No	N/A	0.972167	(0.822, 2.32)	0.74253	0.914117	No	N/A	N/A
ENSG00000047365.12_4	ARAP2	0.943989	(0.789, 1.13)	0.529847	0.785303	No	N/A	0.94152	(0.769, 2.35)	0.561231	0.824728	No	N/A	N/A
ENSG00000198576.4_3	ARC	1.15584	(0.891, 1.5)	0.278232	0.603799	No	N/A	1.09877	(0.846, 2.78)	0.482249	0.781333	No	N/A	N/A
ENSG00000095139.14_3	ARCN1	1.17024	(1.04, 1.32)	0.00977742	0.154407	No	N/A	1.14278	(0.997, 2.53)	0.0577472	0.388194	No	N/A	N/A
ENSG00000119682.17_6	AREL1	0.994525	(0.9, 1.1)	0.914053	0.972159	No	N/A	0.969357	(0.863, 2.2)	0.602446	0.846584	No	N/A	N/A
ENSG00000143761.16_4	ARF1	1.03427	(0.936, 1.14)	0.511053	0.774211	No	N/A	1.01152	(0.919, 2.22)	0.814795	0.942328	No	N/A	N/A
ENSG00000213137.3_4	ARF1P2	0.820321	(0.665, 1.01)	0.0665997	0.337424	No	N/A	0.764709	(0.607, 2.14)	0.0246173	0.301706	No	N/A	N/A
ENSG00000134287.10_4	ARF3	0.96269	(0.83, 1.12)	0.616241	0.834815	No	N/A	0.980189	(0.84, 2.3)	0.799625	0.938171	No	N/A	N/A
ENSG00000168374.11_4	ARF4	0.953315	(0.868, 1.05)	0.319707	0.640588	No	N/A	0.918362	(0.829, 2.09)	0.104616	0.469834	No	N/A	N/A
ENSG00000272146.6_5	ARF4-AS1	0.867077	(0.766, 0.982)	0.0267239	0.232485	No	N/A	0.911083	(0.799, 2.14)	0.168416	0.544326	No	N/A	N/A
ENSG00000004059.11_5	ARF5	0.99486	(0.883, 1.12)	0.932794	0.979618	No	N/A	0.968439	(0.86, 2.2)	0.598416	0.844612	No	N/A	N/A
ENSG00000165527.7_4	ARF6	1.13428	(0.986, 1.31)	0.0822498	0.36676	No	N/A	1.07553	(0.955, 2.37)	0.232661	0.604129	No	N/A	N/A
ENSG00000101199.13_6	ARFGAP1	0.923864	(0.823, 1.04)	0.180757	0.499012	No	N/A	0.920072	(0.819, 2.13)	0.163896	0.539773	No	N/A	N/A
ENSG00000149182.15_4	ARFGAP2	0.884661	(0.804, 0.974)	0.013956	0.178384	No	N/A	0.910934	(0.829, 2.07)	0.0564067	0.386494	No	N/A	N/A
ENSG00000242247.11_4	ARFGAP3	1.0222	(0.93, 1.12)	0.650319	0.854037	No	N/A	0.982838	(0.886, 2.19)	0.743472	0.914588	No	N/A	N/A
ENSG00000066777.9_5	ARFGEF1	1.00828	(0.911, 1.12)	0.873739	0.956255	No	N/A	1.02233	(0.924, 2.25)	0.669054	0.883533	No	N/A	N/A
ENSG00000124198.9_3	ARFGEF2	0.901659	(0.813, 1)	0.0518888	0.304034	No	N/A	0.878516	(0.786, 2.06)	0.0248929	0.301868	No	N/A	N/A
ENSG00000164144.16_5	ARFIP1	1.18414	(0.998, 1.41)	0.0561424	0.313749	No	N/A	1.125	(0.939, 2.61)	0.204532	0.578343	No	N/A	N/A
ENSG00000132254.12_3	ARFIP2	1.02834	(0.937, 1.13)	0.557686	0.802758	No	N/A	1.06272	(0.976, 2.28)	0.166473	0.542464	No	N/A	N/A
ENSG00000101246.20_3	ARFRP1	1.01364	(0.928, 1.11)	0.763524	0.9073	No	N/A	1.00662	(0.908, 2.23)	0.900313	0.969265	No	N/A	N/A
ENSG00000081181.8_3	ARG2	1.00241	(0.804, 1.25)	0.98294	0.993138	No	N/A	0.998841	(0.786, 2.54)	0.992473	0.998117	No	N/A	N/A
ENSG00000134884.15_6	ARGLU1	0.876422	(0.776, 0.99)	0.0366514	0.263819	No	N/A	0.962314	(0.85, 2.21)	0.544993	0.816706	No	N/A	N/A
ENSG00000175220.12_5	ARHGAP1	1.09647	(0.97, 1.24)	0.14443	0.454611	No	N/A	1.11959	(0.98, 2.48)	0.100986	0.461624	No	N/A	N/A
ENSG00000198826.11_5	ARHGAP11A	1.02338	(0.836, 1.25)	0.823028	0.932835	No	N/A	1.07911	(0.877, 2.6)	0.472756	0.776145	No	N/A	N/A
ENSG00000284906.1_3	ARHGAP11B	1.01557	(0.89, 1.16)	0.818817	0.93182	No	N/A	1.089	(0.965, 2.4)	0.170966	0.548035	No	N/A	N/A
ENSG00000165322.17_5	ARHGAP12	1.0688	(0.875, 1.31)	0.515885	0.77663	No	N/A	1.05227	(0.827, 2.64)	0.678847	0.886222	No	N/A	N/A
ENSG00000140750.17_5	ARHGAP17	1.08201	(0.967, 1.21)	0.172782	0.4879	No	N/A	1.08102	(0.962, 2.38)	0.194881	0.570938	No	N/A	N/A
ENSG00000146376.11_3	ARHGAP18	1.15199	(0.955, 1.39)	0.143402	0.453519	No	N/A	1.10417	(0.904, 2.63)	0.333549	0.68676	No	N/A	N/A
ENSG00000213390.11_6	ARHGAP19	1.09328	(0.957, 1.25)	0.192436	0.512196	No	N/A	1.10175	(0.959, 2.47)	0.17569	0.551181	No	N/A	N/A
ENSG00000269891.2_3	ARHGAP19-SLIT1	1.06649	(0.964, 1.18)	0.212641	0.533961	No	N/A	1.07074	(0.971, 2.32)	0.172447	0.548949	No	N/A	N/A
ENSG00000107863.18_5	ARHGAP21	1.14735	(0.814, 1.62)	0.433927	0.726092	No	N/A	1.13788	(0.773, 3.24)	0.513889	0.799858	No	N/A	N/A
ENSG00000128805.14_4	ARHGAP22	0.729556	(0.567, 0.938)	0.0159148	0.18754	No	N/A	0.757257	(0.567, 2.26)	0.0625247	0.394697	No	N/A	N/A
ENSG00000275832.5_3	ARHGAP23	1.01585	(0.861, 1.2)	0.852462	0.946225	No	N/A	1.08614	(0.922, 2.5)	0.32552	0.680169	No	N/A	N/A
ENSG00000163219.11_2	ARHGAP25	1.03109	(0.859, 1.24)	0.743495	0.897966	No	N/A	1.10402	(0.914, 2.6)	0.307211	0.667069	No	N/A	N/A
ENSG00000145819.18_7	ARHGAP26	1.21366	(1.01, 1.46)	0.0457956	0.287508	No	N/A	1.10958	(0.969, 2.47)	0.136687	0.508064	No	N/A	N/A
ENSG00000159314.11_3	ARHGAP27	1.2195	(1.03, 1.44)	0.0215887	0.213047	No	N/A	1.19453	(1.02, 2.68)	0.030516	0.315413	No	N/A	N/A
ENSG00000215769.8_6	ARHGAP27P1-BPTFP1-KPNA2P3	0.91831	(0.797, 1.06)	0.243164	0.568003	No	N/A	0.941888	(0.813, 2.23)	0.428758	0.751522	No	N/A	N/A
ENSG00000186517.14_4	ARHGAP30	1.18435	(1.03, 1.36)	0.0160395	0.187629	No	N/A	1.18034	(1.02, 2.61)	0.0248794	0.301868	No	N/A	N/A
ENSG00000031081.10_4	ARHGAP31	1.40573	(1.13, 1.75)	0.00330832	0.104229	No	N/A	1.18576	(0.972, 2.77)	0.096106	0.452863	No	N/A	N/A
ENSG00000134909.18_3	ARHGAP32	0.935796	(0.688, 1.27)	0.67283	0.865028	No	N/A	0.940471	(0.674, 2.68)	0.718451	0.902987	No	N/A	N/A
ENSG00000004777.18_3	ARHGAP33	0.885971	(0.757, 1.04)	0.133259	0.440648	No	N/A	0.998069	(0.843, 2.36)	0.982115	0.99489	No	N/A	N/A
ENSG00000160007.18_3	ARHGAP35	1.03275	(0.92, 1.16)	0.58618	0.820062	No	N/A	1.05084	(0.944, 2.31)	0.36911	0.7112	No	N/A	N/A
ENSG00000089820.15_5	ARHGAP4	0.962822	(0.871, 1.06)	0.460676	0.745812	No	N/A	1.0054	(0.91, 2.22)	0.916095	0.974588	No	N/A	N/A
ENSG00000100852.13_4	ARHGAP5	0.996696	(0.702, 1.42)	0.985271	0.993759	No	N/A	1.06192	(0.719, 3.08)	0.763554	0.92317	No	N/A	N/A
ENSG00000123329.19_6	ARHGAP9	0.981696	(0.857, 1.12)	0.789775	0.919585	No	N/A	1.05582	(0.904, 2.43)	0.493998	0.790514	No	N/A	N/A
ENSG00000141522.12_3	ARHGDIA	0.998322	(0.893, 1.12)	0.976423	0.991687	No	N/A	1.01024	(0.913, 2.23)	0.84358	0.950886	No	N/A	N/A
ENSG00000111348.9_4	ARHGDIB	1.15646	(1.04, 1.29)	0.0105736	0.159485	No	N/A	1.21787	(1.09, 2.6)	0.000729499	0.100796	No	N/A	N/A
ENSG00000076928.17_3	ARHGEF1	0.982882	(0.868, 1.11)	0.786447	0.918009	No	N/A	0.988713	(0.867, 2.26)	0.865493	0.958723	No	N/A	N/A
ENSG00000132694.18_2	ARHGEF11	0.912532	(0.648, 1.28)	0.601233	0.82794	No	N/A	0.863172	(0.611, 2.57)	0.406251	0.735913	No	N/A	N/A
ENSG00000196914.9_3	ARHGEF12	0.83346	(0.638, 1.09)	0.185154	0.505034	No	N/A	0.875237	(0.662, 2.42)	0.35153	0.700545	No	N/A	N/A
ENSG00000110237.4_6	ARHGEF17	0.80972	(0.594, 1.1)	0.184655	0.504442	No	N/A	0.896265	(0.654, 2.55)	0.498062	0.79249	No	N/A	N/A
ENSG00000104880.18_4	ARHGEF18	1.1238	(0.96, 1.32)	0.150312	0.462747	No	N/A	1.22583	(1.02, 2.8)	0.0285215	0.312338	No	N/A	N/A
ENSG00000116584.18_5	ARHGEF2	1.00348	(0.909, 1.11)	0.945108	0.983625	No	N/A	1.03567	(0.941, 2.26)	0.47387	0.776713	No	N/A	N/A
ENSG00000163947.11_6	ARHGEF3	1.1019	(0.879, 1.38)	0.401337	0.701277	No	N/A	1.18364	(0.931, 2.89)	0.171463	0.548035	No	N/A	N/A
ENSG00000165801.10_4	ARHGEF40	0.876307	(0.683, 1.12)	0.302754	0.626233	No	N/A	0.812833	(0.629, 2.27)	0.116622	0.484157	No	N/A	N/A
ENSG00000129675.16_3	ARHGEF6	0.9395	(0.795, 1.11)	0.466139	0.750102	No	N/A	0.967566	(0.807, 2.35)	0.723299	0.904683	No	N/A	N/A
ENSG00000102606.18_5	ARHGEF7	1.04649	(0.89, 1.23)	0.584079	0.819167	No	N/A	1.08563	(0.904, 2.55)	0.381453	0.718873	No	N/A	N/A
ENSG00000117713.20_6	ARID1A	1.04117	(0.958, 1.13)	0.342177	0.658603	No	N/A	1.03347	(0.944, 2.24)	0.476962	0.777405	No	N/A	N/A
ENSG00000049618.23_6	ARID1B	0.97477	(0.867, 1.1)	0.668574	0.863292	No	N/A	1.01665	(0.908, 2.27)	0.775166	0.927571	No	N/A	N/A
ENSG00000189079.17_5	ARID2	0.903827	(0.798, 1.02)	0.114279	0.413098	No	N/A	0.904875	(0.79, 2.14)	0.15281	0.525073	No	N/A	N/A
ENSG00000116017.6	ARID3A	1.0653	(0.91, 1.25)	0.434589	0.726644	No	N/A	0.994988	(0.851, 2.33)	0.949789	0.986182	No	N/A	N/A
ENSG00000179361.17_3	ARID3B	0.846059	(0.691, 1.04)	0.109826	0.407423	No	N/A	0.822603	(0.653, 2.23)	0.0996447	0.459477	No	N/A	N/A
ENSG00000032219.18_3	ARID4A	0.877647	(0.77, 1)	0.0539529	0.309318	No	N/A	0.903526	(0.784, 2.16)	0.166156	0.542458	No	N/A	N/A
ENSG00000054267.22_4	ARID4B	0.905173	(0.811, 1.01)	0.0772964	0.359542	No	N/A	0.953822	(0.848, 2.18)	0.430531	0.751964	No	N/A	N/A
ENSG00000196843.16_3	ARID5A	1.03261	(0.829, 1.29)	0.774827	0.913258	No	N/A	1.0409	(0.837, 2.56)	0.718971	0.902987	No	N/A	N/A
ENSG00000150347.16_4	ARID5B	1.10992	(0.858, 1.44)	0.428782	0.721968	No	N/A	1.2049	(0.87, 3.19)	0.26466	0.631868	No	N/A	N/A
ENSG00000166233.15_4	ARIH1	0.928576	(0.858, 1)	0.0683411	0.340406	No	N/A	0.929719	(0.854, 2.07)	0.0942479	0.450658	No	N/A	N/A
ENSG00000177479.19_2	ARIH2	0.897596	(0.833, 0.967)	0.0056903	0.127149	No	N/A	0.91884	(0.856, 2.03)	0.0205105	0.284808	No	N/A	N/A
ENSG00000221883.3_3	ARIH2OS	0.906739	(0.807, 1.02)	0.102111	0.396849	No	N/A	0.913	(0.808, 2.13)	0.148801	0.519949	No	N/A	N/A
ENSG00000120805.14_4	ARL1	0.991527	(0.9, 1.09)	0.864299	0.952157	No	N/A	1.01808	(0.922, 2.24)	0.722827	0.904578	No	N/A	N/A
ENSG00000152213.3_2	ARL11	1.14898	(0.966, 1.37)	0.11946	0.421235	No	N/A	1.13665	(0.955, 2.62)	0.153519	0.525748	No	N/A	N/A
ENSG00000152219.5_3	ARL14EP	1.03077	(0.903, 1.18)	0.655015	0.856905	No	N/A	1.05523	(0.926, 2.37)	0.422686	0.748149	No	N/A	N/A
ENSG00000185305.11_4	ARL15	1.00444	(0.901, 1.12)	0.936441	0.980422	No	N/A	1.00072	(0.903, 2.22)	0.989087	0.997257	No	N/A	N/A
ENSG00000214087.8_5	ARL16	0.998365	(0.897, 1.11)	0.976255	0.991687	No	N/A	1.04094	(0.946, 2.26)	0.410459	0.738944	No	N/A	N/A
ENSG00000213465.8_4	ARL2	1.07984	(0.908, 1.28)	0.387654	0.690382	No	N/A	1.15808	(0.96, 2.69)	0.128018	0.497289	No	N/A	N/A
ENSG00000102931.8_4	ARL2BP	0.943001	(0.843, 1.05)	0.305418	0.628943	No	N/A	0.935071	(0.839, 2.13)	0.226758	0.598964	No	N/A	N/A
ENSG00000273003.1_3	ARL2-SNX15	0.999315	(0.887, 1.13)	0.991031	0.996033	No	N/A	1.01447	(0.883, 2.32)	0.839709	0.949032	No	N/A	N/A
ENSG00000122644.13_6	ARL4A	0.968186	(0.729, 1.29)	0.82411	0.93324	No	N/A	1.02227	(0.758, 2.74)	0.885344	0.964415	No	N/A	N/A
ENSG00000188042.8_4	ARL4C	0.920216	(0.636, 1.33)	0.660723	0.859746	No	N/A	1.3075	(0.828, 3.91)	0.253243	0.620205	No	N/A	N/A
ENSG00000162980.17_4	ARL5A	0.997462	(0.915, 1.09)	0.954124	0.986666	No	N/A	0.978844	(0.883, 2.19)	0.686561	0.889798	No	N/A	N/A
ENSG00000165997.5_3	ARL5B	0.798687	(0.666, 0.958)	0.0170916	0.193074	No	N/A	0.816837	(0.656, 2.19)	0.073419	0.41663	No	N/A	N/A
ENSG00000170540.15_4	ARL6IP1	1.06027	(0.953, 1.18)	0.286743	0.61189	No	N/A	1.05907	(0.952, 2.32)	0.29585	0.658572	No	N/A	N/A
ENSG00000182196.13_5	ARL6IP4	1.00793	(0.93, 1.09)	0.847479	0.945044	No	N/A	1.01918	(0.935, 2.21)	0.668268	0.883533	No	N/A	N/A
ENSG00000144746.7_3	ARL6IP5	1.18527	(1.02, 1.38)	0.0303864	0.245183	No	N/A	1.19036	(0.997, 2.72)	0.0563723	0.386485	No	N/A	N/A
ENSG00000177917.10_2	ARL6IP6	1.13592	(1.04, 1.25)	0.00848151	0.145176	No	N/A	1.18915	(1.05, 2.57)	0.00582925	0.193059	No	N/A	N/A
ENSG00000143862.8_3	ARL8A	0.959137	(0.813, 1.13)	0.622247	0.839139	No	N/A	0.941565	(0.805, 2.25)	0.4528	0.764134	No	N/A	N/A
ENSG00000134108.13_3	ARL8B	0.972494	(0.859, 1.1)	0.660561	0.859746	No	N/A	0.961578	(0.835, 2.24)	0.588623	0.839267	No	N/A	N/A
ENSG00000104442.10_5	ARMC1	1.09663	(0.959, 1.25)	0.181724	0.499967	No	N/A	1.10905	(0.969, 2.47)	0.136953	0.508064	No	N/A	N/A
ENSG00000170632.14_4	ARMC10	1.01635	(0.877, 1.18)	0.829414	0.936601	No	N/A	1.01968	(0.871, 2.37)	0.809296	0.940129	No	N/A	N/A
ENSG00000140691.16_7	ARMC5	0.768601	(0.627, 0.941)	0.0126308	0.170115	No	N/A	0.795981	(0.636, 2.17)	0.0483824	0.370494	No	N/A	N/A
ENSG00000105676.14_6	ARMC6	1.01565	(0.861, 1.2)	0.854275	0.947174	No	N/A	1.04888	(0.876, 2.48)	0.603747	0.847118	No	N/A	N/A
ENSG00000125449.7_3	ARMC7	1.072	(0.93, 1.24)	0.340451	0.656398	No	N/A	1.10192	(0.949, 2.49)	0.207089	0.581693	No	N/A	N/A
ENSG00000114098.17_3	ARMC8	0.958577	(0.861, 1.07)	0.443367	0.733525	No	N/A	0.96521	(0.866, 2.18)	0.525728	0.808015	No	N/A	N/A
ENSG00000126947.12_4	ARMCX1	1.2481	(0.998, 1.56)	0.0550356	0.312183	No	N/A	1.33898	(1.06, 3.2)	0.0169987	0.265439	No	N/A	N/A
ENSG00000102401.20_5	ARMCX3	0.902085	(0.746, 1.09)	0.289565	0.61487	No	N/A	0.966234	(0.788, 2.4)	0.741693	0.91407	No	N/A	N/A
ENSG00000125962.14_6	ARMCX5	0.947251	(0.861, 1.04)	0.270699	0.597207	No	N/A	0.985807	(0.897, 2.18)	0.767889	0.925019	No	N/A	N/A
[truncated: 10,547 more rows]

## Sheet: Table6B.AgeCorrelation
Note					Number of transcripts		Significant in VLB		Total
Model	Linear regression: log2(GE) ~ AGE						Yes	No
FC	Fold change of GE per 10 years older in age				Significant in MNC	Yes	105	28	133
CI	95% confidence interval of FC					No	184	12222	12406
P	P value of Wald test H0: FC = 1 vs H1: FC ≠ 1				Total		289	12250	12539
FDR	False discovery rate based on P
Significant	FDR<0.1 and FC>1.10 or FC<0.90
		MNC						VLB						Overlap
Ensembl_ID	Gene_symbol	MNC_FC	MNC_CI	MNC_P-value	MNC_FDR	MNC_Significant	MNC_Direction	VLB_FC	VLB_CI	VLB_P-value	VLB_FDR	VLB_Significant	VLB_Direction
ENSG00000257883.1_6	AC125603.2	0.619217	(0.512, 0.749)	3.4179e-06	0.00495781	Yes	Decreaed	0.620831	(0.507, 0.76)	1.18886e-05	0.00510061	Yes	Decreased	Yes
ENSG00000257654.1_6	AC125603.1	0.669134	(0.57, 0.785)	3.55852e-06	0.00495781	Yes	Decreaed	0.658113	(0.552, 0.785)	1.11875e-05	0.00500999	Yes	Decreased	Yes
ENSG00000285534.1_2	AL163541.1	0.738903	(0.656, 0.833)	3.01745e-06	0.00495781	Yes	Decreaed	0.708174	(0.626, 0.801)	3.03763e-07	0.000634814	Yes	Decreased	Yes
ENSG00000170627.11_4	GTSF1	0.733965	(0.649, 0.83)	3.46668e-06	0.00495781	Yes	Decreaed	0.712514	(0.624, 0.813)	2.46118e-06	0.00181533	Yes	Decreased	Yes
ENSG00000153283.12_6	CD96	0.748255	(0.643, 0.87)	0.00028876	0.0294371	Yes	Decreaed	0.713329	(0.589, 0.865)	0.000858078	0.0403619	Yes	Decreased	Yes
ENSG00000062524.16_3	LTK	0.794895	(0.71, 0.89)	0.000127989	0.0174441	Yes	Decreaed	0.779314	(0.684, 0.887)	0.000294865	0.0234007	Yes	Decreased	Yes
ENSG00000037280.16_5	FLT4	0.855266	(0.778, 0.941)	0.00173169	0.0734042	Yes	Decreaed	0.815786	(0.727, 0.915)	0.000760198	0.038054	Yes	Decreased	Yes
ENSG00000172667.11_4	ZMAT3	0.852702	(0.798, 0.911)	7.65388e-06	0.00526049	Yes	Decreaed	0.820332	(0.765, 0.88)	2.61115e-07	0.000634814	Yes	Decreased	Yes
ENSG00000099998.17_5	GGT5	0.866925	(0.804, 0.935)	0.000330727	0.0307023	Yes	Decreaed	0.832738	(0.764, 0.908)	7.0275e-05	0.0111338	Yes	Decreased	Yes
ENSG00000087237.12_4	CETP	0.870976	(0.821, 0.924)	1.50252e-05	0.00698164	Yes	Decreaed	0.84213	(0.782, 0.907)	1.49868e-05	0.00552705	Yes	Decreased	Yes
ENSG00000135318.12_4	NT5E	0.864957	(0.791, 0.946)	0.00203981	0.080201	Yes	Decreaed	0.843595	(0.751, 0.948)	0.00513936	0.098432	Yes	Decreased	Yes
ENSG00000237945.7_5	LINC00649	0.865006	(0.81, 0.923)	3.32081e-05	0.00886122	Yes	Decreaed	0.851915	(0.793, 0.915)	2.68208e-05	0.00700801	Yes	Decreased	Yes
ENSG00000144407.9_4	PTH2R	0.861444	(0.798, 0.93)	0.000257163	0.027798	Yes	Decreaed	0.866538	(0.8, 0.939)	0.000732592	0.0371902	Yes	Decreased	Yes
ENSG00000184574.10_3	LPAR5	0.878134	(0.82, 0.94)	0.000333002	0.0307023	Yes	Decreaed	0.87529	(0.808, 0.949)	0.00162375	0.0561471	Yes	Decreased	Yes
ENSG00000100979.15_4	PLTP	0.873316	(0.808, 0.944)	0.000910004	0.0525832	Yes	Decreaed	0.879709	(0.808, 0.958)	0.00418139	0.0891673	Yes	Decreased	Yes
ENSG00000281398.4_6	SNHG4	0.887042	(0.834, 0.944)	0.000266202	0.0282873	Yes	Decreaed	0.887777	(0.83, 0.95)	0.00087828	0.0406375	Yes	Decreased	Yes
ENSG00000227946.1_6	AC007383.2	0.882364	(0.838, 0.929)	8.3906e-06	0.00526049	Yes	Decreaed	0.88785	(0.84, 0.939)	6.24137e-05	0.0108168	Yes	Decreased	Yes
ENSG00000160991.16_4	ORAI2	0.884567	(0.835, 0.937)	6.28714e-05	0.0123179	Yes	Decreaed	0.893694	(0.843, 0.948)	0.000299936	0.0236491	Yes	Decreased	Yes
ENSG00000256235.2_4	SMIM3	0.88089	(0.819, 0.947)	0.000869987	0.0523533	Yes	Decreaed	0.897546	(0.834, 0.966)	0.00485647	0.095395	Yes	Decreased	Yes
ENSG00000272045.1	MIR1914	0.893525	(0.854, 0.935)	5.10624e-06	0.00526049	Yes	Decreaed	0.897129	(0.85, 0.947)	0.000154383	0.0168331	Yes	Decreased	Yes
ENSG00000198208.11_3	RPS6KL1	0.897392	(0.844, 0.954)	0.000864719	0.0523533	Yes	Decreaed	0.865156	(0.802, 0.934)	0.000325209	0.0248646	Yes	Decreased	Yes
ENSG00000166582.10_3	CENPV	0.896945	(0.844, 0.953)	0.000674047	0.0464389	Yes	Decreaed	0.883348	(0.826, 0.945)	0.000492129	0.0316487	Yes	Decreased	Yes
ENSG00000121005.9_3	CRISPLD1	1.108	(1.04, 1.18)	0.00121213	0.0609336	Yes	Increased	1.10716	(1.04, 1.18)	0.00206367	0.0650161	Yes	Increased	Yes
ENSG00000264354.1	MIR3134	1.16414	(1.06, 1.27)	0.00119688	0.0609336	Yes	Increased	1.10998	(1.03, 1.19)	0.00486437	0.095395	Yes	Increased	Yes
ENSG00000187244.11_3	BCAM	1.12116	(1.04, 1.21)	0.00267045	0.0924992	Yes	Increased	1.11507	(1.05, 1.18)	0.000495401	0.0316487	Yes	Increased	Yes
ENSG00000023909.10_3	GCLM	1.10983	(1.04, 1.18)	0.00172675	0.0734042	Yes	Increased	1.11548	(1.06, 1.17)	6.29734e-05	0.0108168	Yes	Increased	Yes
ENSG00000149289.11_4	ZC3H12C	1.12096	(1.06, 1.19)	0.000308083	0.0300144	Yes	Increased	1.1268	(1.05, 1.2)	0.000631191	0.035491	Yes	Increased	Yes
ENSG00000197608.11_3	ZNF841	1.12142	(1.06, 1.19)	0.000366808	0.0326199	Yes	Increased	1.127	(1.06, 1.2)	0.000431998	0.0299272	Yes	Increased	Yes
ENSG00000254615.3_6	AC027031.2	1.11516	(1.05, 1.18)	0.000517648	0.0405674	Yes	Increased	1.12789	(1.05, 1.21)	0.000706457	0.03691	Yes	Increased	Yes
ENSG00000180530.11_4	NRIP1	1.11873	(1.05, 1.2)	0.00140886	0.0654287	Yes	Increased	1.13355	(1.06, 1.21)	0.000593944	0.0342561	Yes	Increased	Yes
ENSG00000074657.13_5	ZNF532	1.1327	(1.05, 1.22)	0.00153012	0.0685222	Yes	Increased	1.13828	(1.05, 1.23)	0.00211925	0.0652163	Yes	Increased	Yes
ENSG00000138448.12_4	ITGAV	1.12742	(1.06, 1.2)	0.000126501	0.0174307	Yes	Increased	1.14267	(1.07, 1.22)	0.000131002	0.0155251	Yes	Increased	Yes
ENSG00000116191.17_6	RALGPS2	1.11769	(1.06, 1.18)	7.38845e-05	0.0134266	Yes	Increased	1.14284	(1.08, 1.21)	4.54753e-05	0.00905102	Yes	Increased	Yes
ENSG00000182871.16_5	COL18A1	1.12735	(1.06, 1.2)	0.000326082	0.0305524	Yes	Increased	1.1502	(1.08, 1.22)	9.7699e-06	0.00453721	Yes	Increased	Yes
ENSG00000151136.15_4	BTBD11	1.1306	(1.05, 1.21)	0.00118251	0.0605203	Yes	Increased	1.15394	(1.06, 1.25)	0.00107981	0.0458973	Yes	Increased	Yes
ENSG00000171723.15_4	GPHN	1.13691	(1.07, 1.21)	6.10024e-05	0.0121672	Yes	Increased	1.15434	(1.08, 1.23)	5.81224e-05	0.0107176	Yes	Increased	Yes
ENSG00000197081.14_6	IGF2R	1.13503	(1.05, 1.23)	0.00273174	0.0933333	Yes	Increased	1.15668	(1.06, 1.27)	0.00231732	0.0657766	Yes	Increased	Yes
ENSG00000150054.18_2	MPP7	1.15819	(1.08, 1.24)	8.03536e-05	0.014273	Yes	Increased	1.157	(1.07, 1.25)	0.000286079	0.0234007	Yes	Increased	Yes
ENSG00000128805.14_4	ARHGAP22	1.12251	(1.04, 1.21)	0.00244322	0.0893164	Yes	Increased	1.15791	(1.07, 1.26)	0.000647322	0.0359149	Yes	Increased	Yes
ENSG00000004139.14_4	SARM1	1.10801	(1.06, 1.16)	1.8539e-05	0.00732333	Yes	Increased	1.1646	(1.1, 1.23)	1.73539e-07	0.000634814	Yes	Increased	Yes
ENSG00000081181.8_3	ARG2	1.1397	(1.07, 1.21)	3.66905e-05	0.00908774	Yes	Increased	1.16579	(1.09, 1.24)	7.78683e-06	0.0040683	Yes	Increased	Yes
ENSG00000121691.7_5	CAT	1.13599	(1.05, 1.23)	0.00249899	0.090219	Yes	Increased	1.16659	(1.07, 1.27)	0.000802752	0.0389131	Yes	Increased	Yes
ENSG00000159842.15_5	ABR	1.11382	(1.05, 1.19)	0.00116333	0.0604502	Yes	Increased	1.16785	(1.08, 1.26)	9.30727e-05	0.0131128	Yes	Increased	Yes
ENSG00000117298.16_5	ECE1	1.14815	(1.06, 1.24)	0.000843635	0.05211	Yes	Increased	1.17125	(1.07, 1.28)	0.00114304	0.0473569	Yes	Increased	Yes
ENSG00000143776.18_6	CDC42BPA	1.18343	(1.1, 1.28)	3.31911e-05	0.00886122	Yes	Increased	1.17321	(1.09, 1.26)	3.53431e-05	0.00841543	Yes	Increased	Yes
ENSG00000122707.12_3	RECK	1.14166	(1.08, 1.21)	2.1107e-05	0.00802003	Yes	Increased	1.17389	(1.1, 1.25)	3.99872e-06	0.00278555	Yes	Increased	Yes
ENSG00000144369.13_3	FAM171B	1.1454	(1.07, 1.22)	0.000106945	0.0160513	Yes	Increased	1.17471	(1.09, 1.27)	5.97578e-05	0.0107791	Yes	Increased	Yes
ENSG00000180549.7_3	FUT7	1.13528	(1.05, 1.23)	0.00250052	0.090219	Yes	Increased	1.17746	(1.08, 1.29)	0.000569821	0.0337316	Yes	Increased	Yes
ENSG00000197256.10_6	KANK2	1.15186	(1.07, 1.24)	0.000260938	0.027965	Yes	Increased	1.17981	(1.09, 1.28)	7.05668e-05	0.0111338	Yes	Increased	Yes
ENSG00000170035.16_4	UBE2E3	1.17022	(1.07, 1.28)	0.000600539	0.0435403	Yes	Increased	1.17997	(1.07, 1.3)	0.00150432	0.0547795	Yes	Increased	Yes
ENSG00000204131.9_5	NHSL2	1.16814	(1.08, 1.26)	0.000137798	0.0183814	Yes	Increased	1.18068	(1.09, 1.28)	8.59367e-05	0.0123296	Yes	Increased	Yes
ENSG00000115825.10_4	PRKD3	1.16848	(1.08, 1.27)	0.000285325	0.0293891	Yes	Increased	1.18245	(1.08, 1.3)	0.000518557	0.0322299	Yes	Increased	Yes
ENSG00000110811.20_4	P3H3	1.13871	(1.08, 1.2)	1.79065e-05	0.00732333	Yes	Increased	1.18611	(1.11, 1.27)	1.79498e-06	0.00160766	Yes	Increased	Yes
ENSG00000102409.10_3	BEX4	1.16462	(1.06, 1.28)	0.00224937	0.0849543	Yes	Increased	1.18741	(1.07, 1.32)	0.00229098	0.0657766	Yes	Increased	Yes
ENSG00000196724.12_4	ZNF418	1.17783	(1.09, 1.28)	0.000108809	0.0160513	Yes	Increased	1.18888	(1.09, 1.29)	0.0001027	0.0138468	Yes	Increased	Yes
ENSG00000135736.6_3	CCDC102A	1.12653	(1.06, 1.2)	0.000397331	0.0348401	Yes	Increased	1.19107	(1.12, 1.27)	4.30855e-07	0.000771784	Yes	Increased	Yes
ENSG00000085063.16_5	CD59	1.16418	(1.06, 1.27)	0.00143922	0.0661041	Yes	Increased	1.19391	(1.08, 1.31)	0.000490253	0.0316487	Yes	Increased	Yes
ENSG00000167851.14_4	CD300A	1.13862	(1.05, 1.23)	0.00124675	0.0614098	Yes	Increased	1.19589	(1.1, 1.3)	7.42436e-05	0.0112074	Yes	Increased	Yes
ENSG00000152217.19_7	SETBP1	1.14305	(1.05, 1.24)	0.00173422	0.0734042	Yes	Increased	1.19674	(1.1, 1.31)	0.000110304	0.0142587	Yes	Increased	Yes
ENSG00000198780.12_3	FAM169A	1.13299	(1.05, 1.22)	0.00143318	0.0660683	Yes	Increased	1.20198	(1.1, 1.32)	0.000120949	0.0150157	Yes	Increased	Yes
ENSG00000111275.13_4	ALDH2	1.15504	(1.06, 1.26)	0.0013099	0.0631723	Yes	Increased	1.20754	(1.1, 1.32)	7.91259e-05	0.0116725	Yes	Increased	Yes
ENSG00000092621.12_4	PHGDH	1.18888	(1.1, 1.28)	1.50334e-05	0.00698164	Yes	Increased	1.21746	(1.12, 1.32)	7.10086e-06	0.0038712	Yes	Increased	Yes
ENSG00000183018.9_4	AC118754.1	1.18127	(1.09, 1.28)	6.01079e-05	0.0121672	Yes	Increased	1.22211	(1.14, 1.32)	6.15702e-07	0.000833188	Yes	Increased	Yes
ENSG00000134909.18_3	ARHGAP32	1.18836	(1.09, 1.29)	0.000103395	0.0160513	Yes	Increased	1.2224	(1.12, 1.34)	2.68271e-05	0.00700801	Yes	Increased	Yes
ENSG00000185222.10_2	TCEAL9	1.22088	(1.13, 1.32)	4.03156e-06	0.00505518	Yes	Increased	1.22311	(1.12, 1.33)	1.48679e-05	0.00552705	Yes	Increased	Yes
ENSG00000159618.16_3	ADGRG5	1.18056	(1.08, 1.3)	0.000725667	0.0483997	Yes	Increased	1.22596	(1.11, 1.36)	0.000162014	0.0172038	Yes	Increased	Yes
ENSG00000188747.8_4	NOXA1	1.16761	(1.09, 1.25)	3.94922e-05	0.00952295	Yes	Increased	1.23669	(1.14, 1.34)	6.13226e-07	0.000833188	Yes	Increased	Yes
ENSG00000095370.20_5	SH2D3C	1.16011	(1.07, 1.25)	0.000280303	0.0292893	Yes	Increased	1.23772	(1.13, 1.36)	2.48806e-05	0.00678212	Yes	Increased	Yes
ENSG00000142156.14_2	COL6A1	1.24332	(1.1, 1.41)	0.000925485	0.0529893	Yes	Increased	1.23808	(1.08, 1.42)	0.00259216	0.0688624	Yes	Increased	Yes
ENSG00000203950.6_5	RTL8A	1.20872	(1.11, 1.31)	2.19881e-05	0.00810907	Yes	Increased	1.23835	(1.13, 1.36)	1.33531e-05	0.00523233	Yes	Increased	Yes
ENSG00000147180.16_3	ZNF711	1.21415	(1.09, 1.36)	0.000815128	0.0510495	Yes	Increased	1.24064	(1.1, 1.4)	0.000817232	0.0392616	Yes	Increased	Yes
ENSG00000171101.13_2	SIGLEC17P	1.19977	(1.1, 1.31)	0.000170549	0.0204489	Yes	Increased	1.24753	(1.13, 1.38)	3.85857e-05	0.00841543	Yes	Increased	Yes
ENSG00000205978.6_3	NYNRIN	1.20845	(1.1, 1.32)	9.81429e-05	0.0156466	Yes	Increased	1.2495	(1.15, 1.36)	2.40006e-06	0.00181533	Yes	Increased	Yes
ENSG00000279073.3_6	AL807752.6	1.19611	(1.09, 1.31)	0.000169515	0.0204489	Yes	Increased	1.25255	(1.14, 1.38)	2.09725e-05	0.00627587	Yes	Increased	Yes
ENSG00000174080.11_4	CTSF	1.16601	(1.09, 1.25)	6.00482e-05	0.0121672	Yes	Increased	1.25433	(1.16, 1.36)	2.01986e-07	0.000634814	Yes	Increased	Yes
ENSG00000167173.19_6	C15orf39	1.15232	(1.06, 1.25)	0.00121051	0.0609336	Yes	Increased	1.2551	(1.13, 1.39)	3.95413e-05	0.00841543	Yes	Increased	Yes
ENSG00000250722.6_6	SELENOP	1.23799	(1.09, 1.4)	0.00120465	0.0609336	Yes	Increased	1.25748	(1.09, 1.45)	0.00210009	0.0652163	Yes	Increased	Yes
ENSG00000088305.18_3	DNMT3B	1.22562	(1.11, 1.36)	0.00016152	0.020253	Yes	Increased	1.25882	(1.14, 1.39)	1.6506e-05	0.00573001	Yes	Increased	Yes
ENSG00000064989.13_3	CALCRL	1.23579	(1.14, 1.33)	5.29292e-07	0.00221226	Yes	Increased	1.26192	(1.16, 1.38)	8.52531e-07	0.000890824	Yes	Increased	Yes
ENSG00000284969.1_2	AL049629.2	1.20884	(1.08, 1.35)	0.00142858	0.0660683	Yes	Increased	1.26445	(1.12, 1.43)	0.000306992	0.0239091	Yes	Increased	Yes
ENSG00000135862.6_3	LAMC1	1.23102	(1.12, 1.35)	3.39212e-05	0.00886122	Yes	Increased	1.27129	(1.15, 1.41)	1.7822e-05	0.00573001	Yes	Increased	Yes
ENSG00000257767.3_7	AC002996.1	1.18203	(1.07, 1.31)	0.00193073	0.0780951	Yes	Increased	1.27282	(1.14, 1.42)	2.38865e-05	0.00665585	Yes	Increased	Yes
ENSG00000168497.5_6	CAVIN2	1.20624	(1.09, 1.34)	0.000614614	0.0435403	Yes	Increased	1.27412	(1.14, 1.43)	5.62998e-05	0.0106138	Yes	Increased	Yes
ENSG00000188848.16_4	BEND4	1.22102	(1.12, 1.34)	3.21521e-05	0.00886122	Yes	Increased	1.28036	(1.15, 1.42)	9.29641e-06	0.00452125	Yes	Increased	Yes
ENSG00000165092.13_4	ALDH1A1	1.2761	(1.15, 1.42)	1.37757e-05	0.00698164	Yes	Increased	1.2804	(1.15, 1.43)	3.50621e-05	0.00841543	Yes	Increased	Yes
ENSG00000081985.11_5	IL12RB2	1.20986	(1.09, 1.34)	0.000611249	0.0435403	Yes	Increased	1.28196	(1.14, 1.44)	8.65307e-05	0.0123296	Yes	Increased	Yes
ENSG00000121281.12_5	ADCY7	1.15788	(1.07, 1.25)	0.000417624	0.035867	Yes	Increased	1.2844	(1.15, 1.43)	2.25418e-05	0.00652594	Yes	Increased	Yes
ENSG00000110665.11_3	C11orf21	1.16576	(1.06, 1.28)	0.00218382	0.0840609	Yes	Increased	1.28587	(1.15, 1.44)	2.28999e-05	0.00652594	Yes	Increased	Yes
ENSG00000117020.17_4	AKT3	1.24471	(1.13, 1.37)	3.20889e-05	0.00886122	Yes	Increased	1.3029	(1.16, 1.46)	1.72912e-05	0.00573001	Yes	Increased	Yes
ENSG00000138449.10_3	SLC40A1	1.24861	(1.09, 1.43)	0.00204036	0.080201	Yes	Increased	1.33839	(1.17, 1.53)	6.25322e-05	0.0108168	Yes	Increased	Yes
ENSG00000134590.13_5	RTL8C	1.31663	(1.18, 1.47)	4.44256e-06	0.00506411	Yes	Increased	1.34278	(1.19, 1.51)	5.70663e-06	0.0034074	Yes	Increased	Yes
ENSG00000226777.7_5	FAM30A	1.30212	(1.14, 1.49)	0.000251714	0.0277765	Yes	Increased	1.36581	(1.19, 1.57)	3.02163e-05	0.00757764	Yes	Increased	Yes
ENSG00000106004.5_4	HOXA5	1.31592	(1.12, 1.54)	0.00105975	0.0572199	Yes	Increased	1.38686	(1.18, 1.64)	0.000185165	0.0184268	Yes	Increased	Yes
ENSG00000133134.11_5	BEX2	1.25407	(1.12, 1.4)	0.00010522	0.0160513	Yes	Increased	1.3934	(1.23, 1.58)	1.24368e-06	0.00119957	Yes	Increased	Yes
ENSG00000078399.18_4	HOXA9	1.3409	(1.13, 1.59)	0.00101652	0.0559039	Yes	Increased	1.40116	(1.18, 1.67)	0.000238863	0.0209189	Yes	Increased	Yes
ENSG00000189060.5_2	H1F0	1.34749	(1.15, 1.58)	0.000426386	0.0361247	Yes	Increased	1.40209	(1.17, 1.67)	0.000312226	0.0240185	Yes	Increased	Yes
ENSG00000244620.1_6	AC246787.2	1.37728	(1.2, 1.59)	2.51436e-05	0.00829672	Yes	Increased	1.4345	(1.24, 1.66)	4.60279e-06	0.00288572	Yes	Increased	Yes
ENSG00000170801.10_3	HTRA3	1.42637	(1.27, 1.61)	8.79432e-08	0.00110272	Yes	Increased	1.49324	(1.31, 1.7)	2.40643e-08	0.000301743	Yes	Increased	Yes
ENSG00000207205.1	RNVU1-15	1.47239	(1.25, 1.73)	7.75378e-06	0.00526049	Yes	Increased	1.50716	(1.27, 1.79)	9.37495e-06	0.00452125	Yes	Increased	Yes
ENSG00000020633.18_2	RUNX3	1.24651	(1.12, 1.38)	7.25981e-05	0.0134266	Yes	Increased	1.52898	(1.31, 1.79)	7.27963e-07	0.000833188	Yes	Increased	Yes
ENSG00000166681.13_4	BEX3	1.49523	(1.29, 1.73)	5.25282e-07	0.00221226	Yes	Increased	1.58486	(1.35, 1.87)	2.73703e-07	0.000634814	Yes	Increased	Yes
ENSG00000112419.14_4	PHACTR2	1.1061	(1.05, 1.17)	0.000304296	0.0300144	Yes	Increased	1.10301	(1.05, 1.16)	0.000440577	0.0302119	Yes	Increased	Yes
ENSG00000058668.14_4	ATP2B4	1.10403	(1.04, 1.17)	0.00127294	0.0623439	Yes	Increased	1.10794	(1.04, 1.18)	0.00115595	0.0476792	Yes	Increased	Yes
ENSG00000109756.9_6	RAPGEF2	1.10381	(1.04, 1.17)	0.000696754	0.0472589	Yes	Increased	1.12267	(1.05, 1.2)	0.000554141	0.0334844	Yes	Increased	Yes
ENSG00000174669.12_3	SLC29A2	1.10077	(1.04, 1.17)	0.00229016	0.0857204	Yes	Increased	1.1614	(1.08, 1.25)	7.23236e-05	0.0111338	Yes	Increased	Yes
ENSG00000260182.1_7	AC120498.2	0.759366	(0.646, 0.893)	0.00124863	0.0614098	Yes	Decreaed	0.82467	(0.699, 0.973)	0.0247671	0.20179	No	N/A	No
ENSG00000140287.11_3	HDC	0.767686	(0.662, 0.891)	0.000755237	0.049808	Yes	Decreaed	0.920533	(0.805, 1.05)	0.22798	0.55811	No	N/A	No
ENSG00000184293.7_5	CLECL1	0.821687	(0.731, 0.924)	0.00138931	0.065002	Yes	Decreaed	0.836644	(0.735, 0.952)	0.00797283	0.12389	No	N/A	No
ENSG00000138795.10_5	LEF1	0.854055	(0.786, 0.927)	0.000305982	0.0300144	Yes	Decreaed	0.917697	(0.84, 1)	0.0595586	0.303558	No	N/A	No
ENSG00000115602.16_5	IL1RL1	0.855367	(0.795, 0.92)	6.43106e-05	0.012406	Yes	Decreaed	0.959022	(0.913, 1.01)	0.0979641	0.375225	No	N/A	No
ENSG00000115085.13_2	ZAP70	0.858498	(0.791, 0.932)	0.000461225	0.038048	Yes	Decreaed	0.871239	(0.784, 0.968)	0.0120192	0.144445	No	N/A	No
ENSG00000170989.9_5	S1PR1	0.866156	(0.792, 0.947)	0.00218549	0.0840609	Yes	Decreaed	0.896895	(0.807, 0.997)	0.0471757	0.272561	No	N/A	No
ENSG00000198400.11_3	NTRK1	0.870422	(0.802, 0.945)	0.00132691	0.0637474	Yes	Decreaed	0.904063	(0.835, 0.978)	0.0139843	0.155658	No	N/A	No
ENSG00000173801.17_5	JUP	0.874467	(0.808, 0.947)	0.00136376	0.0645613	Yes	Decreaed	0.905129	(0.845, 0.969)	0.00524657	0.0989723	No	N/A	No
ENSG00000186792.17_4	HYAL3	0.874501	(0.804, 0.951)	0.00232681	0.0861888	Yes	Decreaed	0.886975	(0.812, 0.969)	0.0088792	0.128861	No	N/A	No
ENSG00000115129.14_3	TP53I3	0.89147	(0.832, 0.955)	0.00146488	0.0667952	Yes	Decreaed	0.913377	(0.849, 0.983)	0.0170881	0.171964	No	N/A	No
ENSG00000207554.1	MIR647	0.892349	(0.84, 0.948)	0.000411945	0.0356233	Yes	Decreaed	0.902638	(0.849, 0.959)	0.00140691	0.0531361	No	N/A	No
ENSG00000162078.11_4	ZG16B	0.896445	(0.846, 0.95)	0.000349824	0.0313317	Yes	Decreaed	0.901398	(0.85, 0.956)	0.000865887	0.0403619	No	N/A	No
ENSG00000175155.9_4	YPEL2	0.898291	(0.847, 0.953)	0.000596849	0.0435403	Yes	Decreaed	0.902616	(0.847, 0.962)	0.00204975	0.06474	No	N/A	No
ENSG00000221643.1	SNORA77	1.10509	(1.04, 1.17)	0.00189713	0.0778631	Yes	Increased	1.07139	(1, 1.15)	0.0464254	0.269781	No	N/A	No
ENSG00000116711.10_3	PLA2G4A	1.10614	(1.04, 1.18)	0.00245949	0.08965	Yes	Increased	1.10298	(1.03, 1.18)	0.00650416	0.111873	No	N/A	No
ENSG00000198157.10_5	HMGN5	1.10731	(1.05, 1.17)	0.000173766	0.0205552	Yes	Increased	1.0894	(1.03, 1.15)	0.00479208	0.0949255	No	N/A	No
ENSG00000287287.1_1	AL133476.1	1.11352	(1.04, 1.19)	0.0023233	0.0861888	Yes	Increased	1.08651	(1.02, 1.16)	0.0116848	0.143962	No	N/A	No
ENSG00000133739.16_3	LRRCC1	1.11563	(1.07, 1.17)	7.45427e-06	0.00526049	Yes	Increased	1.07493	(1.03, 1.13)	0.00309897	0.0757465	No	N/A	No
ENSG00000085719.13_4	CPNE3	1.11716	(1.04, 1.2)	0.00283151	0.0947615	Yes	Increased	1.11752	(1.03, 1.21)	0.00837541	0.125023	No	N/A	No
ENSG00000239039.1	SNORD13	1.12473	(1.05, 1.2)	0.000610292	0.0435403	Yes	Increased	1.12302	(1.03, 1.23)	0.0108407	0.139131	No	N/A	No
ENSG00000131370.16_5	SH3BP5	1.18816	(1.07, 1.32)	0.00202688	0.080201	Yes	Increased	1.19285	(1.05, 1.36)	0.00957436	0.133325	No	N/A	No
ENSG00000201699.1	RNU1-59P	1.27883	(1.09, 1.49)	0.00259979	0.0918275	Yes	Increased	1.28722	(1.08, 1.54)	0.00601758	0.107332	No	N/A	No
ENSG00000133104.14_6	SPART	1.1008	(1.04, 1.16)	0.000770615	0.049808	Yes	Increased	1.09392	(1.04, 1.16)	0.001978	0.0634325	No	N/A	No
ENSG00000170085.18_4	SIMC1	1.10225	(1.04, 1.17)	0.00163613	0.0709875	Yes	Increased	1.09833	(1.03, 1.17)	0.00416474	0.0889666	No	N/A	No
ENSG00000134802.17_5	SLC43A3	1.10205	(1.04, 1.16)	0.00089894	0.0525832	Yes	Increased	1.07199	(1, 1.14)	0.0398411	0.250661	No	N/A	No
ENSG00000198478.8_3	SH3BGRL2	1.1034	(1.04, 1.18)	0.00301845	0.0990794	Yes	Increased	1.09973	(1.03, 1.18)	0.00642366	0.111357	No	N/A	No
ENSG00000149131.15_4	SERPING1	1.16975	(1.06, 1.29)	0.00304029	0.0995358	Yes	Increased	1.15156	(1.03, 1.29)	0.0193733	0.179942	No	N/A	No
ENSG00000271503.6_3	CCL5	0.879171	(0.79, 0.978)	0.0198958	0.201026	No	N/A	0.744821	(0.637, 0.87)	0.000355387	0.0266839	Yes	Decreased	No
ENSG00000241294.1_2	IGKV2-24	0.880777	(0.773, 1)	0.0586892	0.319403	No	N/A	0.759012	(0.65, 0.886)	0.000723653	0.03691	Yes	Decreased	No
ENSG00000211753.4_2	TRBV28	0.807647	(0.692, 0.942)	0.00775709	0.136626	No	N/A	0.774758	(0.654, 0.918)	0.00394723	0.0864809	Yes	Decreased	No
ENSG00000159713.11_3	TPPP3	0.82643	(0.724, 0.943)	0.00558527	0.12054	No	N/A	0.803068	(0.7, 0.922)	0.00242566	0.0667003	Yes	Decreased	No
ENSG00000144485.11_5	HES6	0.924835	(0.846, 1.01)	0.0907929	0.378979	No	N/A	0.843279	(0.774, 0.919)	0.00017664	0.0180073	Yes	Decreased	No
ENSG00000223865.11_5	HLA-DPB1	0.855506	(0.766, 0.955)	0.00673335	0.129636	No	N/A	0.847582	(0.76, 0.946)	0.00387014	0.0858897	Yes	Decreased	No
ENSG00000160307.10_3	S100B	0.865637	(0.782, 0.958)	0.00628841	0.126566	No	N/A	0.848322	(0.759, 0.948)	0.00445543	0.0925614	Yes	Decreased	No
ENSG00000196126.11_2	HLA-DRB1	0.85701	(0.773, 0.95)	0.00414701	0.11151	No	N/A	0.851957	(0.771, 0.942)	0.00235338	0.0657766	Yes	Decreased	No
ENSG00000109099.15_4	PMP22	0.897224	(0.834, 0.966)	0.00474476	0.116885	No	N/A	0.854811	(0.787, 0.929)	0.000358445	0.0267532	Yes	Decreased	No
ENSG00000251959.1	snoR442	0.967001	(0.887, 1.05)	0.447357	0.746406	No	N/A	0.857962	(0.787, 0.936)	0.000826897	0.0395743	Yes	Decreased	No
ENSG00000019582.15_5	CD74	0.87303	(0.798, 0.955)	0.00393119	0.108755	No	N/A	0.872849	(0.801, 0.951)	0.00258376	0.068785	Yes	Decreased	No
ENSG00000275342.4_2	PRAG1	0.902427	(0.838, 0.972)	0.00787077	0.136626	No	N/A	0.874219	(0.806, 0.948)	0.00160098	0.0557629	Yes	Decreased	No
ENSG00000066735.14_3	KIF26A	0.940833	(0.872, 1.02)	0.121476	0.431904	No	N/A	0.875815	(0.81, 0.947)	0.0011968	0.0479445	Yes	Decreased	No
ENSG00000258227.7_4	CLEC5A	0.837269	(0.746, 0.939)	0.00314811	0.101738	No	N/A	0.876528	(0.806, 0.954)	0.00290566	0.0738037	Yes	Decreased	No
ENSG00000163564.14_3	PYHIN1	0.903872	(0.843, 0.969)	0.00555199	0.12051	No	N/A	0.878004	(0.804, 0.959)	0.00455285	0.0925614	Yes	Decreased	No
ENSG00000207547.1	MIR25	0.916554	(0.847, 0.992)	0.0335812	0.253202	No	N/A	0.878904	(0.815, 0.948)	0.00124257	0.0493057	Yes	Decreased	No
ENSG00000187955.12_4	COL14A1	0.907313	(0.837, 0.983)	0.0196914	0.199934	No	N/A	0.88028	(0.812, 0.954)	0.00248875	0.0675995	Yes	Decreased	No
ENSG00000135077.9_4	HAVCR2	0.910695	(0.838, 0.989)	0.0293317	0.238675	No	N/A	0.882194	(0.812, 0.959)	0.00399612	0.0865412	Yes	Decreased	No
ENSG00000116883.8_7	AL591845.1	0.905622	(0.847, 0.968)	0.00463972	0.116123	No	N/A	0.890481	(0.83, 0.955)	0.00158624	0.0556472	Yes	Decreased	No
ENSG00000136738.15_3	STAM	0.910648	(0.858, 0.966)	0.00266463	0.0924992	No	N/A	0.891191	(0.838, 0.948)	0.000427181	0.0299272	Yes	Decreased	No
ENSG00000107796.13_5	ACTA2	0.903521	(0.843, 0.969)	0.00537467	0.120213	No	N/A	0.893411	(0.827, 0.965)	0.00502341	0.0973548	Yes	Decreased	No
ENSG00000119900.9_4	OGFRL1	0.925527	(0.868, 0.986)	0.019334	0.199038	No	N/A	0.894329	(0.843, 0.949)	0.000396708	0.0287533	Yes	Decreased	No
ENSG00000205639.11_7	MFSD2B	0.94021	(0.87, 1.02)	0.123487	0.433969	No	N/A	0.895903	(0.831, 0.965)	0.00486903	0.095395	Yes	Decreased	No
ENSG00000166126.10_5	AMN	0.905871	(0.853, 0.962)	0.00169474	0.0732771	No	N/A	0.896681	(0.837, 0.961)	0.00264529	0.0695372	Yes	Decreased	No
ENSG00000265206.5_7	AC004687.1	0.904078	(0.851, 0.96)	0.00140193	0.0653489	No	N/A	0.896916	(0.84, 0.958)	0.00171873	0.0578554	Yes	Decreased	No
ENSG00000113328.19_5	CCNG1	0.917892	(0.868, 0.971)	0.00363188	0.107406	No	N/A	0.897749	(0.844, 0.955)	0.000973593	0.0431374	Yes	Decreased	No
ENSG00000130706.13_4	ADRM1	0.900454	(0.862, 0.941)	8.38391e-06	0.00526049	No	N/A	0.898393	(0.852, 0.948)	0.000166015	0.0172038	Yes	Decreased	No
ENSG00000224796.1_4	RPL32P1	0.882857	(0.806, 0.967)	0.00842523	0.140297	No	N/A	0.864762	(0.783, 0.956)	0.00537159	0.0999323	Yes	Decreased	No
ENSG00000108175.17_3	ZMIZ1	1.07844	(1.03, 1.13)	0.00171537	0.0734042	No	N/A	1.10502	(1.06, 1.15)	2.10213e-05	0.00627587	Yes	Increased	No
ENSG00000171467.16_6	ZNF318	1.06735	(1.01, 1.13)	0.0231883	0.217959	No	N/A	1.1052	(1.04, 1.17)	0.00128687	0.0499569	Yes	Increased	No
ENSG00000186174.12_5	BCL9L	1.05904	(1, 1.12)	0.0501903	0.299171	No	N/A	1.10542	(1.04, 1.18)	0.00339902	0.079963	Yes	Increased	No
ENSG00000142765.18_5	SYTL1	1.05689	(0.996, 1.12)	0.0691433	0.338667	No	N/A	1.10604	(1.04, 1.18)	0.00207681	0.0651028	Yes	Increased	No
ENSG00000183486.13_4	MX2	1.07159	(1.01, 1.14)	0.0230746	0.217571	No	N/A	1.10612	(1.03, 1.18)	0.00472446	0.0941812	Yes	Increased	No
ENSG00000188522.15_4	FAM83G	1.07799	(1.02, 1.14)	0.0143222	0.177332	No	N/A	1.10612	(1.04, 1.18)	0.00273002	0.0708732	Yes	Increased	No
ENSG00000106415.13_5	GLCCI1	1.0792	(1.03, 1.13)	0.00253966	0.0909851	No	N/A	1.10779	(1.05, 1.17)	0.000570309	0.0337316	Yes	Increased	No
ENSG00000175827.2	AP001266.1	1.03216	(0.96, 1.11)	0.396909	0.714625	No	N/A	1.1081	(1.04, 1.18)	0.00270477	0.070578	Yes	Increased	No
ENSG00000131188.12_3	PRR7	1.05966	(1, 1.12)	0.0429639	0.281487	No	N/A	1.10912	(1.05, 1.17)	0.000666768	0.0365092	Yes	Increased	No
ENSG00000148400.12_5	NOTCH1	1.08372	(1.02, 1.15)	0.0149374	0.179285	No	N/A	1.1092	(1.04, 1.18)	0.00232421	0.0657766	Yes	Increased	No
ENSG00000177721.4_3	ANXA2R	1.08526	(1.02, 1.15)	0.00677433	0.129636	No	N/A	1.10924	(1.03, 1.19)	0.00421723	0.089627	Yes	Increased	No
ENSG00000180061.9_3	TMEM150B	1.03898	(0.962, 1.12)	0.333051	0.662221	No	N/A	1.10948	(1.03, 1.19)	0.00433522	0.0910541	Yes	Increased	No
ENSG00000197971.15_6	MBP	1.09037	(1.05, 1.13)	4.9212e-05	0.0109517	No	N/A	1.10981	(1.06, 1.17)	6.0175e-05	0.0107791	Yes	Increased	No
ENSG00000205560.12_3	CPT1B	1.07793	(1.02, 1.14)	0.0141864	0.176297	No	N/A	1.1102	(1.04, 1.18)	0.00216961	0.0657766	Yes	Increased	No
ENSG00000126947.12_4	ARMCX1	1.08845	(1.02, 1.16)	0.0120203	0.165448	No	N/A	1.11026	(1.04, 1.19)	0.00339887	0.079963	Yes	Increased	No
ENSG00000136878.13_4	USP20	1.07317	(1.02, 1.13)	0.0131982	0.171494	No	N/A	1.11085	(1.05, 1.17)	0.00021098	0.0196616	Yes	Increased	No
ENSG00000255197.6_6	AC090559.1	1.05056	(0.978, 1.13)	0.17697	0.502684	No	N/A	1.11133	(1.04, 1.19)	0.00355856	0.081723	Yes	Increased	No
ENSG00000159445.13_3	THEM4	1.07384	(1.02, 1.13)	0.00595875	0.123499	No	N/A	1.11218	(1.05, 1.17)	0.000224835	0.020282	Yes	Increased	No
ENSG00000112561.18_4	TFEB	1.07468	(1.01, 1.14)	0.0265216	0.227875	No	N/A	1.11236	(1.04, 1.19)	0.00292531	0.0738037	Yes	Increased	No
ENSG00000185201.16_6	IFITM2	1.08264	(1.02, 1.15)	0.0134829	0.172994	No	N/A	1.11242	(1.04, 1.2)	0.00467608	0.0938108	Yes	Increased	No
ENSG00000132718.9_3	SYT11	1.08824	(1.03, 1.15)	0.00417973	0.11151	No	N/A	1.11247	(1.05, 1.18)	0.000638434	0.0356078	Yes	Increased	No
ENSG00000105518.14_4	TMEM205	1.07497	(1.03, 1.12)	0.00147457	0.0669916	No	N/A	1.11267	(1.06, 1.17)	7.03847e-05	0.0111338	Yes	Increased	No
ENSG00000212864.3_2	RNF208	1.08403	(1.02, 1.15)	0.00724484	0.133368	No	N/A	1.11275	(1.04, 1.19)	0.00161783	0.0561471	Yes	Increased	No
ENSG00000136999.5_3	CCN3	1.08448	(1.02, 1.16)	0.0165521	0.187034	No	N/A	1.11285	(1.03, 1.2)	0.00503617	0.0974515	Yes	Increased	No
ENSG00000131067.17_3	GGT7	1.04894	(0.987, 1.12)	0.128718	0.441646	No	N/A	1.11308	(1.04, 1.2)	0.00397332	0.0865412	Yes	Increased	No
ENSG00000079691.18_6	CARMIL1	1.08263	(1.01, 1.16)	0.0248724	0.223845	No	N/A	1.11344	(1.04, 1.2)	0.00455693	0.0925614	Yes	Increased	No
ENSG00000100034.14_4	PPM1F	1.06085	(1.01, 1.11)	0.0213867	0.209427	No	N/A	1.11408	(1.05, 1.18)	0.000423641	0.0299272	Yes	Increased	No
ENSG00000139266.6_3	MARCHF9	1.06061	(1.01, 1.11)	0.0112059	0.159759	No	N/A	1.11428	(1.05, 1.18)	0.000290211	0.0234007	Yes	Increased	No
ENSG00000166908.18_4	PIP4K2C	1.08955	(1.02, 1.16)	0.00973572	0.149237	No	N/A	1.11457	(1.04, 1.2)	0.00385984	0.085813	Yes	Increased	No
ENSG00000131196.17_3	NFATC1	1.07166	(1.02, 1.13)	0.0137431	0.175127	No	N/A	1.11496	(1.05, 1.19)	0.00087427	0.0406017	Yes	Increased	No
ENSG00000103489.11_3	XYLT1	1.08724	(1.02, 1.16)	0.0135205	0.172994	No	N/A	1.11563	(1.05, 1.18)	0.000547277	0.0334747	Yes	Increased	No
ENSG00000254470.2_2	AP5B1	1.03289	(0.958, 1.11)	0.403341	0.717673	No	N/A	1.11574	(1.04, 1.2)	0.00236123	0.0657766	Yes	Increased	No
ENSG00000170892.12_6	TSEN34	1.08463	(1.04, 1.13)	7.08695e-05	0.0134266	No	N/A	1.11598	(1.07, 1.16)	7.30925e-07	0.000833188	Yes	Increased	No
ENSG00000073910.21_6	FRY	1.10192	(1.03, 1.18)	0.00444799	0.113699	No	N/A	1.11614	(1.04, 1.2)	0.00218751	0.0657766	Yes	Increased	No
ENSG00000105520.10_3	PLPPR2	1.05042	(0.985, 1.12)	0.134943	0.451212	No	N/A	1.11701	(1.05, 1.19)	0.00048072	0.0315589	Yes	Increased	No
ENSG00000109107.14_5	ALDOC	1.0869	(1.02, 1.16)	0.017571	0.190912	No	N/A	1.11754	(1.04, 1.2)	0.00300205	0.0744259	Yes	Increased	No
ENSG00000010818.10_3	HIVEP2	1.07146	(1.01, 1.14)	0.0354402	0.259116	No	N/A	1.11763	(1.04, 1.2)	0.00392425	0.0861754	Yes	Increased	No
ENSG00000171206.14_3	TRIM8	1.06828	(1.02, 1.12)	0.00860269	0.141746	No	N/A	1.11823	(1.05, 1.19)	0.000375368	0.0275248	Yes	Increased	No
ENSG00000185507.21_5	IRF7	1.09166	(1.02, 1.17)	0.0176411	0.190912	No	N/A	1.11942	(1.05, 1.19)	0.000659357	0.0362617	Yes	Increased	No
ENSG00000136111.13_6	TBC1D4	1.08581	(1.02, 1.16)	0.0135458	0.173141	No	N/A	1.11997	(1.04, 1.2)	0.00263341	0.0693704	Yes	Increased	No
ENSG00000165138.18_3	ANKS6	1.08236	(1.03, 1.14)	0.00477059	0.117291	No	N/A	1.1203	(1.06, 1.19)	0.000351366	0.0265408	Yes	Increased	No
ENSG00000188681.11_3	TEKT4P2	1.07145	(0.996, 1.15)	0.067767	0.33604	No	N/A	1.12047	(1.04, 1.21)	0.00469341	0.0938607	Yes	Increased	No
ENSG00000244267.1_4	RPL34P22	1.08627	(1.02, 1.15)	0.00863356	0.141755	No	N/A	1.12118	(1.05, 1.2)	0.000962401	0.0431003	Yes	Increased	No
ENSG00000125170.11_4	DOK4	1.08033	(1.02, 1.14)	0.00701339	0.130864	No	N/A	1.12131	(1.06, 1.19)	0.000103832	0.0138505	Yes	Increased	No
ENSG00000154310.17_5	TNIK	1.05989	(0.994, 1.13)	0.0783324	0.357549	No	N/A	1.12176	(1.05, 1.2)	0.00114436	0.0473569	Yes	Increased	No
ENSG00000170365.10_4	SMAD1	1.10064	(1.03, 1.18)	0.00817117	0.13827	No	N/A	1.12269	(1.05, 1.2)	0.0015532	0.0555771	Yes	Increased	No
ENSG00000165233.18_3	CARD19	1.08625	(1.02, 1.16)	0.0130612	0.170772	No	N/A	1.12355	(1.06, 1.19)	0.000164995	0.0172038	Yes	Increased	No
ENSG00000198046.12_3	ZNF667	1.08106	(1.01, 1.16)	0.0254699	0.225383	No	N/A	1.12379	(1.04, 1.21)	0.00278127	0.0716105	Yes	Increased	No
ENSG00000141574.7_6	SECTM1	1.07198	(0.981, 1.17)	0.128892	0.44194	No	N/A	1.12565	(1.07, 1.19)	5.67131e-05	0.0106138	Yes	Increased	No
ENSG00000073008.15_4	PVR	1.10243	(1.03, 1.18)	0.00359854	0.107168	No	N/A	1.12725	(1.05, 1.21)	0.00129941	0.0501903	Yes	Increased	No
ENSG00000182885.17_3	ADGRG3	1.09511	(0.993, 1.21)	0.0725162	0.345471	No	N/A	1.12738	(1.05, 1.21)	0.00166174	0.0569233	Yes	Increased	No
ENSG00000214212.9_4	C19orf38	1.01991	(0.921, 1.13)	0.70564	0.888457	No	N/A	1.12784	(1.04, 1.22)	0.00365395	0.082702	Yes	Increased	No
ENSG00000167984.18_4	NLRC3	1.06692	(0.99, 1.15)	0.0913	0.380336	No	N/A	1.12793	(1.04, 1.22)	0.00289762	0.0738037	Yes	Increased	No
ENSG00000008405.12_4	CRY1	1.10361	(1.03, 1.19)	0.00798518	0.136626	No	N/A	1.12837	(1.04, 1.22)	0.00373413	0.0842126	Yes	Increased	No
ENSG00000089692.9_4	LAG3	1.07175	(1.01, 1.13)	0.016991	0.188452	No	N/A	1.12879	(1.06, 1.21)	0.000515677	0.0322299	Yes	Increased	No
ENSG00000226137.5_4	BAIAP2-DT	1.09406	(1.02, 1.18)	0.0169981	0.188452	No	N/A	1.12997	(1.05, 1.22)	0.00211051	0.0652163	Yes	Increased	No
ENSG00000196668.4_3	LINC00173	1.09072	(1.01, 1.18)	0.0244968	0.222957	No	N/A	1.13	(1.04, 1.23)	0.00470135	0.0938698	Yes	Increased	No
ENSG00000276141.4_3	WHAMMP3	1.09744	(1.03, 1.17)	0.00834514	0.139536	No	N/A	1.13065	(1.05, 1.22)	0.00207612	0.0651028	Yes	Increased	No
ENSG00000130595.19_6	TNNT3	1.0929	(1.03, 1.16)	0.00683814	0.129636	No	N/A	1.1313	(1.05, 1.22)	0.00133214	0.0509259	Yes	Increased	No
ENSG00000274370.1_6	AC130371.2	1.08684	(1.02, 1.15)	0.00822627	0.138976	No	N/A	1.13227	(1.06, 1.21)	0.000596871	0.0342561	Yes	Increased	No
ENSG00000185986.12_4	SDHAP3	1.07846	(1.03, 1.13)	0.00214845	0.083663	No	N/A	1.13262	(1.07, 1.2)	0.000102426	0.0138468	Yes	Increased	No
ENSG00000100918.13_6	REC8	1.09631	(1.03, 1.17)	0.00679534	0.129636	No	N/A	1.13338	(1.05, 1.23)	0.00252732	0.0677056	Yes	Increased	No
ENSG00000158806.14_7	NPM2	1.0878	(1.01, 1.17)	0.030601	0.244243	No	N/A	1.13421	(1.05, 1.23)	0.00204222	0.0646653	Yes	Increased	No
ENSG00000204472.13_4	AIF1	1.08014	(1, 1.16)	0.0428147	0.281075	No	N/A	1.13428	(1.05, 1.23)	0.00304811	0.0746489	Yes	Increased	No
ENSG00000137726.17_5	FXYD6	1.11051	(1.03, 1.2)	0.00783059	0.136626	No	N/A	1.13635	(1.04, 1.24)	0.00474443	0.094354	Yes	Increased	No
ENSG00000157978.11_2	LDLRAP1	1.08295	(1.02, 1.15)	0.00653953	0.129547	No	N/A	1.13643	(1.07, 1.21)	0.000152341	0.0167568	Yes	Increased	No
ENSG00000118922.17_3	KLF12	1.07603	(0.998, 1.16)	0.0603462	0.323524	No	N/A	1.13871	(1.04, 1.24)	0.004562	0.0925614	Yes	Increased	No
ENSG00000105514.8_5	RAB3D	1.0821	(1.01, 1.15)	0.0190281	0.197667	No	N/A	1.14002	(1.06, 1.23)	0.0010253	0.0444433	Yes	Increased	No
ENSG00000049323.16_5	LTBP1	1.1424	(1.03, 1.26)	0.0111254	0.15943	No	N/A	1.14091	(1.06, 1.23)	0.00110652	0.0464036	Yes	Increased	No
ENSG00000171843.16_3	MLLT3	1.12172	(1.04, 1.21)	0.00326571	0.102802	No	N/A	1.14132	(1.05, 1.24)	0.00239013	0.0658689	Yes	Increased	No
ENSG00000165029.16_3	ABCA1	1.12253	(1.04, 1.21)	0.00511226	0.119263	No	N/A	1.14138	(1.04, 1.25)	0.00425386	0.0902032	Yes	Increased	No
ENSG00000096433.11_3	ITPR3	1.06676	(0.998, 1.14)	0.0592212	0.32057	No	N/A	1.14182	(1.05, 1.24)	0.00209478	0.0652163	Yes	Increased	No
ENSG00000250644.3_6	AC068580.4	1.08072	(1.01, 1.15)	0.0182291	0.193728	No	N/A	1.14236	(1.07, 1.22)	7.28103e-05	0.0111338	Yes	Increased	No
ENSG00000187608.10_7	ISG15	1.08991	(1, 1.18)	0.0455865	0.286562	No	N/A	1.14301	(1.05, 1.24)	0.00227849	0.0657766	Yes	Increased	No
ENSG00000152689.18_5	RASGRP3	1.11944	(1.04, 1.21)	0.00557488	0.12054	No	N/A	1.1436	(1.05, 1.25)	0.00438374	0.0917657	Yes	Increased	No
ENSG00000140368.12_4	PSTPIP1	1.0592	(0.987, 1.14)	0.11187	0.416804	No	N/A	1.14423	(1.07, 1.22)	0.00015042	0.0167568	Yes	Increased	No
ENSG00000117984.14_5	CTSD	1.08108	(1.01, 1.16)	0.0232452	0.218168	No	N/A	1.1446	(1.07, 1.22)	9.93208e-05	0.0138137	Yes	Increased	No
ENSG00000166949.16_4	SMAD3	1.08549	(1.01, 1.17)	0.0317477	0.248182	No	N/A	1.1455	(1.05, 1.25)	0.00224232	0.0657766	Yes	Increased	No
ENSG00000111674.9_4	ENO2	1.08602	(1.01, 1.16)	0.0193194	0.199038	No	N/A	1.14553	(1.06, 1.24)	0.000708592	0.03691	Yes	Increased	No
ENSG00000208028.1	MIR616	1.10777	(1.02, 1.2)	0.0148414	0.179283	No	N/A	1.14715	(1.05, 1.25)	0.00180962	0.0600286	Yes	Increased	No
ENSG00000166086.12_3	JAM3	1.11292	(1.03, 1.2)	0.00512321	0.119263	No	N/A	1.14984	(1.05, 1.26)	0.00239017	0.0658689	Yes	Increased	No
ENSG00000260418.1_6	AL023284.4	1.12354	(1.04, 1.22)	0.00512914	0.119263	No	N/A	1.15037	(1.05, 1.26)	0.00293437	0.0738428	Yes	Increased	No
ENSG00000107331.17_5	ABCA2	1.11565	(1.04, 1.2)	0.00471868	0.116472	No	N/A	1.15318	(1.07, 1.24)	0.000294593	0.0234007	Yes	Increased	No
ENSG00000125740.14_4	FOSB	1.12899	(1, 1.27)	0.0489061	0.296535	No	N/A	1.15325	(1.05, 1.27)	0.0045766	0.0926137	Yes	Increased	No
ENSG00000183741.11_2	CBX6	1.10137	(1.03, 1.18)	0.00493375	0.117732	No	N/A	1.15474	(1.07, 1.25)	0.000362683	0.0269094	Yes	Increased	No
ENSG00000160179.18_6	ABCG1	1.1064	(1.02, 1.19)	0.0110834	0.159192	No	N/A	1.1563	(1.06, 1.27)	0.00229912	0.0657766	Yes	Increased	No
ENSG00000242732.4_5	RTL5	1.09322	(1.03, 1.16)	0.00313554	0.101593	No	N/A	1.15652	(1.08, 1.24)	3.89067e-05	0.00841543	Yes	Increased	No
ENSG00000163814.8_4	CDCP1	1.13441	(1.04, 1.23)	0.00447067	0.113938	No	N/A	1.15918	(1.06, 1.27)	0.00252512	0.0677056	Yes	Increased	No
ENSG00000168672.4_4	LRATD2	1.10326	(1.03, 1.19)	0.00899806	0.143681	No	N/A	1.15979	(1.07, 1.26)	0.000463732	0.0313459	Yes	Increased	No
ENSG00000179909.15_2	ZNF154	1.11461	(1.03, 1.2)	0.007578	0.135164	No	N/A	1.16139	(1.06, 1.27)	0.0011717	0.0477025	Yes	Increased	No
ENSG00000185909.15_3	KLHDC8B	1.12948	(1.04, 1.23)	0.00572725	0.121925	No	N/A	1.16247	(1.08, 1.26)	0.000257754	0.0218377	Yes	Increased	No
ENSG00000255245.4_3	FXYD6-FXYD2	1.12101	(1.04, 1.21)	0.00420445	0.111738	No	N/A	1.16425	(1.07, 1.27)	0.000953487	0.0430064	Yes	Increased	No
ENSG00000143013.13_3	LMO4	1.10685	(1.03, 1.19)	0.00827709	0.138976	No	N/A	1.16717	(1.08, 1.26)	0.000289233	0.0234007	Yes	Increased	No
ENSG00000085117.12_5	CD82	1.11777	(1.04, 1.2)	0.00439382	0.11335	No	N/A	1.16828	(1.08, 1.27)	0.000293441	0.0234007	Yes	Increased	No
ENSG00000053918.16_6	KCNQ1	1.09486	(1, 1.2)	0.0512417	0.301234	No	N/A	1.16913	(1.07, 1.27)	0.000495473	0.0316487	Yes	Increased	No
ENSG00000137959.16_4	IFI44L	1.15969	(1.05, 1.28)	0.00550301	0.120213	No	N/A	1.17016	(1.05, 1.3)	0.0042116	0.089627	Yes	Increased	No
ENSG00000125089.17_6	SH3TC1	1.09798	(1.02, 1.18)	0.0114474	0.161461	No	N/A	1.1722	(1.08, 1.28)	0.000479764	0.0315589	Yes	Increased	No
ENSG00000267952.1_6	AC008878.1	1.09841	(1.02, 1.18)	0.0111922	0.159759	No	N/A	1.17234	(1.08, 1.27)	0.000182454	0.0184268	Yes	Increased	No
ENSG00000140443.15_6	IGF1R	1.14093	(1.04, 1.25)	0.00638494	0.127689	No	N/A	1.17357	(1.06, 1.3)	0.00303999	0.0746489	Yes	Increased	No
ENSG00000149418.11_3	ST14	1.15053	(1.05, 1.26)	0.00383926	0.108277	No	N/A	1.17371	(1.07, 1.29)	0.00118609	0.0477025	Yes	Increased	No
ENSG00000206737.1	RNVU1-18	1.16977	(1.05, 1.3)	0.00415479	0.11151	No	N/A	1.17438	(1.05, 1.31)	0.00416488	0.0889666	Yes	Increased	No
ENSG00000250510.8_4	GPR162	1.1124	(1.03, 1.2)	0.00522033	0.120213	No	N/A	1.17532	(1.08, 1.28)	0.000198487	0.0189539	Yes	Increased	No
ENSG00000157601.14_4	MX1	1.14087	(1.03, 1.26)	0.00966546	0.149047	No	N/A	1.17751	(1.06, 1.31)	0.00259826	0.0688785	Yes	Increased	No
ENSG00000169991.11_5	IFFO2	1.1147	(1.04, 1.2)	0.00399961	0.10998	No	N/A	1.17906	(1.09, 1.28)	0.000100251	0.0138137	Yes	Increased	No
ENSG00000237015.1_6	AL031186.1	1.12201	(1.02, 1.23)	0.0190521	0.197667	No	N/A	1.17934	(1.07, 1.3)	0.00143418	0.053681	Yes	Increased	No
ENSG00000274373.1_6	AC148476.1	1.11352	(1.04, 1.2)	0.00414977	0.11151	No	N/A	1.18167	(1.1, 1.27)	3.95973e-05	0.00841543	Yes	Increased	No
ENSG00000178498.16_5	DTX3	1.11628	(1.04, 1.2)	0.00364952	0.107674	No	N/A	1.18191	(1.09, 1.29)	0.000197636	0.0189539	Yes	Increased	No
ENSG00000010810.17_7	FYN	1.08848	(1.02, 1.16)	0.00871634	0.141941	No	N/A	1.1837	(1.09, 1.28)	6.45918e-05	0.0109448	Yes	Increased	No
ENSG00000160712.13_4	IL6R	1.15318	(1.05, 1.26)	0.0032634	0.102802	No	N/A	1.18394	(1.07, 1.31)	0.00117343	0.0477025	Yes	Increased	No
ENSG00000176845.13_5	METRNL	1.10664	(1.02, 1.21)	0.0219594	0.211883	No	N/A	1.18421	(1.08, 1.3)	0.000493847	0.0316487	Yes	Increased	No
ENSG00000235151.1_6	AC131097.3	1.11175	(0.996, 1.24)	0.0619243	0.326255	No	N/A	1.18432	(1.06, 1.33)	0.00425874	0.0902032	Yes	Increased	No
ENSG00000155962.13_4	CLIC2	1.15782	(1.04, 1.29)	0.00734253	0.133515	No	N/A	1.1851	(1.06, 1.32)	0.0034397	0.0803173	Yes	Increased	No
ENSG00000172216.5_2	CEBPB	1.08682	(0.994, 1.19)	0.0698296	0.340433	No	N/A	1.18676	(1.09, 1.29)	0.000131243	0.0155251	Yes	Increased	No
ENSG00000139737.22_6	SLAIN1	1.13217	(1.04, 1.23)	0.00525402	0.120213	No	N/A	1.18733	(1.07, 1.31)	0.00135614	0.0515291	Yes	Increased	No
ENSG00000198816.7_4	ZNF358	1.10702	(1.03, 1.19)	0.0067777	0.129636	No	N/A	1.18821	(1.09, 1.29)	0.000119987	0.0150157	Yes	Increased	No
ENSG00000166963.13_4	MAP1A	1.15318	(1.04, 1.27)	0.00625219	0.126039	No	N/A	1.19028	(1.08, 1.31)	0.000670048	0.0365293	Yes	Increased	No
ENSG00000135525.18_3	MAP7	1.16234	(1.05, 1.29)	0.00484402	0.117732	No	N/A	1.19032	(1.07, 1.33)	0.00233035	0.0657766	Yes	Increased	No
ENSG00000072071.16_4	ADGRL1	1.13686	(1.04, 1.24)	0.0038558	0.108277	No	N/A	1.19108	(1.08, 1.31)	0.000430819	0.0299272	Yes	Increased	No
ENSG00000131669.10_3	NINJ1	1.0953	(0.983, 1.22)	0.101054	0.398464	No	N/A	1.1941	(1.08, 1.32)	0.000761748	0.038054	Yes	Increased	No
ENSG00000186350.11_4	RXRA	1.09583	(1.02, 1.18)	0.0153405	0.181982	No	N/A	1.19446	(1.09, 1.3)	0.000152346	0.0167568	Yes	Increased	No
ENSG00000099194.6_3	SCD	1.13615	(1.03, 1.26)	0.0156655	0.183593	No	N/A	1.19746	(1.06, 1.35)	0.00466268	0.0938108	Yes	Increased	No
ENSG00000188290.10_3	HES4	1.12409	(1.02, 1.24)	0.0196446	0.199934	No	N/A	1.20123	(1.09, 1.33)	0.000595632	0.0342561	Yes	Increased	No
ENSG00000020181.17_2	ADGRA2	1.13859	(1.02, 1.27)	0.0251086	0.22417	No	N/A	1.20865	(1.07, 1.37)	0.00358509	0.0821817	Yes	Increased	No
ENSG00000159335.16_3	PTMS	1.16794	(1.04, 1.31)	0.0109374	0.158732	No	N/A	1.21504	(1.07, 1.39)	0.00454908	0.0925614	Yes	Increased	No
ENSG00000104341.16_4	LAPTM4B	1.17467	(1.03, 1.34)	0.0158369	0.184121	No	N/A	1.21598	(1.06, 1.39)	0.00523924	0.0989723	Yes	Increased	No
ENSG00000000938.13_4	FGR	1.1184	(0.976, 1.28)	0.109813	0.413545	No	N/A	1.21676	(1.09, 1.36)	0.000863001	0.0403619	Yes	Increased	No
ENSG00000086730.17_6	LAT2	1.13847	(1.02, 1.27)	0.0259003	0.22647	No	N/A	1.21767	(1.07, 1.39)	0.00362122	0.0826291	Yes	Increased	No
ENSG00000173334.4_3	TRIB1	1.16857	(1.05, 1.3)	0.00462256	0.116123	No	N/A	1.223	(1.1, 1.36)	0.000274463	0.0227914	Yes	Increased	No
ENSG00000115738.10_3	ID2	1.16592	(1.05, 1.3)	0.00678205	0.129636	No	N/A	1.22675	(1.09, 1.39)	0.00147609	0.0546959	Yes	Increased	No
ENSG00000144893.12_6	MED12L	1.1926	(1.06, 1.34)	0.00467323	0.11627	No	N/A	1.22725	(1.09, 1.38)	0.00126289	0.0498827	Yes	Increased	No
ENSG00000136826.15_5	KLF4	1.10909	(0.939, 1.31)	0.225708	0.558105	No	N/A	1.22912	(1.07, 1.41)	0.00430387	0.0905924	Yes	Increased	No
ENSG00000107738.20_5	VSIR	1.08229	(0.991, 1.18)	0.081675	0.361927	No	N/A	1.24368	(1.11, 1.39)	0.000211685	0.0196616	Yes	Increased	No
ENSG00000211898.7_2	IGHD	1.07635	(0.961, 1.21)	0.208401	0.539347	No	N/A	1.24698	(1.09, 1.42)	0.00158878	0.0556472	Yes	Increased	No
ENSG00000136193.17_4	SCRN1	1.20736	(1.05, 1.38)	0.00753259	0.135037	No	N/A	1.25142	(1.08, 1.45)	0.00375988	0.0843383	Yes	Increased	No
ENSG00000064201.15_6	TSPAN32	1.13546	(1.03, 1.26)	0.0162514	0.185928	No	N/A	1.25981	(1.12, 1.42)	0.000190779	0.0188074	Yes	Increased	No
ENSG00000205336.11_6	ADGRG1	1.15571	(1.03, 1.29)	0.0117382	0.16405	No	N/A	1.26342	(1.11, 1.43)	0.000467234	0.0313459	Yes	Increased	No
ENSG00000182557.8_3	SPNS3	1.17438	(1.05, 1.31)	0.0041676	0.11151	No	N/A	1.27617	(1.13, 1.44)	0.000134338	0.0157426	Yes	Increased	No
ENSG00000253293.5_4	HOXA10	1.23004	(1.07, 1.41)	0.00381603	0.108277	No	N/A	1.28929	(1.12, 1.49)	0.000705581	0.03691	Yes	Increased	No
ENSG00000107281.10_4	NPDC1	1.21341	(1.06, 1.38)	0.00499353	0.117917	No	N/A	1.30454	(1.12, 1.51)	0.000721217	0.03691	Yes	Increased	No
ENSG00000130592.15_2	LSP1	1.13764	(1.03, 1.26)	0.0133011	0.172005	No	N/A	1.31124	(1.15, 1.5)	0.000116967	0.0148661	Yes	Increased	No
ENSG00000211688.1_3	TRGJP2	1.26122	(1.07, 1.48)	0.00604823	0.124326	No	N/A	1.31498	(1.1, 1.57)	0.00295938	0.0740673	Yes	Increased	No
ENSG00000168209.5_4	DDIT4	1.20798	(1.05, 1.39)	0.0102161	0.153229	No	N/A	1.35352	(1.15, 1.6)	0.000518541	0.0322299	Yes	Increased	No
ENSG00000242472.1_2	IGHJ5	1.15643	(1.01, 1.32)	0.0344269	0.255362	No	N/A	1.36986	(1.14, 1.64)	0.00104074	0.0448447	Yes	Increased	No
ENSG00000211899.10_4	IGHM	1.19488	(1.05, 1.36)	0.0100025	0.15155	No	N/A	1.48822	(1.19, 1.86)	0.000745139	0.0376746	Yes	Increased	No
ENSG00000242887.1_2	IGHJ3	1.22071	(1.06, 1.41)	0.00805231	0.137038	No	N/A	1.5163	(1.21, 1.9)	0.000429771	0.0299272	Yes	Increased	No
ENSG00000138621.12_4	PPCDC	1.08979	(1.04, 1.14)	0.000315967	0.0300144	No	N/A	1.10166	(1.05, 1.16)	0.000139026	0.0161412	Yes	Increased	No
ENSG00000273565.1_6	AL691403.2	1.03962	(0.998, 1.08)	0.0673523	0.335264	No	N/A	1.1017	(1.05, 1.16)	0.000340263	0.0258579	Yes	Increased	No
ENSG00000163975.12_5	MELTF	1.0953	(1.05, 1.14)	9.36262e-05	0.0156186	No	N/A	1.10188	(1.05, 1.16)	0.000145723	0.0166111	Yes	Increased	No
ENSG00000172893.15_5	DHCR7	1.06367	(1, 1.13)	0.0517138	0.302207	No	N/A	1.10199	(1.03, 1.18)	0.00486141	0.095395	Yes	Increased	No
ENSG00000143801.17_7	PSEN2	1.08008	(1.02, 1.14)	0.00594466	0.12342	No	N/A	1.10228	(1.04, 1.17)	0.00166607	0.0569233	Yes	Increased	No
ENSG00000134250.20_4	NOTCH2	1.06985	(1.01, 1.13)	0.020308	0.203404	No	N/A	1.10269	(1.05, 1.16)	0.000249515	0.021577	Yes	Increased	No
ENSG00000214530.9_6	STARD10	1.0504	(1, 1.1)	0.0497583	0.298549	No	N/A	1.10335	(1.05, 1.16)	0.000443336	0.0302119	Yes	Increased	No
ENSG00000186088.16_4	GSAP	1.08634	(1.03, 1.14)	0.00123535	0.0614098	No	N/A	1.10392	(1.04, 1.17)	0.000683622	0.03691	Yes	Increased	No
ENSG00000168268.11_3	NT5DC2	1.07812	(1.01, 1.15)	0.0289371	0.237307	No	N/A	1.10483	(1.03, 1.18)	0.00520477	0.0989723	Yes	Increased	No
ENSG00000074660.16_5	SCARF1	1.07677	(1.02, 1.14)	0.0144286	0.177665	No	N/A	1.10483	(1.04, 1.17)	0.00202627	0.0643902	Yes	Increased	No
ENSG00000134463.15_4	ECHDC3	1.09632	(1.04, 1.16)	0.00182994	0.0762313	No	N/A	1.10497	(1.04, 1.17)	0.00105713	0.0453273	Yes	Increased	No
ENSG00000271818.1	7SK	1.02746	(0.986, 1.07)	0.2055	0.534597	No	N/A	0.982498	(0.944, 1.02)	0.38909	0.701077	No	N/A	N/A
ENSG00000268895.6_6	A1BG-AS1	1.0392	(0.996, 1.08)	0.0796939	0.359617	No	N/A	1.05186	(1.01, 1.1)	0.0188258	0.178927	No	N/A	N/A
ENSG00000094914.13_4	AAAS	1.0208	(0.984, 1.06)	0.278669	0.612154	No	N/A	1.02573	(0.989, 1.06)	0.170597	0.4881	No	N/A	N/A
ENSG00000109576.14_4	AADAT	0.955817	(0.889, 1.03)	0.222801	0.555643	No	N/A	0.933302	(0.854, 1.02)	0.132134	0.434575	No	N/A	N/A
ENSG00000103591.12_3	AAGAB	1.00026	(0.971, 1.03)	0.986057	0.995287	No	N/A	0.996749	(0.965, 1.03)	0.842461	0.940661	No	N/A	N/A
ENSG00000115977.19_5	AAK1	0.979455	(0.948, 1.01)	0.212883	0.543987	No	N/A	0.990399	(0.957, 1.03)	0.585172	0.823599	No	N/A	N/A
ENSG00000087884.14_6	AAMDC	1.03947	(1.01, 1.07)	0.0191741	0.198206	No	N/A	1.03997	(1, 1.08)	0.0273313	0.21044	No	N/A	N/A
ENSG00000127837.9_2	AAMP	0.984949	(0.959, 1.01)	0.267855	0.600442	No	N/A	0.994833	(0.971, 1.02)	0.68146	0.869607	No	N/A	N/A
ENSG00000131043.12_4	AAR2	0.971785	(0.941, 1)	0.0821614	0.362531	No	N/A	0.972038	(0.938, 1.01)	0.121723	0.417475	No	N/A	N/A
ENSG00000090861.15_3	AARS	1.07357	(1, 1.15)	0.0515222	0.301604	No	N/A	1.08124	(1.01, 1.16)	0.0379073	0.244506	No	N/A	N/A
ENSG00000124608.5_4	AARS2	1.03898	(1, 1.08)	0.0363063	0.259991	No	N/A	1.04695	(1.01, 1.08)	0.0119289	0.143962	No	N/A	N/A
ENSG00000266967.7_4	AARSD1	0.964722	(0.941, 0.989)	0.00485982	0.117732	No	N/A	0.969473	(0.944, 0.995)	0.0227336	0.194313	No	N/A	N/A
ENSG00000157426.14_3	AASDH	1.02211	(0.99, 1.05)	0.177266	0.502857	No	N/A	1.01925	(0.987, 1.05)	0.246869	0.577517	No	N/A	N/A
ENSG00000149313.11_3	AASDHPPT	1.04867	(1.02, 1.08)	0.00283261	0.0947615	No	N/A	1.03944	(1.01, 1.07)	0.0184925	0.17782	No	N/A	N/A
ENSG00000215458.8_6	AATBC	0.921724	(0.858, 0.99)	0.028791	0.236594	No	N/A	0.952433	(0.907, 1)	0.0518705	0.284991	No	N/A	N/A
ENSG00000275700.5_4	AATF	0.988961	(0.964, 1.01)	0.404	0.717732	No	N/A	0.995037	(0.967, 1.02)	0.73413	0.895948	No	N/A	N/A
ENSG00000064687.12_2	ABCA7	1.04227	(0.978, 1.11)	0.208622	0.539696	No	N/A	1.08924	(1.01, 1.17)	0.0223266	0.192844	No	N/A	N/A
ENSG00000085563.14_5	ABCB1	1.11078	(1.01, 1.22)	0.0377999	0.264671	No	N/A	1.13402	(1.02, 1.26)	0.0173701	0.17341	No	N/A	N/A
ENSG00000135776.5_3	ABCB10	1.02703	(0.971, 1.09)	0.354848	0.680551	No	N/A	0.973379	(0.936, 1.01)	0.174772	0.493856	No	N/A	N/A
ENSG00000131269.18_6	ABCB7	1.00382	(0.977, 1.03)	0.781356	0.923797	No	N/A	0.996394	(0.969, 1.02)	0.800032	0.924656	No	N/A	N/A
ENSG00000197150.12_6	ABCB8	1.01091	(0.984, 1.04)	0.429056	0.73403	No	N/A	1.01737	(0.986, 1.05)	0.281444	0.61197	No	N/A	N/A
ENSG00000103222.19_4	ABCC1	0.978164	(0.924, 1.04)	0.446232	0.74573	No	N/A	1.01686	(0.963, 1.07)	0.549617	0.802771	No	N/A	N/A
ENSG00000124574.15_5	ABCC10	1.0044	(0.974, 1.04)	0.780579	0.923453	No	N/A	1.02223	(0.99, 1.06)	0.180942	0.501843	No	N/A	N/A
ENSG00000125257.16_6	ABCC4	0.922688	(0.853, 0.998)	0.0465783	0.289848	No	N/A	0.892078	(0.822, 0.968)	0.00728612	0.118977	No	N/A	N/A
ENSG00000114770.17_5	ABCC5	0.953265	(0.899, 1.01)	0.112258	0.417344	No	N/A	0.958236	(0.91, 1.01)	0.110532	0.398855	No	N/A	N/A
ENSG00000101986.12_3	ABCD1	1.00069	(0.957, 1.05)	0.975741	0.991396	No	N/A	1.02286	(0.978, 1.07)	0.32636	0.649646	No	N/A	N/A
ENSG00000117528.13_4	ABCD3	1.05979	(1.01, 1.11)	0.0140083	0.176215	No	N/A	1.03883	(0.987, 1.09)	0.146085	0.45307	No	N/A	N/A
ENSG00000119688.21_6	ABCD4	0.971113	(0.94, 1)	0.0803097	0.359889	No	N/A	0.986221	(0.955, 1.02)	0.394652	0.705417	No	N/A	N/A
ENSG00000164163.11_4	ABCE1	1.00528	(0.971, 1.04)	0.766885	0.917238	No	N/A	0.980973	(0.947, 1.02)	0.291182	0.618627	No	N/A	N/A
ENSG00000204574.13_5	ABCF1	0.993333	(0.959, 1.03)	0.710219	0.890811	No	N/A	1.0051	(0.967, 1.05)	0.798619	0.924075	No	N/A	N/A
ENSG00000285292.1_3	ABCF2	0.982206	(0.937, 1.03)	0.457372	0.753042	No	N/A	0.992609	(0.943, 1.04)	0.776778	0.913176	No	N/A	N/A
ENSG00000033050.9_4	ABCF2	0.988131	(0.947, 1.03)	0.583598	0.826582	No	N/A	0.99571	(0.951, 1.04)	0.856344	0.946554	No	N/A	N/A
ENSG00000161204.11_4	ABCF3	0.969389	(0.945, 0.995)	0.0196883	0.199934	No	N/A	0.976838	(0.948, 1.01)	0.128227	0.429697	No	N/A	N/A
ENSG00000144827.9_3	ABHD10	0.966153	(0.928, 1.01)	0.100915	0.398292	No	N/A	0.957127	(0.918, 0.998)	0.0446017	0.264834	No	N/A	N/A
ENSG00000106077.18_2	ABHD11	1.02351	(0.986, 1.06)	0.222822	0.555643	No	N/A	1.04261	(1, 1.09)	0.0440244	0.263297	No	N/A	N/A
ENSG00000100997.19_5	ABHD12	1.00215	(0.977, 1.03)	0.87044	0.955814	No	N/A	1.0149	(0.984, 1.05)	0.358146	0.678594	No	N/A	N/A
ENSG00000139826.6_3	ABHD13	1.006	(0.977, 1.04)	0.688644	0.87887	No	N/A	0.988173	(0.955, 1.02)	0.50203	0.77324	No	N/A	N/A
ENSG00000248487.9_4	ABHD14A	1.00573	(0.97, 1.04)	0.756977	0.913194	No	N/A	1.02172	(0.981, 1.06)	0.301565	0.62788	No	N/A	N/A
ENSG00000114779.19_5	ABHD14B	0.997472	(0.962, 1.03)	0.892315	0.963303	No	N/A	1.01786	(0.979, 1.06)	0.375101	0.691676	No	N/A	N/A
ENSG00000168792.5_3	ABHD15	1.04156	(0.982, 1.11)	0.181643	0.507792	No	N/A	1.04301	(0.984, 1.11)	0.163085	0.475895	No	N/A	N/A
ENSG00000204427.12_4	ABHD16A	0.983582	(0.962, 1.01)	0.149576	0.468614	No	N/A	0.993482	(0.97, 1.02)	0.587486	0.824542	No	N/A	N/A
ENSG00000129968.15_2	ABHD17A	0.991018	(0.965, 1.02)	0.510105	0.785037	No	N/A	1.01423	(0.985, 1.04)	0.344037	0.666237	No	N/A	N/A
ENSG00000107362.13_3	ABHD17B	1.0242	(0.969, 1.08)	0.403437	0.717673	No	N/A	1.02606	(0.974, 1.08)	0.33163	0.654668	No	N/A	N/A
ENSG00000136379.12_6	ABHD17C	1.03367	(0.933, 1.14)	0.526024	0.795491	No	N/A	1.0182	(0.913, 1.14)	0.745526	0.900993	No	N/A	N/A
ENSG00000164074.15_4	ABHD18	1.01522	(0.983, 1.05)	0.355463	0.680896	No	N/A	1.01683	(0.985, 1.05)	0.299378	0.626385	No	N/A	N/A
ENSG00000140526.18_4	ABHD2	1.04323	(1, 1.09)	0.0514762	0.301604	No	N/A	1.04113	(0.993, 1.09)	0.0994861	0.377445	No	N/A	N/A
ENSG00000158201.10_5	ABHD3	0.968586	(0.933, 1.01)	0.101028	0.398464	No	N/A	0.958458	(0.921, 0.997)	0.0374632	0.243016	No	N/A	N/A
ENSG00000100439.10_2	ABHD4	0.932559	(0.869, 1)	0.0562812	0.313328	No	N/A	0.922957	(0.853, 0.999)	0.0499449	0.279158	No	N/A	N/A
ENSG00000011198.9_6	ABHD5	1.04072	(0.99, 1.09)	0.117624	0.426023	No	N/A	1.01384	(0.977, 1.05)	0.46791	0.751329	No	N/A	N/A
ENSG00000127220.6_4	ABHD8	1.03599	(0.996, 1.08)	0.0781537	0.357165	No	N/A	1.06378	(1.02, 1.11)	0.00612561	0.108641	No	N/A	N/A
ENSG00000136754.17_5	ABI1	0.992856	(0.97, 1.02)	0.554496	0.810541	No	N/A	0.98497	(0.963, 1.01)	0.200791	0.527304	No	N/A	N/A
ENSG00000138443.16_5	ABI2	1.02651	(0.97, 1.09)	0.364264	0.686955	No	N/A	1.01794	(0.953, 1.09)	0.59574	0.827799	No	N/A	N/A
ENSG00000108798.9_6	ABI3	1.00209	(0.93, 1.08)	0.956309	0.985467	No	N/A	1.01035	(0.945, 1.08)	0.764843	0.909812	No	N/A	N/A
ENSG00000119328.12_4	ABITRAM	1.01621	(0.983, 1.05)	0.342118	0.669582	No	N/A	1.00613	(0.971, 1.04)	0.73644	0.896613	No	N/A	N/A
ENSG00000097007.18_5	ABL1	0.986967	(0.957, 1.02)	0.40984	0.720453	No	N/A	1.00218	(0.969, 1.04)	0.898548	0.96731	No	N/A	N/A
ENSG00000143322.21_5	ABL2	0.995497	(0.969, 1.02)	0.7405	0.906584	No	N/A	1.00018	(0.976, 1.02)	0.988678	0.996225	No	N/A	N/A
ENSG00000099204.20_6	ABLIM1	1.06293	(0.972, 1.16)	0.184947	0.512017	No	N/A	1.1426	(1.03, 1.27)	0.0131316	0.150098	No	N/A	N/A
ENSG00000175164.15_5	ABO	1.09484	(0.997, 1.2)	0.05969	0.321915	No	N/A	1.12787	(1.02, 1.25)	0.0272301	0.210245	No	N/A	N/A
ENSG00000146386.8_3	ABRACL	0.993744	(0.95, 1.04)	0.784719	0.925818	No	N/A	0.985948	(0.94, 1.03)	0.55931	0.808555	No	N/A	N/A
ENSG00000163322.14_6	ABRAXAS1	0.958422	(0.929, 0.989)	0.00950567	0.147816	No	N/A	0.948635	(0.919, 0.979)	0.00163149	0.0562011	No	N/A	N/A
ENSG00000165660.8_6	ABRAXAS2	1.02868	(0.99, 1.07)	0.151156	0.470079	No	N/A	1.01787	(0.978, 1.06)	0.384283	0.698124	No	N/A	N/A
ENSG00000146109.5_3	ABT1	0.979602	(0.951, 1.01)	0.182338	0.508868	No	N/A	0.988832	(0.96, 1.02)	0.454252	0.745014	No	N/A	N/A
ENSG00000114626.18_5	ABTB1	0.931589	(0.883, 0.982)	0.0102604	0.15346	No	N/A	0.949254	(0.888, 1.02)	0.132368	0.434575	No	N/A	N/A
ENSG00000166016.6_4	ABTB2	1.09702	(1.02, 1.18)	0.0138073	0.17541	No	N/A	1.11328	(1.03, 1.21)	0.00968556	0.133325	No	N/A	N/A
ENSG00000286508.1_1	AC000050.1	1.07795	(0.965, 1.2)	0.185756	0.512726	No	N/A	1.09997	(0.991, 1.22)	0.0777377	0.337443	No	N/A	N/A
ENSG00000287932.1_1	AC000065.2	1.00696	(0.937, 1.08)	0.850156	0.949233	No	N/A	0.996568	(0.935, 1.06)	0.915883	0.972835	No	N/A	N/A
ENSG00000284874.1_2	AC000093.1	0.977095	(0.913, 1.05)	0.508122	0.783962	No	N/A	0.967937	(0.898, 1.04)	0.39755	0.706473	No	N/A	N/A
ENSG00000285772.1_1	AC000120.2	1.03046	(0.974, 1.09)	0.299152	0.632025	No	N/A	1.02392	(0.969, 1.08)	0.403626	0.710245	No	N/A	N/A
ENSG00000285953.1_1	AC000120.3	1.00155	(0.972, 1.03)	0.920361	0.973956	No	N/A	0.991299	(0.961, 1.02)	0.576587	0.819066	No	N/A	N/A
ENSG00000265975.1_6	AC002091.1	1.01192	(0.969, 1.06)	0.590406	0.829576	No	N/A	1.01075	(0.964, 1.06)	0.661639	0.860341	No	N/A	N/A
ENSG00000266389.1_6	AC002091.2	1.01293	(0.959, 1.07)	0.644747	0.856861	No	N/A	1.00429	(0.951, 1.06)	0.877916	0.957415	No	N/A	N/A
ENSG00000258924.4_7	AC002094.1	1.00659	(0.982, 1.03)	0.600509	0.8359	No	N/A	1.02318	(0.998, 1.05)	0.0797398	0.3423	No	N/A	N/A
ENSG00000248101.2_7	AC002116.1	0.9885	(0.966, 1.01)	0.318821	0.649023	No	N/A	1.00903	(0.984, 1.03)	0.489157	0.764235	No	N/A	N/A
ENSG00000235560.4_6	AC002310.1	1.01469	(0.973, 1.06)	0.499988	0.77977	No	N/A	1.03424	(0.991, 1.08)	0.124502	0.422182	No	N/A	N/A
ENSG00000261459.1_7	AC002310.4	1.02577	(0.994, 1.06)	0.110856	0.414932	No	N/A	1.0507	(1.02, 1.08)	0.00315246	0.0763103	No	N/A	N/A
ENSG00000236472.1_5	AC002401.1	1.0125	(0.975, 1.05)	0.516003	0.788022	No	N/A	1.01715	(0.989, 1.05)	0.237764	0.567984	No	N/A	N/A
ENSG00000237819.5_5	AC002454.1	0.944885	(0.849, 1.05)	0.30016	0.632569	No	N/A	0.952189	(0.856, 1.06)	0.371064	0.688151	No	N/A	N/A
ENSG00000260188.1_6	AC002464.1	1.01049	(0.955, 1.07)	0.715714	0.894215	No	N/A	1.02501	(0.973, 1.08)	0.351174	0.673401	No	N/A	N/A
ENSG00000285314.1_3	AC002470.2	0.987367	(0.954, 1.02)	0.464781	0.756869	No	N/A	1.01407	(0.978, 1.05)	0.448792	0.74074	No	N/A	N/A
ENSG00000239291.1_5	AC002558.1	1.0266	(0.967, 1.09)	0.391007	0.709048	No	N/A	0.963687	(0.903, 1.03)	0.264313	0.59512	No	N/A	N/A
ENSG00000262265.2_7	AC002558.3	1.007	(0.95, 1.07)	0.815381	0.93615	No	N/A	0.959256	(0.898, 1.02)	0.216751	0.544209	No	N/A	N/A
ENSG00000268193.5_6	AC002985.1	0.980847	(0.934, 1.03)	0.439315	0.741197	No	N/A	0.987379	(0.939, 1.04)	0.624426	0.840364	No	N/A	N/A
ENSG00000268133.1_6	AC003002.1	1.00723	(0.97, 1.05)	0.709529	0.890762	No	N/A	1.03226	(0.997, 1.07)	0.0782039	0.337788	No	N/A	N/A
ENSG00000268533.1_6	AC003002.2	0.993671	(0.96, 1.03)	0.71494	0.893562	No	N/A	1.02869	(0.996, 1.06)	0.0941466	0.370064	No	N/A	N/A
ENSG00000269533.5_6	AC003002.3	1.0085	(0.977, 1.04)	0.603443	0.836577	No	N/A	1.02943	(1, 1.06)	0.0565842	0.297114	No	N/A	N/A
ENSG00000269026.2_6	AC003006.1	0.995453	(0.956, 1.04)	0.823454	0.939065	No	N/A	1.01655	(0.979, 1.06)	0.396588	0.706292	No	N/A	N/A
ENSG00000250318.1_5	AC003072.1	1.00703	(0.956, 1.06)	0.791559	0.928297	No	N/A	1.02369	(0.98, 1.07)	0.297118	0.624153	No	N/A	N/A
ENSG00000260793.2_6	AC003102.1	0.981673	(0.937, 1.03)	0.434975	0.737846	No	N/A	0.991447	(0.948, 1.04)	0.706639	0.883707	No	N/A	N/A
ENSG00000006025.12_4	AC003665.1	0.970254	(0.945, 0.996)	0.0245859	0.223195	No	N/A	0.996422	(0.968, 1.03)	0.808495	0.928265	No	N/A	N/A
ENSG00000262302.1_6	AC003688.1	0.976758	(0.955, 0.999)	0.0405345	0.272959	No	N/A	0.991283	(0.967, 1.02)	0.484312	0.760958	No	N/A	N/A
ENSG00000262482.1_6	AC004034.1	0.982007	(0.901, 1.07)	0.681618	0.874693	No	N/A	0.976957	(0.891, 1.07)	0.622733	0.839987	No	N/A	N/A
ENSG00000251259.1_6	AC004069.1	0.988043	(0.936, 1.04)	0.666954	0.867705	No	N/A	0.987563	(0.937, 1.04)	0.643812	0.850396	No	N/A	N/A
ENSG00000089009.15_3	AC004086.1	0.941432	(0.916, 0.967)	3.33905e-05	0.00886122	No	N/A	0.946583	(0.921, 0.973)	0.000203637	0.0191986	No	N/A	N/A
ENSG00000180448.10_6	AC004151.1	0.993282	(0.952, 1.04)	0.757548	0.913419	No	N/A	1.02703	(0.987, 1.07)	0.195788	0.521229	No	N/A	N/A
ENSG00000070423.18_4	AC004156.1	0.96551	(0.936, 0.996)	0.0284257	0.235416	No	N/A	0.97715	(0.948, 1.01)	0.135814	0.440043	No	N/A	N/A
ENSG00000267457.1_7	AC004223.2	1.01263	(0.961, 1.07)	0.640625	0.854371	No	N/A	0.956298	(0.903, 1.01)	0.131727	0.434208	No	N/A	N/A
ENSG00000267618.5_7	AC004223.3	1.00032	(0.973, 1.03)	0.98246	0.993951	No	N/A	0.994552	(0.963, 1.03)	0.738186	0.897258	No	N/A	N/A
ENSG00000263212.2_7	AC004224.2	1.0072	(0.976, 1.04)	0.659109	0.863862	No	N/A	1.02844	(0.995, 1.06)	0.100323	0.379929	No	N/A	N/A
ENSG00000283399.1_5	AC004381.2	0.923326	(0.831, 1.03)	0.141114	0.45888	No	N/A	0.90647	(0.808, 1.02)	0.0959645	0.372565	No	N/A	N/A
ENSG00000146677.7_5	AC004453.1	0.955851	(0.922, 0.991)	0.0168802	0.18818	No	N/A	0.989783	(0.945, 1.04)	0.663818	0.861794	No	N/A	N/A
ENSG00000274737.1_7	AC004466.2	0.984046	(0.939, 1.03)	0.498052	0.779075	No	N/A	0.993597	(0.945, 1.05)	0.803746	0.926643	No	N/A	N/A
ENSG00000105705.16_7	AC004475.1	0.999043	(0.978, 1.02)	0.929212	0.976059	No	N/A	1.00658	(0.985, 1.03)	0.561753	0.809787	No	N/A	N/A
ENSG00000089127.13_5	AC004551.1	1.04953	(0.97, 1.14)	0.234162	0.569022	No	N/A	1.04783	(0.979, 1.12)	0.183375	0.505572	No	N/A	N/A
ENSG00000285897.1_1	AC004687.2	0.994981	(0.97, 1.02)	0.702542	0.886681	No	N/A	1.00041	(0.972, 1.03)	0.977647	0.993261	No	N/A	N/A
ENSG00000250424.4_7	AC004691.2	1.05262	(0.968, 1.14)	0.232348	0.567051	No	N/A	0.964057	(0.91, 1.02)	0.21679	0.544209	No	N/A	N/A
ENSG00000263913.1	AC004812.1	0.954839	(0.901, 1.01)	0.122778	0.433895	No	N/A	0.967222	(0.905, 1.03)	0.326507	0.649646	No	N/A	N/A
ENSG00000266727.1	AC004824.1	0.973715	(0.943, 1.01)	0.109198	0.412422	No	N/A	0.996895	(0.962, 1.03)	0.863486	0.950009	No	N/A	N/A
ENSG00000274818.1_6	AC004825.2	1.01544	(0.965, 1.07)	0.554847	0.810582	No	N/A	1.01056	(0.955, 1.07)	0.714211	0.886845	No	N/A	N/A
ENSG00000249590.7_7	AC004832.3	0.952244	(0.905, 1)	0.0651637	0.330805	No	N/A	0.943381	(0.891, 0.999)	0.049627	0.278481	No	N/A	N/A
ENSG00000258944.1_6	AC004846.2	0.92656	(0.889, 0.966)	0.000464884	0.0380993	No	N/A	0.936706	(0.902, 0.973)	0.00100774	0.0440281	No	N/A	N/A
ENSG00000260997.1_6	AC004847.1	0.936071	(0.88, 0.996)	0.0385908	0.26648	No	N/A	0.94539	(0.885, 1.01)	0.0964327	0.372957	No	N/A	N/A
ENSG00000272768.1_6	AC004854.2	1.01911	(0.969, 1.07)	0.460568	0.754782	No	N/A	1.02107	(0.97, 1.07)	0.426338	0.726383	No	N/A	N/A
ENSG00000239636.1_6	AC004865.2	1.0349	(0.967, 1.11)	0.327639	0.65656	No	N/A	1.05062	(0.978, 1.13)	0.179852	0.500878	No	N/A	N/A
ENSG00000239719.1_5	AC004890.1	0.964224	(0.924, 1.01)	0.0952987	0.388689	No	N/A	1.01867	(0.976, 1.06)	0.39732	0.706473	No	N/A	N/A
ENSG00000244560.7_5	AC004890.2	0.99227	(0.938, 1.05)	0.789265	0.927444	No	N/A	1.01841	(0.96, 1.08)	0.546081	0.799359	No	N/A	N/A
ENSG00000244701.1_7	AC004918.1	0.970684	(0.924, 1.02)	0.239714	0.573183	No	N/A	0.981696	(0.933, 1.03)	0.476495	0.756682	No	N/A	N/A
ENSG00000270157.1_7	AC004918.4	0.950424	(0.892, 1.01)	0.117102	0.425579	No	N/A	0.973419	(0.916, 1.03)	0.389651	0.701355	No	N/A	N/A
ENSG00000284292.1_4	AC004922.1	0.944793	(0.9, 0.992)	0.0240805	0.221098	No	N/A	0.956689	(0.915, 1)	0.0528429	0.288093	No	N/A	N/A
ENSG00000239556.4_6	AC004951.2	0.98316	(0.956, 1.01)	0.229871	0.563703	No	N/A	0.976055	(0.945, 1.01)	0.140822	0.445451	No	N/A	N/A
ENSG00000243554.1_5	AC004967.1	0.946262	(0.907, 0.987)	0.0121976	0.165924	No	N/A	0.963505	(0.912, 1.02)	0.191378	0.516617	No	N/A	N/A
ENSG00000205485.13_5	AC004980.1	0.989305	(0.957, 1.02)	0.529279	0.797192	No	N/A	0.997173	(0.963, 1.03)	0.874837	0.955864	No	N/A	N/A
ENSG00000248751.6_6	AC004997.1	1.01578	(0.97, 1.06)	0.50359	0.78179	No	N/A	1.04816	(0.995, 1.1)	0.081346	0.34622	No	N/A	N/A
ENSG00000272647.3_6	AC005020.2	0.953911	(0.912, 0.997)	0.0404312	0.272416	No	N/A	0.96945	(0.921, 1.02)	0.238996	0.569566	No	N/A	N/A
ENSG00000222482.1	AC005071.1	0.899913	(0.829, 0.977)	0.0141254	0.176215	No	N/A	0.952363	(0.884, 1.03)	0.203549	0.529328	No	N/A	N/A
ENSG00000258040.1	AC005086.3	1.04364	(0.988, 1.1)	0.129216	0.442404	No	N/A	0.993268	(0.933, 1.06)	0.831858	0.935939	No	N/A	N/A
ENSG00000281039.1_6	AC005154.5	0.972695	(0.939, 1.01)	0.127762	0.439599	No	N/A	0.959509	(0.924, 0.996)	0.0340648	0.23357	No	N/A	N/A
ENSG00000266709.1_8	AC005224.3	0.941798	(0.879, 1.01)	0.0902637	0.377463	No	N/A	0.90221	(0.838, 0.971)	0.0073243	0.118977	No	N/A	N/A
ENSG00000273734.1_6	AC005258.1	1.01364	(0.983, 1.05)	0.386715	0.704451	No	N/A	1.03304	(0.998, 1.07)	0.0674872	0.31777	No	N/A	N/A
ENSG00000131845.14_3	AC005261.1	0.98798	(0.95, 1.03)	0.547208	0.806635	No	N/A	1.00179	(0.968, 1.04)	0.918937	0.973508	No	N/A	N/A
ENSG00000268205.1_6	AC005261.2	1.02822	(0.982, 1.08)	0.235372	0.570106	No	N/A	1.02359	(0.981, 1.07)	0.28146	0.61197	No	N/A	N/A
ENSG00000265100.1_6	AC005332.1	1.0295	(0.989, 1.07)	0.162621	0.485242	No	N/A	1.04866	(1.01, 1.09)	0.0163019	0.167686	No	N/A	N/A
ENSG00000274561.1_6	AC005332.3	1.04359	(0.97, 1.12)	0.25285	0.586762	No	N/A	1.05702	(0.975, 1.15)	0.180278	0.500926	No	N/A	N/A
ENSG00000274712.1_6	AC005332.4	1.00754	(0.957, 1.06)	0.776814	0.921513	No	N/A	1.0136	(0.958, 1.07)	0.641084	0.849115	No	N/A	N/A
ENSG00000277476.1_6	AC005332.5	1.04228	(0.985, 1.1)	0.152132	0.471242	No	N/A	1.06196	(0.999, 1.13)	0.0568919	0.297484	No	N/A	N/A
ENSG00000278730.1_6	AC005332.6	1.07094	(0.985, 1.16)	0.112597	0.417455	No	N/A	1.10039	(1, 1.21)	0.0469214	0.271754	No	N/A	N/A
ENSG00000279717.1_5	AC005336.3	0.935685	(0.881, 0.993)	0.0318093	0.248509	No	N/A	0.906805	(0.838, 0.981)	0.0166206	0.169298	No	N/A	N/A
ENSG00000255513.1_5	AC005363.1	0.985741	(0.942, 1.03)	0.538406	0.801886	No	N/A	1.02009	(0.965, 1.08)	0.483247	0.760662	No	N/A	N/A
ENSG00000275162.1_7	AC005391.1	0.996452	(0.932, 1.07)	0.917269	0.972198	No	N/A	0.963376	(0.907, 1.02)	0.226764	0.556184	No	N/A	N/A
ENSG00000266368.1_7	AC005410.2	0.975995	(0.946, 1.01)	0.135428	0.451871	No	N/A	0.980547	(0.954, 1.01)	0.15684	0.466625	No	N/A	N/A
ENSG00000279461.2_4	AC005480.2	0.956206	(0.918, 0.996)	0.0358777	0.259164	No	N/A	1.0253	(0.965, 1.09)	0.42133	0.723563	No	N/A	N/A
ENSG00000279599.1_6	AC005514.1	0.983324	(0.939, 1.03)	0.476844	0.763948	No	N/A	0.983081	(0.938, 1.03)	0.473488	0.754487	No	N/A	N/A
ENSG00000258559.2_7	AC005519.1	0.97739	(0.935, 1.02)	0.314236	0.643949	No	N/A	0.979728	(0.932, 1.03)	0.419714	0.722911	No	N/A	N/A
ENSG00000258653.3_6	AC005520.1	0.973853	(0.946, 1)	0.0758324	0.351911	No	N/A	0.977835	(0.948, 1.01)	0.160336	0.471494	No	N/A	N/A
ENSG00000270140.1_7	AC005520.3	0.975457	(0.927, 1.03)	0.340325	0.667162	No	N/A	0.956734	(0.904, 1.01)	0.132045	0.434575	No	N/A	N/A
ENSG00000266897.1_7	AC005546.1	0.981407	(0.941, 1.02)	0.382606	0.701668	No	N/A	0.969296	(0.924, 1.02)	0.200536	0.527251	No	N/A	N/A
ENSG00000269749.1_7	AC005614.2	0.994079	(0.959, 1.03)	0.747673	0.910563	No	N/A	1.01611	(0.98, 1.05)	0.393724	0.704602	No	N/A	N/A
ENSG00000255729.1	AC005618.1	1.00458	(0.97, 1.04)	0.800875	0.931141	No	N/A	1.0233	(0.989, 1.06)	0.187408	0.511504	No	N/A	N/A
ENSG00000261596.2_7	AC005632.2	0.95887	(0.907, 1.01)	0.143606	0.462066	No	N/A	0.950316	(0.901, 1)	0.0636664	0.312696	No	N/A	N/A
ENSG00000262633.2_6	AC005670.2	1.01605	(0.992, 1.04)	0.202713	0.531128	No	N/A	1.01538	(0.99, 1.04)	0.240459	0.570404	No	N/A	N/A
ENSG00000262879.6_6	AC005670.3	0.984682	(0.949, 1.02)	0.413906	0.722745	No	N/A	0.999332	(0.964, 1.04)	0.971404	0.991926	No	N/A	N/A
ENSG00000267318.1_6	AC005702.1	0.990009	(0.964, 1.02)	0.46018	0.754782	No	N/A	0.992892	(0.965, 1.02)	0.620681	0.839332	No	N/A	N/A
ENSG00000258472.8_8	AC005726.1	0.99183	(0.958, 1.03)	0.639399	0.853707	No	N/A	0.977028	(0.94, 1.02)	0.236757	0.566977	No	N/A	N/A
ENSG00000264608.1_7	AC005726.3	0.954593	(0.917, 0.994)	0.0264367	0.227546	No	N/A	0.966281	(0.928, 1.01)	0.101204	0.38085	No	N/A	N/A
ENSG00000007237.18_5	AC005747.1	0.922571	(0.848, 1)	0.065849	0.3324	No	N/A	0.917014	(0.839, 1)	0.0578555	0.300269	No	N/A	N/A
ENSG00000270802.2_2	AC005776.1	1.0276	(0.964, 1.09)	0.402202	0.717079	No	N/A	1.02354	(0.959, 1.09)	0.48506	0.761795	No	N/A	N/A
ENSG00000272921.1_8	AC005832.4	0.974054	(0.948, 1)	0.062528	0.326887	No	N/A	0.965964	(0.937, 0.996)	0.0283947	0.21513	No	N/A	N/A
ENSG00000255639.3_8	AC005833.1	0.970983	(0.948, 0.994)	0.0157303	0.183593	No	N/A	0.967205	(0.943, 0.992)	0.0122903	0.146228	No	N/A	N/A
ENSG00000267168.1_6	AC005837.2	1.04073	(1.01, 1.07)	0.00624625	0.126039	No	N/A	1.05064	(1.02, 1.09)	0.0037468	0.084323	No	N/A	N/A
ENSG00000266538.1_7	AC005838.2	1.00919	(0.928, 1.1)	0.832143	0.941039	No	N/A	0.986665	(0.9, 1.08)	0.774673	0.912385	No	N/A	N/A
ENSG00000279089.1_6	AC005839.1	0.991066	(0.952, 1.03)	0.659843	0.864552	No	N/A	0.973145	(0.932, 1.02)	0.224143	0.553255	No	N/A	N/A
ENSG00000111321.11_4	AC005840.1	1.02248	(0.967, 1.08)	0.435091	0.737852	No	N/A	1.03743	(0.983, 1.1)	0.185979	0.509502	No	N/A	N/A
ENSG00000213942.3_6	AC005840.2	0.980402	(0.949, 1.01)	0.237156	0.57175	No	N/A	1.02767	(0.976, 1.08)	0.305003	0.631094	No	N/A	N/A
ENSG00000265794.5_7	AC005899.4	0.980094	(0.955, 1.01)	0.127389	0.439339	No	N/A	0.971167	(0.945, 0.999)	0.0421255	0.258121	No	N/A	N/A
ENSG00000278356.1_7	AC005911.1	0.972554	(0.924, 1.02)	0.286479	0.619766	No	N/A	0.978598	(0.933, 1.03)	0.381105	0.696247	No	N/A	N/A
ENSG00000227081.5_5	AC005912.1	0.98149	(0.945, 1.02)	0.331641	0.660701	No	N/A	1.0259	(0.991, 1.06)	0.147366	0.454125	No	N/A	N/A
ENSG00000278963.1_6	AC005921.3	1.02169	(0.977, 1.07)	0.354597	0.680381	No	N/A	0.995228	(0.946, 1.05)	0.852698	0.945189	No	N/A	N/A
ENSG00000267059.2_6	AC005943.1	1.00177	(0.972, 1.03)	0.909384	0.970118	No	N/A	1.0159	(0.98, 1.05)	0.389625	0.701355	No	N/A	N/A
ENSG00000267469.1_6	AC005944.1	0.984922	(0.952, 1.02)	0.383975	0.702459	No	N/A	0.994573	(0.964, 1.03)	0.732208	0.895765	No	N/A	N/A
ENSG00000011132.12_5	AC005954.1	0.993799	(0.971, 1.02)	0.605059	0.837211	No	N/A	1.01865	(0.989, 1.05)	0.221654	0.550251	No	N/A	N/A
ENSG00000229180.7_5	AC006001.3	0.964196	(0.938, 0.992)	0.0124556	0.167038	No	N/A	0.972698	(0.944, 1)	0.075018	0.330982	No	N/A	N/A
ENSG00000275400.1_5	AC006001.4	0.969567	(0.935, 1.01)	0.099663	0.395968	No	N/A	0.980231	(0.943, 1.02)	0.316211	0.640337	No	N/A	N/A
ENSG00000286912.1_1	AC006008.1	1.01051	(0.95, 1.07)	0.740233	0.906584	No	N/A	1.02838	(0.964, 1.1)	0.396172	0.706171	No	N/A	N/A
ENSG00000244563.1_5	AC006011.1	0.996245	(0.967, 1.03)	0.806661	0.933524	No	N/A	0.999678	(0.971, 1.03)	0.982478	0.993836	No	N/A	N/A
ENSG00000264324.1_8	AC006030.1	0.994051	(0.976, 1.01)	0.535751	0.800107	No	N/A	1.01112	(0.994, 1.03)	0.220458	0.548983	No	N/A	N/A
ENSG00000233264.2_5	AC006042.3	1.06556	(1, 1.13)	0.0504987	0.299753	No	N/A	1.0554	(0.991, 1.12)	0.0987203	0.376733	No	N/A	N/A
ENSG00000269968.1_6	AC006064.4	0.974387	(0.927, 1.02)	0.308601	0.639409	No	N/A	0.982932	(0.936, 1.03)	0.488395	0.763919	No	N/A	N/A
ENSG00000276232.1_7	AC006064.5	1.03507	(0.987, 1.09)	0.155566	0.476361	No	N/A	1.03266	(0.966, 1.1)	0.347496	0.669625	No	N/A	N/A
ENSG00000285238.2_4	AC006064.6	0.969597	(0.941, 1)	0.0497286	0.298549	No	N/A	0.98146	(0.952, 1.01)	0.236395	0.566759	No	N/A	N/A
ENSG00000279799.1_6	AC006077.2	0.917964	(0.87, 0.968)	0.00218041	0.0840609	No	N/A	0.912094	(0.863, 0.964)	0.00156568	0.0555771	No	N/A	N/A
ENSG00000263900.1	AC006483.1	0.962966	(0.922, 1.01)	0.0950402	0.388305	No	N/A	0.969634	(0.927, 1.01)	0.186968	0.510649	No	N/A	N/A
ENSG00000268643.1_7	AC006486.1	0.994447	(0.968, 1.02)	0.684803	0.876556	No	N/A	0.997499	(0.969, 1.03)	0.866257	0.951722	No	N/A	N/A
ENSG00000284697.1_4	AC006511.5	0.97095	(0.935, 1.01)	0.128978	0.442116	No	N/A	0.96271	(0.93, 0.996)	0.0333205	0.231087	No	N/A	N/A
ENSG00000172009.15_5	AC006538.1	0.973887	(0.944, 1)	0.0999213	0.396443	No	N/A	0.983338	(0.953, 1.01)	0.287914	0.616277	No	N/A	N/A
ENSG00000261342.1_4	AC006538.2	0.992392	(0.934, 1.05)	0.806593	0.933524	No	N/A	1.01457	(0.954, 1.08)	0.646093	0.850894	No	N/A	N/A
ENSG00000267001.1_8	AC006538.3	0.973278	(0.917, 1.03)	0.377984	0.697516	No	N/A	0.991857	(0.93, 1.06)	0.803929	0.926667	No	N/A	N/A
ENSG00000243762.1_7	AC006547.2	1.00634	(0.973, 1.04)	0.715916	0.894289	No	N/A	1.00864	(0.972, 1.05)	0.650222	0.853037	No	N/A	N/A
ENSG00000235859.5_5	AC006978.1	0.937965	(0.893, 0.985)	0.0119008	0.164828	No	N/A	0.936612	(0.891, 0.985)	0.0119272	0.143962	No	N/A	N/A
ENSG00000281593.1_6	AC006978.2	0.965456	(0.93, 1)	0.0685093	0.336746	No	N/A	0.968848	(0.935, 1)	0.0814298	0.346353	No	N/A	N/A
ENSG00000273320.1_6	AC007032.1	1.06922	(0.995, 1.15)	0.0727837	0.345957	No	N/A	1.08049	(1.01, 1.15)	0.0202284	0.1838	No	N/A	N/A
ENSG00000230751.1_7	AC007036.2	0.966207	(0.898, 1.04)	0.36264	0.686155	No	N/A	0.980436	(0.903, 1.06)	0.639446	0.848108	No	N/A	N/A
ENSG00000251660.1_7	AC007036.3	0.902424	(0.838, 0.972)	0.00794275	0.136626	No	N/A	0.916478	(0.846, 0.992)	0.0342794	0.23373	No	N/A	N/A
ENSG00000213443.2_5	AC007068.1	1.02119	(0.977, 1.07)	0.35989	0.68387	No	N/A	1.04759	(0.99, 1.11)	0.108224	0.395633	No	N/A	N/A
ENSG00000268173.3_6	AC007192.1	0.978892	(0.889, 1.08)	0.66502	0.866783	No	N/A	1.01877	(0.961, 1.08)	0.533665	0.79144	No	N/A	N/A
ENSG00000266163.1	AC007216.1	1.00461	(0.964, 1.05)	0.828699	0.939942	No	N/A	0.997219	(0.952, 1.04)	0.906543	0.969974	No	N/A	N/A
ENSG00000234431.2_7	AC007283.1	1.04513	(1, 1.09)	0.0445547	0.284891	No	N/A	1.03988	(0.997, 1.08)	0.0738639	0.328973	No	N/A	N/A
ENSG00000279030.1_6	AC007336.3	1.02721	(0.962, 1.1)	0.423709	0.731829	No	N/A	1.01612	(0.937, 1.1)	0.69993	0.879301	No	N/A	N/A
ENSG00000237513.2_7	AC007384.1	0.915139	(0.843, 0.993)	0.0361147	0.25936	No	N/A	0.903827	(0.829, 0.985)	0.0232771	0.196184	No	N/A	N/A
ENSG00000280028.1_6	AC007431.3	1.0973	(1.02, 1.18)	0.0152735	0.181533	No	N/A	1.08874	(1, 1.18)	0.0415975	0.256214	No	N/A	N/A
ENSG00000273729.1_6	AC007686.3	1.00309	(0.966, 1.04)	0.873655	0.956259	No	N/A	1.02769	(0.984, 1.07)	0.221909	0.55063	No	N/A	N/A
ENSG00000241352.3_5	AC007688.1	0.962265	(0.93, 0.995)	0.02757	0.231903	No	N/A	0.994339	(0.969, 1.02)	0.664667	0.862137	No	N/A	N/A
ENSG00000277971.1_7	AC007731.4	1.04202	(1.01, 1.08)	0.0139769	0.176215	No	N/A	1.05607	(1.02, 1.09)	0.00362858	0.0826291	No	N/A	N/A
ENSG00000267009.6_7	AC007780.1	1.01026	(0.976, 1.05)	0.568355	0.817458	No	N/A	1.01388	(0.977, 1.05)	0.463281	0.748039	No	N/A	N/A
ENSG00000281195.1_7	AC007878.1	1.03697	(0.985, 1.09)	0.169232	0.494179	No	N/A	1.01826	(0.963, 1.08)	0.522753	0.7851	No	N/A	N/A
ENSG00000272735.1_6	AC007881.3	1.0538	(0.998, 1.11)	0.0637121	0.329175	No	N/A	1.07426	(1.02, 1.13)	0.00716455	0.118361	No	N/A	N/A
ENSG00000233762.3_5	AC007969.1	0.974816	(0.945, 1.01)	0.114534	0.420539	No	N/A	0.997295	(0.964, 1.03)	0.876074	0.956521	No	N/A	N/A
ENSG00000267140.1_6	AC007998.2	0.942481	(0.899, 0.988)	0.0163268	0.18625	No	N/A	0.957129	(0.912, 1)	0.0773688	0.336616	No	N/A	N/A
ENSG00000285901.1_1	AC008012.1	0.95143	(0.898, 1.01)	0.0955061	0.388689	No	N/A	0.969063	(0.909, 1.03)	0.338586	0.660795	No	N/A	N/A
ENSG00000272369.1_7	AC008035.1	0.955461	(0.911, 1)	0.066606	0.333802	No	N/A	0.956457	(0.913, 1)	0.0652313	0.314783	No	N/A	N/A
ENSG00000283041.1_5	AC008038.1	0.974076	(0.944, 1.01)	0.103453	0.40273	No	N/A	1.0094	(0.979, 1.04)	0.546267	0.799445	No	N/A	N/A
ENSG00000260101.1_6	AC008074.2	1.0559	(1.01, 1.11)	0.0247733	0.223829	No	N/A	1.06532	(1.02, 1.11)	0.00713453	0.118021	No	N/A	N/A
ENSG00000267121.6_6	AC008105.3	1.0043	(0.954, 1.06)	0.869304	0.955773	No	N/A	1.06165	(1, 1.12)	0.0360743	0.23923	No	N/A	N/A
ENSG00000256658.1_6	AC008115.1	1.07312	(0.99, 1.16)	0.0877306	0.372521	No	N/A	1.0961	(1.02, 1.18)	0.0190086	0.178927	No	N/A	N/A
ENSG00000275560.1_7	AC008115.3	1.05805	(1, 1.12)	0.0524405	0.302936	No	N/A	1.04494	(0.981, 1.11)	0.177931	0.49901	No	N/A	N/A
ENSG00000273015.2_6	AC008124.1	0.975496	(0.942, 1.01)	0.164866	0.487446	No	N/A	0.981539	(0.951, 1.01)	0.253963	0.584194	No	N/A	N/A
ENSG00000244510.2_6	AC008267.6	0.966335	(0.923, 1.01)	0.150206	0.468748	No	N/A	0.979764	(0.94, 1.02)	0.341845	0.663922	No	N/A	N/A
ENSG00000268465.1_8	AC008403.1	0.997811	(0.969, 1.03)	0.883103	0.960467	No	N/A	1.01617	(0.982, 1.05)	0.362819	0.682124	No	N/A	N/A
ENSG00000254328.1_5	AC008429.4	0.969203	(0.91, 1.03)	0.334894	0.662997	No	N/A	0.978568	(0.922, 1.04)	0.477854	0.75702	No	N/A	N/A
ENSG00000228323.2_6	AC008440.1	1.06275	(1.01, 1.12)	0.0195703	0.199934	No	N/A	1.09064	(1.03, 1.15)	0.0019247	0.0626851	No	N/A	N/A
ENSG00000232220.2_6	AC008440.2	1.00201	(0.945, 1.06)	0.947111	0.982238	No	N/A	0.996336	(0.96, 1.03)	0.847035	0.94246	No	N/A	N/A
ENSG00000233937.7_7	AC008443.1	0.954305	(0.92, 0.99)	0.0136509	0.174306	No	N/A	0.94833	(0.911, 0.987)	0.0116852	0.143962	No	N/A	N/A
ENSG00000250309.2_6	AC008453.1	1.03435	(0.975, 1.1)	0.264966	0.597632	No	N/A	1.0567	(0.993, 1.12)	0.0839422	0.350737	No	N/A	N/A
ENSG00000268797.1_6	AC008537.1	1.00163	(0.976, 1.03)	0.901615	0.966434	No	N/A	1.01226	(0.986, 1.04)	0.358981	0.678821	No	N/A	N/A
ENSG00000237440.9_6	AC008554.1	1.0139	(0.96, 1.07)	0.619787	0.845019	No	N/A	1.0169	(0.964, 1.07)	0.538066	0.794771	No	N/A	N/A
ENSG00000271109.2_7	AC008555.4	0.939629	(0.888, 0.994)	0.0329765	0.25159	No	N/A	0.945041	(0.885, 1.01)	0.0924555	0.366952	No	N/A	N/A
ENSG00000267379.1_6	AC008569.1	0.978393	(0.934, 1.02)	0.359314	0.68387	No	N/A	1.01062	(0.974, 1.05)	0.578588	0.820413	No	N/A	N/A
ENSG00000258864.1_6	AC008575.1	0.976274	(0.95, 1)	0.0856961	0.368821	No	N/A	0.9627	(0.936, 0.99)	0.0102509	0.135911	No	N/A	N/A
ENSG00000285000.1_3	AC008581.2	1.02681	(0.995, 1.06)	0.103329	0.402622	No	N/A	1.01508	(0.985, 1.05)	0.338058	0.660575	No	N/A	N/A
ENSG00000273217.1_6	AC008695.1	0.995609	(0.961, 1.03)	0.808434	0.934091	No	N/A	0.994245	(0.957, 1.03)	0.767496	0.910091	No	N/A	N/A
ENSG00000256439.1	AC008731.1	1.00152	(0.964, 1.04)	0.937785	0.979878	No	N/A	1.00967	(0.97, 1.05)	0.634881	0.845386	No	N/A	N/A
ENSG00000267475.1_7	AC008736.2	1.00219	(0.955, 1.05)	0.929356	0.976059	No	N/A	1.01465	(0.97, 1.06)	0.531847	0.789749	No	N/A	N/A
ENSG00000268743.1_7	AC008737.1	0.969437	(0.917, 1.03)	0.280757	0.613798	No	N/A	0.998888	(0.94, 1.06)	0.971517	0.991926	No	N/A	N/A
ENSG00000267727.1_6	AC008738.5	1.01338	(0.936, 1.1)	0.742476	0.907575	No	N/A	1.0339	(0.958, 1.12)	0.392139	0.703942	No	N/A	N/A
ENSG00000273420.1_7	AC008738.7	1.04449	(0.945, 1.15)	0.396047	0.713922	No	N/A	1.06474	(0.957, 1.19)	0.253712	0.584152	No	N/A	N/A
ENSG00000257403.2_5	AC008740.1	1.03969	(0.987, 1.1)	0.14628	0.465862	No	N/A	1.04306	(0.993, 1.1)	0.0953919	0.372391	No	N/A	N/A
ENSG00000269403.1_6	AC008750.8	1.04922	(1.01, 1.09)	0.0158586	0.184121	No	N/A	1.08269	(1.04, 1.13)	0.000709636	0.03691	No	N/A	N/A
ENSG00000130749.10_4	AC008755.1	1.04333	(0.996, 1.09)	0.0763646	0.353321	No	N/A	1.05315	(0.999, 1.11)	0.0553095	0.294366	No	N/A	N/A
ENSG00000196826.7_6	AC008758.1	1.02069	(0.969, 1.07)	0.437354	0.73928	No	N/A	1.01148	(0.961, 1.06)	0.665149	0.862388	No	N/A	N/A
ENSG00000268870.1_6	AC008758.5	0.998424	(0.959, 1.04)	0.938764	0.979884	No	N/A	1.00036	(0.961, 1.04)	0.985945	0.994976	No	N/A	N/A
ENSG00000269755.1_6	AC008758.6	1.0142	(0.959, 1.07)	0.619842	0.845019	No	N/A	1.01541	(0.96, 1.07)	0.596663	0.828456	No	N/A	N/A
ENSG00000268400.5_6	AC008763.2	0.959398	(0.921, 0.999)	0.0492362	0.297386	No	N/A	0.977949	(0.943, 1.01)	0.239093	0.569566	No	N/A	N/A
ENSG00000269711.1_7	AC008763.3	0.993787	(0.954, 1.04)	0.767115	0.917392	No	N/A	1.02026	(0.983, 1.06)	0.296285	0.623493	No	N/A	N/A
ENSG00000141979.4_6	AC008764.1	1.00591	(0.976, 1.04)	0.706825	0.888865	No	N/A	1.00653	(0.976, 1.04)	0.681332	0.86957	No	N/A	N/A
ENSG00000279977.1_6	AC008764.10	1.00732	(0.958, 1.06)	0.778716	0.922795	No	N/A	0.979448	(0.926, 1.04)	0.472681	0.754231	No	N/A	N/A
ENSG00000268790.5_6	AC008764.4	0.997834	(0.979, 1.02)	0.82851	0.939942	No	N/A	1.01739	(0.997, 1.04)	0.0970316	0.373558	No	N/A	N/A
ENSG00000279529.1_6	AC008764.8	0.99295	(0.959, 1.03)	0.693811	0.882146	No	N/A	1.03032	(0.997, 1.06)	0.0778548	0.337443	No	N/A	N/A
ENSG00000267274.1_7	AC008770.3	0.996717	(0.954, 1.04)	0.884272	0.960926	No	N/A	0.988499	(0.946, 1.03)	0.609258	0.834869	No	N/A	N/A
ENSG00000286098.1_1	AC008770.4	1.0106	(0.975, 1.05)	0.563855	0.814666	No	N/A	1.02406	(0.989, 1.06)	0.190549	0.515379	No	N/A	N/A
ENSG00000227836.1_5	AC008850.1	0.976033	(0.926, 1.03)	0.367505	0.689842	No	N/A	0.962565	(0.91, 1.02)	0.186234	0.509645	No	N/A	N/A
ENSG00000260751.2_7	AC008870.2	0.948253	(0.905, 0.993)	0.0269926	0.229906	No	N/A	0.935386	(0.888, 0.985)	0.0129049	0.148942	No	N/A	N/A
ENSG00000286656.1_1	AC008875.2	0.983626	(0.928, 1.04)	0.58013	0.825306	No	N/A	0.998891	(0.933, 1.07)	0.974439	0.992486	No	N/A	N/A
ENSG00000287263.1_1	AC008875.3	1.04814	(0.993, 1.11)	0.0939477	0.385853	No	N/A	1.09368	(1.03, 1.16)	0.00448915	0.0925614	No	N/A	N/A
ENSG00000268614.1_7	AC008878.2	0.953566	(0.918, 0.991)	0.0171791	0.188968	No	N/A	0.971468	(0.93, 1.01)	0.194673	0.519592	No	N/A	N/A
ENSG00000268861.7_7	AC008878.3	0.963389	(0.919, 1.01)	0.123844	0.434856	No	N/A	0.966518	(0.915, 1.02)	0.221583	0.550251	No	N/A	N/A
ENSG00000250155.2_6	AC008957.1	0.97942	(0.929, 1.03)	0.442778	0.743836	No	N/A	0.982816	(0.928, 1.04)	0.552274	0.80448	No	N/A	N/A
ENSG00000268083.5_6	AC008982.1	0.97373	(0.952, 0.996)	0.021412	0.209427	No	N/A	0.987235	(0.967, 1.01)	0.234034	0.564445	No	N/A	N/A
ENSG00000269688.1_4	AC008982.2	1.00181	(0.958, 1.05)	0.937349	0.979697	No	N/A	0.993971	(0.944, 1.05)	0.817294	0.932965	No	N/A	N/A
ENSG00000267751.5_6	AC009005.1	0.975998	(0.919, 1.04)	0.430103	0.734634	No	N/A	0.973836	(0.918, 1.03)	0.384356	0.698124	No	N/A	N/A
ENSG00000196696.12_8	AC009022.1	0.97444	(0.938, 1.01)	0.191798	0.521344	No	N/A	0.981115	(0.937, 1.03)	0.418457	0.722334	No	N/A	N/A
ENSG00000274093.1_7	AC009032.1	0.969535	(0.921, 1.02)	0.237681	0.571884	No	N/A	0.942606	(0.884, 1)	0.0724809	0.326803	No	N/A	N/A
ENSG00000260345.1_7	AC009052.1	0.983612	(0.955, 1.01)	0.273807	0.606476	No	N/A	0.996182	(0.964, 1.03)	0.817174	0.93295	No	N/A	N/A
ENSG00000214331.8_5	AC009053.1	0.999715	(0.968, 1.03)	0.986332	0.995287	No	N/A	1.00721	(0.972, 1.04)	0.696847	0.878078	No	N/A	N/A
ENSG00000261783.1_7	AC009054.2	1.02452	(0.983, 1.07)	0.249927	0.584274	No	N/A	0.989687	(0.947, 1.03)	0.643434	0.850396	No	N/A	N/A
ENSG00000207715.1	AC009065.2	0.995025	(0.961, 1.03)	0.781181	0.923797	No	N/A	1.01692	(0.981, 1.05)	0.358649	0.678594	No	N/A	N/A
ENSG00000265408.1_7	AC009084.1	1.03231	(0.996, 1.07)	0.0812616	0.361454	No	N/A	1.05166	(1.01, 1.09)	0.0066931	0.113565	No	N/A	N/A
ENSG00000279583.1_6	AC009086.2	1.02029	(0.977, 1.07)	0.368288	0.689914	No	N/A	1.02764	(0.982, 1.08)	0.240794	0.570404	No	N/A	N/A
ENSG00000260060.1_6	AC009088.1	0.992731	(0.944, 1.04)	0.778845	0.922795	No	N/A	0.988375	(0.937, 1.04)	0.66628	0.862861	No	N/A	N/A
ENSG00000260038.1_7	AC009090.1	0.966207	(0.915, 1.02)	0.218083	0.550543	No	N/A	0.993912	(0.941, 1.05)	0.827979	0.935267	No	N/A	N/A
ENSG00000284649.1_3	AC009093.8	1.00363	(0.963, 1.05)	0.86567	0.954809	No	N/A	0.996482	(0.949, 1.05)	0.887582	0.96225	No	N/A	N/A
ENSG00000284671.1_3	AC009093.9	0.992103	(0.947, 1.04)	0.739769	0.906299	No	N/A	0.9956	(0.945, 1.05)	0.869308	0.953119	No	N/A	N/A
ENSG00000239763.2_5	AC009120.1	0.99474	(0.944, 1.05)	0.845143	0.94686	No	N/A	0.98841	(0.936, 1.04)	0.675658	0.866531	No	N/A	N/A
ENSG00000259972.3_7	AC009120.2	0.983949	(0.948, 1.02)	0.394658	0.712338	No	N/A	0.985069	(0.947, 1.02)	0.452314	0.743519	No	N/A	N/A
ENSG00000259952.1_6	AC009133.2	0.976326	(0.95, 1)	0.0867714	0.370834	No	N/A	0.982134	(0.951, 1.01)	0.283165	0.613866	No	N/A	N/A
ENSG00000280607.1_7	AC009133.5	0.963228	(0.94, 0.987)	0.00307159	0.100198	No	N/A	0.979117	(0.952, 1.01)	0.149474	0.456802	No	N/A	N/A
ENSG00000280893.1_6	AC009133.6	1.0378	(1, 1.07)	0.0383026	0.266321	No	N/A	1.05095	(1.01, 1.09)	0.0123454	0.146729	No	N/A	N/A
ENSG00000275927.1_7	AC009152.1	1.07077	(0.993, 1.15)	0.0780341	0.356976	No	N/A	1.09391	(1.01, 1.18)	0.0222384	0.192784	No	N/A	N/A
ENSG00000261476.1_7	AC009163.3	0.982292	(0.941, 1.03)	0.419268	0.727338	No	N/A	0.997823	(0.962, 1.03)	0.907015	0.970149	No	N/A	N/A
ENSG00000261717.5_7	AC009163.4	1.00293	(0.981, 1.03)	0.795023	0.929474	No	N/A	1.01103	(0.985, 1.04)	0.413286	0.71887	No	N/A	N/A
ENSG00000230383.1_5	AC009245.1	0.945384	(0.921, 0.971)	7.28387e-05	0.0134266	No	N/A	0.989804	(0.963, 1.02)	0.46163	0.747076	No	N/A	N/A
ENSG00000273576.1_6	AC009283.1	1.00808	(0.961, 1.06)	0.740416	0.906584	No	N/A	1.0252	(0.979, 1.07)	0.297812	0.624983	No	N/A	N/A
ENSG00000273080.1_6	AC009309.1	1.013	(0.972, 1.06)	0.539539	0.802429	No	N/A	1.03484	(1, 1.07)	0.0489909	0.27721	No	N/A	N/A
ENSG00000257176.3_6	AC009318.1	1.03809	(0.983, 1.1)	0.179329	0.505161	No	N/A	1.04309	(0.973, 1.12)	0.239433	0.569708	No	N/A	N/A
ENSG00000286075.1_1	AC009412.1	1.01889	(0.985, 1.05)	0.281062	0.613798	No	N/A	1.03461	(0.997, 1.07)	0.0726503	0.326979	No	N/A	N/A
ENSG00000224152.1_5	AC009506.1	1.05027	(1, 1.1)	0.0490654	0.296926	No	N/A	1.04893	(0.999, 1.1)	0.057957	0.300671	No	N/A	N/A
ENSG00000111788.10_5	AC009533.1	1.00319	(0.959, 1.05)	0.889705	0.962691	No	N/A	0.997611	(0.949, 1.05)	0.924948	0.975573	No	N/A	N/A
ENSG00000260729.1_6	AC009690.1	0.957433	(0.922, 0.994)	0.0250298	0.22417	No	N/A	0.975119	(0.936, 1.02)	0.23436	0.564946	No	N/A	N/A
ENSG00000273025.1_6	AC009690.3	0.974657	(0.945, 1.01)	0.10474	0.404293	No	N/A	0.99482	(0.964, 1.03)	0.750454	0.902762	No	N/A	N/A
ENSG00000276934.1_7	AC009704.2	0.974367	(0.936, 1.01)	0.211315	0.541807	No	N/A	0.946659	(0.902, 0.993)	0.0268493	0.209108	No	N/A	N/A
ENSG00000258056.2_6	AC009779.2	1.00884	(0.961, 1.06)	0.72496	0.898248	No	N/A	1.01232	(0.961, 1.07)	0.644298	0.8505	No	N/A	N/A
ENSG00000258311.5_7	AC009779.3	1.00088	(0.973, 1.03)	0.952016	0.983549	No	N/A	1.01679	(0.989, 1.04)	0.234475	0.564965	No	N/A	N/A
ENSG00000251867.4_6	AC009812.1	1.01018	(0.971, 1.05)	0.612725	0.841536	No	N/A	1.02641	(0.983, 1.07)	0.236748	0.566977	No	N/A	N/A
ENSG00000274275.1_7	AC009831.3	0.966065	(0.907, 1.03)	0.288461	0.621285	No	N/A	0.951004	(0.897, 1.01)	0.0953061	0.372383	No	N/A	N/A
ENSG00000285655.1_1	AC009879.2	1.01583	(0.979, 1.05)	0.408952	0.720125	No	N/A	1.01198	(0.975, 1.05)	0.529921	0.78934	No	N/A	N/A
ENSG00000270956.1_8	AC009948.3	1.0059	(0.952, 1.06)	0.833042	0.941285	No	N/A	0.984946	(0.932, 1.04)	0.594703	0.82707	No	N/A	N/A
ENSG00000176824.2	AC009951.1	0.986195	(0.93, 1.05)	0.645523	0.857165	No	N/A	0.945915	(0.894, 1)	0.0578099	0.300157	No	N/A	N/A
ENSG00000287091.1_1	AC009961.4	0.974557	(0.923, 1.03)	0.352137	0.678929	No	N/A	0.96931	(0.918, 1.02)	0.266179	0.59814	No	N/A	N/A
ENSG00000259659.1_7	AC009996.1	1.01848	(0.973, 1.07)	0.433111	0.737125	No	N/A	0.996076	(0.944, 1.05)	0.886738	0.961934	No	N/A	N/A
ENSG00000256646.7_8	AC010132.3	0.969369	(0.947, 0.993)	0.0118333	0.164499	No	N/A	0.965076	(0.939, 0.992)	0.0140596	0.156012	No	N/A	N/A
ENSG00000258101.2_6	AC010173.1	1.08426	(1.01, 1.16)	0.0204376	0.20371	No	N/A	1.07615	(1.01, 1.15)	0.0228571	0.195079	No	N/A	N/A
ENSG00000256594.8_6	AC010186.2	1.05588	(0.997, 1.12)	0.0641066	0.329295	No	N/A	1.09927	(1.03, 1.18)	0.00927406	0.131845	No	N/A	N/A
ENSG00000257027.1_6	AC010186.3	1.06243	(1, 1.13)	0.0508147	0.300408	No	N/A	1.08138	(1.01, 1.16)	0.0241732	0.199923	No	N/A	N/A
ENSG00000272917.1_7	AC010186.4	1.05161	(0.995, 1.11)	0.0754332	0.351359	No	N/A	1.09725	(1.03, 1.17)	0.00771198	0.121661	No	N/A	N/A
ENSG00000285854.1_1	AC010197.2	0.97114	(0.928, 1.02)	0.206844	0.537051	No	N/A	0.976414	(0.932, 1.02)	0.322763	0.646196	No	N/A	N/A
ENSG00000167774.2_6	AC010323.1	0.984363	(0.958, 1.01)	0.2661	0.598611	No	N/A	0.98663	(0.958, 1.02)	0.379229	0.694589	No	N/A	N/A
ENSG00000268375.1_6	AC010325.2	1.07724	(1.03, 1.13)	0.00382923	0.108277	No	N/A	1.07557	(1.02, 1.13)	0.00513987	0.098432	No	N/A	N/A
ENSG00000269476.1_6	AC010326.2	1.04542	(1.01, 1.09)	0.025651	0.226346	No	N/A	1.07743	(1.03, 1.12)	0.000706433	0.03691	No	N/A	N/A
ENSG00000270804.1_5	AC010326.4	0.973266	(0.941, 1.01)	0.120245	0.430962	No	N/A	0.96592	(0.934, 0.999)	0.045412	0.266549	No	N/A	N/A
ENSG00000276570.1_7	AC010327.6	0.985091	(0.961, 1.01)	0.245079	0.578905	No	N/A	0.988441	(0.962, 1.02)	0.403376	0.710184	No	N/A	N/A
ENSG00000277977.1_5	AC010332.1	1.01163	(0.942, 1.09)	0.749802	0.911342	No	N/A	1.01911	(0.956, 1.09)	0.564861	0.811671	No	N/A	N/A
ENSG00000221343.1	AC010422.1	0.976683	(0.923, 1.03)	0.412616	0.722023	No	N/A	0.97613	(0.926, 1.03)	0.373628	0.690086	No	N/A	N/A
ENSG00000269242.1_6	AC010422.3	0.92584	(0.883, 0.971)	0.00197036	0.078934	No	N/A	0.941914	(0.898, 0.988)	0.0152826	0.16226	No	N/A	N/A
ENSG00000269590.1_6	AC010422.5	0.938353	(0.898, 0.98)	0.00550194	0.120213	No	N/A	0.949034	(0.908, 0.992)	0.0240119	0.199394	No	N/A	N/A
ENSG00000269693.1_6	AC010422.6	1.01951	(0.991, 1.05)	0.18949	0.517883	No	N/A	1.02734	(1, 1.06)	0.0570798	0.298207	No	N/A	N/A
ENSG00000285583.1_2	AC010422.7	0.989208	(0.952, 1.03)	0.581345	0.825738	No	N/A	1.00042	(0.957, 1.05)	0.985423	0.994795	No	N/A	N/A
ENSG00000285589.1_2	AC010422.8	0.978227	(0.96, 0.997)	0.0259678	0.22647	No	N/A	0.994419	(0.971, 1.02)	0.646043	0.850894	No	N/A	N/A
ENSG00000269307.1_6	AC010463.1	0.974971	(0.952, 0.998)	0.0376636	0.264425	No	N/A	0.981445	(0.957, 1.01)	0.150759	0.457606	No	N/A	N/A
ENSG00000268750.7_7	AC010522.1	0.979597	(0.955, 1)	0.111777	0.416804	No	N/A	0.98508	(0.957, 1.01)	0.31263	0.636115	No	N/A	N/A
ENSG00000270165.1_7	AC010530.1	1.00007	(0.953, 1.05)	0.997884	0.999318	No	N/A	0.946907	(0.907, 0.989)	0.0158675	0.165114	No	N/A	N/A
ENSG00000260671.2_7	AC010536.2	0.97202	(0.906, 1.04)	0.434436	0.737846	No	N/A	0.96005	(0.886, 1.04)	0.3194	0.643233	No	N/A	N/A
ENSG00000260851.6_6	AC010542.3	1.03879	(0.997, 1.08)	0.0722433	0.345211	No	N/A	1.04056	(0.998, 1.08)	0.0651277	0.31473	No	N/A	N/A
ENSG00000213976.4_5	AC010615.1	1.03525	(0.987, 1.09)	0.160549	0.483205	No	N/A	1.02201	(0.972, 1.07)	0.394925	0.70561	No	N/A	N/A
ENSG00000268119.6_6	AC010615.2	1.07733	(0.997, 1.16)	0.0627915	0.327309	No	N/A	1.05981	(0.989, 1.14)	0.100822	0.380474	No	N/A	N/A
ENSG00000269237.1_8	AC010615.4	0.994474	(0.956, 1.03)	0.785844	0.925946	No	N/A	0.998031	(0.961, 1.04)	0.919315	0.973671	No	N/A	N/A
ENSG00000285505.1_2	AC010616.2	1.05031	(1.02, 1.08)	0.00384403	0.108277	No	N/A	1.08733	(1.05, 1.13)	3.5672e-05	0.00841543	No	N/A	N/A
ENSG00000130313.7_3	AC010618.1	0.973816	(0.947, 1)	0.0635744	0.329004	No	N/A	0.994854	(0.968, 1.02)	0.71087	0.885665	No	N/A	N/A
ENSG00000269469.1_6	AC010619.1	0.987432	(0.957, 1.02)	0.434089	0.737796	No	N/A	1.01317	(0.975, 1.05)	0.511026	0.77792	No	N/A	N/A
ENSG00000273189.1_7	AC010619.2	0.966987	(0.937, 0.998)	0.0414533	0.276269	No	N/A	0.993405	(0.961, 1.03)	0.698977	0.878861	No	N/A	N/A
ENSG00000269110.1_7	AC010636.2	1.06161	(0.988, 1.14)	0.105204	0.404896	No	N/A	1.09042	(1.01, 1.18)	0.0314647	0.224592	No	N/A	N/A
ENSG00000283057.1_5	AC010653.3	1.01503	(0.959, 1.07)	0.60523	0.837211	No	N/A	0.974923	(0.922, 1.03)	0.374922	0.691676	No	N/A	N/A
ENSG00000277369.1_6	AC010654.1	1.02844	(0.977, 1.08)	0.288495	0.621285	No	N/A	1.0187	(0.973, 1.07)	0.426654	0.726383	No	N/A	N/A
ENSG00000240758.2_7	AC010655.2	1.00021	(0.935, 1.07)	0.995065	0.998627	No	N/A	0.967748	(0.918, 1.02)	0.230909	0.560968	No	N/A	N/A
ENSG00000273184.1_7	AC010655.4	0.986252	(0.953, 1.02)	0.42811	0.733959	No	N/A	0.982063	(0.951, 1.01)	0.274733	0.60692	No	N/A	N/A
ENSG00000271141.1_7	AC010680.4	0.931136	(0.88, 0.985)	0.014309	0.177332	No	N/A	0.940739	(0.884, 1)	0.0583792	0.301424	No	N/A	N/A
ENSG00000267520.2_7	AC010733.2	1.00033	(0.957, 1.05)	0.988428	0.995925	No	N/A	0.987558	(0.939, 1.04)	0.624946	0.840884	No	N/A	N/A
ENSG00000264577.1_7	AC010761.2	0.999526	(0.963, 1.04)	0.980025	0.993099	No	N/A	1.0103	(0.978, 1.04)	0.537542	0.794278	No	N/A	N/A
ENSG00000259287.2_6	AC010809.1	0.956471	(0.913, 1)	0.0661529	0.332862	No	N/A	0.984014	(0.939, 1.03)	0.497166	0.770817	No	N/A	N/A
ENSG00000234936.1_6	AC010883.1	0.959259	(0.894, 1.03)	0.250845	0.584436	No	N/A	0.993999	(0.924, 1.07)	0.872275	0.954878	No	N/A	N/A
ENSG00000251966.2	AC010970.1	1.01957	(0.966, 1.08)	0.47931	0.764968	No	N/A	0.981783	(0.911, 1.06)	0.62872	0.842797	No	N/A	N/A
ENSG00000279814.1_6	AC010997.6	1.02732	(0.967, 1.09)	0.382716	0.701668	No	N/A	1.00704	(0.947, 1.07)	0.822805	0.934155	No	N/A	N/A
ENSG00000268262.1_7	AC011445.1	1.06314	(1.02, 1.11)	0.00384932	0.108277	No	N/A	1.08475	(1.04, 1.13)	0.000473256	0.0315589	No	N/A	N/A
ENSG00000269246.1_7	AC011445.2	1.01412	(0.962, 1.07)	0.600981	0.835907	No	N/A	0.989794	(0.932, 1.05)	0.736975	0.896644	No	N/A	N/A
ENSG00000267598.1_6	AC011446.2	1.03774	(0.972, 1.11)	0.27266	0.605756	No	N/A	1.07158	(1, 1.14)	0.0421028	0.258121	No	N/A	N/A
ENSG00000287296.1_1	AC011446.3	1.05664	(1, 1.11)	0.0424736	0.279862	No	N/A	1.05525	(0.997, 1.12)	0.0666139	0.316032	No	N/A	N/A
ENSG00000224864.4_5	AC011447.1	0.998277	(0.961, 1.04)	0.929422	0.976059	No	N/A	1.04453	(0.989, 1.1)	0.118814	0.411548	No	N/A	N/A
ENSG00000258674.5_7	AC011448.1	0.959401	(0.935, 0.984)	0.00188191	0.0776224	No	N/A	0.972873	(0.948, 0.999)	0.0428483	0.26056	No	N/A	N/A
ENSG00000269179.1_6	AC011452.1	1.03165	(0.995, 1.07)	0.0974791	0.391917	No	N/A	1.0558	(1.02, 1.1)	0.00792446	0.12389	No	N/A	N/A
ENSG00000269547.1_6	AC011455.2	0.984034	(0.954, 1.01)	0.310389	0.640865	No	N/A	0.993686	(0.963, 1.03)	0.691362	0.875282	No	N/A	N/A
ENSG00000267197.1_7	AC011461.1	0.976669	(0.939, 1.02)	0.243982	0.577661	No	N/A	0.98895	(0.952, 1.03)	0.568477	0.813435	No	N/A	N/A
ENSG00000255730.5_8	AC011462.1	0.985878	(0.958, 1.01)	0.325541	0.654896	No	N/A	1.00526	(0.977, 1.03)	0.718927	0.888316	No	N/A	N/A
ENSG00000277744.1_8	AC011462.4	0.996093	(0.946, 1.05)	0.881047	0.95973	No	N/A	1.00648	(0.956, 1.06)	0.807393	0.927944	No	N/A	N/A
ENSG00000286177.1_2	AC011462.5	1.03425	(0.992, 1.08)	0.119587	0.429656	No	N/A	1.05038	(1.01, 1.1)	0.0309717	0.222936	No	N/A	N/A
ENSG00000267827.5_7	AC011468.2	0.973211	(0.944, 1)	0.0828482	0.364779	No	N/A	0.988545	(0.959, 1.02)	0.451483	0.743029	No	N/A	N/A
ENSG00000267174.5_7	AC011472.2	1.00888	(0.944, 1.08)	0.794967	0.929474	No	N/A	1.05993	(0.977, 1.15)	0.162128	0.47454	No	N/A	N/A
ENSG00000267265.5_6	AC011476.3	0.923537	(0.854, 0.999)	0.0492692	0.297442	No	N/A	0.949182	(0.872, 1.03)	0.232611	0.56296	No	N/A	N/A
ENSG00000267481.1_7	AC011477.2	1.01033	(0.956, 1.07)	0.714073	0.893322	No	N/A	1.00768	(0.957, 1.06)	0.771585	0.910956	No	N/A	N/A
ENSG00000267581.1_7	AC011477.4	1.00923	(0.973, 1.05)	0.619932	0.845019	No	N/A	1.03392	(0.997, 1.07)	0.0753924	0.331407	No	N/A	N/A
ENSG00000267748.4_6	AC011479.1	1.05278	(0.956, 1.16)	0.299858	0.632529	No	N/A	1.11564	(0.999, 1.25)	0.054294	0.292186	No	N/A	N/A
ENSG00000269444.1_7	AC011491.2	1.01785	(0.973, 1.07)	0.445973	0.745508	No	N/A	1.03018	(0.983, 1.08)	0.21744	0.54475	No	N/A	N/A
ENSG00000269374.1_5	AC011497.2	1.01961	(0.98, 1.06)	0.335793	0.663804	No	N/A	1.04523	(1.01, 1.08)	0.0148884	0.160292	No	N/A	N/A
ENSG00000267030.1_6	AC011498.2	1.03154	(0.983, 1.08)	0.209556	0.540177	No	N/A	1.02769	(0.978, 1.08)	0.283525	0.614328	No	N/A	N/A
ENSG00000267769.1_6	AC011498.6	1.00473	(0.976, 1.03)	0.749719	0.911342	No	N/A	1.02722	(1, 1.05)	0.0190181	0.178927	No	N/A	N/A
ENSG00000280239.1_5	AC011498.7	1.03384	(0.99, 1.08)	0.131432	0.445084	No	N/A	1.03518	(0.986, 1.09)	0.168289	0.485325	No	N/A	N/A
ENSG00000267157.1_8	AC011499.1	0.969224	(0.94, 0.999)	0.0460353	0.288121	No	N/A	0.98453	(0.953, 1.02)	0.347088	0.669251	No	N/A	N/A
ENSG00000267303.1_6	AC011511.4	1.00274	(0.974, 1.03)	0.852229	0.949677	No	N/A	1.00739	(0.972, 1.04)	0.683495	0.870439	No	N/A	N/A
ENSG00000279753.1_5	AC011558.1	1.02266	(0.98, 1.07)	0.307834	0.639062	No	N/A	1.02143	(0.987, 1.06)	0.228879	0.559245	No	N/A	N/A
ENSG00000253307.1_7	AC011676.1	1.06775	(1.01, 1.13)	0.0313296	0.246933	No	N/A	1.03732	(0.974, 1.1)	0.258586	0.589867	No	N/A	N/A
ENSG00000263917.1_7	AC011825.3	0.974652	(0.937, 1.01)	0.200894	0.528758	No	N/A	0.984714	(0.948, 1.02)	0.423263	0.724744	No	N/A	N/A
ENSG00000265008.1_6	AC011825.4	1.01018	(0.973, 1.05)	0.593853	0.831717	No	N/A	1.01866	(0.989, 1.05)	0.226267	0.55587	No	N/A	N/A
ENSG00000264853.1_7	AC011933.2	0.992063	(0.934, 1.05)	0.797587	0.930362	No	N/A	0.947123	(0.891, 1.01)	0.0850845	0.353621	No	N/A	N/A
ENSG00000259924.1_5	AC011939.1	0.993141	(0.937, 1.05)	0.817449	0.9371	No	N/A	0.95493	(0.892, 1.02)	0.188879	0.513172	No	N/A	N/A
ENSG00000261544.1_7	AC011939.2	1.00204	(0.942, 1.07)	0.948724	0.982792	No	N/A	0.942805	(0.875, 1.02)	0.126718	0.426781	No	N/A	N/A
ENSG00000279235.1_5	AC011944.2	0.991551	(0.945, 1.04)	0.732477	0.902233	No	N/A	0.97561	(0.927, 1.03)	0.345218	0.667509	No	N/A	N/A
ENSG00000279665.1_6	AC012100.3	0.989862	(0.944, 1.04)	0.675791	0.872298	No	N/A	0.944715	(0.9, 0.992)	0.0242007	0.199923	No	N/A	N/A
ENSG00000275278.1_6	AC012150.2	0.951833	(0.887, 1.02)	0.171718	0.497574	No	N/A	0.951367	(0.866, 1.04)	0.300242	0.626829	No	N/A	N/A
ENSG00000242737.1_5	AC012170.1	0.978802	(0.935, 1.02)	0.359387	0.68387	No	N/A	0.946631	(0.9, 0.996)	0.036204	0.23923	No	N/A	N/A
ENSG00000261114.1_7	AC012181.1	1.03425	(0.964, 1.11)	0.35268	0.678929	No	N/A	1.01289	(0.955, 1.07)	0.669995	0.864485	No	N/A	N/A
ENSG00000261270.1_7	AC012181.2	1.03158	(0.954, 1.11)	0.434967	0.737846	No	N/A	1.01406	(0.951, 1.08)	0.671892	0.86464	No	N/A	N/A
ENSG00000260537.2_6	AC012184.2	0.994575	(0.975, 1.01)	0.583493	0.826582	No	N/A	0.997468	(0.977, 1.02)	0.813332	0.931187	No	N/A	N/A
ENSG00000261131.1_7	AC012186.2	0.967747	(0.918, 1.02)	0.226657	0.559019	No	N/A	0.972698	(0.925, 1.02)	0.286593	0.61627	No	N/A	N/A
ENSG00000280376.1_6	AC012186.3	0.978174	(0.939, 1.02)	0.290627	0.623155	No	N/A	0.943294	(0.898, 0.991)	0.0235595	0.197336	No	N/A	N/A
ENSG00000285982.1_1	AC012213.5	1.02439	(0.992, 1.06)	0.144924	0.46446	No	N/A	1.00079	(0.97, 1.03)	0.960578	0.989107	No	N/A	N/A
ENSG00000267228.7_8	AC012254.2	0.99997	(0.97, 1.03)	0.99845	0.999467	No	N/A	0.997146	(0.967, 1.03)	0.853765	0.945753	No	N/A	N/A
ENSG00000272667.1_6	AC012306.2	1.01996	(0.985, 1.06)	0.265189	0.597735	No	N/A	1.04634	(1.01, 1.09)	0.0168311	0.170434	No	N/A	N/A
ENSG00000232098.3_6	AC012313.1	1.02094	(0.98, 1.06)	0.329286	0.657889	No	N/A	1.0446	(1, 1.09)	0.038849	0.248031	No	N/A	N/A
ENSG00000268049.1_6	AC012313.2	1.05314	(1, 1.11)	0.0376116	0.26427	No	N/A	1.07474	(1.03, 1.12)	0.00261159	0.0689404	No	N/A	N/A
ENSG00000269106.1_6	AC012313.7	0.949885	(0.906, 0.996)	0.0352803	0.258702	No	N/A	0.96939	(0.929, 1.01)	0.150493	0.457314	No	N/A	N/A
ENSG00000260772.1_7	AC012321.1	0.991037	(0.953, 1.03)	0.652727	0.86019	No	N/A	0.967837	(0.921, 1.02)	0.19594	0.521261	No	N/A	N/A
ENSG00000272994.1_6	AC012360.3	0.962998	(0.927, 1)	0.0561276	0.313328	No	N/A	0.976424	(0.94, 1.01)	0.217191	0.54454	No	N/A	N/A
ENSG00000286165.1_1	AC012488.2	1.01404	(0.987, 1.04)	0.31611	0.646186	No	N/A	1.02231	(0.994, 1.05)	0.124275	0.422042	No	N/A	N/A
ENSG00000279348.1_5	AC012513.3	0.934654	(0.896, 0.975)	0.00256287	0.0914267	No	N/A	0.918306	(0.879, 0.959)	0.00023402	0.020802	No	N/A	N/A
ENSG00000261526.2_6	AC012615.1	0.965465	(0.922, 1.01)	0.139569	0.457349	No	N/A	0.99797	(0.95, 1.05)	0.935071	0.979488	No	N/A	N/A
ENSG00000259802.1_6	AC012640.2	1.04618	(0.994, 1.1)	0.0874574	0.37201	No	N/A	1.04951	(1, 1.1)	0.0437995	0.263068	No	N/A	N/A
ENSG00000261416.1_6	AC012645.3	0.954303	(0.923, 0.987)	0.00810283	0.137299	No	N/A	0.952519	(0.918, 0.989)	0.0124269	0.146862	No	N/A	N/A
ENSG00000258461.5_6	AC012651.1	0.950866	(0.907, 0.997)	0.0378896	0.264826	No	N/A	0.990827	(0.951, 1.03)	0.657797	0.857214	No	N/A	N/A
ENSG00000280063.1_6	AC012676.5	0.980101	(0.942, 1.02)	0.316713	0.64668	No	N/A	0.992097	(0.952, 1.03)	0.708971	0.8846	No	N/A	N/A
ENSG00000221625.1	AC013283.1	0.994911	(0.937, 1.06)	0.86846	0.955507	No	N/A	0.997985	(0.934, 1.07)	0.952365	0.986085	No	N/A	N/A
ENSG00000279765.3_7	AC013394.1	0.984165	(0.936, 1.03)	0.532306	0.798267	No	N/A	0.967658	(0.921, 1.02)	0.19827	0.524811	No	N/A	N/A
ENSG00000271991.1_6	AC013400.1	1.04176	(0.98, 1.11)	0.192805	0.521931	No	N/A	1.05732	(0.999, 1.12)	0.0593331	0.302922	No	N/A	N/A
ENSG00000235128.1_5	AC013474.1	0.964999	(0.882, 1.06)	0.440068	0.741622	No	N/A	0.926971	(0.839, 1.02)	0.139958	0.443613	No	N/A	N/A
ENSG00000173867.10_7	AC013489.1	1.00461	(0.974, 1.04)	0.768367	0.918277	No	N/A	1.00844	(0.98, 1.04)	0.566411	0.812333	No	N/A	N/A
ENSG00000285542.1_1	AC013717.1	1.00094	(0.974, 1.03)	0.947187	0.982238	No	N/A	0.998209	(0.968, 1.03)	0.908477	0.970425	No	N/A	N/A
ENSG00000266728.5_8	AC015688.4	0.947042	(0.913, 0.982)	0.00417138	0.11151	No	N/A	0.962278	(0.93, 0.996)	0.0310457	0.223003	No	N/A	N/A
ENSG00000279432.1_6	AC015799.1	0.994565	(0.95, 1.04)	0.815292	0.93615	No	N/A	0.968932	(0.918, 1.02)	0.256987	0.588445	No	N/A	N/A
ENSG00000264112.1_7	AC015813.1	1.02777	(0.98, 1.08)	0.264159	0.597123	No	N/A	1.02512	(0.969, 1.08)	0.388766	0.700737	No	N/A	N/A
ENSG00000266086.3_8	AC015813.2	1.02481	(0.984, 1.07)	0.242922	0.576785	No	N/A	1.01796	(0.975, 1.06)	0.421715	0.723622	No	N/A	N/A
ENSG00000278600.1_7	AC015871.3	0.980893	(0.935, 1.03)	0.435127	0.737852	No	N/A	0.980859	(0.937, 1.03)	0.406951	0.712775	No	N/A	N/A
ENSG00000279281.1_6	AC015883.1	1.08336	(1.01, 1.16)	0.0251184	0.22417	No	N/A	1.07975	(0.999, 1.17)	0.0561552	0.296053	No	N/A	N/A
ENSG00000274213.1_6	AC015912.3	1.01314	(0.942, 1.09)	0.725445	0.898405	No	N/A	1.05204	(1, 1.1)	0.0404512	0.252473	No	N/A	N/A
ENSG00000272606.1_6	AC015982.1	1.01958	(0.974, 1.07)	0.404282	0.717827	No	N/A	1.03078	(0.987, 1.08)	0.170051	0.4876	No	N/A	N/A
ENSG00000093100.13_7	AC016026.1	1.03445	(0.991, 1.08)	0.12297	0.433895	No	N/A	1.0379	(0.998, 1.08)	0.0685303	0.319206	No	N/A	N/A
ENSG00000272599.2_7	AC016394.2	0.985851	(0.947, 1.03)	0.49065	0.772762	No	N/A	0.980894	(0.941, 1.02)	0.370789	0.688151	No	N/A	N/A
ENSG00000253372.5_7	AC016405.1	1.04024	(0.968, 1.12)	0.288513	0.621285	No	N/A	1.0308	(0.952, 1.12)	0.458706	0.74627	No	N/A	N/A
ENSG00000205147.3	AC016586.1	0.951923	(0.904, 1)	0.0637471	0.329211	No	N/A	0.955612	(0.906, 1.01)	0.0978715	0.375064	No	N/A	N/A
ENSG00000077463.15_6	AC016586.1	1.00247	(0.978, 1.03)	0.843444	0.945939	No	N/A	1.00747	(0.98, 1.04)	0.596375	0.828306	No	N/A	N/A
ENSG00000268670.1_7	AC016586.2	0.969804	(0.92, 1.02)	0.25458	0.587791	No	N/A	0.987786	(0.94, 1.04)	0.631385	0.843806	No	N/A	N/A
ENSG00000267682.1_7	AC016590.2	0.943659	(0.888, 1)	0.066186	0.332894	No	N/A	0.934284	(0.88, 0.992)	0.0287155	0.216514	No	N/A	N/A
ENSG00000264281.3_6	AC016596.2	0.993753	(0.95, 1.04)	0.785023	0.925818	No	N/A	0.999232	(0.947, 1.05)	0.977736	0.993261	No	N/A	N/A
ENSG00000269032.1_5	AC016629.1	1.01287	(0.97, 1.06)	0.562351	0.814396	No	N/A	1.05579	(1.01, 1.1)	0.015249	0.162205	No	N/A	N/A
ENSG00000270820.6_6	AC016727.1	1.0065	(0.977, 1.04)	0.669391	0.868838	No	N/A	1.01809	(0.988, 1.05)	0.238164	0.568502	No	N/A	N/A
ENSG00000212978.6_6	AC016747.1	0.99503	(0.951, 1.04)	0.82968	0.940204	No	N/A	1.00551	(0.962, 1.05)	0.81028	0.929476	No	N/A	N/A
ENSG00000274769.1_7	AC016747.4	1.00471	(0.968, 1.04)	0.803639	0.932332	No	N/A	1.01166	(0.972, 1.05)	0.571484	0.815782	No	N/A	N/A
ENSG00000270195.2_7	AC016773.1	0.975581	(0.944, 1.01)	0.144496	0.463621	No	N/A	0.983034	(0.95, 1.02)	0.323161	0.646684	No	N/A	N/A
ENSG00000226380.9_8	AC016831.1	0.989348	(0.945, 1.04)	0.647711	0.858344	No	N/A	0.967909	(0.922, 1.02)	0.187885	0.511668	No	N/A	N/A
ENSG00000271204.1_7	AC016831.5	0.977873	(0.924, 1.04)	0.443641	0.744388	No	N/A	0.953364	(0.894, 1.02)	0.146428	0.453357	No	N/A	N/A
ENSG00000264772.6_7	AC016876.2	0.941183	(0.898, 0.986)	0.0126947	0.168129	No	N/A	0.952613	(0.914, 0.992)	0.0221067	0.192089	No	N/A	N/A
ENSG00000234624.2_2	AC016894.1	0.989678	(0.94, 1.04)	0.695739	0.883166	No	N/A	0.978158	(0.922, 1.04)	0.464271	0.748744	No	N/A	N/A
ENSG00000230732.4_7	AC016949.1	0.984887	(0.934, 1.04)	0.573386	0.820571	No	N/A	0.936259	(0.877, 1)	0.0513422	0.283714	No	N/A	N/A
ENSG00000224959.1_7	AC017002.1	1.0252	(0.951, 1.11)	0.517432	0.789042	No	N/A	1.00103	(0.919, 1.09)	0.981216	0.993829	No	N/A	N/A
ENSG00000273064.1_6	AC017083.1	1.07769	(1.03, 1.13)	0.00148711	0.0673172	No	N/A	1.0567	(1.01, 1.1)	0.0157917	0.164792	No	N/A	N/A
ENSG00000273398.6_6	AC017083.3	1.01416	(0.99, 1.04)	0.265411	0.597794	No	N/A	1.01272	(0.986, 1.04)	0.349551	0.671932	No	N/A	N/A
ENSG00000259985.1_6	AC017100.1	0.984624	(0.92, 1.05)	0.656901	0.862925	No	N/A	0.997812	(0.938, 1.06)	0.944857	0.983119	No	N/A	N/A
ENSG00000239775.1_7	AC017116.1	0.993044	(0.943, 1.05)	0.789923	0.927485	No	N/A	1.03183	(0.979, 1.09)	0.243953	0.574014	No	N/A	N/A
ENSG00000285942.1_1	AC018362.3	0.974359	(0.947, 1)	0.0767658	0.353733	No	N/A	0.975039	(0.946, 1.01)	0.108759	0.39655	No	N/A	N/A
ENSG00000241556.1_5	AC018475.1	0.950404	(0.908, 0.995)	0.0332	0.252386	No	N/A	0.992131	(0.946, 1.04)	0.744156	0.900212	No	N/A	N/A
ENSG00000263798.2_7	AC018521.1	0.959906	(0.921, 1)	0.0575629	0.316017	No	N/A	0.995574	(0.955, 1.04)	0.83601	0.938052	No	N/A	N/A
ENSG00000256206.2_6	AC018523.2	0.996453	(0.974, 1.02)	0.765399	0.916739	No	N/A	0.992893	(0.969, 1.02)	0.562974	0.810277	No	N/A	N/A
ENSG00000254325.2_7	AC018607.1	1.01887	(0.946, 1.1)	0.62153	0.845732	No	N/A	0.954192	(0.877, 1.04)	0.276359	0.607841	No	N/A	N/A
ENSG00000279133.1_6	AC018628.1	1.00674	(0.963, 1.05)	0.76641	0.917121	No	N/A	0.976853	(0.927, 1.03)	0.385044	0.698388	No	N/A	N/A
ENSG00000230715.3_5	AC018638.2	0.969865	(0.926, 1.02)	0.19726	0.526278	No	N/A	0.969323	(0.92, 1.02)	0.240743	0.570404	No	N/A	N/A
ENSG00000243302.3_5	AC018638.4	0.967817	(0.923, 1.01)	0.176094	0.502003	No	N/A	0.982003	(0.933, 1.03)	0.492985	0.76766	No	N/A	N/A
ENSG00000243679.1_5	AC018638.5	0.967247	(0.924, 1.01)	0.160051	0.482833	No	N/A	0.977651	(0.93, 1.03)	0.375981	0.6921	No	N/A	N/A
ENSG00000229677.1_5	AC018644.1	1.02992	(0.981, 1.08)	0.241748	0.575676	No	N/A	0.992876	(0.947, 1.04)	0.767682	0.910091	No	N/A	N/A
ENSG00000273014.1_6	AC018645.2	0.999092	(0.949, 1.05)	0.972708	0.990401	No	N/A	0.959417	(0.903, 1.02)	0.182552	0.504634	No	N/A	N/A
ENSG00000271122.1_6	AC018647.2	0.968194	(0.928, 1.01)	0.134298	0.449895	No	N/A	0.974803	(0.934, 1.02)	0.246858	0.577517	No	N/A	N/A
ENSG00000273306.1_6	AC018690.1	0.96368	(0.927, 1)	0.0615971	0.325789	No	N/A	0.961082	(0.923, 1)	0.0571065	0.298207	No	N/A	N/A
ENSG00000237039.1_5	AC018738.1	1.00276	(0.946, 1.06)	0.925599	0.975364	No	N/A	1.01134	(0.952, 1.07)	0.716784	0.88769	No	N/A	N/A
ENSG00000273837.1_7	AC018755.4	1.06214	(0.985, 1.15)	0.121125	0.431904	No	N/A	1.05975	(0.992, 1.13)	0.0880993	0.358816	No	N/A	N/A
ENSG00000231409.3_5	AC018868.1	0.966016	(0.933, 1)	0.0512427	0.301234	No	N/A	1.0037	(0.97, 1.04)	0.833514	0.936173	No	N/A	N/A
ENSG00000276533.1_7	AC018926.2	0.949585	(0.884, 1.02)	0.157496	0.479371	No	N/A	0.935376	(0.871, 1)	0.0687185	0.319675	No	N/A	N/A
ENSG00000272711.1_6	AC019069.1	1.04522	(0.977, 1.12)	0.201539	0.529382	No	N/A	1.04399	(0.972, 1.12)	0.243257	0.573175	No	N/A	N/A
ENSG00000283321.1_2	AC019117.3	0.980246	(0.889, 1.08)	0.690014	0.879805	No	N/A	0.980514	(0.899, 1.07)	0.657277	0.857046	No	N/A	N/A
ENSG00000248980.1_6	AC019163.1	1.02839	(0.997, 1.06)	0.080916	0.360765	No	N/A	1.0646	(1.04, 1.09)	1.73962e-05	0.00573001	No	N/A	N/A
ENSG00000231699.1_5	AC020550.1	0.941933	(0.888, 0.999)	0.0501737	0.299171	No	N/A	0.947674	(0.888, 1.01)	0.108049	0.395275	No	N/A	N/A
ENSG00000273855.1_7	AC020658.5	0.999442	(0.953, 1.05)	0.98185	0.99376	No	N/A	1.00574	(0.961, 1.05)	0.805646	0.927469	No	N/A	N/A
ENSG00000275056.1_7	AC020663.3	0.961657	(0.923, 1)	0.0676292	0.335945	No	N/A	0.947285	(0.902, 0.995)	0.0334013	0.231351	No	N/A	N/A
ENSG00000285952.1_2	AC020663.4	0.912837	(0.854, 0.976)	0.00851608	0.140875	No	N/A	0.925735	(0.869, 0.986)	0.0189963	0.178927	No	N/A	N/A
ENSG00000142539.9_7	AC020909.2	1.00614	(0.96, 1.05)	0.79866	0.930706	No	N/A	0.999957	(0.951, 1.05)	0.998684	0.999403	No	N/A	N/A
ENSG00000274104.1_6	AC020910.4	0.993865	(0.938, 1.05)	0.834235	0.941536	No	N/A	1.01426	(0.965, 1.07)	0.582344	0.822206	No	N/A	N/A
ENSG00000267275.1_7	AC020911.2	1.03866	(0.978, 1.1)	0.220112	0.55289	No	N/A	1.0567	(0.995, 1.12)	0.0739468	0.329034	No	N/A	N/A
ENSG00000267216.1_7	AC020915.1	0.983558	(0.95, 1.02)	0.35822	0.683775	No	N/A	1.00198	(0.969, 1.04)	0.907375	0.970363	No	N/A	N/A
ENSG00000268201.1_7	AC020915.2	1.06438	(1, 1.13)	0.0380511	0.265807	No	N/A	1.0596	(0.996, 1.13)	0.0681876	0.318687	No	N/A	N/A
ENSG00000283515.1_5	AC020915.5	0.99841	(0.965, 1.03)	0.926335	0.975364	No	N/A	1.02071	(0.989, 1.05)	0.205757	0.531408	No	N/A	N/A
ENSG00000267519.6_7	AC020916.1	1.02956	(0.927, 1.14)	0.588106	0.828383	No	N/A	1.07625	(0.974, 1.19)	0.154173	0.461284	No	N/A	N/A
ENSG00000267531.1	AC020922.1	1.02698	(0.991, 1.06)	0.150938	0.470019	No	N/A	1.06695	(1.03, 1.11)	0.000973275	0.0431374	No	N/A	N/A
ENSG00000278897.1_3	AC020951.1	1.00112	(0.938, 1.07)	0.973125	0.990665	No	N/A	0.989654	(0.93, 1.05)	0.743935	0.900145	No	N/A	N/A
ENSG00000263276.1_7	AC020978.7	0.997047	(0.963, 1.03)	0.869574	0.955773	No	N/A	0.994548	(0.959, 1.03)	0.768533	0.910118	No	N/A	N/A
ENSG00000261338.2_6	AC021016.2	0.989137	(0.957, 1.02)	0.518671	0.790425	No	N/A	0.996687	(0.965, 1.03)	0.840737	0.940168	No	N/A	N/A
ENSG00000177406.5_6	AC021054.1	1.00732	(0.968, 1.05)	0.721353	0.897237	No	N/A	1.02058	(0.98, 1.06)	0.332109	0.654772	No	N/A	N/A
ENSG00000230551.4_7	AC021078.1	0.989438	(0.955, 1.02)	0.553735	0.809996	No	N/A	0.970363	(0.934, 1.01)	0.126204	0.425509	No	N/A	N/A
ENSG00000286001.1_1	AC021087.5	0.998674	(0.975, 1.02)	0.915262	0.97172	No	N/A	1.00889	(0.983, 1.04)	0.504291	0.775009	No	N/A	N/A
ENSG00000249863.2_5	AC021106.1	0.990637	(0.945, 1.04)	0.694752	0.882624	No	N/A	0.977779	(0.934, 1.02)	0.337338	0.659644	No	N/A	N/A
ENSG00000230747.1_7	AC021188.1	1.02538	(0.97, 1.08)	0.38045	0.699908	No	N/A	1.02574	(0.972, 1.08)	0.355487	0.676916	No	N/A	N/A
ENSG00000287214.1_1	AC021321.2	0.988997	(0.931, 1.05)	0.720177	0.896601	No	N/A	0.958938	(0.891, 1.03)	0.265557	0.597169	No	N/A	N/A
ENSG00000285635.1_1	AC021660.3	0.999362	(0.965, 1.03)	0.971234	0.990316	No	N/A	0.980792	(0.951, 1.01)	0.217	0.544272	No	N/A	N/A
ENSG00000267169.2_8	AC022098.1	0.993354	(0.964, 1.02)	0.669397	0.868838	No	N/A	0.998072	(0.97, 1.03)	0.895869	0.966347	No	N/A	N/A
ENSG00000275091.1_6	AC022098.4	0.999593	(0.952, 1.05)	0.986932	0.995287	No	N/A	1.06521	(1.01, 1.13)	0.0349026	0.235334	No	N/A	N/A
ENSG00000269825.1_7	AC022150.4	1.02479	(0.979, 1.07)	0.29613	0.628606	No	N/A	1.01265	(0.963, 1.07)	0.626753	0.842069	No	N/A	N/A
ENSG00000259939.1_7	AC022167.1	0.987426	(0.946, 1.03)	0.56588	0.815677	No	N/A	0.967195	(0.925, 1.01)	0.150056	0.456966	No	N/A	N/A
ENSG00000260276.2_7	AC022167.2	1.01017	(0.983, 1.04)	0.473058	0.761349	No	N/A	1.00892	(0.982, 1.04)	0.523503	0.785944	No	N/A	N/A
ENSG00000263786.1_7	AC022211.1	0.98702	(0.933, 1.04)	0.651145	0.859262	No	N/A	0.966369	(0.908, 1.03)	0.284355	0.614661	No	N/A	N/A
ENSG00000265800.1_7	AC022211.3	1.00593	(0.953, 1.06)	0.831272	0.940582	No	N/A	0.983945	(0.926, 1.05)	0.605235	0.832995	No	N/A	N/A
ENSG00000272410.5_6	AC022384.1	0.987406	(0.964, 1.01)	0.304213	0.635967	No	N/A	1.0048	(0.978, 1.03)	0.724713	0.891039	No	N/A	N/A
ENSG00000280238.1_7	AC022400.10	1.03027	(0.988, 1.07)	0.161394	0.483911	No	N/A	1.04961	(1.01, 1.09)	0.0230625	0.195524	No	N/A	N/A
ENSG00000272916.5_8	AC022400.7	0.981519	(0.952, 1.01)	0.230591	0.564711	No	N/A	1.00948	(0.976, 1.04)	0.586837	0.824461	No	N/A	N/A
ENSG00000279088.1_6	AC022400.8	0.977133	(0.939, 1.02)	0.25183	0.585649	No	N/A	0.986824	(0.949, 1.03)	0.506638	0.775764	No	N/A	N/A
ENSG00000286132.1_1	AC022415.2	1.03732	(1, 1.07)	0.0420206	0.278402	No	N/A	1.04133	(1.01, 1.08)	0.0235289	0.197212	No	N/A	N/A
ENSG00000285133.1_2	AC022506.1	1.07507	(0.989, 1.17)	0.0931209	0.384069	No	N/A	1.12357	(1.03, 1.22)	0.00814549	0.124652	No	N/A	N/A
ENSG00000258677.2_6	AC022826.2	1.0204	(0.986, 1.06)	0.255202	0.588431	No	N/A	1.00856	(0.972, 1.05)	0.648627	0.852083	No	N/A	N/A
ENSG00000055483.19_6	AC022966.1	0.968542	(0.916, 1.02)	0.264203	0.597123	No	N/A	0.978372	(0.924, 1.04)	0.453318	0.744193	No	N/A	N/A
ENSG00000267601.1_6	AC022966.2	1.01261	(0.963, 1.06)	0.623879	0.846732	No	N/A	1.02003	(0.987, 1.05)	0.236239	0.566604	No	N/A	N/A
ENSG00000257390.5_6	AC023055.1	0.984329	(0.967, 1)	0.0885573	0.374478	No	N/A	0.984595	(0.967, 1)	0.103201	0.384787	No	N/A	N/A
ENSG00000276900.1_6	AC023157.3	0.958529	(0.909, 1.01)	0.121228	0.431904	No	N/A	0.955352	(0.909, 1)	0.0769351	0.335661	No	N/A	N/A
ENSG00000257379.1_7	AC023509.1	0.978972	(0.962, 0.997)	0.0219673	0.211883	No	N/A	0.99182	(0.975, 1.01)	0.360939	0.680227	No	N/A	N/A
ENSG00000270175.1_7	AC023509.3	1.08046	(1.03, 1.14)	0.00393195	0.108755	No	N/A	1.06088	(1.01, 1.11)	0.0182897	0.177475	No	N/A	N/A
ENSG00000250966.2_5	AC023886.2	0.987769	(0.954, 1.02)	0.494602	0.776099	No	N/A	0.983015	(0.949, 1.02)	0.335719	0.657948	No	N/A	N/A
ENSG00000267904.1_7	AC024075.1	1.00077	(0.961, 1.04)	0.969987	0.990062	No	N/A	0.999024	(0.961, 1.04)	0.961169	0.989135	No	N/A	N/A
ENSG00000269044.2_7	AC024075.2	1.00204	(0.967, 1.04)	0.911253	0.9707	No	N/A	1.01448	(0.981, 1.05)	0.408375	0.714056	No	N/A	N/A
ENSG00000244313.3_5	AC024293.1	0.972721	(0.945, 1)	0.0663663	0.333266	No	N/A	1.00124	(0.972, 1.03)	0.934602	0.979274	No	N/A	N/A
ENSG00000267740.5_6	AC024592.3	0.995305	(0.976, 1.02)	0.646996	0.85785	No	N/A	1.00686	(0.984, 1.03)	0.563291	0.810547	No	N/A	N/A
ENSG00000177340.5_7	AC024940.1	1.03603	(0.986, 1.09)	0.166888	0.490631	No	N/A	1.06129	(1.01, 1.12)	0.0272198	0.210245	No	N/A	N/A
ENSG00000275097.1_8	AC024940.6	0.979684	(0.941, 1.02)	0.323451	0.653883	No	N/A	0.968082	(0.935, 1)	0.0738805	0.328973	No	N/A	N/A
ENSG00000274591.1_7	AC025031.3	1.02638	(0.969, 1.09)	0.380459	0.699908	No	N/A	0.999651	(0.928, 1.08)	0.992742	0.997116	No	N/A	N/A
ENSG00000257921.6_8	AC025165.3	0.967892	(0.943, 0.993)	0.0147151	0.178558	No	N/A	0.970838	(0.946, 0.996)	0.027406	0.210825	No	N/A	N/A
ENSG00000177738.4_7	AC025171.1	1.03633	(0.997, 1.08)	0.074589	0.349634	No	N/A	1.05977	(1.02, 1.1)	0.00395323	0.0864809	No	N/A	N/A
ENSG00000215068.8_6	AC025171.2	1.01673	(0.966, 1.07)	0.526725	0.795927	No	N/A	1.03971	(0.988, 1.09)	0.136854	0.441165	No	N/A	N/A
ENSG00000251131.2_6	AC025171.3	1.08148	(1.03, 1.14)	0.00269602	0.092872	No	N/A	1.09313	(1.04, 1.15)	0.000808315	0.0389826	No	N/A	N/A
ENSG00000272086.1_6	AC025181.2	1.00796	(0.961, 1.06)	0.74563	0.909479	No	N/A	1.03535	(0.991, 1.08)	0.124787	0.422324	No	N/A	N/A
ENSG00000285329.1_3	AC025283.3	0.992118	(0.971, 1.01)	0.465842	0.75771	No	N/A	1.01375	(0.993, 1.03)	0.190949	0.515955	No	N/A	N/A
ENSG00000259992.1_7	AC025287.1	1.01822	(0.993, 1.04)	0.159817	0.482669	No	N/A	1.01639	(0.991, 1.04)	0.214257	0.541538	No	N/A	N/A
ENSG00000256325.1_7	AC025423.1	0.986633	(0.946, 1.03)	0.527006	0.796109	No	N/A	0.967636	(0.927, 1.01)	0.137536	0.441177	No	N/A	N/A
ENSG00000256664.1_5	AC025423.2	0.97852	(0.938, 1.02)	0.320981	0.65135	No	N/A	0.935177	(0.896, 0.976)	0.00287447	0.0737467	No	N/A	N/A
ENSG00000269899.1_7	AC025857.2	1.00755	(0.938, 1.08)	0.83766	0.942243	No	N/A	0.9827	(0.928, 1.04)	0.554484	0.805815	No	N/A	N/A
ENSG00000250280.2_7	AC026124.1	1.07006	(1.01, 1.13)	0.0248783	0.223845	No	N/A	1.03784	(0.979, 1.1)	0.21318	0.54034	No	N/A	N/A
ENSG00000276853.1_7	AC026124.2	1.02293	(0.973, 1.08)	0.373488	0.694067	No	N/A	0.988181	(0.94, 1.04)	0.643816	0.850396	No	N/A	N/A
ENSG00000256028.2_7	AC026362.1	0.965861	(0.945, 0.988)	0.00291657	0.0965926	No	N/A	0.987281	(0.963, 1.01)	0.311916	0.635849	No	N/A	N/A
ENSG00000262380.1_7	AC026401.2	0.995941	(0.944, 1.05)	0.882561	0.960461	No	N/A	0.960659	(0.908, 1.02)	0.164416	0.478283	No	N/A	N/A
ENSG00000280206.1_7	AC026401.3	0.970984	(0.934, 1.01)	0.138745	0.456502	No	N/A	0.955587	(0.918, 0.994)	0.0274903	0.211149	No	N/A	N/A
ENSG00000259827.1_7	AC026461.1	1.0466	(0.992, 1.1)	0.101001	0.398464	No	N/A	1.05929	(1.01, 1.12)	0.0336582	0.232401	No	N/A	N/A
ENSG00000259900.5_8	AC026464.1	1.00091	(0.966, 1.04)	0.959855	0.98624	No	N/A	1.02431	(0.992, 1.06)	0.149326	0.456571	No	N/A	N/A
ENSG00000260371.1_7	AC026464.3	1.01485	(0.968, 1.06)	0.538073	0.801656	No	N/A	1.03218	(0.984, 1.08)	0.194846	0.519602	No	N/A	N/A
ENSG00000260914.3_7	AC026464.4	0.956103	(0.934, 0.979)	0.00031387	0.0300144	No	N/A	0.961627	(0.936, 0.988)	0.00504654	0.0975017	No	N/A	N/A
ENSG00000272617.3_5	AC026464.6	0.991403	(0.952, 1.03)	0.678747	0.873627	No	N/A	1.01502	(0.975, 1.06)	0.469672	0.752467	No	N/A	N/A
ENSG00000102921.8_4	AC026470.1	1.00288	(0.977, 1.03)	0.826999	0.939738	No	N/A	1.01033	(0.985, 1.04)	0.437486	0.732481	No	N/A	N/A
ENSG00000260267.1_6	AC026471.1	1.02471	(0.969, 1.08)	0.392922	0.710536	No	N/A	1.04346	(0.99, 1.1)	0.114591	0.40512	No	N/A	N/A
ENSG00000261474.1_6	AC026471.4	0.991164	(0.921, 1.07)	0.81315	0.93525	No	N/A	1.01066	(0.943, 1.08)	0.763413	0.909399	No	N/A	N/A
ENSG00000286388.1_1	AC026748.3	1.05788	(1.02, 1.1)	0.00271178	0.0931589	No	N/A	1.07861	(1.04, 1.12)	0.000267091	0.0224769	No	N/A	N/A
ENSG00000256825.4_6	AC026786.1	0.998473	(0.959, 1.04)	0.941567	0.981138	No	N/A	1.00716	(0.968, 1.05)	0.721747	0.889696	No	N/A	N/A
ENSG00000261915.6_6	AC026954.2	0.9864	(0.965, 1.01)	0.220275	0.553069	No	N/A	1.00409	(0.981, 1.03)	0.736926	0.896644	No	N/A	N/A
ENSG00000271869.1_6	AC026979.2	0.984754	(0.919, 1.05)	0.661978	0.865607	No	N/A	1.00158	(0.939, 1.07)	0.961899	0.989135	No	N/A	N/A
ENSG00000267040.6_7	AC027097.1	0.993162	(0.958, 1.03)	0.711983	0.892042	No	N/A	1.00629	(0.97, 1.04)	0.740781	0.898582	No	N/A	N/A
ENSG00000137807.15_6	AC027237.1	1.0477	(0.976, 1.12)	0.199584	0.528455	No	N/A	0.977568	(0.918, 1.04)	0.48447	0.761059	No	N/A	N/A
ENSG00000280138.1_6	AC027290.2	0.985129	(0.927, 1.05)	0.630583	0.849812	No	N/A	0.974606	(0.91, 1.04)	0.466278	0.750246	No	N/A	N/A
ENSG00000267317.2_6	AC027307.2	1.02437	(0.972, 1.08)	0.369081	0.690582	No	N/A	1.05197	(0.996, 1.11)	0.0732305	0.327942	No	N/A	N/A
ENSG00000268798.1_7	AC027307.3	1.01179	(0.975, 1.05)	0.53888	0.802196	No	N/A	1.03129	(0.996, 1.07)	0.0883819	0.359229	No	N/A	N/A
ENSG00000253683.1_5	AC027309.2	0.976421	(0.944, 1.01)	0.164982	0.48765	No	N/A	1.01798	(0.987, 1.05)	0.263812	0.594526	No	N/A	N/A
ENSG00000256361.1_5	AC027544.1	1.00679	(0.948, 1.07)	0.826338	0.939738	No	N/A	0.972179	(0.91, 1.04)	0.407433	0.71352	No	N/A	N/A
ENSG00000259658.5_6	AC027559.1	0.989141	(0.95, 1.03)	0.598904	0.834854	No	N/A	0.999073	(0.957, 1.04)	0.966754	0.990503	No	N/A	N/A
ENSG00000232546.1_5	AC027644.1	0.965354	(0.915, 1.02)	0.204503	0.533332	No	N/A	0.96139	(0.909, 1.02)	0.171552	0.488989	No	N/A	N/A
ENSG00000272831.1_6	AC027644.3	1.00412	(0.964, 1.05)	0.843015	0.945658	No	N/A	1.02671	(0.985, 1.07)	0.22107	0.549671	No	N/A	N/A
ENSG00000284461.2_3	AC027644.4	0.996038	(0.959, 1.03)	0.838105	0.942472	No	N/A	0.979225	(0.943, 1.02)	0.271468	0.603678	No	N/A	N/A
ENSG00000259804.1_7	AC027682.1	0.988145	(0.946, 1.03)	0.591344	0.82981	No	N/A	0.998263	(0.96, 1.04)	0.931051	0.978087	No	N/A	N/A
ENSG00000262837.1_7	AC027801.4	1.00498	(0.96, 1.05)	0.833098	0.941285	No	N/A	1.00053	(0.953, 1.05)	0.982959	0.993836	No	N/A	N/A
ENSG00000111540.16_4	AC034102.1	0.975896	(0.937, 1.02)	0.239129	0.572443	No	N/A	0.987972	(0.943, 1.03)	0.608277	0.834165	No	N/A	N/A
ENSG00000257411.2_7	AC034102.3	0.992467	(0.955, 1.03)	0.698516	0.884538	No	N/A	0.988108	(0.95, 1.03)	0.550356	0.802849	No	N/A	N/A
ENSG00000249572.1_6	AC034231.1	0.961285	(0.916, 1.01)	0.113274	0.418498	No	N/A	0.976416	(0.935, 1.02)	0.287693	0.616277	No	N/A	N/A
ENSG00000267430.1_5	AC036176.2	0.985504	(0.942, 1.03)	0.528512	0.796805	No	N/A	0.956676	(0.914, 1)	0.0586708	0.301753	No	N/A	N/A
ENSG00000272518.1_7	AC036214.2	0.999889	(0.96, 1.04)	0.995725	0.998627	No	N/A	0.994371	(0.957, 1.03)	0.771114	0.910956	No	N/A	N/A
ENSG00000248235.6_6	AC037459.1	1.02013	(0.971, 1.07)	0.428188	0.733959	No	N/A	1.04657	(0.992, 1.1)	0.0992787	0.377256	No	N/A	N/A
ENSG00000253200.1_6	AC037459.2	1.03101	(0.996, 1.07)	0.0889683	0.375038	No	N/A	1.02995	(0.99, 1.07)	0.143257	0.448515	No	N/A	N/A
ENSG00000221526.1	AC040162.1	0.909768	(0.853, 0.97)	0.00480209	0.117604	No	N/A	0.938086	(0.876, 1)	0.0713952	0.324827	No	N/A	N/A
ENSG00000261884.2_8	AC040162.1	0.965469	(0.93, 1)	0.0682089	0.336192	No	N/A	0.979959	(0.943, 1.02)	0.301745	0.627964	No	N/A	N/A
ENSG00000263126.1_7	AC040162.3	0.956949	(0.936, 0.978)	0.000154598	0.0197806	No	N/A	0.974709	(0.951, 0.999)	0.0459683	0.267998	No	N/A	N/A
ENSG00000274677.1_7	AC040169.3	0.930695	(0.872, 0.993)	0.0330062	0.25159	No	N/A	0.911905	(0.849, 0.979)	0.0129273	0.148942	No	N/A	N/A
ENSG00000253210.2_6	AC040970.1	1.0352	(0.984, 1.09)	0.186677	0.513996	No	N/A	1.03833	(0.988, 1.09)	0.142773	0.447447	No	N/A	N/A
ENSG00000262089.1_7	AC040977.1	1.0114	(0.965, 1.06)	0.639032	0.853479	No	N/A	1.01451	(0.969, 1.06)	0.54089	0.796502	No	N/A	N/A
ENSG00000267047.1_7	AC040977.2	0.987557	(0.964, 1.01)	0.308613	0.639409	No	N/A	1.00439	(0.976, 1.03)	0.766516	0.910044	No	N/A	N/A
ENSG00000213862.4_5	AC044787.1	0.951849	(0.926, 0.979)	0.000764419	0.049808	No	N/A	0.998451	(0.973, 1.02)	0.905365	0.969646	No	N/A	N/A
ENSG00000272256.1_6	AC044849.1	1.03314	(0.958, 1.11)	0.401843	0.716846	No	N/A	1.06318	(0.991, 1.14)	0.0921373	0.366952	No	N/A	N/A
ENSG00000272707.1_6	AC046143.2	0.988457	(0.942, 1.04)	0.633915	0.851217	No	N/A	0.983689	(0.942, 1.03)	0.458927	0.74627	No	N/A	N/A
ENSG00000125695.12_7	AC046185.1	0.99963	(0.978, 1.02)	0.973326	0.990789	No	N/A	1.00477	(0.981, 1.03)	0.694708	0.877135	No	N/A	N/A
ENSG00000279369.1_5	AC046185.3	0.940289	(0.89, 0.994)	0.0318728	0.248695	No	N/A	0.962882	(0.904, 1.03)	0.2431	0.573175	No	N/A	N/A
ENSG00000256861.1_6	AC048338.1	0.989856	(0.961, 1.02)	0.501482	0.780633	No	N/A	0.991768	(0.962, 1.02)	0.593569	0.826361	No	N/A	N/A
ENSG00000275180.1_7	AC048341.2	1.00291	(0.962, 1.05)	0.892005	0.963303	No	N/A	1.01739	(0.973, 1.06)	0.445596	0.737892	No	N/A	N/A
ENSG00000259244.1_7	AC048382.2	0.977163	(0.936, 1.02)	0.299747	0.632529	No	N/A	0.987601	(0.942, 1.04)	0.606002	0.833056	No	N/A	N/A
ENSG00000260035.1_7	AC051619.8	0.973193	(0.911, 1.04)	0.418266	0.726427	No	N/A	0.989133	(0.928, 1.05)	0.738908	0.897527	No	N/A	N/A
ENSG00000256185.1_7	AC055720.2	1.01607	(0.958, 1.08)	0.593856	0.831717	No	N/A	0.964235	(0.912, 1.02)	0.204489	0.529771	No	N/A	N/A
ENSG00000264187.1_6	AC055811.2	1.04784	(0.998, 1.1)	0.0635757	0.329004	No	N/A	1.0466	(1, 1.09)	0.0434369	0.262316	No	N/A	N/A
ENSG00000278864.1_6	AC055811.4	1.0436	(0.997, 1.09)	0.0698275	0.340433	No	N/A	1.044	(0.996, 1.09)	0.0740956	0.329229	No	N/A	N/A
ENSG00000272155.1_6	AC055822.1	0.987264	(0.93, 1.05)	0.672399	0.870342	No	N/A	0.980137	(0.924, 1.04)	0.506342	0.775732	No	N/A	N/A
ENSG00000282980.1_5	AC055839.1	0.990147	(0.938, 1.05)	0.722805	0.897618	No	N/A	0.995738	(0.939, 1.06)	0.887198	0.962236	No	N/A	N/A
ENSG00000286190.1_1	AC055839.2	0.986527	(0.928, 1.05)	0.664556	0.866563	No	N/A	1.03013	(0.971, 1.09)	0.330127	0.653911	No	N/A	N/A
ENSG00000255448.1_7	AC055860.1	1.04119	(1.01, 1.07)	0.0101207	0.152345	No	N/A	1.06695	(1.03, 1.1)	0.000165162	0.0172038	No	N/A	N/A
ENSG00000282278.1_6	AC058822.1	1.00392	(0.977, 1.03)	0.781386	0.923797	No	N/A	0.999198	(0.975, 1.02)	0.94862	0.985142	No	N/A	N/A
ENSG00000267102.1_5	AC060766.1	0.972031	(0.91, 1.04)	0.399789	0.715873	No	N/A	0.976463	(0.913, 1.04)	0.486072	0.762376	No	N/A	N/A
ENSG00000267002.4_7	AC060780.1	0.974194	(0.938, 1.01)	0.18286	0.509062	No	N/A	0.987738	(0.954, 1.02)	0.489053	0.764235	No	N/A	N/A
ENSG00000267340.1_5	AC060780.2	0.917337	(0.869, 0.968)	0.00221579	0.0847066	No	N/A	0.979775	(0.935, 1.03)	0.397399	0.706473	No	N/A	N/A
ENSG00000267595.1_5	AC060780.3	0.949203	(0.879, 1.02)	0.185765	0.512726	No	N/A	0.965648	(0.906, 1.03)	0.283478	0.614328	No	N/A	N/A
ENSG00000258230.2_5	AC063950.1	0.94952	(0.886, 1.02)	0.146488	0.465862	No	N/A	0.930244	(0.859, 1.01)	0.0777315	0.337443	No	N/A	N/A
ENSG00000224745.1_7	AC063965.1	1.01572	(0.956, 1.08)	0.613493	0.842101	No	N/A	0.958703	(0.898, 1.02)	0.212282	0.538937	No	N/A	N/A
ENSG00000212664.5_5	AC064799.1	0.977854	(0.948, 1.01)	0.156039	0.477096	No	N/A	1.00295	(0.98, 1.03)	0.802625	0.926118	No	N/A	N/A
ENSG00000253586.1_7	AC067817.1	1.03345	(0.97, 1.1)	0.314998	0.644649	No	N/A	1.02696	(0.963, 1.1)	0.420692	0.723503	No	N/A	N/A
ENSG00000266929.1_7	AC067852.1	0.984469	(0.955, 1.01)	0.311342	0.642092	No	N/A	0.996025	(0.964, 1.03)	0.813128	0.931124	No	N/A	N/A
ENSG00000266962.2_6	AC067852.2	1.01872	(0.978, 1.06)	0.369388	0.690895	No	N/A	1.04607	(1.01, 1.09)	0.0243248	0.200663	No	N/A	N/A
ENSG00000254741.1_8	AC067930.1	0.991647	(0.961, 1.02)	0.60378	0.836577	No	N/A	1.01995	(0.991, 1.05)	0.180932	0.501843	No	N/A	N/A
ENSG00000279766.1_6	AC067931.1	0.99247	(0.937, 1.05)	0.796561	0.930071	No	N/A	0.98359	(0.926, 1.04)	0.591102	0.825406	No	N/A	N/A
ENSG00000229023.1_5	AC067945.1	1.0215	(0.973, 1.07)	0.397127	0.71484	No	N/A	1.00346	(0.95, 1.06)	0.901767	0.968585	No	N/A	N/A
ENSG00000259753.1_7	AC068234.1	1.05619	(0.97, 1.15)	0.210248	0.540377	No	N/A	1.02082	(0.977, 1.07)	0.364746	0.683982	No	N/A	N/A
ENSG00000237161.4_5	AC068446.1	0.993856	(0.937, 1.05)	0.837511	0.942243	No	N/A	1.02916	(0.962, 1.1)	0.403913	0.710601	No	N/A	N/A
ENSG00000274828.1_7	AC068473.5	1.02598	(0.982, 1.07)	0.257975	0.591672	No	N/A	1.06696	(1.02, 1.12)	0.00638917	0.111269	No	N/A	N/A
ENSG00000242970.2_5	AC068522.1	0.998096	(0.954, 1.04)	0.933759	0.977983	No	N/A	1.02239	(0.986, 1.06)	0.235692	0.566216	No	N/A	N/A
ENSG00000249319.2_6	AC068533.4	0.95413	(0.923, 0.986)	0.00590249	0.123341	No	N/A	0.953817	(0.919, 0.99)	0.0144969	0.158619	No	N/A	N/A
ENSG00000283228.1_7	AC068547.1	1.00775	(0.978, 1.04)	0.6178	0.844177	No	N/A	0.991876	(0.96, 1.03)	0.630253	0.843549	No	N/A	N/A
ENSG00000229512.1_7	AC068580.1	1.12164	(1.02, 1.23)	0.0143263	0.177332	No	N/A	1.11145	(1.03, 1.2)	0.00697341	0.116431	No	N/A	N/A
ENSG00000269921.1_6	AC068620.1	1.04345	(0.996, 1.09)	0.0739266	0.348007	No	N/A	1.05095	(1.01, 1.1)	0.0296085	0.218775	No	N/A	N/A
ENSG00000283149.1_7	AC068631.2	1.00381	(0.971, 1.04)	0.823604	0.939065	No	N/A	0.988014	(0.952, 1.03)	0.527325	0.788414	No	N/A	N/A
ENSG00000285117.1_3	AC068724.4	1.04955	(0.928, 1.19)	0.444333	0.744681	No	N/A	1.02973	(0.999, 1.06)	0.062038	0.309399	No	N/A	N/A
ENSG00000284946.1_2	AC068831.7	1.02673	(0.982, 1.07)	0.247629	0.58201	No	N/A	0.992311	(0.956, 1.03)	0.689349	0.874254	No	N/A	N/A
ENSG00000277782.1_6	AC068870.2	1.03261	(0.984, 1.08)	0.194881	0.523482	No	N/A	1.04218	(0.997, 1.09)	0.0725437	0.326851	No	N/A	N/A
ENSG00000257475.2_7	AC068888.2	0.999631	(0.958, 1.04)	0.986632	0.995287	No	N/A	0.986974	(0.942, 1.03)	0.580549	0.82137	No	N/A	N/A
ENSG00000258539.1_6	AC068896.1	1.02374	(0.993, 1.06)	0.133882	0.449464	No	N/A	1.04653	(1.01, 1.08)	0.0143843	0.158393	No	N/A	N/A
ENSG00000284820.1_2	AC068946.2	0.990759	(0.946, 1.04)	0.693681	0.882146	No	N/A	0.98622	(0.951, 1.02)	0.456125	0.745777	No	N/A	N/A
ENSG00000277423.1_6	AC069234.5	0.963877	(0.925, 1)	0.0804292	0.360051	No	N/A	0.964368	(0.921, 1.01)	0.123176	0.420043	No	N/A	N/A
ENSG00000272741.1_6	AC069257.3	0.99878	(0.968, 1.03)	0.939474	0.980025	No	N/A	1.00618	(0.973, 1.04)	0.723257	0.890506	No	N/A	N/A
ENSG00000274272.1_7	AC069281.2	0.944785	(0.909, 0.982)	0.00542038	0.120213	No	N/A	0.96321	(0.924, 1)	0.0798297	0.342334	No	N/A	N/A
ENSG00000232495.2	AC069287.1	1.01095	(0.976, 1.05)	0.539775	0.80259	No	N/A	1.03632	(0.998, 1.08)	0.0671797	0.316917	No	N/A	N/A
ENSG00000286192.1_1	AC069288.1	1.01354	(0.984, 1.04)	0.373782	0.694143	No	N/A	1.03031	(0.995, 1.07)	0.0922773	0.366952	No	N/A	N/A
ENSG00000265801.1_7	AC069366.2	1.03407	(0.969, 1.1)	0.311466	0.642136	No	N/A	1.00813	(0.94, 1.08)	0.820882	0.93348	No	N/A	N/A
ENSG00000249240.2_6	AC069368.1	1.01339	(0.957, 1.07)	0.650694	0.859214	No	N/A	1.02021	(0.969, 1.07)	0.446357	0.738174	No	N/A	N/A
ENSG00000241634.1_5	AC069499.1	0.999117	(0.951, 1.05)	0.972006	0.990316	No	N/A	0.98174	(0.939, 1.03)	0.418626	0.722427	No	N/A	N/A
ENSG00000256950.2_6	AC069503.2	0.989528	(0.959, 1.02)	0.510948	0.78527	No	N/A	0.994873	(0.965, 1.03)	0.741446	0.899042	No	N/A	N/A
ENSG00000235499.1_6	AC073046.1	0.99005	(0.956, 1.03)	0.578553	0.824107	No	N/A	1.00656	(0.973, 1.04)	0.703671	0.882014	No	N/A	N/A
ENSG00000228446.2_2	AC073052.1	0.980968	(0.927, 1.04)	0.506181	0.782904	No	N/A	0.95355	(0.896, 1.01)	0.135233	0.439297	No	N/A	N/A
ENSG00000284048.2_5	AC073111.3	0.973847	(0.934, 1.01)	0.211339	0.541807	No	N/A	0.997351	(0.956, 1.04)	0.903339	0.969053	No	N/A	N/A
ENSG00000284691.1_4	AC073111.4	0.96819	(0.931, 1.01)	0.106159	0.406947	No	N/A	0.991828	(0.951, 1.03)	0.701271	0.880199	No	N/A	N/A
ENSG00000271855.1_6	AC073195.1	1.03754	(0.995, 1.08)	0.0891975	0.37554	No	N/A	1.06226	(1.02, 1.11)	0.00391834	0.0861754	No	N/A	N/A
ENSG00000225187.1_7	AC073283.1	0.994741	(0.945, 1.05)	0.841284	0.944392	No	N/A	1.00427	(0.955, 1.06)	0.867944	0.952821	No	N/A	N/A
ENSG00000273269.3_6	AC073283.3	0.994187	(0.958, 1.03)	0.755658	0.912905	No	N/A	0.994965	(0.957, 1.03)	0.797503	0.92337	No	N/A	N/A
ENSG00000268584.1_6	AC073389.1	0.989897	(0.955, 1.03)	0.584754	0.827099	No	N/A	1.01343	(0.983, 1.05)	0.396613	0.706292	No	N/A	N/A
ENSG00000257509.1_7	AC073487.1	0.969398	(0.919, 1.02)	0.259056	0.591942	No	N/A	0.948654	(0.891, 1.01)	0.102837	0.384009	No	N/A	N/A
ENSG00000264058.2_8	AC073508.2	0.975725	(0.95, 1)	0.077952	0.35673	No	N/A	0.975159	(0.95, 1)	0.0576647	0.299527	No	N/A	N/A
ENSG00000278834.1_6	AC073508.3	1.01739	(0.977, 1.06)	0.406202	0.718083	No	N/A	1.02873	(0.991, 1.07)	0.142892	0.447705	No	N/A	N/A
ENSG00000279861.1_6	AC073548.1	1.0283	(0.997, 1.06)	0.0841016	0.366036	No	N/A	1.03846	(1.01, 1.07)	0.0136596	0.154166	No	N/A	N/A
ENSG00000272822.2_7	AC073610.2	0.993641	(0.954, 1.03)	0.757884	0.91347	No	N/A	1.0155	(0.975, 1.06)	0.457535	0.74588	No	N/A	N/A
ENSG00000258064.1_6	AC073612.1	0.995073	(0.954, 1.04)	0.819442	0.938119	No	N/A	0.999648	(0.955, 1.05)	0.987971	0.995835	No	N/A	N/A
ENSG00000280120.1_6	AC073857.1	1.02463	(0.983, 1.07)	0.25388	0.587234	No	N/A	1.01208	(0.974, 1.05)	0.539748	0.795676	No	N/A	N/A
ENSG00000152117.17_5	AC073869.1	0.983508	(0.94, 1.03)	0.474884	0.762428	No	N/A	0.980036	(0.933, 1.03)	0.424547	0.725752	No	N/A	N/A
ENSG00000144785.8_8	AC073896.1	0.967711	(0.943, 0.993)	0.0143799	0.177471	No	N/A	0.974499	(0.949, 1)	0.0633174	0.312205	No	N/A	N/A
ENSG00000258199.1_7	AC073896.4	0.987063	(0.963, 1.01)	0.311694	0.642183	No	N/A	0.999627	(0.976, 1.02)	0.975681	0.993105	No	N/A	N/A
ENSG00000272368.2_7	AC074032.1	0.991438	(0.969, 1.01)	0.458306	0.753863	No	N/A	0.995981	(0.977, 1.02)	0.68418	0.871046	No	N/A	N/A
ENSG00000259080.1_7	AC074091.1	0.978845	(0.944, 1.01)	0.247786	0.582269	No	N/A	0.990691	(0.957, 1.03)	0.593211	0.826322	No	N/A	N/A
ENSG00000234072.1_6	AC074117.1	0.989291	(0.951, 1.03)	0.590988	0.82974	No	N/A	1.00986	(0.972, 1.05)	0.615037	0.8368	No	N/A	N/A
ENSG00000267886.1_7	AC074135.1	1.03149	(0.974, 1.09)	0.295527	0.628374	No	N/A	1.03274	(0.974, 1.09)	0.282998	0.613866	No	N/A	N/A
ENSG00000225205.5_6	AC078883.1	0.97861	(0.947, 1.01)	0.200568	0.528455	No	N/A	0.982495	(0.946, 1.02)	0.366133	0.684895	No	N/A	N/A
ENSG00000228144.2_6	AC078927.1	1.00604	(0.975, 1.04)	0.705948	0.888457	No	N/A	0.98928	(0.958, 1.02)	0.515665	0.780454	No	N/A	N/A
ENSG00000225195.2_7	AC078962.1	1.00259	(0.948, 1.06)	0.928169	0.976041	No	N/A	0.928965	(0.878, 0.983)	0.0119129	0.143962	No	N/A	N/A
ENSG00000250321.1_5	AC079140.2	0.981158	(0.941, 1.02)	0.377726	0.697451	No	N/A	0.976112	(0.945, 1.01)	0.152733	0.460132	No	N/A	N/A
ENSG00000222043.2_6	AC079305.1	1.05943	(1.01, 1.11)	0.0226567	0.214925	No	N/A	1.05545	(1, 1.11)	0.0391663	0.248788	No	N/A	N/A
ENSG00000229337.2_7	AC079305.3	1.05747	(0.999, 1.12)	0.0566932	0.313763	No	N/A	1.05728	(0.996, 1.12)	0.0688373	0.319675	No	N/A	N/A
ENSG00000258111.1_5	AC079316.1	1.03183	(0.964, 1.1)	0.371539	0.692645	No	N/A	1.01746	(0.941, 1.1)	0.665724	0.862861	No	N/A	N/A
ENSG00000279176.1_6	AC079316.2	1.05159	(0.988, 1.12)	0.120113	0.430831	No	N/A	1.01215	(0.94, 1.09)	0.747911	0.901681	No	N/A	N/A
ENSG00000280227.1_6	AC079416.3	1.00884	(0.973, 1.05)	0.634505	0.851736	No	N/A	0.983098	(0.946, 1.02)	0.391175	0.702714	No	N/A	N/A
ENSG00000241962.9_6	AC079447.1	1.01332	(0.993, 1.03)	0.204643	0.533384	No	N/A	1.01332	(0.995, 1.03)	0.157273	0.467109	No	N/A	N/A
ENSG00000248710.1_6	AC079594.2	0.997408	(0.964, 1.03)	0.883289	0.960503	No	N/A	0.977229	(0.943, 1.01)	0.203519	0.529328	No	N/A	N/A
ENSG00000274943.1_7	AC079684.1	0.966156	(0.909, 1.03)	0.270043	0.602826	No	N/A	0.930957	(0.871, 0.996)	0.0394067	0.249339	No	N/A	N/A
ENSG00000284627.1_3	AC079781.4	0.891581	(0.825, 0.964)	0.00491334	0.117732	No	N/A	0.912166	(0.837, 0.994)	0.0377136	0.24401	No	N/A	N/A
ENSG00000233230.1_6	AC079807.1	1.01433	(0.982, 1.05)	0.39049	0.708795	No	N/A	1.01909	(0.989, 1.05)	0.223584	0.552789	No	N/A	N/A
ENSG00000011028.14_3	AC080038.1	1.06397	(0.966, 1.17)	0.21388	0.544648	No	N/A	1.04944	(0.944, 1.17)	0.371897	0.688493	No	N/A	N/A
ENSG00000203644.3_7	AC083799.1	0.996099	(0.948, 1.05)	0.877287	0.958213	No	N/A	0.958377	(0.909, 1.01)	0.12007	0.414068	No	N/A	N/A
ENSG00000272941.1_6	AC083862.2	0.976253	(0.904, 1.05)	0.540673	0.802838	No	N/A	0.995552	(0.912, 1.09)	0.920965	0.974266	No	N/A	N/A
ENSG00000287733.1_1	AC083862.3	0.982748	(0.92, 1.05)	0.606892	0.838455	No	N/A	0.995503	(0.925, 1.07)	0.904524	0.969387	No	N/A	N/A
ENSG00000273391.1_6	AC083880.1	1.03749	(0.974, 1.11)	0.259431	0.591942	No	N/A	1.05626	(0.993, 1.12)	0.0873993	0.357976	No	N/A	N/A
ENSG00000250643.1_6	AC083906.3	1.02388	(0.963, 1.09)	0.454586	0.750641	No	N/A	1.06265	(0.997, 1.13)	0.0662434	0.315997	No	N/A	N/A
ENSG00000284731.1_3	AC083906.5	1.05292	(0.983, 1.13)	0.144055	0.462798	No	N/A	1.06601	(0.994, 1.14)	0.0752476	0.331145	No	N/A	N/A
ENSG00000256006.1_7	AC084117.1	1.0286	(0.957, 1.1)	0.442443	0.743473	No	N/A	0.98599	(0.924, 1.05)	0.673451	0.865648	No	N/A	N/A
ENSG00000286699.1_1	AC084198.2	0.996588	(0.96, 1.03)	0.858567	0.952267	No	N/A	1.00214	(0.961, 1.04)	0.920162	0.973974	No	N/A	N/A
ENSG00000283977.1_6	AC084337.2	1.00437	(0.978, 1.03)	0.750612	0.911655	No	N/A	1.02213	(0.996, 1.05)	0.106031	0.390462	No	N/A	N/A
ENSG00000257511.1_5	AC084824.1	0.986558	(0.963, 1.01)	0.280794	0.613798	No	N/A	0.991269	(0.965, 1.02)	0.518614	0.782256	No	N/A	N/A
ENSG00000263244.2_7	AC087190.3	0.993134	(0.948, 1.04)	0.77433	0.921013	No	N/A	0.998596	(0.952, 1.05)	0.954589	0.986775	No	N/A	N/A
ENSG00000274885.1_7	AC087241.3	0.997598	(0.959, 1.04)	0.905601	0.968122	No	N/A	0.967443	(0.925, 1.01)	0.154799	0.462699	No	N/A	N/A
ENSG00000254577.1_7	AC087276.1	0.985782	(0.93, 1.05)	0.63213	0.850178	No	N/A	0.96126	(0.899, 1.03)	0.250797	0.58184	No	N/A	N/A
ENSG00000259453.1_7	AC087286.4	1.01323	(0.96, 1.07)	0.631515	0.850178	No	N/A	0.979916	(0.922, 1.04)	0.517788	0.781669	No	N/A	N/A
ENSG00000132481.7_4	AC087289.1	0.969317	(0.904, 1.04)	0.381568	0.700739	No	N/A	0.950309	(0.87, 1.04)	0.259097	0.590479	No	N/A	N/A
ENSG00000267426.5_7	AC087289.4	0.981348	(0.96, 1)	0.100331	0.397364	No	N/A	0.997611	(0.973, 1.02)	0.849762	0.943326	No	N/A	N/A
ENSG00000243181.2_5	AC087343.1	0.982931	(0.946, 1.02)	0.384495	0.702899	No	N/A	0.99737	(0.959, 1.04)	0.894484	0.965566	No	N/A	N/A
ENSG00000261628.1_5	AC087481.2	0.965442	(0.9, 1.04)	0.332332	0.661516	No	N/A	0.940526	(0.876, 1.01)	0.0949551	0.371611	No	N/A	N/A
ENSG00000272092.1_6	AC087623.2	1.08342	(1.03, 1.14)	0.002323	0.0861888	No	N/A	1.09845	(1.05, 1.15)	0.000223903	0.020282	No	N/A	N/A
ENSG00000259316.11_8	AC087632.1	0.996243	(0.963, 1.03)	0.827243	0.939807	No	N/A	0.975556	(0.938, 1.01)	0.215314	0.542363	No	N/A	N/A
ENSG00000285920.2_2	AC087721.2	1.03217	(0.98, 1.09)	0.23744	0.571884	No	N/A	0.992624	(0.948, 1.04)	0.750931	0.90286	No	N/A	N/A
ENSG00000253878.5_7	AC087752.3	0.988167	(0.93, 1.05)	0.699569	0.884914	No	N/A	1.00624	(0.947, 1.07)	0.841199	0.940168	No	N/A	N/A
ENSG00000274598.1_7	AC087893.1	0.982945	(0.937, 1.03)	0.486044	0.769704	No	N/A	0.951817	(0.909, 0.996)	0.0361289	0.23923	No	N/A	N/A
ENSG00000268279.4_6	AC090004.1	0.973062	(0.94, 1.01)	0.123154	0.433895	No	N/A	0.988407	(0.952, 1.03)	0.546688	0.799749	No	N/A	N/A
ENSG00000273270.1_6	AC090114.2	0.979461	(0.945, 1.02)	0.260778	0.59345	No	N/A	0.992933	(0.958, 1.03)	0.698881	0.878861	No	N/A	N/A
ENSG00000280828.1_6	AC090114.3	0.97918	(0.935, 1.03)	0.37051	0.691755	No	N/A	0.981343	(0.934, 1.03)	0.456882	0.74588	No	N/A	N/A
ENSG00000167912.6_6	AC090152.1	0.948435	(0.895, 1.01)	0.0785822	0.357656	No	N/A	0.954693	(0.904, 1.01)	0.0998979	0.378435	No	N/A	N/A
ENSG00000259652.1_6	AC090181.1	1.04293	(0.974, 1.12)	0.232209	0.566913	No	N/A	1.08326	(1.01, 1.16)	0.0195384	0.180806	No	N/A	N/A
ENSG00000269951.1_7	AC090181.2	0.969852	(0.912, 1.03)	0.332773	0.662008	No	N/A	0.966746	(0.906, 1.03)	0.310433	0.634221	No	N/A	N/A
ENSG00000278991.1_6	AC090181.3	0.987296	(0.933, 1.04)	0.659508	0.864205	No	N/A	0.951069	(0.896, 1.01)	0.10143	0.381359	No	N/A	N/A
ENSG00000266965.1_7	AC090220.1	0.972206	(0.925, 1.02)	0.273238	0.60618	No	N/A	0.94205	(0.891, 0.996)	0.0385887	0.247501	No	N/A	N/A
ENSG00000266997.2_6	AC090227.1	0.985504	(0.947, 1.03)	0.472259	0.761139	No	N/A	0.978937	(0.938, 1.02)	0.336807	0.658849	No	N/A	N/A
ENSG00000267587.1_5	AC090241.1	0.998535	(0.946, 1.05)	0.957725	0.985574	No	N/A	0.979443	(0.921, 1.04)	0.511674	0.77827	No	N/A	N/A
ENSG00000285253.1_2	AC090517.4	1.01587	(0.986, 1.05)	0.300299	0.632603	No	N/A	1.0177	(0.988, 1.05)	0.25182	0.582652	No	N/A	N/A
ENSG00000260170.1_6	AC090527.2	0.98377	(0.941, 1.03)	0.475559	0.762852	No	N/A	0.982583	(0.94, 1.03)	0.436222	0.73239	No	N/A	N/A
ENSG00000270072.1_7	AC090559.2	1.00662	(0.954, 1.06)	0.810598	0.93511	No	N/A	0.985463	(0.928, 1.05)	0.631662	0.843943	No	N/A	N/A
ENSG00000270060.1_7	AC090589.3	0.946549	(0.9, 0.995)	0.035243	0.258579	No	N/A	0.944784	(0.889, 1)	0.0683936	0.318806	No	N/A	N/A
ENSG00000254165.1_7	AC090739.1	1.00753	(0.962, 1.06)	0.752384	0.912064	No	N/A	0.977301	(0.929, 1.03)	0.37691	0.692566	No	N/A	N/A
ENSG00000259398.1_7	AC090970.1	1.05801	(0.999, 1.12)	0.0555483	0.311921	No	N/A	1.00601	(0.954, 1.06)	0.826298	0.934886	No	N/A	N/A
ENSG00000274954.1_7	AC090971.5	1.00606	(0.961, 1.05)	0.795194	0.929474	No	N/A	0.972081	(0.92, 1.03)	0.319762	0.643476	No	N/A	N/A
ENSG00000141380.14_4	AC091021.1	1.00714	(0.975, 1.04)	0.672129	0.870193	No	N/A	0.99631	(0.966, 1.03)	0.816724	0.932825	No	N/A	N/A
ENSG00000265936.1_5	AC091042.1	0.962943	(0.921, 1.01)	0.0973911	0.391908	No	N/A	1.01871	(0.972, 1.07)	0.439272	0.733423	No	N/A	N/A
ENSG00000254665.1_7	AC091053.1	1.06829	(1.01, 1.13)	0.0175318	0.190912	No	N/A	1.04586	(0.994, 1.1)	0.0859362	0.354926	No	N/A	N/A
ENSG00000284783.1_3	AC091057.4	1.03678	(0.992, 1.08)	0.114681	0.420955	No	N/A	1.05427	(1.01, 1.1)	0.016104	0.16647	No	N/A	N/A
ENSG00000278986.1_6	AC091060.1	0.975529	(0.95, 1)	0.0654491	0.331315	No	N/A	0.966587	(0.941, 0.993)	0.0144005	0.158393	No	N/A	N/A
ENSG00000267246.1_7	AC091132.5	1.00872	(0.968, 1.05)	0.679629	0.874189	No	N/A	1.01571	(0.971, 1.06)	0.503714	0.774597	No	N/A	N/A
ENSG00000213939.4_5	AC091153.1	0.987193	(0.954, 1.02)	0.462864	0.756203	No	N/A	1.02527	(0.983, 1.07)	0.242647	0.572877	No	N/A	N/A
ENSG00000261147.1_6	AC091167.2	1.0026	(0.971, 1.03)	0.873315	0.956259	No	N/A	1.01964	(0.989, 1.05)	0.215942	0.542951	No	N/A	N/A
ENSG00000275674.1_6	AC091167.6	0.992177	(0.958, 1.03)	0.664931	0.866781	No	N/A	1.0258	(0.993, 1.06)	0.12643	0.426158	No	N/A	N/A
ENSG00000256586.1	AC091171.1	0.991319	(0.955, 1.03)	0.648594	0.858676	No	N/A	1.02094	(0.985, 1.06)	0.253787	0.584194	No	N/A	N/A
ENSG00000279555.1_6	AC091181.1	1.04455	(0.969, 1.13)	0.254798	0.587791	No	N/A	1.04434	(0.963, 1.13)	0.294898	0.622818	No	N/A	N/A
ENSG00000259682.1_7	AC091231.1	1.00269	(0.94, 1.07)	0.934824	0.978181	No	N/A	0.999115	(0.933, 1.07)	0.979857	0.993829	No	N/A	N/A
ENSG00000273702.1_6	AC091271.1	1.07663	(1.01, 1.14)	0.0166395	0.187292	No	N/A	1.07336	(1.02, 1.13)	0.011397	0.142337	No	N/A	N/A
ENSG00000239969.5_5	AC091390.4	0.957674	(0.919, 0.998)	0.04231	0.279518	No	N/A	0.951672	(0.911, 0.994)	0.0291694	0.217619	No	N/A	N/A
ENSG00000267699.2_7	AC091551.1	1.03079	(0.997, 1.07)	0.0800013	0.359756	No	N/A	1.03505	(1, 1.07)	0.0420804	0.258121	No	N/A	N/A
ENSG00000254343.2_6	AC091563.1	0.993696	(0.916, 1.08)	0.879247	0.958808	No	N/A	0.983741	(0.906, 1.07)	0.696487	0.877867	No	N/A	N/A
ENSG00000254641.1_7	AC091564.3	1.00071	(0.968, 1.03)	0.966649	0.989087	No	N/A	1.02836	(0.992, 1.07)	0.132809	0.435256	No	N/A	N/A
ENSG00000285338.1_3	AC091564.7	0.988457	(0.952, 1.03)	0.543246	0.804412	No	N/A	1.00444	(0.966, 1.04)	0.822607	0.934155	No	N/A	N/A
ENSG00000275740.1_6	AC091959.3	0.962961	(0.935, 0.992)	0.0137791	0.175302	No	N/A	0.961972	(0.932, 0.993)	0.0195054	0.180634	No	N/A	N/A
ENSG00000275765.5_7	AC091982.3	0.9963	(0.965, 1.03)	0.822981	0.939065	No	N/A	0.990473	(0.955, 1.03)	0.6054	0.832995	No	N/A	N/A
ENSG00000267458.1_6	AC092069.1	0.957256	(0.902, 1.02)	0.150492	0.469057	No	N/A	0.960735	(0.906, 1.02)	0.181865	0.503845	No	N/A	N/A
ENSG00000269001.2_6	AC092070.2	1.03193	(0.979, 1.09)	0.242193	0.576204	No	N/A	1.0425	(0.993, 1.09)	0.0998492	0.37841	No	N/A	N/A
ENSG00000266953.6_7	AC092073.1	0.964924	(0.919, 1.01)	0.15769	0.479573	No	N/A	0.958362	(0.915, 1)	0.0778027	0.337443	No	N/A	N/A
ENSG00000265864.1	AC092117.2	0.924863	(0.878, 0.974)	0.00387561	0.108474	No	N/A	0.942575	(0.885, 1)	0.0702092	0.322835	No	N/A	N/A
ENSG00000261692.1_7	AC092120.1	1.02345	(0.97, 1.08)	0.402046	0.716902	No	N/A	0.978303	(0.923, 1.04)	0.460073	0.746391	No	N/A	N/A
ENSG00000260417.1_6	AC092127.1	1.00775	(0.962, 1.06)	0.746921	0.910169	No	N/A	0.996704	(0.943, 1.05)	0.908018	0.970394	No	N/A	N/A
ENSG00000272923.1_7	AC092139.1	0.994702	(0.953, 1.04)	0.806138	0.933524	No	N/A	1.01654	(0.981, 1.05)	0.365039	0.684189	No	N/A	N/A
ENSG00000267048.1_7	AC092143.3	0.972361	(0.948, 0.997)	0.0326935	0.250931	No	N/A	0.991556	(0.967, 1.02)	0.504369	0.775009	No	N/A	N/A
ENSG00000198039.11_3	AC092161.1	1.04782	(1, 1.1)	0.0469688	0.290544	No	N/A	1.04173	(0.998, 1.09)	0.0673859	0.317412	No	N/A	N/A
ENSG00000272953.1_6	AC092171.4	1.02566	(0.978, 1.08)	0.297728	0.630503	No	N/A	1.03075	(0.976, 1.09)	0.281928	0.612443	No	N/A	N/A
ENSG00000273084.1_6	AC092171.5	1.00858	(0.945, 1.08)	0.797817	0.930362	No	N/A	1.0419	(0.977, 1.11)	0.21345	0.540665	No	N/A	N/A
ENSG00000268362.6_7	AC092279.1	0.989971	(0.944, 1.04)	0.677206	0.872891	No	N/A	0.987706	(0.937, 1.04)	0.644036	0.8505	No	N/A	N/A
ENSG00000279425.1_5	AC092279.2	1.00724	(0.958, 1.06)	0.780022	0.923392	No	N/A	0.988965	(0.932, 1.05)	0.715861	0.887347	No	N/A	N/A
ENSG00000269107.1_7	AC092329.1	0.998901	(0.958, 1.04)	0.959413	0.986069	No	N/A	1.01373	(0.976, 1.05)	0.482439	0.760593	No	N/A	N/A
ENSG00000283201.1_7	AC092329.3	1.02854	(0.996, 1.06)	0.0905389	0.378296	No	N/A	1.01734	(0.989, 1.05)	0.242214	0.572287	No	N/A	N/A
ENSG00000284428.1_6	AC092329.4	1.00557	(0.965, 1.05)	0.792754	0.928918	No	N/A	1.0025	(0.962, 1.04)	0.905083	0.969629	No	N/A	N/A
ENSG00000140743.8_5	AC092338.1	0.942931	(0.911, 0.975)	0.00100659	0.0556019	No	N/A	0.93474	(0.904, 0.966)	0.000141268	0.016251	No	N/A	N/A
ENSG00000261226.1_7	AC092384.3	1.00127	(0.94, 1.07)	0.968598	0.989448	No	N/A	0.987117	(0.925, 1.05)	0.696076	0.877867	No	N/A	N/A
ENSG00000232228.1_5	AC092431.2	0.940364	(0.904, 0.978)	0.00291735	0.0965926	No	N/A	0.953729	(0.913, 0.996)	0.0359478	0.2389	No	N/A	N/A
ENSG00000252150.1	AC092574.2	0.940977	(0.865, 1.02)	0.158636	0.480796	No	N/A	0.976495	(0.896, 1.06)	0.586933	0.824461	No	N/A	N/A
ENSG00000273155.1_6	AC092587.1	1.01128	(0.989, 1.03)	0.329867	0.658327	No	N/A	1.01108	(0.989, 1.03)	0.336677	0.658849	No	N/A	N/A
ENSG00000241772.2_5	AC092620.1	1.00188	(0.964, 1.04)	0.924057	0.975108	No	N/A	0.95312	(0.911, 0.997)	0.038226	0.246182	No	N/A	N/A
ENSG00000249773.3_6	AC092647.5	0.978825	(0.953, 1)	0.11483	0.421134	No	N/A	0.972725	(0.949, 0.997)	0.0307259	0.221931	No	N/A	N/A
ENSG00000266931.2_5	AC092651.2	0.990962	(0.954, 1.03)	0.638457	0.853479	No	N/A	1.01424	(0.976, 1.05)	0.469357	0.752302	No	N/A	N/A
ENSG00000283994.1_5	AC092652.3	1.03145	(0.989, 1.08)	0.150062	0.468628	No	N/A	0.997541	(0.955, 1.04)	0.912513	0.972414	No	N/A	N/A
ENSG00000273245.1_6	AC092653.1	0.967015	(0.916, 1.02)	0.224559	0.557539	No	N/A	0.977051	(0.93, 1.03)	0.363352	0.682545	No	N/A	N/A
[truncated: 11,489 more rows]

## Sheet: Table6C.CytoCorrelation
Note					Number of transcripts		Significant in VLB		Total
							Yes	No
[truncated: 12,561 more rows]

## Sheet: Table6D.ELNCorrelation
Note					Number of transcripts		Significant in VLB		Total
[truncated: 12,562 more rows]
