# Supplementary material for: Verification of prognostic expression biomarkers is improved by examining enriched leukemic blasts rather than mononuclear cells from acute myeloid leukemia patients
Source: Biomark Res. 2023 Mar 16;11:31. doi: 10.1186/s40364-023-00461-0 (PMC10022072; doi:10.1186/s40364-023-00461-0)
Supplement: Supplementary file 1 — Additional file 1: Supplemental Methods. Supplemental Figure 1. Genomic landscape of mutations in various cohorts of patients used for the study. Supplemental Figure 2. Quality Control Assessments of RNAseq Data. Supplemental Figure 3. Principal Component (PC) Analyses of QC Data. Supplemental Figure 4. QQ plots of observed and expected results. Supplemental Figure 5. LSC17 score applied to RNAseq data from bulk MNCs and VLBsCD34+. Supplemental Table 1. Genetic Sequencing Data. Supplemental Table 2. RNA Sequencing Data. Supplemental Table 3. QRT-PCR Assays. Supplemental Table 4. Characteristics of included and excluded patients. Supplemental Table 5. Comparisons to assess the impact of batch, instrument, and tissue source on transcript profiles. Supplemental Table 6. Expression changes associated with patient characteristics. Supplemental Table 7. Pathways associated with DEGs and patient characteristics. Supplemental Table 8. Expression changes and pathways associated with clinical outcomes. Supplemental Table 9. Prognostic significance of LSC17 in RNA from MNCs and VLBsCD34+ from the discovery cohort. [file 40364_2023_461_MOESM1_ESM.zip › Stirewalt_Sup.Table7.Age.Cyto.ELN.Pathways.xlsx]

## Sheet: Table7A.Age MNCs Pathways
Rank Pathway Sign (N=478)	Pathway identifier	Pathway name	#Entities found	#Entities total	Entities ratio	Entities pValue	Entities FDR	#Reactions found	#Reactions total	Reactions ratio	Species identifier	Species name	Submitted entities found	Mapped entities	Found reaction identifiers
1	R-HSA-9024446	NR1H2 and NR1H3-mediated signaling	7	85	0.00562765	2.60624e-05	0.0130573	14	60	0.00434972	9606	Homo sapiens	CETP;NRIP1;ATP2B4;PLTP		R-HSA-9024361;R-HSA-9028525;R-HSA-9028524;R-HSA-9028526;R-HSA-9035169;R-HSA-9605051;R-HSA-9024386;R-HSA-9605056;R-HSA-9624353;R-HSA-9035133;R-HSA-9605063;R-HSA-9605060;R-HSA-9028533;R-HSA-9624365
2	R-HSA-9029569	NR1H3 & NR1H2 regulate gene expression linked to cholesterol transport and efflux	6	66	0.0043697	5.81625e-05	0.0145406	6	40	0.00289981	9606	Homo sapiens	CETP;ATP2B4;PLTP		R-HSA-9024361;R-HSA-9624353;R-HSA-9035133;R-HSA-9035169;R-HSA-9024386;R-HSA-9624365
3	R-HSA-9014843	Interleukin-33 signaling	2	4	0.000264831	0.000763577	0.127517	2	2	0.000144991	9606	Homo sapiens	IL1RL1		R-HSA-448629;R-HSA-448603
4	R-HSA-187042	TRKA activation by NGF	2	5	0.000331038	0.00118535	0.148168	4	4	0.000289981	9606	Homo sapiens	NTRK1		R-HSA-166544;R-HSA-190065;R-HSA-166538;R-HSA-166542
5	R-HSA-9006931	Signaling by Nuclear Receptors	11	387	0.0256224	0.00178809	0.154221	24	193	0.0139916	9606	Homo sapiens	CETP;ZC3H12C;NRIP1;AKT3;ALDH1A1;ATP2B4;P3H3;PLTP		R-HSA-9024361;R-HSA-199298;R-HSA-9028525;R-HSA-9028524;R-HSA-9028526;R-HSA-9035169;R-HSA-9021601;R-HSA-9605051;R-HSA-9021600;R-HSA-5362522;R-HSA-9024386;R-HSA-9605056;R-HSA-9624353;R-HSA-9035133;R-HSA-9605063;R-HSA-9021596;R-HSA-9605060;R-HSA-9038163;R-HSA-9023859;R-HSA-9624526;R-HSA-9028533;R-HSA-9023860;R-HSA-9624365;R-HSA-9009526
6	R-HSA-8964058	HDL remodeling	3	24	0.00158898	0.00185809	0.154221	3	13	0.000942439	9606	Homo sapiens	CETP;PLTP		R-HSA-349404;R-HSA-266328;R-HSA-266299
7	R-HSA-9013409	RHOJ GTPase cycle	4	59	0.00390625	0.00300035	0.188186	2	3	0.000217486	9606	Homo sapiens	ARHGAP32;JUP;CDC42BPA;MPP7		R-HSA-9017488;R-HSA-9017507
8	R-HSA-9013406	RHOQ GTPase cycle	4	63	0.00417108	0.00378379	0.188186	2	5	0.000362476	9606	Homo sapiens	ARHGAP32;JUP;CDC42BPA;MPP7		R-HSA-9018745;R-HSA-9018746
9	R-HSA-3000157	Laminin interactions	3	31	0.00205244	0.00380715	0.188186	12	15	0.00108743	9606	Homo sapiens	COL18A1;ITGAV;LAMC1		R-HSA-216051;R-HSA-2426676;R-HSA-2328145;R-HSA-216048;R-HSA-4084507;R-HSA-2426530;R-HSA-4084505;R-HSA-3907292;R-HSA-2426450;R-HSA-2396083;R-HSA-2327803;R-HSA-216058
10	R-HSA-187015	Activation of TRKA receptors	2	10	0.000662076	0.00458989	0.188186	8	8	0.000579962	9606	Homo sapiens	NTRK1		R-HSA-166544;R-HSA-190065;R-HSA-9612996;R-HSA-166538;R-HSA-166542;R-HSA-187678;R-HSA-9613023;R-HSA-187661
11	R-HSA-8951430	RUNX3 regulates WNT signaling	2	10	0.000662076	0.00458989	0.188186	5	5	0.000362476	9606	Homo sapiens	LEF1;RUNX3		R-HSA-4411367;R-HSA-8951442;R-HSA-8951443;R-HSA-8951428;R-HSA-4411357
12	R-HSA-4411364	Binding of TCF/LEF:CTNNB1 to target gene promoters	2	10	0.000662076	0.00458989	0.188186	4	4	0.000289981	9606	Homo sapiens	LEF1;RUNX3		R-HSA-4411367;R-HSA-4411351;R-HSA-4411357;R-HSA-4411372
13	R-HSA-9013149	RAC1 GTPase cycle	6	191	0.0126457	0.0125217	0.341433	3	6	0.000434972	9606	Homo sapiens	ARHGAP22;ABR;ARHGAP32;NOXA1;CDC42BPA;MPP7		R-HSA-9013145;R-HSA-9013144;R-HSA-9013143
14	R-HSA-419408	Lysosphingolipid and LPA receptors	2	19	0.00125794	0.0156338	0.341433	3	5	0.000362476	9606	Homo sapiens	LPAR5;S1PR1		R-HSA-9690449;R-HSA-9678854;R-HSA-419389
15	R-HSA-169893	Prolonged ERK activation events	2	20	0.00132415	0.0172117	0.341433	11	19	0.00137741	9606	Homo sapiens	NTRK1		R-HSA-170978;R-HSA-169891;R-HSA-170979;R-HSA-169904;R-HSA-169905;R-HSA-170977;R-HSA-169895;R-HSA-9612980;R-HSA-170964;R-HSA-170975;R-HSA-169901
16	R-HSA-9013423	RAC3 GTPase cycle	4	100	0.00662076	0.0181667	0.341433	2	6	0.000434972	9606	Homo sapiens	ABR;ARHGAP32;NOXA1;MPP7		R-HSA-9018808;R-HSA-9018806
17	R-HSA-8963899	Plasma lipoprotein remodeling	3	56	0.00370763	0.0187669	0.341433	4	31	0.00224735	9606	Homo sapiens	CETP;PLTP		R-HSA-349404;R-HSA-266350;R-HSA-266328;R-HSA-266299
18	R-HSA-9013148	CDC42 GTPase cycle	5	159	0.010527	0.0218641	0.341433	3	6	0.000434972	9606	Homo sapiens	ARHGAP22;ABR;ARHGAP32;JUP;CDC42BPA		R-HSA-9013161;R-HSA-9013157;R-HSA-9013159
19	R-HSA-9013695	NOTCH4 Intracellular Domain Regulates Transcription	2	26	0.0017214	0.0279894	0.341433	2	9	0.000652458	9606	Homo sapiens	FLT4		R-HSA-9604451;R-HSA-9604471
20	R-HSA-9657689	Defective SERPING1 causes hereditary angioedema	1	3	0.000198623	0.0293569	0.341433	3	3	0.000217486	9606	Homo sapiens	SERPING1		R-HSA-9651456;R-HSA-9651467;R-HSA-9650447
21	R-HSA-174403	Glutathione synthesis and recycling	2	27	0.00178761	0.0299914	0.341433	2	9	0.000652458	9606	Homo sapiens	GGT5;GCLM		R-HSA-8943279;R-HSA-174367
22	R-HSA-418346	Platelet homeostasis	4	118	0.0078125	0.0307855	0.341433	7	30	0.00217486	9606	Homo sapiens	ORAI2;ATP2B4;PLA2G4A;P3H3		R-HSA-392852;R-HSA-418309;R-HSA-392870;R-HSA-428961;R-HSA-434798;R-HSA-434700;R-HSA-392874
23	R-HSA-71384	Ethanol oxidation	2	28	0.00185381	0.0320486	0.341433	2	8	0.000579962	9606	Homo sapiens	ALDH2;ALDH1A1		R-HSA-71691;R-HSA-71723
24	R-HSA-6803205	TP53 regulates transcription of several additional cell death genes whose specific roles in p53-dependent apoptosis remain uncertain	2	28	0.00185381	0.0320486	0.341433	4	19	0.00137741	9606	Homo sapiens	TP53I3		R-HSA-6799462;R-HSA-6799441;R-HSA-6799466;R-HSA-6799722
25	R-HSA-392451	G beta:gamma signalling through PI3Kgamma	2	29	0.00192002	0.0341598	0.341433	3	4	0.000289981	9606	Homo sapiens	AKT3;P3H3		R-HSA-392295;R-HSA-392300;R-HSA-9603279
26	R-HSA-418592	ADP signalling through P2Y purinoceptor 1	2	30	0.00198623	0.0363237	0.341433	4	7	0.000507467	9606	Homo sapiens	PLA2G4A;P3H3		R-HSA-418581;R-HSA-418579;R-HSA-418576;R-HSA-428961
27	R-HSA-8951911	RUNX3 regulates RUNX1-mediated transcription	1	4	0.000264831	0.038951	0.341433	2	2	0.000144991	9606	Homo sapiens	RUNX3		R-HSA-8951926;R-HSA-8951910
28	R-HSA-5655799	Defective SLC40A1 causes hemochromatosis 4 (HFE4) (duodenum)	1	4	0.000264831	0.038951	0.341433	1	1	7.24953e-05	9606	Homo sapiens	SLC40A1		R-HSA-5655760
29	R-HSA-5619049	Defective SLC40A1 causes hemochromatosis 4 (HFE4) (macrophages)	1	4	0.000264831	0.038951	0.341433	1	1	7.24953e-05	9606	Homo sapiens	SLC40A1		R-HSA-5655733
30	R-HSA-9013026	RHOB GTPase cycle	3	75	0.00496557	0.0394104	0.341433	2	6	0.000434972	9606	Homo sapiens	ABR;ARHGAP32;JUP		R-HSA-9013022;R-HSA-9013024
31	R-HSA-1650814	Collagen biosynthesis and modifying enzymes	3	76	0.00503178	0.0407202	0.341433	22	51	0.00369726	9606	Homo sapiens	COL18A1;COL6A1;P3H3		R-HSA-8948232;R-HSA-1650808;R-HSA-2002460;R-HSA-8948234;R-HSA-1614460;R-HSA-1614461;R-HSA-2022073;R-HSA-8948224;R-HSA-8948226;R-HSA-2089971;R-HSA-8948228;R-HSA-8944230;R-HSA-1981104;R-HSA-8948230;R-HSA-8948231;R-HSA-8948219;R-HSA-8948222;R-HSA-1981128;R-HSA-1980233;R-HSA-1981157;R-HSA-1981120;R-HSA-8944247
32	R-HSA-9012999	RHO GTPase cycle	9	460	0.0304555	0.0409374	0.341433	28	91	0.00659707	9606	Homo sapiens	ARHGAP22;ABR;ZAP70;ARHGAP32;JUP;NOXA1;FAM169A;CDC42BPA;MPP7		R-HSA-8981637;R-HSA-9018758;R-HSA-9013145;R-HSA-9013144;R-HSA-9014296;R-HSA-9693125;R-HSA-9013022;R-HSA-9013009;R-HSA-9017488;R-HSA-8980691;R-HSA-9013143;R-HSA-9014295;R-HSA-9014294;R-HSA-9013161;R-HSA-9013024;R-HSA-9017507;R-HSA-9014434;R-HSA-9013157;R-HSA-9013159;R-HSA-9018745;R-HSA-9693282;R-HSA-9018808;R-HSA-9018746;R-HSA-9013437;R-HSA-9014449;R-HSA-9013111;R-HSA-9018806;R-HSA-9013110
33	R-HSA-162582	Signal Transduction	39	3013	0.199484	0.0430646	0.341433	226	2465	0.178701	9606	Homo sapiens	CETP;BEX3;CALCRL;FLT4;LEF1;ECE1;LAMC1;FAM169A;ADCY7;ARHGAP22;IL1RL1;ZC3H12C;ABR;AKT3;NRIP1;S1PR1;ITGAV;PLTP;NTRK1;JUP;ATP2B4;PLA2G4A;PTH2R;P3H3;CDC42BPA;RUNX3;MPP7;ZAP70;ARHGAP32;LPAR5;COL6A1;NOXA1;ALDH1A1;RAPGEF2		R-HSA-3322422;R-HSA-167429;R-HSA-3322427;R-HSA-3322424;R-HSA-392206;R-HSA-167433;R-HSA-8981637;R-HSA-420883;R-HSA-9021596;R-HSA-9017488;R-HSA-8964241;R-HSA-2317314;R-HSA-9612980;R-HSA-8964271;R-HSA-9021601;R-HSA-9021600;R-HSA-9017507;R-HSA-9014434;R-HSA-9013437;R-HSA-2317332;R-HSA-9014449;R-HSA-3965444;R-HSA-419389;R-HSA-3965447;R-HSA-3965441;R-HSA-198211;R-HSA-5218830;R-HSA-5218818;R-HSA-9613023…
34	R-HSA-3000178	ECM proteoglycans	3	79	0.0052304	0.0447802	0.341433	8	23	0.00166739	9606	Homo sapiens	COL6A1;ITGAV;LAMC1		R-HSA-2426471;R-HSA-2327909;R-HSA-4086200;R-HSA-2396124;R-HSA-4086132;R-HSA-2681667;R-HSA-2465883;R-HSA-2466106
35	R-HSA-9013106	RHOC GTPase cycle	3	79	0.0052304	0.0447802	0.341433	2	6	0.000434972	9606	Homo sapiens	ABR;ARHGAP32;JUP		R-HSA-9013111;R-HSA-9013110
36	R-HSA-418360	Platelet calcium homeostasis	2	35	0.00231727	0.0478918	0.341433	3	8	0.000579962	9606	Homo sapiens	ORAI2;ATP2B4		R-HSA-418309;R-HSA-434798;R-HSA-434700
37	R-HSA-167021	PLC-gamma1 signalling	1	5	0.000331038	0.0484509	0.341433	3	3	0.000217486	9606	Homo sapiens	NTRK1		R-HSA-167683;R-HSA-167684;R-HSA-167674
38	R-HSA-198745	Signalling to STAT3	1	5	0.000331038	0.0484509	0.341433	1	1	7.24953e-05	9606	Homo sapiens	NTRK1		R-HSA-198732
39	R-HSA-5578999	Defective GCLC causes HAGGSD	1	5	0.000331038	0.0484509	0.341433	1	1	7.24953e-05	9606	Homo sapiens	GCLM		R-HSA-5602892
40	R-HSA-194138	Signaling by VEGF	4	140	0.00926907	0.0518074	0.341433	9	86	0.00623459	9606	Homo sapiens	JUP;FLT4;AKT3;ITGAV		R-HSA-2317314;R-HSA-5218830;R-HSA-198640;R-HSA-5357477;R-HSA-194308;R-HSA-5218836;R-HSA-5218851;R-HSA-198270;R-HSA-5218818
41	R-HSA-114608	Platelet degranulation	4	141	0.00933528	0.0529109	0.341433	3	11	0.000797448	9606	Homo sapiens	SELENOP;SERPING1;PHACTR2;CTSF		R-HSA-481044;R-HSA-481009;R-HSA-481007
42	R-HSA-216083	Integrin cell surface interactions	3	86	0.00569386	0.0550013	0.341433	16	55	0.00398724	9606	Homo sapiens	COL18A1;COL6A1;ITGAV		R-HSA-4085087;R-HSA-210304;R-HSA-4088218;R-HSA-4085083;R-HSA-2467436;R-HSA-265423;R-HSA-2327695;R-HSA-216076;R-HSA-216050;R-HSA-2752125;R-HSA-265425;R-HSA-4088264;R-HSA-2426259;R-HSA-265426;R-HSA-265427;R-HSA-4084903
43	R-HSA-9013407	RHOH GTPase cycle	2	38	0.00251589	0.0553894	0.341433	1	3	0.000217486	9606	Homo sapiens	ZAP70;JUP		R-HSA-9018758
44	R-HSA-205025	NADE modulates death signalling	1	6	0.000397246	0.0578575	0.341433	3	3	0.000217486	9606	Homo sapiens	BEX3		R-HSA-193650;R-HSA-204981;R-HSA-205117
45	R-HSA-8952158	RUNX3 regulates BCL2L11 (BIM) transcription	1	6	0.000397246	0.0578575	0.341433	2	2	0.000144991	9606	Homo sapiens	RUNX3		R-HSA-8952232;R-HSA-8952226
46	R-HSA-5619060	Defective CP causes aceruloplasminemia (ACERULOP)	1	6	0.000397246	0.0578575	0.341433	1	1	7.24953e-05	9606	Homo sapiens	SLC40A1		R-HSA-5621402
47	R-HSA-211163	AKT-mediated inactivation of FOXO1A	1	6	0.000397246	0.0578575	0.341433	1	2	0.000144991	9606	Homo sapiens	AKT3		R-HSA-211164
48	R-HSA-397795	G-protein beta:gamma signalling	2	39	0.0025821	0.0579746	0.341433	13	15	0.00108743	9606	Homo sapiens	AKT3;P3H3		R-HSA-392295;R-HSA-8964271;R-HSA-392300;R-HSA-8964614;R-HSA-8964634;R-HSA-8964604;R-HSA-8964605;R-HSA-8964317;R-HSA-398193;R-HSA-8964241;R-HSA-9603279;R-HSA-398040;R-HSA-8964599
49	R-HSA-163359	Glucagon signaling in metabolic regulation	2	40	0.00264831	0.0606011	0.341433	3	6	0.000434972	9606	Homo sapiens	P3H3;ADCY7		R-HSA-163617;R-HSA-825631;R-HSA-164377
50	R-HSA-76005	Response to elevated platelet cytosolic Ca2+	4	148	0.00979873	0.0609922	0.341433	3	14	0.00101493	9606	Homo sapiens	SELENOP;SERPING1;PHACTR2;CTSF		R-HSA-481044;R-HSA-481009;R-HSA-481007
51	R-HSA-392518	Signal amplification	2	41	0.00271451	0.0632677	0.341433	13	19	0.00137741	9606	Homo sapiens	PLA2G4A;P3H3		R-HSA-392195;R-HSA-428961;R-HSA-428750;R-HSA-428909;R-HSA-428749;R-HSA-392202;R-HSA-428918;R-HSA-428917;R-HSA-418581;R-HSA-418579;R-HSA-428752;R-HSA-418576;R-HSA-392187
52	R-HSA-9013404	RAC2 GTPase cycle	3	92	0.0060911	0.064569	0.341433	3	10	0.000724953	9606	Homo sapiens	ABR;ARHGAP32;MPP7		R-HSA-9014296;R-HSA-9014295;R-HSA-9014294
53	R-HSA-187687	Signalling to ERKs	2	42	0.00278072	0.0659735	0.341433	17	32	0.00231985	9606	Homo sapiens	NTRK1		R-HSA-187746;R-HSA-170978;R-HSA-169891;R-HSA-170979;R-HSA-170977;R-HSA-169895;R-HSA-9612980;R-HSA-167019;R-HSA-169901;R-HSA-187698;R-HSA-167056;R-HSA-169904;R-HSA-167217;R-HSA-187697;R-HSA-169905;R-HSA-170964;R-HSA-170975
54	R-HSA-8980692	RHOA GTPase cycle	4	154	0.010196	0.0684106	0.341433	3	6	0.000434972	9606	Homo sapiens	ARHGAP22;ABR;ARHGAP32;JUP		R-HSA-9013009;R-HSA-8980691;R-HSA-8981637
55	R-HSA-8948216	Collagen chain trimerization	2	44	0.00291314	0.0714983	0.341433	2	28	0.00202987	9606	Homo sapiens	COL18A1;COL6A1		R-HSA-8944230;R-HSA-8944247
56	R-HSA-76002	Platelet activation, signaling and aggregation	6	293	0.0193988	0.0731594	0.341433	22	116	0.00840945	9606	Homo sapiens	SELENOP;SERPING1;PLA2G4A;PHACTR2;P3H3;CTSF		R-HSA-396996;R-HSA-397891;R-HSA-392195;R-HSA-428961;R-HSA-428750;R-HSA-481007;R-HSA-428909;R-HSA-428749;R-HSA-396941;R-HSA-397835;R-HSA-392202;R-HSA-428918;R-HSA-428917;R-HSA-418581;R-HSA-481044;R-HSA-418579;R-HSA-481009;R-HSA-428752;R-HSA-418576;R-HSA-114552;R-HSA-392187;R-HSA-114558
57	R-HSA-9660821	ADORA2B mediated anti-inflammatory cytokines production	4	159	0.010527	0.0749331	0.341433	5	12	0.000869943	9606	Homo sapiens	CALCRL;PTH2R;P3H3;ADCY7		R-HSA-9660819;R-HSA-163617;R-HSA-392129;R-HSA-9660824;R-HSA-9660828
58	R-HSA-8941855	RUNX3 regulates CDKN1A transcription	1	8	0.000529661	0.0763945	0.341433	6	6	0.000434972	9606	Homo sapiens	RUNX3		R-HSA-8878117;R-HSA-8878130;R-HSA-8878178;R-HSA-8952128;R-HSA-8878143;R-HSA-8878186
59	R-HSA-187024	NGF-independant TRKA activation	1	8	0.000529661	0.0763945	0.341433	4	4	0.000289981	9606	Homo sapiens	NTRK1		R-HSA-9612996;R-HSA-187678;R-HSA-9613023;R-HSA-187661
60	R-HSA-187706	Signalling to p38 via RIT and RIN	1	8	0.000529661	0.0763945	0.341433	3	3	0.000217486	9606	Homo sapiens	NTRK1		R-HSA-187698;R-HSA-187746;R-HSA-187697
61	R-HSA-195399	VEGF binds to VEGFR leading to receptor dimerization	1	8	0.000529661	0.0763945	0.341433	1	3	0.000217486	9606	Homo sapiens	FLT4		R-HSA-194308
62	R-HSA-194313	VEGF ligand-receptor interactions	1	8	0.000529661	0.0763945	0.341433	1	4	0.000289981	9606	Homo sapiens	FLT4		R-HSA-194308
63	R-HSA-373080	Class B/2 (Secretin family receptors)	3	99	0.00655456	0.0766281	0.341433	4	20	0.00144991	9606	Homo sapiens	CALCRL;PTH2R;P3H3		R-HSA-420214;R-HSA-420127;R-HSA-381612;R-HSA-420489
64	R-HSA-9035034	RHOF GTPase cycle	2	46	0.00304555	0.0771675	0.341433	2	3	0.000217486	9606	Homo sapiens	ARHGAP32;FAM169A		R-HSA-9693282;R-HSA-9693125
65	R-HSA-5218920	VEGFR2 mediated vascular permeability	2	46	0.00304555	0.0771675	0.341433	4	15	0.00108743	9606	Homo sapiens	JUP;AKT3		R-HSA-2317314;R-HSA-198640;R-HSA-5357477;R-HSA-198270
66	R-HSA-174824	Plasma lipoprotein assembly, remodeling, and clearance	3	102	0.00675318	0.0820789	0.341433	4	85	0.0061621	9606	Homo sapiens	CETP;PLTP		R-HSA-349404;R-HSA-266350;R-HSA-266328;R-HSA-266299
67	R-HSA-111996	Ca-dependent events	2	48	0.00317797	0.0829735	0.341433	4	27	0.00195737	9606	Homo sapiens	PLA2G4A;ADCY7		R-HSA-111881;R-HSA-111883;R-HSA-111930;R-HSA-111898
68	R-HSA-111995	phospho-PLA2 pathway	1	9	0.000595869	0.0855266	0.341433	3	3	0.000217486	9606	Homo sapiens	PLA2G4A		R-HSA-111881;R-HSA-111883;R-HSA-111898
69	R-HSA-8951671	RUNX3 regulates YAP1-mediated transcription	1	9	0.000595869	0.0855266	0.341433	2	3	0.000217486	9606	Homo sapiens	RUNX3		R-HSA-8951676;R-HSA-8951695
70	R-HSA-1474290	Collagen formation	3	104	0.00688559	0.0858035	0.341433	24	77	0.00558214	9606	Homo sapiens	COL18A1;COL6A1;P3H3		R-HSA-8948232;R-HSA-1650808;R-HSA-2002460;R-HSA-8948234;R-HSA-1614460;R-HSA-1614461;R-HSA-2022073;R-HSA-8948224;R-HSA-8948226;R-HSA-8948228;R-HSA-2089971;R-HSA-8948230;R-HSA-8944230;R-HSA-1981104;R-HSA-8948231;R-HSA-2213200;R-HSA-8948219;R-HSA-1981128;R-HSA-8948222;R-HSA-2213207;R-HSA-1980233;R-HSA-1981157;R-HSA-1981120;R-HSA-8944247
71	R-HSA-9615017	FOXO-mediated transcription of oxidative stress, metabolic and neuronal genes	2	49	0.00324417	0.0859254	0.341433	2	34	0.00246484	9606	Homo sapiens	CAT		R-HSA-9622738;R-HSA-9622737
72	R-HSA-991365	Activation of GABAB receptors	2	50	0.00331038	0.0889087	0.341433	8	8	0.000579962	9606	Homo sapiens	P3H3;ADCY7		R-HSA-170674;R-HSA-1013020;R-HSA-170666;R-HSA-1013013;R-HSA-392206;R-HSA-1013012;R-HSA-170686;R-HSA-170671
73	R-HSA-977444	GABA B receptor activation	2	50	0.00331038	0.0889087	0.341433	8	9	0.000652458	9606	Homo sapiens	P3H3;ADCY7		R-HSA-170674;R-HSA-1013020;R-HSA-170666;R-HSA-1013013;R-HSA-392206;R-HSA-1013012;R-HSA-170686;R-HSA-170671
74	R-HSA-8949275	RUNX3 Regulates Immune Response and Cell Migration	1	10	0.000662076	0.0945691	0.341433	5	5	0.000362476	9606	Homo sapiens	RUNX3		R-HSA-8952442;R-HSA-8949276;R-HSA-8949343;R-HSA-8949301;R-HSA-8949335
75	R-HSA-9632974	NR1H2 & NR1H3 regulate gene expression linked to gluconeogenesis	1	10	0.000662076	0.0945691	0.341433	2	2	0.000144991	9606	Homo sapiens	NRIP1		R-HSA-9028524;R-HSA-9605051
76	R-HSA-8964041	LDL remodeling	1	10	0.000662076	0.0945691	0.341433	1	3	0.000217486	9606	Homo sapiens	CETP		R-HSA-266350
77	R-HSA-9614085	FOXO-mediated transcription	3	110	0.00728284	0.097397	0.341433	3	85	0.0061621	9606	Homo sapiens	CAT;AKT3		R-HSA-199299;R-HSA-9622738;R-HSA-9622737
78	R-HSA-432040	Vasopressin regulates renal water homeostasis via Aquaporins	2	53	0.003509	0.0980381	0.341433	5	15	0.00108743	9606	Homo sapiens	P3H3;ADCY7		R-HSA-163617;R-HSA-432195;R-HSA-422320;R-HSA-432188;R-HSA-164377
79	R-HSA-111885	Opioid Signalling	3	113	0.00748146	0.103421	0.341433	18	59	0.00427722	9606	Homo sapiens	PLA2G4A;P3H3;ADCY7		R-HSA-167429;R-HSA-170666;R-HSA-111881;R-HSA-111883;R-HSA-392206;R-HSA-167433;R-HSA-170671;R-HSA-112271;R-HSA-170674;R-HSA-170672;R-HSA-167408;R-HSA-170676;R-HSA-170677;R-HSA-167419;R-HSA-111930;R-HSA-111898;R-HSA-170686;R-HSA-170685
80	R-HSA-419812	Calcitonin-like ligand receptors	1	11	0.000728284	0.103523	0.341433	2	4	0.000289981	9606	Homo sapiens	CALCRL		R-HSA-420214;R-HSA-420127
81	R-HSA-6798695	Neutrophil degranulation	8	480	0.0317797	0.106771	0.341433	8	10	0.000724953	9606	Homo sapiens	JUP;CD300A;ADGRG5;CAT;CPNE3;CD59;ITGAV;IGF2R		R-HSA-6798743;R-HSA-6799350;R-HSA-6798739;R-HSA-6800434;R-HSA-6798749;R-HSA-6798748;R-HSA-6798747;R-HSA-6800426
82	R-HSA-9634597	GPER1 signaling	2	56	0.00370763	0.107419	0.341433	6	10	0.000724953	9606	Homo sapiens	P3H3;ADCY7		R-HSA-163617;R-HSA-392129;R-HSA-9036301;R-HSA-9036307;R-HSA-9624014;R-HSA-9036308
83	R-HSA-9658195	Leishmania infection	7	406	0.0268803	0.111188	0.341433	10	95	0.00688705	9606	Homo sapiens	GGT5;NT5E;CALCRL;NOXA1;PTH2R;P3H3;ADCY7		R-HSA-9660819;R-HSA-9673794;R-HSA-8940074;R-HSA-163617;R-HSA-392129;R-HSA-9673797;R-HSA-266046;R-HSA-111930;R-HSA-9660824;R-HSA-9660828
84	R-HSA-170984	ARMS-mediated activation	1	12	0.000794492	0.112388	0.341433	6	6	0.000434972	9606	Homo sapiens	NTRK1		R-HSA-169891;R-HSA-169904;R-HSA-169905;R-HSA-169895;R-HSA-9612980;R-HSA-169901
85	R-HSA-198693	AKT phosphorylates targets in the nucleus	1	12	0.000794492	0.112388	0.341433	4	4	0.000289981	9606	Homo sapiens	AKT3		R-HSA-199299;R-HSA-199298;R-HSA-199863;R-HSA-199839
86	R-HSA-2534343	Interaction With Cumulus Cells And The Zona Pellucida	1	12	0.000794492	0.112388	0.341433	1	2	0.000144991	9606	Homo sapiens	HYAL3		R-HSA-2534346
87	R-HSA-418555	G alpha (s) signalling events	4	187	0.0123808	0.116867	0.341433	10	26	0.00188488	9606	Homo sapiens	CALCRL;PTH2R;P3H3;ADCY7		R-HSA-379044;R-HSA-163617;R-HSA-392129;R-HSA-9036301;R-HSA-9036307;R-HSA-744887;R-HSA-9624014;R-HSA-744886;R-HSA-9036308;R-HSA-751013
88	R-HSA-1236973	Cross-presentation of particulate exogenous antigens (phagosomes)	1	13	0.000860699	0.121167	0.341433	2	3	0.000217486	9606	Homo sapiens	ITGAV		R-HSA-1236958;R-HSA-1236956
89	R-HSA-198203	PI3K/AKT activation	1	13	0.000860699	0.121167	0.341433	3	5	0.000362476	9606	Homo sapiens	NTRK1		R-HSA-198211;R-HSA-198295;R-HSA-198315
90	R-HSA-380612	Metabolism of serotonin	1	13	0.000860699	0.121167	0.341433	1	2	0.000144991	9606	Homo sapiens	ALDH2		R-HSA-380608
91	R-HSA-140342	Apoptosis induced DNA fragmentation	1	13	0.000860699	0.121167	0.341433	2	12	0.000869943	9606	Homo sapiens	H1F0		R-HSA-211239;R-HSA-211247
92	R-HSA-3000171	Non-integrin membrane-ECM interactions	2	61	0.00403867	0.12355	0.341433	5	22	0.0015949	9606	Homo sapiens	ITGAV;LAMC1		R-HSA-2731081;R-HSA-2328129;R-HSA-2426355;R-HSA-2731123;R-HSA-2731074
93	R-HSA-177135	Conjugation of benzoate with glycine	1	14	0.000926907	0.129859	0.341433	1	2	0.000144991	9606	Homo sapiens	CAT		R-HSA-159566
94	R-HSA-9664535	LTC4-CYSLTR mediated IL4 production	1	14	0.000926907	0.129859	0.341433	1	3	0.000217486	9606	Homo sapiens	GGT5		R-HSA-266046
95	R-HSA-9614399	Regulation of localization of FOXO transcription factors	1	14	0.000926907	0.129859	0.341433	1	5	0.000362476	9606	Homo sapiens	AKT3		R-HSA-199299
96	R-HSA-8941332	RUNX2 regulates genes involved in cell migration	1	14	0.000926907	0.129859	0.341433	1	7	0.000507467	9606	Homo sapiens	AKT3		R-HSA-8939963
97	R-HSA-210990	PECAM1 interactions	1	14	0.000926907	0.129859	0.341433	1	7	0.000507467	9606	Homo sapiens	ITGAV		R-HSA-210304
98	R-HSA-418597	G alpha (z) signalling events	2	63	0.00417108	0.130159	0.341433	6	13	0.000942439	9606	Homo sapiens	P3H3;ADCY7		R-HSA-392129;R-HSA-392064;R-HSA-749453;R-HSA-750988;R-HSA-751024;R-HSA-749446
99	R-HSA-9711123	Cellular response to chemical stress	5	269	0.0178099	0.131115	0.341433	5	134	0.00971437	9606	Homo sapiens	ZC3H12C;AKT3;CAT;GCLM		R-HSA-9760103;R-HSA-9760125;R-HSA-400143;R-HSA-8932309;R-HSA-76031
100	R-HSA-5578775	Ion homeostasis	2	64	0.00423729	0.133494	0.341433	5	16	0.00115992	9606	Homo sapiens	ORAI2;ATP2B4		R-HSA-418309;R-HSA-434798;R-HSA-5617182;R-HSA-5617179;R-HSA-5617178
101	R-HSA-4420097	VEGFA-VEGFR2 Pathway	3	129	0.00854078	0.137855	0.341433	8	79	0.00572713	9606	Homo sapiens	JUP;AKT3;ITGAV		R-HSA-2317314;R-HSA-5218830;R-HSA-198640;R-HSA-5357477;R-HSA-5218836;R-HSA-5218851;R-HSA-198270;R-HSA-5218818
102	R-HSA-418359	Reduction of cytosolic Ca++ levels	1	15	0.000993114	0.138466	0.341433	1	3	0.000217486	9606	Homo sapiens	ATP2B4		R-HSA-418309
103	R-HSA-201722	Formation of the beta-catenin:TCF transactivating complex	2	67	0.00443591	0.143611	0.341433	13	13	0.000942439	9606	Homo sapiens	LEF1;RUNX3		R-HSA-3299569;R-HSA-4411367;R-HSA-3322422;R-HSA-3451153;R-HSA-3364026;R-HSA-3322427;R-HSA-3322424;R-HSA-4411372;R-HSA-201712;R-HSA-4411351;R-HSA-3364014;R-HSA-4411357;R-HSA-3451147
104	R-HSA-112043	PLC beta mediated events	2	67	0.00443591	0.143611	0.341433	4	32	0.00231985	9606	Homo sapiens	PLA2G4A;ADCY7		R-HSA-111881;R-HSA-111883;R-HSA-111930;R-HSA-111898
105	R-HSA-2022090	Assembly of collagen fibrils and other multimeric structures	2	67	0.00443591	0.143611	0.341433	2	26	0.00188488	9606	Homo sapiens	COL18A1;COL6A1		R-HSA-2213200;R-HSA-2213207
106	R-HSA-198323	AKT phosphorylates targets in the cytosol	1	16	0.00105932	0.146989	0.341433	9	9	0.000652458	9606	Homo sapiens	AKT3		R-HSA-198611;R-HSA-198371;R-HSA-198609;R-HSA-198599;R-HSA-198613;R-HSA-198347;R-HSA-200143;R-HSA-8948757;R-HSA-198621
107	R-HSA-8951936	RUNX3 regulates p14-ARF	1	16	0.00105932	0.146989	0.341433	8	8	0.000579962	9606	Homo sapiens	RUNX3		R-HSA-8951977;R-HSA-8952058;R-HSA-8952062;R-HSA-8951966;R-HSA-8951951;R-HSA-8952081;R-HSA-8952069;R-HSA-8952101
108	R-HSA-8941856	RUNX3 regulates NOTCH signaling	1	16	0.00105932	0.146989	0.341433	5	7	0.000507467	9606	Homo sapiens	RUNX3		R-HSA-8878212;R-HSA-8878243;R-HSA-8878193;R-HSA-8878237;R-HSA-8878220
109	R-HSA-8984722	Interleukin-35 Signalling	1	16	0.00105932	0.146989	0.341433	15	26	0.00188488	9606	Homo sapiens	IL12RB2		R-HSA-8984012;R-HSA-8983983;R-HSA-8984014;R-HSA-8984001;R-HSA-8983872;R-HSA-8950405;R-HSA-8983876;R-HSA-8983878;R-HSA-6809140;R-HSA-8983996;R-HSA-8983519;R-HSA-8983870;R-HSA-8984021;R-HSA-8950453;R-HSA-8984023
110	R-HSA-4641265	Repression of WNT target genes	1	16	0.00105932	0.146989	0.341433	4	7	0.000507467	9606	Homo sapiens	LEF1		R-HSA-8944349;R-HSA-8944352;R-HSA-4641231;R-HSA-5229348
111	R-HSA-879415	Advanced glycosylation endproduct receptor signaling	1	16	0.00105932	0.146989	0.341433	2	4	0.000289981	9606	Homo sapiens	BCAM		R-HSA-879411;R-HSA-879362
112	R-HSA-177128	Conjugation of salicylate with glycine	1	16	0.00105932	0.146989	0.341433	1	2	0.000144991	9606	Homo sapiens	CAT		R-HSA-159574
113	R-HSA-380615	Serotonin clearance from the synaptic cleft	1	16	0.00105932	0.146989	0.341433	1	3	0.000217486	9606	Homo sapiens	ALDH2		R-HSA-380608
114	R-HSA-4655427	SUMOylation of DNA methylation proteins	1	16	0.00105932	0.146989	0.341433	1	3	0.000217486	9606	Homo sapiens	DNMT3B		R-HSA-4655374
115	R-HSA-1358803	Downregulation of ERBB2:ERBB3 signaling	1	16	0.00105932	0.146989	0.341433	1	8	0.000579962	9606	Homo sapiens	AKT3		R-HSA-1358791
116	R-HSA-977443	GABA receptor activation	2	68	0.00450212	0.147019	0.341433	8	12	0.000869943	9606	Homo sapiens	P3H3;ADCY7		R-HSA-170674;R-HSA-1013020;R-HSA-170666;R-HSA-1013013;R-HSA-392206;R-HSA-1013012;R-HSA-170686;R-HSA-170671
117	R-HSA-156590	Glutathione conjugation	2	68	0.00450212	0.147019	0.341433	2	14	0.00101493	9606	Homo sapiens	GGT5;GCLM		R-HSA-8943279;R-HSA-174367
118	R-HSA-445717	Aquaporin-mediated transport	2	69	0.00456833	0.150444	0.341433	5	25	0.00181238	9606	Homo sapiens	P3H3;ADCY7		R-HSA-163617;R-HSA-432195;R-HSA-422320;R-HSA-432188;R-HSA-164377
119	R-HSA-1442490	Collagen degradation	2	69	0.00456833	0.150444	0.341433	3	34	0.00246484	9606	Homo sapiens	COL18A1;COL6A1		R-HSA-2471621;R-HSA-1564112;R-HSA-2168923
120	R-HSA-9707616	Heme signaling	2	70	0.00463453	0.153884	0.341433	3	25	0.00181238	9606	Homo sapiens	ZC3H12C;NRIP1		R-HSA-400342;R-HSA-1368065;R-HSA-549475
121	R-HSA-170660	Adenylate cyclase activating pathway	1	17	0.00112553	0.155427	0.341433	4	4	0.000289981	9606	Homo sapiens	ADCY7		R-HSA-170672;R-HSA-170676;R-HSA-170677;R-HSA-170685
122	R-HSA-9029558	NR1H2 & NR1H3 regulate gene expression linked to lipogenesis	1	17	0.00112553	0.155427	0.341433	6	8	0.000579962	9606	Homo sapiens	NRIP1		R-HSA-9605056;R-HSA-9028525;R-HSA-9605063;R-HSA-9605060;R-HSA-9028526;R-HSA-9028533
123	R-HSA-2559584	Formation of Senescence-Associated Heterochromatin Foci (SAHF)	1	17	0.00112553	0.155427	0.341433	1	2	0.000144991	9606	Homo sapiens	H1F0		R-HSA-4647594
124	R-HSA-170968	Frs2-mediated activation	1	17	0.00112553	0.155427	0.341433	5	13	0.000942439	9606	Homo sapiens	NTRK1		R-HSA-170978;R-HSA-170979;R-HSA-170977;R-HSA-170964;R-HSA-170975
125	R-HSA-6804759	Regulation of TP53 Activity through Association with Co-factors	1	17	0.00112553	0.155427	0.341433	1	11	0.000797448	9606	Homo sapiens	AKT3		R-HSA-6805785
126	R-HSA-177504	Retrograde neurotrophin signalling	1	18	0.00119174	0.163783	0.341433	3	3	0.000217486	9606	Homo sapiens	NTRK1		R-HSA-177491;R-HSA-177479;R-HSA-177501
127	R-HSA-1483115	Hydrolysis of LPC	1	18	0.00119174	0.163783	0.341433	2	6	0.000434972	9606	Homo sapiens	PLA2G4A		R-HSA-1482612;R-HSA-1482685
128	R-HSA-2160916	Hyaluronan uptake and degradation	1	18	0.00119174	0.163783	0.341433	1	10	0.000724953	9606	Homo sapiens	HYAL3		R-HSA-2160874
129	R-HSA-1482798	Acyl chain remodeling of CL	1	18	0.00119174	0.163783	0.341433	1	12	0.000869943	9606	Homo sapiens	PLA2G4A		R-HSA-1482759
130	R-HSA-112040	G-protein mediated events	2	73	0.00483316	0.164296	0.341433	13	41	0.00297231	9606	Homo sapiens	PLA2G4A;ADCY7		R-HSA-170666;R-HSA-111881;R-HSA-111883;R-HSA-392206;R-HSA-170671;R-HSA-170674;R-HSA-170672;R-HSA-170676;R-HSA-170677;R-HSA-111930;R-HSA-111898;R-HSA-170686;R-HSA-170685
131	R-HSA-9755511	KEAP1-NFE2L2 pathway	3	141	0.00933528	0.165889	0.341433	3	78	0.00565463	9606	Homo sapiens	AKT3;GCLM		R-HSA-9760103;R-HSA-9760125;R-HSA-8932309
132	R-HSA-170670	Adenylate cyclase inhibitory pathway	1	19	0.00125794	0.172057	0.341433	5	5	0.000362476	9606	Homo sapiens	ADCY7		R-HSA-170674;R-HSA-170666;R-HSA-392206;R-HSA-170686;R-HSA-170671
133	R-HSA-8964315	G beta:gamma signalling through BTK	1	19	0.00125794	0.172057	0.341433	3	3	0.000217486	9606	Homo sapiens	P3H3		R-HSA-8964317;R-HSA-8964271;R-HSA-8964241
134	R-HSA-111447	Activation of BAD and translocation to mitochondria	1	19	0.00125794	0.172057	0.341433	1	5	0.000362476	9606	Homo sapiens	AKT3		R-HSA-198347
135	R-HSA-9755779	SARS-CoV-2 targets host intracellular signalling and regulatory pathways	1	19	0.00125794	0.172057	0.341433	1	5	0.000362476	9606	Homo sapiens	AKT3		R-HSA-198270
136	R-HSA-937072	TRAF6-mediated induction of TAK1 complex within TLR4 complex	1	19	0.00125794	0.172057	0.341433	1	6	0.000434972	9606	Homo sapiens	SARM1		R-HSA-936985
137	R-HSA-9664433	Leishmania parasite growth and survival	5	297	0.0196637	0.174596	0.341433	7	40	0.00289981	9606	Homo sapiens	GGT5;CALCRL;PTH2R;P3H3;ADCY7		R-HSA-9660819;R-HSA-163617;R-HSA-392129;R-HSA-266046;R-HSA-111930;R-HSA-9660824;R-HSA-9660828
138	R-HSA-9662851	Anti-inflammatory response favouring Leishmania parasite infection	5	297	0.0196637	0.174596	0.341433	7	40	0.00289981	9606	Homo sapiens	GGT5;CALCRL;PTH2R;P3H3;ADCY7		R-HSA-9660819;R-HSA-163617;R-HSA-392129;R-HSA-266046;R-HSA-111930;R-HSA-9660824;R-HSA-9660828
139	R-HSA-9664420	Killing mechanisms	1	20	0.00132415	0.180249	0.341433	2	9	0.000652458	9606	Homo sapiens	NOXA1		R-HSA-9673794;R-HSA-9673797
140	R-HSA-9673324	WNT5:FZD7-mediated leishmania damping	1	20	0.00132415	0.180249	0.341433	2	9	0.000652458	9606	Homo sapiens	NOXA1		R-HSA-9673794;R-HSA-9673797
141	R-HSA-70350	Fructose catabolism	1	20	0.00132415	0.180249	0.341433	1	5	0.000362476	9606	Homo sapiens	ALDH1A1		R-HSA-6813749
142	R-HSA-936964	Activation of IRF3/IRF7 mediated by TBK1/IKK epsilon	1	20	0.00132415	0.180249	0.341433	1	9	0.000652458	9606	Homo sapiens	SARM1		R-HSA-2201338
143	R-HSA-9013408	RHOG GTPase cycle	2	78	0.00516419	0.181909	0.341433	2	6	0.000434972	9606	Homo sapiens	ARHGAP32;MPP7		R-HSA-9014449;R-HSA-9014434
144	R-HSA-1474228	Degradation of the extracellular matrix	3	148	0.00979873	0.182961	0.341433	7	105	0.00761201	9606	Homo sapiens	COL18A1;COL6A1;LAMC1		R-HSA-2471621;R-HSA-1604732;R-HSA-2533874;R-HSA-1564112;R-HSA-2168923;R-HSA-1604722;R-HSA-1592278
145	R-HSA-8964616	G beta:gamma signalling through CDC42	1	21	0.00139036	0.188361	0.341433	5	6	0.000434972	9606	Homo sapiens	P3H3		R-HSA-8964634;R-HSA-8964604;R-HSA-8964605;R-HSA-8964614;R-HSA-8964599
146	R-HSA-6804114	TP53 Regulates Transcription of Genes Involved in G2 Cell Cycle Arrest	1	21	0.00139036	0.188361	0.341433	2	11	0.000797448	9606	Homo sapiens	ZC3H12C		R-HSA-3215152;R-HSA-3215144
147	R-HSA-9651496	Defects of contact activation system (CAS) and kallikrein/kinin system (KKS)	1	21	0.00139036	0.188361	0.341433	3	18	0.00130492	9606	Homo sapiens	SERPING1		R-HSA-9651456;R-HSA-9651467;R-HSA-9650447
148	R-HSA-9671793	Diseases of hemostasis	1	21	0.00139036	0.188361	0.341433	3	18	0.00130492	9606	Homo sapiens	SERPING1		R-HSA-9651456;R-HSA-9651467;R-HSA-9650447
149	R-HSA-4086398	Ca2+ pathway	2	81	0.00536282	0.192608	0.341433	8	27	0.00195737	9606	Homo sapiens	LEF1;P3H3		R-HSA-8944362;R-HSA-4411383;R-HSA-4411365;R-HSA-398193;R-HSA-3965444;R-HSA-3965447;R-HSA-3965441;R-HSA-398040
150	R-HSA-204998	Cell death signalling via NRAGE, NRIF and NADE	2	81	0.00536282	0.192608	0.341433	4	17	0.00123242	9606	Homo sapiens	ABR;BEX3		R-HSA-193650;R-HSA-204981;R-HSA-205039;R-HSA-205117
151	R-HSA-139853	Elevation of cytosolic Ca2+ levels	1	22	0.00145657	0.196393	0.341433	2	5	0.000362476	9606	Homo sapiens	ORAI2		R-HSA-434798;R-HSA-434700
152	R-HSA-5633008	TP53 Regulates Transcription of Cell Death Genes	2	83	0.00549523	0.199786	0.341433	4	68	0.00492968	9606	Homo sapiens	TP53I3		R-HSA-6799462;R-HSA-6799441;R-HSA-6799466;R-HSA-6799722
153	R-HSA-418217	G beta:gamma signalling through PLC beta	1	23	0.00152278	0.204346	0.341433	2	2	0.000144991	9606	Homo sapiens	P3H3		R-HSA-398193;R-HSA-398040
154	R-HSA-500657	Presynaptic function of Kainate receptors	1	23	0.00152278	0.204346	0.341433	1	2	0.000144991	9606	Homo sapiens	P3H3		R-HSA-500717
155	R-HSA-164378	PKA activation in glucagon signalling	1	23	0.00152278	0.204346	0.341433	1	2	0.000144991	9606	Homo sapiens	ADCY7		R-HSA-164377
156	R-HSA-163615	PKA activation	1	23	0.00152278	0.204346	0.341433	1	4	0.000289981	9606	Homo sapiens	ADCY7		R-HSA-111930
157	R-HSA-432142	Platelet sensitization by LDL	1	23	0.00152278	0.204346	0.341433	1	9	0.000652458	9606	Homo sapiens	PLA2G4A		R-HSA-428961
158	R-HSA-2142845	Hyaluronan metabolism	1	23	0.00152278	0.204346	0.341433	1	13	0.000942439	9606	Homo sapiens	HYAL3		R-HSA-2160874
159	R-HSA-416482	G alpha (12/13) signalling events	2	86	0.00569386	0.210612	0.341433	5	15	0.00108743	9606	Homo sapiens	ABR;P3H3		R-HSA-751019;R-HSA-751039;R-HSA-419166;R-HSA-751027;R-HSA-751029
160	R-HSA-392851	Prostacyclin signalling through prostacyclin receptor	1	24	0.00158898	0.21222	0.341433	3	4	0.000289981	9606	Homo sapiens	P3H3		R-HSA-392852;R-HSA-392870;R-HSA-392874
161	R-HSA-156587	Amino Acid conjugation	1	24	0.00158898	0.21222	0.341433	2	6	0.000434972	9606	Homo sapiens	CAT		R-HSA-159574;R-HSA-159566
162	R-HSA-159424	Conjugation of carboxylic acids	1	24	0.00158898	0.21222	0.341433	2	6	0.000434972	9606	Homo sapiens	CAT		R-HSA-159574;R-HSA-159566
163	R-HSA-937041	IKK complex recruitment mediated by RIP1	1	24	0.00158898	0.21222	0.341433	1	3	0.000217486	9606	Homo sapiens	SARM1		R-HSA-168921
164	R-HSA-389513	CTLA4 inhibitory signaling	1	25	0.00165519	0.220018	0.341433	1	5	0.000362476	9606	Homo sapiens	AKT3		R-HSA-390329
165	R-HSA-1482922	Acyl chain remodelling of PI	1	25	0.00165519	0.220018	0.341433	1	6	0.000434972	9606	Homo sapiens	PLA2G4A		R-HSA-1482825
166	R-HSA-977347	Serine biosynthesis	1	25	0.00165519	0.220018	0.341433	1	7	0.000507467	9606	Homo sapiens	PHGDH		R-HSA-977348
167	R-HSA-445144	Signal transduction by L1	1	25	0.00165519	0.220018	0.341433	1	11	0.000797448	9606	Homo sapiens	ITGAV		R-HSA-374686
168	R-HSA-202040	G-protein activation	1	26	0.0017214	0.227739	0.341433	5	6	0.000434972	9606	Homo sapiens	P3H3		R-HSA-167408;R-HSA-167429;R-HSA-167419;R-HSA-167433;R-HSA-112271
169	R-HSA-392170	ADP signalling through P2Y purinoceptor 12	1	26	0.0017214	0.227739	0.341433	3	4	0.000289981	9606	Homo sapiens	P3H3		R-HSA-392195;R-HSA-392187;R-HSA-392202
170	R-HSA-167044	Signalling to RAS	1	26	0.0017214	0.227739	0.341433	3	10	0.000724953	9606	Homo sapiens	NTRK1		R-HSA-167056;R-HSA-167217;R-HSA-167019
171	R-HSA-1368082	RORA activates gene expression	1	26	0.0017214	0.227739	0.341433	1	4	0.000289981	9606	Homo sapiens	ZC3H12C		R-HSA-1801587
172	R-HSA-111931	PKA-mediated phosphorylation of CREB	1	26	0.0017214	0.227739	0.341433	1	7	0.000507467	9606	Homo sapiens	ADCY7		R-HSA-111930
173	R-HSA-140837	Intrinsic Pathway of Fibrin Clot Formation	1	26	0.0017214	0.227739	0.341433	3	24	0.00173989	9606	Homo sapiens	SERPING1		R-HSA-158357;R-HSA-9650473;R-HSA-158399
174	R-HSA-1482925	Acyl chain remodelling of PG	1	26	0.0017214	0.227739	0.341433	1	10	0.000724953	9606	Homo sapiens	PLA2G4A		R-HSA-1482900
175	R-HSA-1474244	Extracellular matrix organization	5	329	0.0217823	0.230003	0.341433	75	319	0.023126	9606	Homo sapiens	COL18A1;COL6A1;ITGAV;LAMC1;P3H3		R-HSA-8948232;R-HSA-2002460;R-HSA-8948234;R-HSA-210304;R-HSA-4086200;R-HSA-2426530;R-HSA-8948224;R-HSA-8948226;R-HSA-8948228;R-HSA-8948230;R-HSA-8948231;R-HSA-216076;R-HSA-2426676;R-HSA-2396083;R-HSA-4084903;R-HSA-2395320;R-HSA-2466106;R-HSA-4088218;R-HSA-4084507;R-HSA-2022073;R-HSA-4084505;R-HSA-2327695;R-HSA-1981104;R-HSA-2426259;R-HSA-2426471;R-HSA-2327909;R-HSA-2328037;R-HSA-1564112;R-HSA-246…
176	R-HSA-9013694	Signaling by NOTCH4	2	92	0.0060911	0.232424	0.341433	2	20	0.00144991	9606	Homo sapiens	FLT4		R-HSA-9604451;R-HSA-9604471
177	R-HSA-446652	Interleukin-1 family signaling	3	168	0.0111229	0.233976	0.341433	3	80	0.00579962	9606	Homo sapiens	IL1RL1;BCAM		R-HSA-448629;R-HSA-168166;R-HSA-448603
178	R-HSA-9705462	Inactivation of CSF3 (G-CSF) signaling	1	27	0.00178761	0.235383	0.341433	2	9	0.000652458	9606	Homo sapiens	IL12RB2		R-HSA-9707977;R-HSA-9705738
179	R-HSA-947581	Molybdenum cofactor biosynthesis	1	27	0.00178761	0.235383	0.341433	1	6	0.000434972	9606	Homo sapiens	GPHN		R-HSA-947531
180	R-HSA-5652084	Fructose metabolism	1	27	0.00178761	0.235383	0.341433	1	7	0.000507467	9606	Homo sapiens	ALDH1A1		R-HSA-6813749
181	R-HSA-389357	CD28 dependent PI3K/Akt signaling	1	28	0.00185381	0.242953	0.341433	5	9	0.000652458	9606	Homo sapiens	AKT3		R-HSA-2317314;R-HSA-198640;R-HSA-2317332;R-HSA-389756;R-HSA-198270
182	R-HSA-3000170	Syndecan interactions	1	29	0.00192002	0.250448	0.341433	3	15	0.00108743	9606	Homo sapiens	ITGAV		R-HSA-2731081;R-HSA-2731123;R-HSA-2731074
183	R-HSA-9634638	Estrogen-dependent nuclear events downstream of ESR-membrane signaling	1	29	0.00192002	0.250448	0.341433	2	12	0.000869943	9606	Homo sapiens	AKT3		R-HSA-199298;R-HSA-9624526
184	R-HSA-2024101	CS/DS degradation	1	29	0.00192002	0.250448	0.341433	1	10	0.000724953	9606	Homo sapiens	HYAL3		R-HSA-1793209
185	R-HSA-5674400	Constitutive Signaling by AKT1 E17K in Cancer	1	29	0.00192002	0.250448	0.341433	1	18	0.00130492	9606	Homo sapiens	AKT3		R-HSA-2400010
186	R-HSA-8939211	ESR-mediated signaling	4	257	0.0170154	0.252822	0.341433	9	112	0.00811947	9606	Homo sapiens	ZC3H12C;NRIP1;AKT3;P3H3		R-HSA-199298;R-HSA-9021596;R-HSA-9021601;R-HSA-9021600;R-HSA-9038163;R-HSA-9023859;R-HSA-9624526;R-HSA-9023860;R-HSA-9009526
187	R-HSA-428930	Thromboxane signalling through TP receptor	1	30	0.00198623	0.25787	0.341433	6	8	0.000579962	9606	Homo sapiens	P3H3		R-HSA-428918;R-HSA-428917;R-HSA-428752;R-HSA-428750;R-HSA-428909;R-HSA-428749
188	R-HSA-933542	TRAF6 mediated NF-kB activation	1	30	0.00198623	0.25787	0.341433	1	4	0.000289981	9606	Homo sapiens	BCAM		R-HSA-168166
189	R-HSA-70921	Histidine catabolism	1	30	0.00198623	0.25787	0.341433	1	8	0.000579962	9606	Homo sapiens	HDC		R-HSA-977301
190	R-HSA-1296041	Activation of G protein gated Potassium channels	1	31	0.00205244	0.265218	0.341433	3	3	0.000217486	9606	Homo sapiens	P3H3		R-HSA-1013020;R-HSA-1013013;R-HSA-1013012
191	R-HSA-1296059	G protein gated Potassium channels	1	31	0.00205244	0.265218	0.341433	3	3	0.000217486	9606	Homo sapiens	P3H3		R-HSA-1013020;R-HSA-1013013;R-HSA-1013012
192	R-HSA-997272	Inhibition of voltage gated Ca2+ channels via Gbeta/gamma subunits	1	31	0.00205244	0.265218	0.341433	3	3	0.000217486	9606	Homo sapiens	P3H3		R-HSA-1013020;R-HSA-1013013;R-HSA-1013012
193	R-HSA-1482801	Acyl chain remodelling of PS	1	31	0.00205244	0.265218	0.341433	2	8	0.000579962	9606	Homo sapiens	PLA2G4A		R-HSA-1482771;R-HSA-1482897
194	R-HSA-3214842	HDMs demethylate histones	1	31	0.00205244	0.265218	0.341433	2	17	0.00123242	9606	Homo sapiens	ATP2B4		R-HSA-4724284;R-HSA-5661115
195	R-HSA-1187000	Fertilization	1	31	0.00205244	0.265218	0.341433	1	9	0.000652458	9606	Homo sapiens	HYAL3		R-HSA-2534346
196	R-HSA-400042	Adrenaline,noradrenaline inhibits insulin secretion	1	32	0.00211864	0.272495	0.341433	4	6	0.000434972	9606	Homo sapiens	P3H3		R-HSA-400037;R-HSA-400097;R-HSA-400046;R-HSA-400092
197	R-HSA-8874081	MET activates PTK2 signaling	1	32	0.00211864	0.272495	0.341433	1	5	0.000362476	9606	Homo sapiens	LAMC1		R-HSA-8874079
198	R-HSA-70635	Urea cycle	1	32	0.00211864	0.272495	0.341433	1	8	0.000579962	9606	Homo sapiens	ARG2		R-HSA-452036
199	R-HSA-168164	Toll Like Receptor 3 (TLR3) Cascade	2	103	0.00681939	0.272695	0.341433	2	61	0.00442221	9606	Homo sapiens	BCAM;SARM1		R-HSA-168166;R-HSA-9014320
200	R-HSA-194315	Signaling by Rho GTPases	9	709	0.0469412	0.273209	0.341433	32	203	0.0147165	9606	Homo sapiens	ARHGAP22;ABR;ZAP70;ARHGAP32;JUP;NOXA1;FAM169A;CDC42BPA;MPP7		R-HSA-8981637;R-HSA-9018758;R-HSA-9013145;R-HSA-9013144;R-HSA-9014296;R-HSA-9693125;R-HSA-9013022;R-HSA-9013009;R-HSA-9017488;R-HSA-8980691;R-HSA-9013143;R-HSA-9014295;R-HSA-9014294;R-HSA-9013161;R-HSA-5668735;R-HSA-9013024;R-HSA-9017507;R-HSA-9014434;R-HSA-9013157;R-HSA-5668731;R-HSA-9013159;R-HSA-9018745;R-HSA-9693282;R-HSA-9018808;R-HSA-9018746;R-HSA-9013437;R-HSA-9014449;R-HSA-5668718;R-HSA-5…
201	R-HSA-9006934	Signaling by Receptor Tyrosine Kinases	8	620	0.0410487	0.275409	0.341433	47	746	0.0540815	9606	Homo sapiens	NTRK1;JUP;FLT4;COL6A1;AKT3;ITGAV;LAMC1		R-HSA-198211;R-HSA-5218830;R-HSA-167683;R-HSA-177479;R-HSA-194308;R-HSA-167684;R-HSA-166538;R-HSA-166542;R-HSA-5218818;R-HSA-9613023;R-HSA-198732;R-HSA-187661;R-HSA-177491;R-HSA-166544;R-HSA-167056;R-HSA-1358791;R-HSA-198295;R-HSA-9612996;R-HSA-170964;R-HSA-8874079;R-HSA-5218836;R-HSA-187678;R-HSA-170975;R-HSA-177501;R-HSA-187746;R-HSA-170978;R-HSA-2317314;R-HSA-169891;R-HSA-170979;R-HSA-382054;R…
202	R-HSA-83936	Transport of nucleosides and free purine and pyrimidine bases across the plasma membrane	1	33	0.00218485	0.279699	0.341433	4	16	0.00115992	9606	Homo sapiens	SLC29A2		R-HSA-109536;R-HSA-109527;R-HSA-109529;R-HSA-109534
203	R-HSA-8866652	Synthesis of active ubiquitin: roles of E1 and E2 enzymes	1	33	0.00218485	0.279699	0.341433	3	16	0.00115992	9606	Homo sapiens	UBE2E3		R-HSA-8852130;R-HSA-8852129;R-HSA-8852127
204	R-HSA-425410	Metal ion SLC transporters	1	33	0.00218485	0.279699	0.341433	2	20	0.00144991	9606	Homo sapiens	SLC40A1		R-HSA-904830;R-HSA-442368
205	R-HSA-400253	Circadian Clock	2	105	0.0069518	0.280024	0.341433	7	59	0.00427722	9606	Homo sapiens	ZC3H12C;NRIP1		R-HSA-400342;R-HSA-879724;R-HSA-1368087;R-HSA-1368065;R-HSA-1801587;R-HSA-549475;R-HSA-5663273
206	R-HSA-9759194	Nuclear events mediated by NFE2L2	2	106	0.00701801	0.283687	0.341433	2	46	0.00333478	9606	Homo sapiens	GCLM		R-HSA-9760103;R-HSA-9760125
207	R-HSA-451326	Activation of kainate receptors upon glutamate binding	1	34	0.00225106	0.286833	0.341433	1	6	0.000434972	9606	Homo sapiens	P3H3		R-HSA-500717
208	R-HSA-112311	Neurotransmitter clearance	1	34	0.00225106	0.286833	0.341433	1	13	0.000942439	9606	Homo sapiens	ALDH2		R-HSA-380608
209	R-HSA-166166	MyD88-independent TLR4 cascade	2	108	0.00715042	0.291007	0.341433	5	60	0.00434972	9606	Homo sapiens	BCAM;SARM1		R-HSA-168166;R-HSA-2559568;R-HSA-936985;R-HSA-2201338;R-HSA-168921
210	R-HSA-937061	TRIF(TICAM1)-mediated TLR4 signaling	2	108	0.00715042	0.291007	0.341433	4	58	0.00420473	9606	Homo sapiens	BCAM;SARM1		R-HSA-168166;R-HSA-936985;R-HSA-2201338;R-HSA-168921
211	R-HSA-420092	Glucagon-type ligand receptors	1	35	0.00231727	0.293896	0.341433	1	8	0.000579962	9606	Homo sapiens	P3H3		R-HSA-381612
212	R-HSA-1592389	Activation of Matrix Metalloproteinases	1	35	0.00231727	0.293896	0.341433	3	27	0.00195737	9606	Homo sapiens	COL18A1		R-HSA-1604732;R-HSA-1604722;R-HSA-1592278
213	R-HSA-9674555	Signaling by CSF3 (G-CSF)	1	35	0.00231727	0.293896	0.341433	2	21	0.0015224	9606	Homo sapiens	IL12RB2		R-HSA-9707977;R-HSA-9705738
214	R-HSA-210745	Regulation of gene expression in beta cells	1	35	0.00231727	0.293896	0.341433	1	12	0.000869943	9606	Homo sapiens	AKT3		R-HSA-211164
215	R-HSA-418990	Adherens junctions interactions	1	35	0.00231727	0.293896	0.341433	1	16	0.00115992	9606	Homo sapiens	JUP		R-HSA-419002
216	R-HSA-9716542	Signaling by Rho GTPases, Miro GTPases and RHOBTB3	9	725	0.0480005	0.29465	0.341433	32	212	0.015369	9606	Homo sapiens	ARHGAP22;ABR;ZAP70;ARHGAP32;JUP;NOXA1;FAM169A;CDC42BPA;MPP7		R-HSA-8981637;R-HSA-9018758;R-HSA-9013145;R-HSA-9013144;R-HSA-9014296;R-HSA-9693125;R-HSA-9013022;R-HSA-9013009;R-HSA-9017488;R-HSA-8980691;R-HSA-9013143;R-HSA-9014295;R-HSA-9014294;R-HSA-9013161;R-HSA-5668735;R-HSA-9013024;R-HSA-9017507;R-HSA-9014434;R-HSA-9013157;R-HSA-5668731;R-HSA-9013159;R-HSA-9018745;R-HSA-9693282;R-HSA-9018808;R-HSA-9018746;R-HSA-9013437;R-HSA-9014449;R-HSA-5668718;R-HSA-5…
217	R-HSA-193704	p75 NTR receptor-mediated signalling	2	110	0.00728284	0.298319	0.341433	4	50	0.00362476	9606	Homo sapiens	ABR;BEX3		R-HSA-193650;R-HSA-204981;R-HSA-205039;R-HSA-205117
218	R-HSA-456926	Thrombin signalling through proteinase activated receptors (PARs)	1	36	0.00238347	0.300891	0.341433	6	15	0.00108743	9606	Homo sapiens	P3H3		R-HSA-396996;R-HSA-397891;R-HSA-114552;R-HSA-396941;R-HSA-397835;R-HSA-114558
219	R-HSA-5334118	DNA methylation	1	36	0.00238347	0.300891	0.341433	2	7	0.000507467	9606	Homo sapiens	DNMT3B		R-HSA-5334097;R-HSA-5334164
220	R-HSA-8863795	Downregulation of ERBB2 signaling	1	36	0.00238347	0.300891	0.341433	1	14	0.00101493	9606	Homo sapiens	AKT3		R-HSA-1358791
221	R-HSA-114452	Activation of BH3-only proteins	1	36	0.00238347	0.300891	0.341433	1	19	0.00137741	9606	Homo sapiens	AKT3		R-HSA-198347
222	R-HSA-9009391	Extra-nuclear estrogen signaling	2	111	0.00734905	0.301971	0.341433	5	39	0.00282732	9606	Homo sapiens	AKT3;P3H3		R-HSA-199298;R-HSA-9021596;R-HSA-9021601;R-HSA-9021600;R-HSA-9624526
223	R-HSA-5694530	Cargo concentration in the ER	1	37	0.00244968	0.307816	0.341433	2	12	0.000869943	9606	Homo sapiens	CD59		R-HSA-5694522;R-HSA-5694410
224	R-HSA-1296065	Inwardly rectifying K+ channels	1	38	0.00251589	0.314673	0.341433	3	7	0.000507467	9606	Homo sapiens	P3H3		R-HSA-1013020;R-HSA-1013013;R-HSA-1013012
225	R-HSA-5668599	RHO GTPases Activate NADPH Oxidases	1	38	0.00251589	0.314673	0.341433	4	14	0.00101493	9606	Homo sapiens	NOXA1		R-HSA-5668718;R-HSA-5668735;R-HSA-5668714;R-HSA-5668731
226	R-HSA-2129379	Molecules associated with elastic fibres	1	38	0.00251589	0.314673	0.341433	2	10	0.000724953	9606	Homo sapiens	ITGAV		R-HSA-2396029;R-HSA-2395320
227	R-HSA-9748784	Drug ADME	3	199	0.0131753	0.316862	0.341433	3	78	0.00565463	9606	Homo sapiens	GGT5;CAT;SLC29A2		R-HSA-9751024;R-HSA-9750001;R-HSA-9753634
228	R-HSA-6804758	Regulation of TP53 Activity through Acetylation	1	39	0.0025821	0.321462	0.341433	2	14	0.00101493	9606	Homo sapiens	AKT3		R-HSA-6805620;R-HSA-6805640
229	R-HSA-9619665	EGR2 and SOX10-mediated initiation of Schwann cell myelination	1	39	0.0025821	0.321462	0.341433	2	26	0.00188488	9606	Homo sapiens	LAMC1		R-HSA-9619666;R-HSA-9619668
230	R-HSA-9037629	Lewis blood group biosynthesis	1	39	0.0025821	0.321462	0.341433	1	13	0.000942439	9606	Homo sapiens	FUT7		R-HSA-9605682
231	R-HSA-8878159	Transcriptional regulation by RUNX3	2	118	0.0078125	0.327428	0.341433	44	47	0.00340728	9606	Homo sapiens	LEF1;RUNX3		R-HSA-8878212;R-HSA-8937807;R-HSA-8952399;R-HSA-8951951;R-HSA-8951695;R-HSA-8952128;R-HSA-8937792;R-HSA-8878220;R-HSA-8951428;R-HSA-8952069;R-HSA-8952408;R-HSA-8949276;R-HSA-8951966;R-HSA-8949343;R-HSA-8952081;R-HSA-8878237;R-HSA-8951442;R-HSA-8951443;R-HSA-8937814;R-HSA-4411357;R-HSA-8949335;R-HSA-8952232;R-HSA-8951977;R-HSA-8878117;R-HSA-8878243;R-HSA-4411367;R-HSA-8878178;R-HSA-8865454;R-HSA-8…
232	R-HSA-1482788	Acyl chain remodelling of PC	1	40	0.00264831	0.328185	0.341433	2	9	0.000652458	9606	Homo sapiens	PLA2G4A		R-HSA-1482862;R-HSA-1482856
233	R-HSA-445989	TAK1-dependent IKK and NF-kappa-B activation	1	40	0.00264831	0.328185	0.341433	1	5	0.000362476	9606	Homo sapiens	BCAM		R-HSA-168166
234	R-HSA-6814122	Cooperation of PDCL (PhLP1) and TRiC/CCT in G-protein beta folding	1	41	0.00271451	0.334842	0.341433	7	11	0.000797448	9606	Homo sapiens	P3H3		R-HSA-6814119;R-HSA-6814418;R-HSA-8850560;R-HSA-8850527;R-HSA-6814124;R-HSA-6814121;R-HSA-6814120
235	R-HSA-389356	CD28 co-stimulation	1	41	0.00271451	0.334842	0.341433	5	19	0.00137741	9606	Homo sapiens	AKT3		R-HSA-2317314;R-HSA-198640;R-HSA-2317332;R-HSA-389756;R-HSA-198270
236	R-HSA-5365859	RA biosynthesis pathway	1	41	0.00271451	0.334842	0.341433	1	11	0.000797448	9606	Homo sapiens	ALDH1A1		R-HSA-5362522
237	R-HSA-202430	Translocation of ZAP-70 to Immunological synapse	1	42	0.00278072	0.341433	0.341433	4	4	0.000289981	9606	Homo sapiens	ZAP70		R-HSA-8855381;R-HSA-202168;R-HSA-202344;R-HSA-202174
238	R-HSA-1482839	Acyl chain remodelling of PE	1	42	0.00278072	0.341433	0.341433	2	9	0.000652458	9606	Homo sapiens	PLA2G4A		R-HSA-1482884;R-HSA-1482828
239	R-HSA-1368108	BMAL1:CLOCK,NPAS2 activates circadian gene expression	1	43	0.00284693	0.347959	0.347959	1	20	0.00144991	9606	Homo sapiens	ZC3H12C		R-HSA-879724
240	R-HSA-140877	Formation of Fibrin Clot (Clotting Cascade)	1	43	0.00284693	0.347959	0.347959	3	61	0.00442221	9606	Homo sapiens	SERPING1		R-HSA-158357;R-HSA-9650473;R-HSA-158399
241	R-HSA-111933	Calmodulin induced events	1	43	0.00284693	0.347959	0.347959	1	23	0.00166739	9606	Homo sapiens	ADCY7		R-HSA-111930
242	R-HSA-111997	CaM pathway	1	43	0.00284693	0.347959	0.347959	1	24	0.00173989	9606	Homo sapiens	ADCY7		R-HSA-111930
243	R-HSA-6804757	Regulation of TP53 Degradation	1	43	0.00284693	0.347959	0.347959	1	30	0.00217486	9606	Homo sapiens	AKT3		R-HSA-198599
244	R-HSA-212300	PRC2 methylates histones and DNA	1	44	0.00291314	0.354421	0.354421	2	4	0.000289981	9606	Homo sapiens	DNMT3B		R-HSA-212222;R-HSA-212269
245	R-HSA-3769402	Deactivation of the beta-catenin transactivating complex	1	44	0.00291314	0.354421	0.354421	3	14	0.00101493	9606	Homo sapiens	LEF1		R-HSA-3361751;R-HSA-3364042;R-HSA-5665608
246	R-HSA-381771	Synthesis, secretion, and inactivation of Glucagon-like Peptide-1 (GLP-1)	1	44	0.00291314	0.354421	0.354421	1	7	0.000507467	9606	Homo sapiens	P3H3		R-HSA-383313
247	R-HSA-419037	NCAM1 interactions	1	44	0.00291314	0.354421	0.354421	1	10	0.000724953	9606	Homo sapiens	COL6A1		R-HSA-375151
248	R-HSA-3899300	SUMOylation of transcription cofactors	1	44	0.00291314	0.354421	0.354421	1	27	0.00195737	9606	Homo sapiens	NRIP1		R-HSA-4086036
249	R-HSA-8875878	MET promotes cell motility	1	45	0.00297934	0.36082	0.36082	1	12	0.000869943	9606	Homo sapiens	LAMC1		R-HSA-8874079
250	R-HSA-372790	Signaling by GPCR	10	871	0.0576668	0.365167	0.365167	70	360	0.0260983	9606	Homo sapiens	ABR;CALCRL;LPAR5;AKT3;S1PR1;PLA2G4A;PTH2R;ECE1;P3H3;ADCY7		R-HSA-749448;R-HSA-9036301;R-HSA-392064;R-HSA-749454;R-HSA-749453;R-HSA-749452;R-HSA-750988;R-HSA-167429;R-HSA-111881;R-HSA-111883;R-HSA-392206;R-HSA-167433;R-HSA-749446;R-HSA-8964614;R-HSA-112271;R-HSA-420489;R-HSA-8964634;R-HSA-751001;R-HSA-420883;R-HSA-9678854;R-HSA-420127;R-HSA-8964241;R-HSA-750993;R-HSA-9036307;R-HSA-749456;R-HSA-111898;R-HSA-9036308;R-HSA-751019;R-HSA-379044;R-HSA-163617;R-…
251	R-HSA-1566948	Elastic fibre formation	1	46	0.00304555	0.367155	0.367155	3	17	0.00123242	9606	Homo sapiens	ITGAV		R-HSA-2328037;R-HSA-2396029;R-HSA-2395320
252	R-HSA-6806003	Regulation of TP53 Expression and Degradation	1	46	0.00304555	0.367155	0.367155	1	35	0.00253734	9606	Homo sapiens	AKT3		R-HSA-198599
253	R-HSA-373760	L1CAM interactions	2	130	0.00860699	0.370448	0.370448	2	54	0.00391475	9606	Homo sapiens	ITGAV;LAMC1		R-HSA-443778;R-HSA-374686
254	R-HSA-8853884	Transcriptional Regulation by VENTX	1	48	0.00317797	0.379639	0.379639	2	13	0.000942439	9606	Homo sapiens	LEF1		R-HSA-8853956;R-HSA-8853965
255	R-HSA-400508	Incretin synthesis, secretion, and inactivation	1	48	0.00317797	0.379639	0.379639	1	14	0.00101493	9606	Homo sapiens	P3H3		R-HSA-383313
256	R-HSA-9607240	FLT3 Signaling	1	48	0.00317797	0.379639	0.379639	1	43	0.0031173	9606	Homo sapiens	AKT3		R-HSA-9699579
257	R-HSA-5423646	Aflatoxin activation and detoxification	1	49	0.00324417	0.385789	0.385789	1	18	0.00130492	9606	Homo sapiens	GGT5		R-HSA-5433072
258	R-HSA-381676	Glucagon-like Peptide-1 (GLP1) regulates insulin secretion	1	50	0.00331038	0.391879	0.391879	3	11	0.000797448	9606	Homo sapiens	P3H3		R-HSA-422320;R-HSA-381612;R-HSA-381706
259	R-HSA-2173789	TGF-beta receptor signaling activates SMADs	1	50	0.00331038	0.391879	0.391879	2	44	0.00318979	9606	Homo sapiens	ITGAV		R-HSA-2396029;R-HSA-2395320
260	R-HSA-199418	Negative regulation of the PI3K/AKT network	2	137	0.00907044	0.395051	0.395051	3	10	0.000724953	9606	Homo sapiens	IL1RL1;AKT3		R-HSA-199443;R-HSA-2316434;R-HSA-199425
261	R-HSA-73621	Pyrimidine catabolism	1	51	0.00337659	0.397908	0.397908	1	17	0.00123242	9606	Homo sapiens	NT5E		R-HSA-109291
262	R-HSA-5576891	Cardiac conduction	2	138	0.00913665	0.398531	0.398531	5	27	0.00195737	9606	Homo sapiens	ORAI2;ATP2B4		R-HSA-418309;R-HSA-434798;R-HSA-5617182;R-HSA-5617179;R-HSA-5617178
263	R-HSA-977606	Regulation of Complement cascade	2	139	0.00920286	0.402002	0.402002	4	42	0.0030448	9606	Homo sapiens	SERPING1;CD59		R-HSA-9021306;R-HSA-8852481;R-HSA-2530445;R-HSA-8852266
264	R-HSA-109582	Hemostasis	9	803	0.0531647	0.40379	0.40379	32	334	0.0242134	9606	Homo sapiens	SELENOP;ORAI2;ATP2B4;SERPING1;PLA2G4A;PHACTR2;ITGAV;P3H3;CTSF		R-HSA-396996;R-HSA-418309;R-HSA-210304;R-HSA-397891;R-HSA-392195;R-HSA-428750;R-HSA-434700;R-HSA-428749;R-HSA-396941;R-HSA-397835;R-HSA-392202;R-HSA-392852;R-HSA-418581;R-HSA-481044;R-HSA-418579;R-HSA-428752;R-HSA-418576;R-HSA-158357;R-HSA-392870;R-HSA-428961;R-HSA-434798;R-HSA-481007;R-HSA-428909;R-HSA-392874;R-HSA-428918;R-HSA-428917;R-HSA-481009;R-HSA-114552;R-HSA-9650473;R-HSA-158399;R-HSA-39…
265	R-HSA-9710421	Defective pyroptosis	1	52	0.0034428	0.403878	0.403878	1	3	0.000217486	9606	Homo sapiens	DNMT3B		R-HSA-9710490
266	R-HSA-2142691	Synthesis of Leukotrienes (LT) and Eoxins (EX)	1	52	0.0034428	0.403878	0.403878	1	19	0.00137741	9606	Homo sapiens	GGT5		R-HSA-266046
267	R-HSA-9033658	Blood group systems biosynthesis	1	52	0.0034428	0.403878	0.403878	1	22	0.0015949	9606	Homo sapiens	FUT7		R-HSA-9605682
268	R-HSA-1489509	DAG and IP3 signaling	1	53	0.003509	0.40979	0.40979	1	28	0.00202987	9606	Homo sapiens	ADCY7		R-HSA-111930
269	R-HSA-9664424	Cell recruitment (pro-inflammatory response)	1	54	0.00357521	0.415643	0.415643	1	23	0.00166739	9606	Homo sapiens	NT5E		R-HSA-8940074
270	R-HSA-9660826	Purinergic signaling in leishmaniasis infection	1	54	0.00357521	0.415643	0.415643	1	23	0.00166739	9606	Homo sapiens	NT5E		R-HSA-8940074
271	R-HSA-75153	Apoptotic execution phase	1	54	0.00357521	0.415643	0.415643	2	57	0.00413223	9606	Homo sapiens	H1F0		R-HSA-211239;R-HSA-211247
272	R-HSA-187037	Signaling by NTRK1 (TRKA)	2	143	0.00946769	0.41579	0.41579	35	102	0.00739452	9606	Homo sapiens	NTRK1		R-HSA-198211;R-HSA-167683;R-HSA-177479;R-HSA-167684;R-HSA-166538;R-HSA-166542;R-HSA-9613023;R-HSA-198732;R-HSA-187661;R-HSA-177491;R-HSA-166544;R-HSA-167056;R-HSA-198295;R-HSA-9612996;R-HSA-170964;R-HSA-187678;R-HSA-170975;R-HSA-177501;R-HSA-187746;R-HSA-170978;R-HSA-169891;R-HSA-170979;R-HSA-170977;R-HSA-169895;R-HSA-9612980;R-HSA-198315;R-HSA-167019;R-HSA-169901;R-HSA-187698;R-HSA-169904;R-HSA-…
273	R-HSA-6811440	Retrograde transport at the Trans-Golgi-Network	1	55	0.00364142	0.421438	0.421438	4	20	0.00144991	9606	Homo sapiens	IGF2R		R-HSA-6814675;R-HSA-6814674;R-HSA-6814671;R-HSA-6814670
274	R-HSA-3214858	RMTs methylate histone arginines	1	55	0.00364142	0.421438	0.421438	3	22	0.0015949	9606	Homo sapiens	ZC3H12C		R-HSA-5205822;R-HSA-5229010;R-HSA-5205824
275	R-HSA-163685	Integration of energy metabolism	2	145	0.00960011	0.422625	0.422625	10	62	0.00449471	9606	Homo sapiens	P3H3;ADCY7		R-HSA-163617;R-HSA-825631;R-HSA-400037;R-HSA-422320;R-HSA-400097;R-HSA-400046;R-HSA-381612;R-HSA-400092;R-HSA-164377;R-HSA-381706
276	R-HSA-8941858	Regulation of RUNX3 expression and activity	1	57	0.00377383	0.432858	0.432858	9	9	0.000652458	9606	Homo sapiens	RUNX3		R-HSA-8952408;R-HSA-8952382;R-HSA-8937807;R-HSA-8952399;R-HSA-8937792;R-HSA-8865454;R-HSA-8952419;R-HSA-8952371;R-HSA-8937814
277	R-HSA-9013405	RHOD GTPase cycle	1	57	0.00377383	0.432858	0.432858	1	9	0.000652458	9606	Homo sapiens	ARHGAP32		R-HSA-9013437
278	R-HSA-9748787	Azathioprine ADME	1	58	0.00384004	0.438484	0.438484	1	18	0.00130492	9606	Homo sapiens	SLC29A2		R-HSA-9751024
279	R-HSA-202433	Generation of second messenger molecules	1	59	0.00390625	0.444054	0.444054	3	17	0.00123242	9606	Homo sapiens	ZAP70		R-HSA-202245;R-HSA-202248;R-HSA-202216
280	R-HSA-166016	Toll Like Receptor 4 (TLR4) Cascade	2	152	0.0100636	0.44622	0.44622	5	95	0.00688705	9606	Homo sapiens	BCAM;SARM1		R-HSA-168166;R-HSA-2559568;R-HSA-936985;R-HSA-2201338;R-HSA-168921
281	R-HSA-9018519	Estrogen-dependent gene expression	2	154	0.010196	0.452863	0.452863	4	66	0.00478469	9606	Homo sapiens	ZC3H12C;NRIP1		R-HSA-9038163;R-HSA-9023859;R-HSA-9023860;R-HSA-9009526
282	R-HSA-432722	Golgi Associated Vesicle Biogenesis	1	61	0.00403867	0.455031	0.455031	4	7	0.000507467	9606	Homo sapiens	IGF2R		R-HSA-421831;R-HSA-421836;R-HSA-421835;R-HSA-421833
283	R-HSA-166658	Complement cascade	2	156	0.0103284	0.459462	0.459462	4	71	0.00514717	9606	Homo sapiens	SERPING1;CD59		R-HSA-9021306;R-HSA-8852481;R-HSA-2530445;R-HSA-8852266
284	R-HSA-6811436	COPI-independent Golgi-to-ER retrograde traffic	1	63	0.00417108	0.465792	0.465792	1	7	0.000507467	9606	Homo sapiens	PLA2G4A		R-HSA-8848484
285	R-HSA-9753281	Paracetamol ADME	1	63	0.00417108	0.465792	0.465792	1	12	0.000869943	9606	Homo sapiens	GGT5		R-HSA-9753634
286	R-HSA-73887	Death Receptor Signalling	2	159	0.010527	0.469273	0.469273	4	93	0.00674206	9606	Homo sapiens	ABR;BEX3		R-HSA-193650;R-HSA-204981;R-HSA-205039;R-HSA-205117
287	R-HSA-193648	NRAGE signals death through JNK	1	64	0.00423729	0.471094	0.471094	1	7	0.000507467	9606	Homo sapiens	ABR		R-HSA-205039
288	R-HSA-109606	Intrinsic Pathway for Apoptosis	1	64	0.00423729	0.471094	0.471094	1	62	0.00449471	9606	Homo sapiens	AKT3		R-HSA-198347
289	R-HSA-1483166	Synthesis of PA	1	65	0.0043035	0.476342	0.476342	2	17	0.00123242	9606	Homo sapiens	PLA2G4A		R-HSA-1482656;R-HSA-1482604
290	R-HSA-6791312	TP53 Regulates Transcription of Cell Cycle Genes	1	65	0.0043035	0.476342	0.476342	2	42	0.0030448	9606	Homo sapiens	ZC3H12C		R-HSA-3215152;R-HSA-3215144
291	R-HSA-156580	Phase II - Conjugation of compounds	3	263	0.0174126	0.485897	0.485897	4	72	0.00521966	9606	Homo sapiens	GGT5;CAT;GCLM		R-HSA-159574;R-HSA-8943279;R-HSA-159566;R-HSA-174367
292	R-HSA-9033241	Peroxisomal protein import	1	67	0.00443591	0.486686	0.486686	3	26	0.00188488	9606	Homo sapiens	CAT		R-HSA-9033233;R-HSA-9033235;R-HSA-9033236
293	R-HSA-186712	Regulation of beta-cell development	1	67	0.00443591	0.486686	0.486686	1	26	0.00188488	9606	Homo sapiens	AKT3		R-HSA-211164
294	R-HSA-166520	Signaling by NTRKs	2	166	0.0109905	0.491751	0.491751	35	164	0.0118892	9606	Homo sapiens	NTRK1		R-HSA-198211;R-HSA-167683;R-HSA-177479;R-HSA-167684;R-HSA-166538;R-HSA-166542;R-HSA-9613023;R-HSA-198732;R-HSA-187661;R-HSA-177491;R-HSA-166544;R-HSA-167056;R-HSA-198295;R-HSA-9612996;R-HSA-170964;R-HSA-187678;R-HSA-170975;R-HSA-177501;R-HSA-187746;R-HSA-170978;R-HSA-169891;R-HSA-170979;R-HSA-170977;R-HSA-169895;R-HSA-9612980;R-HSA-198315;R-HSA-167019;R-HSA-169901;R-HSA-187698;R-HSA-169904;R-HSA-…
295	R-HSA-3858494	Beta-catenin independent WNT signaling	2	166	0.0109905	0.491751	0.491751	8	51	0.00369726	9606	Homo sapiens	LEF1;P3H3		R-HSA-8944362;R-HSA-4411383;R-HSA-4411365;R-HSA-398193;R-HSA-3965444;R-HSA-3965447;R-HSA-3965441;R-HSA-398040
296	R-HSA-421270	Cell-cell junction organization	1	68	0.00450212	0.491781	0.491781	1	21	0.0015224	9606	Homo sapiens	JUP		R-HSA-419002
297	R-HSA-3299685	Detoxification of Reactive Oxygen Species	1	68	0.00450212	0.491781	0.491781	1	34	0.00246484	9606	Homo sapiens	CAT		R-HSA-76031
298	R-HSA-1227986	Signaling by ERBB2	1	68	0.00450212	0.491781	0.491781	1	46	0.00333478	9606	Homo sapiens	AKT3		R-HSA-1358791
299	R-HSA-2142753	Arachidonic acid metabolism	2	168	0.0111229	0.498063	0.498063	2	77	0.00558214	9606	Homo sapiens	GGT5;PLA2G4A		R-HSA-266046;R-HSA-111883
300	R-HSA-375165	NCAM signaling for neurite out-growth	1	70	0.00463453	0.501821	0.501821	1	23	0.00166739	9606	Homo sapiens	COL6A1		R-HSA-375151
301	R-HSA-186797	Signaling by PDGF	1	70	0.00463453	0.501821	0.501821	1	31	0.00224735	9606	Homo sapiens	COL6A1		R-HSA-382054
302	R-HSA-9616222	Transcriptional regulation of granulopoiesis	1	71	0.00470074	0.506767	0.506767	2	27	0.00195737	9606	Homo sapiens	LEF1		R-HSA-9622386;R-HSA-9616243
303	R-HSA-2426168	Activation of gene expression by SREBF (SREBP)	1	71	0.00470074	0.506767	0.506767	3	42	0.0030448	9606	Homo sapiens	ZC3H12C		R-HSA-1655848;R-HSA-1655850;R-HSA-1655826
304	R-HSA-936837	Ion transport by P-type ATPases	1	71	0.00470074	0.506767	0.506767	1	16	0.00115992	9606	Homo sapiens	ATP2B4		R-HSA-418309
305	R-HSA-2559586	DNA Damage/Telomere Stress Induced Senescence	1	71	0.00470074	0.506767	0.506767	1	18	0.00130492	9606	Homo sapiens	H1F0		R-HSA-4647594
306	R-HSA-5362517	Signaling by Retinoic Acid	1	73	0.00483316	0.516513	0.516513	1	21	0.0015224	9606	Homo sapiens	ALDH1A1		R-HSA-5362522
307	R-HSA-1793185	Chondroitin sulfate/dermatan sulfate metabolism	1	73	0.00483316	0.516513	0.516513	1	28	0.00202987	9606	Homo sapiens	HYAL3		R-HSA-1793209
308	R-HSA-8948751	Regulation of PTEN stability and activity	1	74	0.00489936	0.521314	0.521314	1	13	0.000942439	9606	Homo sapiens	AKT3		R-HSA-8948757
309	R-HSA-388396	GPCR downstream signalling	8	792	0.0524364	0.531421	0.531421	62	173	0.0125417	9606	Homo sapiens	ABR;CALCRL;LPAR5;AKT3;PLA2G4A;PTH2R;P3H3;ADCY7		R-HSA-749448;R-HSA-9036301;R-HSA-392064;R-HSA-749454;R-HSA-749453;R-HSA-749452;R-HSA-750988;R-HSA-167429;R-HSA-111881;R-HSA-111883;R-HSA-392206;R-HSA-167433;R-HSA-749446;R-HSA-8964614;R-HSA-112271;R-HSA-8964634;R-HSA-751001;R-HSA-420883;R-HSA-8964241;R-HSA-750993;R-HSA-9036307;R-HSA-749456;R-HSA-111898;R-HSA-9036308;R-HSA-751019;R-HSA-379044;R-HSA-163617;R-HSA-8964271;R-HSA-170666;R-HSA-380073;R-…
310	R-HSA-204005	COPII-mediated vesicle transport	1	77	0.00509799	0.535435	0.535435	10	16	0.00115992	9606	Homo sapiens	CD59		R-HSA-5694439;R-HSA-5694418;R-HSA-203973;R-HSA-5694417;R-HSA-5694446;R-HSA-5694527;R-HSA-204008;R-HSA-5694522;R-HSA-5694441;R-HSA-5694409
311	R-HSA-3108232	SUMO E3 ligases SUMOylate target proteins	2	183	0.012116	0.543791	0.543791	2	131	0.00949688	9606	Homo sapiens	NRIP1;DNMT3B		R-HSA-4655374;R-HSA-4086036
312	R-HSA-427413	NoRC negatively regulates rRNA expression	1	80	0.00529661	0.549142	0.549142	3	7	0.000507467	9606	Homo sapiens	DNMT3B		R-HSA-427409;R-HSA-5227490;R-HSA-433672
313	R-HSA-199992	trans-Golgi Network Vesicle Budding	1	80	0.00529661	0.549142	0.549142	4	19	0.00137741	9606	Homo sapiens	IGF2R		R-HSA-421831;R-HSA-421836;R-HSA-421835;R-HSA-421833
314	R-HSA-9749641	Aspirin ADME	1	80	0.00529661	0.549142	0.549142	1	26	0.00188488	9606	Homo sapiens	CAT		R-HSA-9750001
315	R-HSA-1660661	Sphingolipid de novo biosynthesis	1	80	0.00529661	0.549142	0.549142	1	32	0.00231985	9606	Homo sapiens	PRKD3		R-HSA-429698
316	R-HSA-74259	Purine catabolism	1	80	0.00529661	0.549142	0.549142	1	33	0.00239234	9606	Homo sapiens	NT5E		R-HSA-109278
317	R-HSA-500792	GPCR ligand binding	6	606	0.0401218	0.560597	0.560597	8	187	0.0135566	9606	Homo sapiens	CALCRL;LPAR5;S1PR1;PTH2R;ECE1;P3H3		R-HSA-420214;R-HSA-9690449;R-HSA-8876868;R-HSA-9678854;R-HSA-420127;R-HSA-381612;R-HSA-419389;R-HSA-420489
318	R-HSA-168898	Toll-like Receptor Cascades	2	189	0.0125132	0.561262	0.561262	6	185	0.0134116	9606	Homo sapiens	BCAM;SARM1		R-HSA-168166;R-HSA-2559568;R-HSA-936985;R-HSA-9014320;R-HSA-2201338;R-HSA-168921
319	R-HSA-917937	Iron uptake and transport	1	83	0.00549523	0.562447	0.562447	4	34	0.00246484	9606	Homo sapiens	SLC40A1		R-HSA-917933;R-HSA-904830;R-HSA-442368;R-HSA-917891
320	R-HSA-9020591	Interleukin-12 signaling	1	84	0.00556144	0.566795	0.566795	10	56	0.00405974	9606	Homo sapiens	IL12RB2		R-HSA-447252;R-HSA-8950063;R-HSA-8950128;R-HSA-8950448;R-HSA-8950354;R-HSA-447226;R-HSA-8981093;R-HSA-8950757;R-HSA-8950423;R-HSA-8952807
321	R-HSA-8852135	Protein ubiquitination	1	84	0.00556144	0.566795	0.566795	3	32	0.00231985	9606	Homo sapiens	UBE2E3		R-HSA-8852130;R-HSA-8852129;R-HSA-8852127
322	R-HSA-196807	Nicotinate metabolism	1	84	0.00556144	0.566795	0.566795	2	29	0.00210236	9606	Homo sapiens	NT5E		R-HSA-8940074;R-HSA-8940070
323	R-HSA-109581	Apoptosis	2	192	0.0127119	0.569818	0.569818	3	141	0.0102218	9606	Homo sapiens	H1F0;AKT3		R-HSA-211239;R-HSA-198347;R-HSA-211247
324	R-HSA-2990846	SUMOylation	2	192	0.0127119	0.569818	0.569818	2	140	0.0101493	9606	Homo sapiens	NRIP1;DNMT3B		R-HSA-4655374;R-HSA-4086036
325	R-HSA-1655829	Regulation of cholesterol biosynthesis by SREBP (SREBF)	1	87	0.00576006	0.579583	0.579583	3	52	0.00376975	9606	Homo sapiens	ZC3H12C		R-HSA-1655848;R-HSA-1655850;R-HSA-1655826
326	R-HSA-5579029	Metabolic disorders of biological oxidation enzymes	1	87	0.00576006	0.579583	0.579583	1	38	0.00275482	9606	Homo sapiens	GCLM		R-HSA-5602892
327	R-HSA-69202	Cyclin E associated events during G1/S transition	1	88	0.00582627	0.583761	0.583761	1	20	0.00144991	9606	Homo sapiens	AKT3		R-HSA-198613
328	R-HSA-2151201	Transcriptional activation of mitochondrial biogenesis	1	88	0.00582627	0.583761	0.583761	1	32	0.00231985	9606	Homo sapiens	ZC3H12C		R-HSA-1592238
329	R-HSA-6806834	Signaling by MET	1	88	0.00582627	0.583761	0.583761	1	51	0.00369726	9606	Homo sapiens	LAMC1		R-HSA-8874079
330	R-HSA-5250941	Negative epigenetic regulation of rRNA expression	1	89	0.00589248	0.587899	0.587899	3	12	0.000869943	9606	Homo sapiens	DNMT3B		R-HSA-427409;R-HSA-5227490;R-HSA-433672
331	R-HSA-69656	Cyclin A:Cdk2-associated events at S phase entry	1	90	0.00595869	0.591995	0.591995	1	19	0.00137741	9606	Homo sapiens	AKT3		R-HSA-198613
332	R-HSA-9645723	Diseases of programmed cell death	1	90	0.00595869	0.591995	0.591995	1	28	0.00202987	9606	Homo sapiens	DNMT3B		R-HSA-9710490
333	R-HSA-195253	Degradation of beta-catenin by the destruction complex	1	91	0.00602489	0.596051	0.596051	4	23	0.00166739	9606	Homo sapiens	LEF1		R-HSA-8944349;R-HSA-8944352;R-HSA-4641231;R-HSA-5229348
334	R-HSA-9707564	Cytoprotection by HMOX1	1	91	0.00602489	0.596051	0.596051	1	22	0.0015949	9606	Homo sapiens	ZC3H12C		R-HSA-400143
335	R-HSA-9679191	Potential therapeutics for SARS	1	91	0.00602489	0.596051	0.596051	1	34	0.00246484	9606	Homo sapiens	S1PR1		R-HSA-9678854
336	R-HSA-8876198	RAB GEFs exchange GTP for GDP on RABs	1	94	0.00622352	0.607981	0.607981	1	21	0.0015224	9606	Homo sapiens	AKT3		R-HSA-8933446
337	R-HSA-198933	Immunoregulatory interactions between a Lymphoid and a non-Lymphoid cell	3	316	0.0209216	0.609629	0.609629	2	44	0.00318979	9606	Homo sapiens	CD96;CD300A		R-HSA-5696358;R-HSA-199014
338	R-HSA-446728	Cell junction organization	1	95	0.00628972	0.611879	0.611879	1	37	0.00268233	9606	Homo sapiens	JUP		R-HSA-419002
339	R-HSA-975871	MyD88 cascade initiated on plasma membrane	1	95	0.00628972	0.611879	0.611879	1	58	0.00420473	9606	Homo sapiens	BCAM		R-HSA-168166
340	R-HSA-168176	Toll Like Receptor 5 (TLR5) Cascade	1	95	0.00628972	0.611879	0.611879	1	59	0.00427722	9606	Homo sapiens	BCAM		R-HSA-168166
341	R-HSA-168142	Toll Like Receptor 10 (TLR10) Cascade	1	95	0.00628972	0.611879	0.611879	1	59	0.00427722	9606	Homo sapiens	BCAM		R-HSA-168166
342	R-HSA-418594	G alpha (i) signalling events	4	426	0.0282044	0.613485	0.613485	26	74	0.00536465	9606	Homo sapiens	LPAR5;PLA2G4A;P3H3;ADCY7		R-HSA-392129;R-HSA-749454;R-HSA-167429;R-HSA-111881;R-HSA-111883;R-HSA-392206;R-HSA-167433;R-HSA-112271;R-HSA-751001;R-HSA-420883;R-HSA-749456;R-HSA-111898;R-HSA-8982637;R-HSA-170666;R-HSA-380073;R-HSA-170671;R-HSA-170674;R-HSA-170672;R-HSA-167408;R-HSA-170676;R-HSA-170677;R-HSA-8982640;R-HSA-167419;R-HSA-111930;R-HSA-170686;R-HSA-170685
343	R-HSA-390466	Chaperonin-mediated protein folding	1	96	0.00635593	0.615739	0.615739	7	19	0.00137741	9606	Homo sapiens	P3H3		R-HSA-6814119;R-HSA-6814418;R-HSA-8850560;R-HSA-8850527;R-HSA-6814124;R-HSA-6814121;R-HSA-6814120
344	R-HSA-447115	Interleukin-12 family signaling	1	96	0.00635593	0.615739	0.615739	25	114	0.00826446	9606	Homo sapiens	IL12RB2		R-HSA-8984012;R-HSA-8984014;R-HSA-8984001;R-HSA-8983872;R-HSA-8950405;R-HSA-8983876;R-HSA-8983878;R-HSA-447252;R-HSA-6809140;R-HSA-8983519;R-HSA-8950354;R-HSA-8984021;R-HSA-8984023;R-HSA-8950423;R-HSA-8983983;R-HSA-8950063;R-HSA-8981093;R-HSA-8950757;R-HSA-8952807;R-HSA-8983996;R-HSA-8983870;R-HSA-8950128;R-HSA-8950448;R-HSA-447226;R-HSA-8950453
345	R-HSA-6785807	Interleukin-4 and Interleukin-13 signaling	2	211	0.0139698	0.621205	0.621205	1	47	0.00340728	9606	Homo sapiens	S1PR1		R-HSA-6790022
346	R-HSA-449147	Signaling by Interleukins	6	645	0.0427039	0.621654	0.621654	29	493	0.0357402	9606	Homo sapiens	IL1RL1;BCAM;S1PR1;IL12RB2		R-HSA-8984012;R-HSA-8984014;R-HSA-8984001;R-HSA-8983872;R-HSA-8950405;R-HSA-8983876;R-HSA-8983878;R-HSA-447252;R-HSA-6809140;R-HSA-8983519;R-HSA-8950354;R-HSA-8984021;R-HSA-448603;R-HSA-8984023;R-HSA-8950423;R-HSA-6790022;R-HSA-168166;R-HSA-8983983;R-HSA-8950063;R-HSA-8981093;R-HSA-8950757;R-HSA-8952807;R-HSA-448629;R-HSA-8983996;R-HSA-8983870;R-HSA-8950128;R-HSA-8950448;R-HSA-447226;R-HSA-8950453
347	R-HSA-397014	Muscle contraction	2	213	0.0141022	0.626333	0.626333	5	42	0.0030448	9606	Homo sapiens	ORAI2;ATP2B4		R-HSA-418309;R-HSA-434798;R-HSA-5617182;R-HSA-5617179;R-HSA-5617178
348	R-HSA-388841	Costimulation by the CD28 family	1	99	0.00655456	0.627091	0.627091	6	35	0.00253734	9606	Homo sapiens	AKT3		R-HSA-2317314;R-HSA-198640;R-HSA-2317332;R-HSA-389756;R-HSA-390329;R-HSA-198270
349	R-HSA-201681	TCF dependent signaling in response to WNT	2	216	0.0143008	0.633923	0.633923	16	71	0.00514717	9606	Homo sapiens	LEF1;RUNX3		R-HSA-3299569;R-HSA-4411367;R-HSA-3361751;R-HSA-3322422;R-HSA-3451153;R-HSA-3364026;R-HSA-3322427;R-HSA-3322424;R-HSA-4411372;R-HSA-201712;R-HSA-4411351;R-HSA-3364042;R-HSA-3364014;R-HSA-5665608;R-HSA-4411357;R-HSA-3451147
350	R-HSA-170834	Signaling by TGF-beta Receptor Complex	1	101	0.00668697	0.634473	0.634473	2	93	0.00674206	9606	Homo sapiens	ITGAV		R-HSA-2396029;R-HSA-2395320
351	R-HSA-391251	Protein folding	1	102	0.00675318	0.638109	0.638109	7	28	0.00202987	9606	Homo sapiens	P3H3		R-HSA-6814119;R-HSA-6814418;R-HSA-8850560;R-HSA-8850527;R-HSA-6814124;R-HSA-6814121;R-HSA-6814120
352	R-HSA-975138	TRAF6 mediated induction of NFkB and MAP kinases upon TLR7/8 or 9 activation	1	102	0.00675318	0.638109	0.638109	1	48	0.00347977	9606	Homo sapiens	BCAM		R-HSA-168166
353	R-HSA-211859	Biological oxidations	5	549	0.036348	0.639236	0.639236	7	188	0.0136291	9606	Homo sapiens	GGT5;ALDH2;CAT;ALDH1A1;GCLM		R-HSA-5433072;R-HSA-159574;R-HSA-8943279;R-HSA-71691;R-HSA-71723;R-HSA-159566;R-HSA-174367
354	R-HSA-6811442	Intra-Golgi and retrograde Golgi-to-ER traffic	2	219	0.0144995	0.641394	0.641394	5	48	0.00347977	9606	Homo sapiens	PLA2G4A;IGF2R		R-HSA-8848484;R-HSA-6814675;R-HSA-6814674;R-HSA-6814671;R-HSA-6814670
355	R-HSA-983695	Antigen activates B Cell Receptor (BCR) leading to generation of second messengers	1	103	0.00681939	0.64171	0.64171	2	25	0.00181238	9606	Homo sapiens	ORAI2		R-HSA-434798;R-HSA-434700
356	R-HSA-975155	MyD88 dependent cascade initiated on endosome	1	103	0.00681939	0.64171	0.64171	1	63	0.0045672	9606	Homo sapiens	BCAM		R-HSA-168166
357	R-HSA-195721	Signaling by WNT	3	332	0.0219809	0.642898	0.642898	28	157	0.0113818	9606	Homo sapiens	LEF1;P3H3;RUNX3		R-HSA-3299569;R-HSA-3322422;R-HSA-4641231;R-HSA-3364026;R-HSA-3322427;R-HSA-3322424;R-HSA-4411351;R-HSA-8944349;R-HSA-3364014;R-HSA-398040;R-HSA-5665608;R-HSA-4411357;R-HSA-8944362;R-HSA-4411367;R-HSA-3361751;R-HSA-3451153;R-HSA-4411365;R-HSA-8944352;R-HSA-5229348;R-HSA-4411372;R-HSA-201712;R-HSA-4411383;R-HSA-398193;R-HSA-3965444;R-HSA-3364042;R-HSA-3965447;R-HSA-3965441;R-HSA-3451147
358	R-HSA-168928	DDX58/IFIH1-mediated induction of interferon-alpha/beta	1	104	0.00688559	0.645275	0.645275	1	53	0.00384225	9606	Homo sapiens	BCAM		R-HSA-168166
359	R-HSA-168181	Toll Like Receptor 7/8 (TLR7/8) Cascade	1	104	0.00688559	0.645275	0.645275	1	66	0.00478469	9606	Homo sapiens	BCAM		R-HSA-168166
360	R-HSA-1483206	Glycerophospholipid biosynthesis	2	221	0.0146319	0.646308	0.646308	14	133	0.00964187	9606	Homo sapiens	PLA2G4A;CPNE3		R-HSA-1482900;R-HSA-1482612;R-HSA-1482771;R-HSA-1482897;R-HSA-1482685;R-HSA-1482759;R-HSA-1482884;R-HSA-1482656;R-HSA-1482862;R-HSA-1482828;R-HSA-1482604;R-HSA-1482856;R-HSA-5333678;R-HSA-1482825
361	R-HSA-422356	Regulation of insulin secretion	1	106	0.00701801	0.652299	0.652299	7	34	0.00246484	9606	Homo sapiens	P3H3		R-HSA-400037;R-HSA-422320;R-HSA-400097;R-HSA-400046;R-HSA-381612;R-HSA-400092;R-HSA-381706
362	R-HSA-6807878	COPI-mediated anterograde transport	1	107	0.00708422	0.655759	0.655759	6	12	0.000869943	9606	Homo sapiens	CD59		R-HSA-6807877;R-HSA-6809011;R-HSA-6807875;R-HSA-6809010;R-HSA-6809006;R-HSA-6809003
363	R-HSA-1296071	Potassium Channels	1	107	0.00708422	0.655759	0.655759	3	19	0.00137741	9606	Homo sapiens	P3H3		R-HSA-1013020;R-HSA-1013013;R-HSA-1013012
364	R-HSA-168138	Toll Like Receptor 9 (TLR9) Cascade	1	107	0.00708422	0.655759	0.655759	1	68	0.00492968	9606	Homo sapiens	BCAM		R-HSA-168166
365	R-HSA-425397	Transport of vitamins, nucleosides, and related molecules	1	108	0.00715042	0.659185	0.659185	4	39	0.00282732	9606	Homo sapiens	SLC29A2		R-HSA-109536;R-HSA-109527;R-HSA-109529;R-HSA-109534
366	R-HSA-8957275	Post-translational protein phosphorylation	1	109	0.00721663	0.662578	0.662578	1	1	7.24953e-05	9606	Homo sapiens	LAMC1		R-HSA-8952289
367	R-HSA-381340	Transcriptional regulation of white adipocyte differentiation	1	109	0.00721663	0.662578	0.662578	2	18	0.00130492	9606	Homo sapiens	ZC3H12C		R-HSA-560473;R-HSA-560517
368	R-HSA-112315	Transmission across Chemical Synapses	3	343	0.0227092	0.664597	0.664597	10	163	0.0118167	9606	Homo sapiens	ALDH2;P3H3;ADCY7		R-HSA-170674;R-HSA-1013020;R-HSA-380608;R-HSA-170666;R-HSA-1013013;R-HSA-500717;R-HSA-392206;R-HSA-1013012;R-HSA-170686;R-HSA-170671
369	R-HSA-9020702	Interleukin-1 signaling	1	110	0.00728284	0.665936	0.665936	1	47	0.00340728	9606	Homo sapiens	BCAM		R-HSA-168166
370	R-HSA-112314	Neurotransmitter receptors and postsynaptic signal transmission	2	232	0.0153602	0.672394	0.672394	9	109	0.00790199	9606	Homo sapiens	P3H3;ADCY7		R-HSA-170674;R-HSA-1013020;R-HSA-170666;R-HSA-1013013;R-HSA-500717;R-HSA-392206;R-HSA-1013012;R-HSA-170686;R-HSA-170671
371	R-HSA-1280218	Adaptive Immune System	9	1012	0.0670021	0.680777	0.680777	26	264	0.0191388	9606	Homo sapiens	ZAP70;CD96;CD300A;UBE2E3;AKT3;ORAI2;ITGAV;CTSF		R-HSA-202245;R-HSA-434700;R-HSA-202248;R-HSA-1236958;R-HSA-2130349;R-HSA-1236956;R-HSA-8855381;R-HSA-2317314;R-HSA-199014;R-HSA-2130504;R-HSA-434798;R-HSA-983140;R-HSA-202344;R-HSA-202216;R-HSA-5696358;R-HSA-2130706;R-HSA-198640;R-HSA-2317332;R-HSA-389756;R-HSA-983157;R-HSA-983156;R-HSA-202168;R-HSA-390329;R-HSA-198270;R-HSA-202174;R-HSA-983152
372	R-HSA-8856825	Cargo recognition for clathrin-mediated endocytosis	1	115	0.00761388	0.682238	0.682238	1	15	0.00108743	9606	Homo sapiens	IGF2R		R-HSA-8866277
373	R-HSA-163125	Post-translational modification: synthesis of GPI-anchored proteins	1	116	0.00768008	0.685402	0.685402	1	16	0.00115992	9606	Homo sapiens	RECK		R-HSA-8940388
374	R-HSA-5357801	Programmed Cell Death	2	238	0.0157574	0.685958	0.685958	3	197	0.0142816	9606	Homo sapiens	H1F0;AKT3		R-HSA-211239;R-HSA-198347;R-HSA-211247
375	R-HSA-166058	MyD88:MAL(TIRAP) cascade initiated on plasma membrane	1	119	0.00787871	0.694708	0.694708	1	64	0.0046397	9606	Homo sapiens	BCAM		R-HSA-168166
376	R-HSA-168188	Toll Like Receptor TLR6:TLR2 Cascade	1	119	0.00787871	0.694708	0.694708	1	66	0.00478469	9606	Homo sapiens	BCAM		R-HSA-168166
377	R-HSA-168179	Toll Like Receptor TLR1:TLR2 Cascade	1	122	0.00807733	0.70374	0.70374	1	66	0.00478469	9606	Homo sapiens	BCAM		R-HSA-168166
378	R-HSA-181438	Toll Like Receptor 2 (TLR2) Cascade	1	122	0.00807733	0.70374	0.70374	1	68	0.00492968	9606	Homo sapiens	BCAM		R-HSA-168166
379	R-HSA-1474165	Reproduction	1	123	0.00814354	0.706692	0.706692	1	24	0.00173989	9606	Homo sapiens	HYAL3		R-HSA-2534346
380	R-HSA-2219528	PI3K/AKT Signaling in Cancer	1	124	0.00820975	0.709614	0.709614	1	21	0.0015224	9606	Homo sapiens	AKT3		R-HSA-2400010
381	R-HSA-5610787	Hedgehog 'off' state	1	124	0.00820975	0.709614	0.709614	1	32	0.00231985	9606	Homo sapiens	ADCY7		R-HSA-5610727
382	R-HSA-9006925	Intracellular signaling by second messengers	3	368	0.0243644	0.710337	0.710337	22	114	0.00826446	9606	Homo sapiens	IL1RL1;AKT3;ADCY7		R-HSA-199299;R-HSA-198371;R-HSA-2317314;R-HSA-199298;R-HSA-199425;R-HSA-198599;R-HSA-198347;R-HSA-200143;R-HSA-199443;R-HSA-198611;R-HSA-2316434;R-HSA-198609;R-HSA-198640;R-HSA-199863;R-HSA-198613;R-HSA-2317332;R-HSA-198298;R-HSA-111930;R-HSA-199839;R-HSA-198270;R-HSA-8948757;R-HSA-198621
383	R-HSA-5628897	TP53 Regulates Metabolic Genes	1	126	0.00834216	0.715372	0.715372	1	34	0.00246484	9606	Homo sapiens	AKT3		R-HSA-198609
384	R-HSA-3700989	Transcriptional Regulation by TP53	4	487	0.0322431	0.715765	0.715765	11	259	0.0187763	9606	Homo sapiens	ZC3H12C;TP53I3;AKT3		R-HSA-3215152;R-HSA-6799462;R-HSA-198609;R-HSA-6805620;R-HSA-198599;R-HSA-6799441;R-HSA-3215144;R-HSA-6799466;R-HSA-6799722;R-HSA-6805785;R-HSA-6805640
385	R-HSA-381426	Regulation of Insulin-like Growth Factor (IGF) transport and uptake by Insulin-like Growth Factor Binding Proteins (IGFBPs)	1	127	0.00840837	0.718208	0.718208	1	14	0.00101493	9606	Homo sapiens	LAMC1		R-HSA-8952289
386	R-HSA-2980736	Peptide hormone metabolism	1	127	0.00840837	0.718208	0.718208	1	63	0.0045672	9606	Homo sapiens	P3H3		R-HSA-383313
387	R-HSA-1592230	Mitochondrial biogenesis	1	128	0.00847458	0.721017	0.721017	1	36	0.00260983	9606	Homo sapiens	ZC3H12C		R-HSA-1592238
388	R-HSA-6811558	PI5P, PP2A and IER3 Regulate PI3K/AKT Signaling	1	129	0.00854078	0.723797	0.723797	1	7	0.000507467	9606	Homo sapiens	IL1RL1		R-HSA-2316434
389	R-HSA-9006936	Signaling by TGFB family members	1	130	0.00860699	0.72655	0.72655	2	118	0.00855444	9606	Homo sapiens	ITGAV		R-HSA-2396029;R-HSA-2395320
390	R-HSA-4839726	Chromatin organization	2	258	0.0170816	0.727893	0.727893	5	85	0.0061621	9606	Homo sapiens	ZC3H12C;ATP2B4		R-HSA-5205822;R-HSA-4724284;R-HSA-5661115;R-HSA-5229010;R-HSA-5205824
391	R-HSA-3247509	Chromatin modifying enzymes	2	258	0.0170816	0.727893	0.727893	5	85	0.0061621	9606	Homo sapiens	ZC3H12C;ATP2B4		R-HSA-5205822;R-HSA-4724284;R-HSA-5661115;R-HSA-5229010;R-HSA-5205824
392	R-HSA-196849	Metabolism of water-soluble vitamins and cofactors	2	258	0.0170816	0.727893	0.727893	3	142	0.0102943	9606	Homo sapiens	NT5E;GPHN		R-HSA-8940074;R-HSA-947531;R-HSA-8940070
393	R-HSA-9007101	Rab regulation of trafficking	1	131	0.0086732	0.729276	0.729276	1	35	0.00253734	9606	Homo sapiens	AKT3		R-HSA-8933446
394	R-HSA-157118	Signaling by NOTCH	2	259	0.0171478	0.729861	0.729861	2	154	0.0111643	9606	Homo sapiens	FLT4		R-HSA-9604451;R-HSA-9604471
395	R-HSA-1500931	Cell-Cell communication	1	134	0.00887182	0.737292	0.737292	1	60	0.00434972	9606	Homo sapiens	JUP		R-HSA-419002
396	R-HSA-9717207	Sensory perception of sweet, bitter, and umami (glutamate) taste	1	137	0.00907044	0.745072	0.745072	11	21	0.0015224	9606	Homo sapiens	P3H3		R-HSA-9717205;R-HSA-9717206;R-HSA-9728752;R-HSA-9717202;R-HSA-9728723;R-HSA-9728748;R-HSA-9717182;R-HSA-9728697;R-HSA-9728729;R-HSA-9717193;R-HSA-9728747
397	R-HSA-6809371	Formation of the cornified envelope	1	138	0.00913665	0.747614	0.747614	9	27	0.00195737	9606	Homo sapiens	JUP		R-HSA-6814695;R-HSA-6810357;R-HSA-6811539;R-HSA-6814387;R-HSA-8942224;R-HSA-6814734;R-HSA-6814764;R-HSA-6814298;R-HSA-6810937
398	R-HSA-382551	Transport of small molecules	8	965	0.0638904	0.74856	0.74856	18	443	0.0321154	9606	Homo sapiens	CETP;SLC40A1;ATP2B4;P3H3;ADCY7;PLTP;SLC29A2		R-HSA-109536;R-HSA-163617;R-HSA-418309;R-HSA-917933;R-HSA-432195;R-HSA-442368;R-HSA-266350;R-HSA-917891;R-HSA-904830;R-HSA-422320;R-HSA-109527;R-HSA-109529;R-HSA-349404;R-HSA-432188;R-HSA-164377;R-HSA-266328;R-HSA-266299;R-HSA-109534
399	R-HSA-212165	Epigenetic regulation of gene expression	1	139	0.00920286	0.750131	0.750131	7	34	0.00246484	9606	Homo sapiens	DNMT3B		R-HSA-5334097;R-HSA-5334164;R-HSA-427409;R-HSA-5227490;R-HSA-212222;R-HSA-433672;R-HSA-212269
400	R-HSA-168256	Immune System	24	2691	0.178165	0.750403	0.750403	77	1625	0.117805	9606	Homo sapiens	CD96;JUP;CD300A;UBE2E3;IGF2R;IL1RL1;ZAP70;BCAM;ADGRG5;CAT;AKT3;SARM1;S1PR1;ORAI2;SERPING1;CPNE3;ITGAV;CD59;CTSF;IL12RB2		R-HSA-8852481;R-HSA-202245;R-HSA-434700;R-HSA-202248;R-HSA-2130349;R-HSA-8950405;R-HSA-879362;R-HSA-6799350;R-HSA-447252;R-HSA-936985;R-HSA-9705738;R-HSA-8950423;R-HSA-2317314;R-HSA-8983983;R-HSA-8950063;R-HSA-2530445;R-HSA-8852266;R-HSA-5696358;R-HSA-2130706;R-HSA-8983996;R-HSA-2317332;R-HSA-8983870;R-HSA-8950448;R-HSA-9014320;R-HSA-202168;R-HSA-390329;R-HSA-8950453;R-HSA-202174;R-HSA-879411;R-H…
401	R-HSA-9664323	FCGR3A-mediated IL10 synthesis	1	141	0.00933528	0.755091	0.755091	1	20	0.00144991	9606	Homo sapiens	ADCY7		R-HSA-111930
402	R-HSA-8956319	Nucleotide catabolism	1	144	0.0095339	0.762347	0.762347	2	63	0.0045672	9606	Homo sapiens	NT5E		R-HSA-109291;R-HSA-109278
403	R-HSA-9717189	Sensory perception of taste	1	147	0.00973252	0.76939	0.76939	11	25	0.00181238	9606	Homo sapiens	P3H3		R-HSA-9717205;R-HSA-9717206;R-HSA-9728752;R-HSA-9717202;R-HSA-9728723;R-HSA-9728748;R-HSA-9717182;R-HSA-9728697;R-HSA-9728729;R-HSA-9717193;R-HSA-9728747
404	R-HSA-202403	TCR signaling	1	147	0.00973252	0.76939	0.76939	7	52	0.00376975	9606	Homo sapiens	ZAP70		R-HSA-8855381;R-HSA-202245;R-HSA-202168;R-HSA-202344;R-HSA-202248;R-HSA-202216;R-HSA-202174
405	R-HSA-8878166	Transcriptional regulation by RUNX2	1	147	0.00973252	0.76939	0.76939	1	84	0.0060896	9606	Homo sapiens	AKT3		R-HSA-8939963
406	R-HSA-8856688	Golgi-to-ER retrograde transport	1	148	0.00979873	0.771692	0.771692	1	18	0.00130492	9606	Homo sapiens	PLA2G4A		R-HSA-8848484
407	R-HSA-2132295	MHC class II antigen presentation	1	149	0.00986494	0.77397	0.77397	3	26	0.00188488	9606	Homo sapiens	CTSF		R-HSA-2130706;R-HSA-2130504;R-HSA-2130349
408	R-HSA-416476	G alpha (q) signalling events	2	284	0.018803	0.775276	0.775276	4	35	0.00253734	9606	Homo sapiens	LPAR5;P3H3		R-HSA-749448;R-HSA-749452;R-HSA-750993;R-HSA-379048
409	R-HSA-69206	G1/S Transition	1	150	0.00993114	0.776226	0.776226	1	61	0.00442221	9606	Homo sapiens	AKT3		R-HSA-198613
410	R-HSA-373076	Class A/1 (Rhodopsin-like receptors)	3	412	0.0272775	0.779053	0.779053	4	160	0.0115992	9606	Homo sapiens	LPAR5;S1PR1;ECE1		R-HSA-9690449;R-HSA-8876868;R-HSA-9678854;R-HSA-419389
411	R-HSA-168249	Innate Immune System	11	1338	0.0885858	0.784419	0.784419	20	710	0.0514717	9606	Homo sapiens	BCAM;JUP;CD300A;ADGRG5;CAT;SARM1;SERPING1;CPNE3;CD59;ITGAV;IGF2R		R-HSA-168166;R-HSA-8852481;R-HSA-2530445;R-HSA-6800426;R-HSA-8852266;R-HSA-879362;R-HSA-6798743;R-HSA-6799350;R-HSA-9021306;R-HSA-6798739;R-HSA-6800434;R-HSA-2559568;R-HSA-936985;R-HSA-9014320;R-HSA-6798749;R-HSA-6798748;R-HSA-2201338;R-HSA-168921;R-HSA-6798747;R-HSA-879411
412	R-HSA-428157	Sphingolipid metabolism	1	158	0.0104608	0.793486	0.793486	1	64	0.0046397	9606	Homo sapiens	PRKD3		R-HSA-429698
413	R-HSA-211945	Phase I - Functionalization of compounds	2	299	0.0197961	0.799228	0.799228	2	98	0.00710454	9606	Homo sapiens	ALDH2;ALDH1A1		R-HSA-71691;R-HSA-71723
414	R-HSA-8856828	Clathrin-mediated endocytosis	1	161	0.0106594	0.799611	0.799611	16	35	0.00253734	9606	Homo sapiens	IGF2R		R-HSA-8868071;R-HSA-8868230;R-HSA-8866277;R-HSA-8867756;R-HSA-8868236;R-HSA-8868651;R-HSA-8867754;R-HSA-8868072;R-HSA-8868648;R-HSA-8868661;R-HSA-8868660;R-HSA-8868659;R-HSA-8868658;R-HSA-8869438;R-HSA-8871194;R-HSA-8871193
415	R-HSA-199977	ER to Golgi Anterograde Transport	1	164	0.0108581	0.805557	0.805557	17	39	0.00282732	9606	Homo sapiens	CD59		R-HSA-6807877;R-HSA-6807875;R-HSA-5694418;R-HSA-203973;R-HSA-5694417;R-HSA-6809006;R-HSA-5694527;R-HSA-204008;R-HSA-6809003;R-HSA-5694522;R-HSA-5694439;R-HSA-6809011;R-HSA-6809010;R-HSA-5694446;R-HSA-5694410;R-HSA-5694441;R-HSA-5694409
416	R-HSA-425366	Transport of bile salts and organic acids, metal ions and amine compounds	1	165	0.0109243	0.807499	0.807499	2	67	0.00485718	9606	Homo sapiens	SLC40A1		R-HSA-904830;R-HSA-442368
417	R-HSA-5358351	Signaling by Hedgehog	1	168	0.0111229	0.813212	0.813212	1	82	0.00594461	9606	Homo sapiens	ADCY7		R-HSA-5610727
418	R-HSA-9609507	Protein localization	1	170	0.0112553	0.816926	0.816926	3	53	0.00384225	9606	Homo sapiens	CAT		R-HSA-9033233;R-HSA-9033235;R-HSA-9033236
419	R-HSA-6807070	PTEN Regulation	1	171	0.0113215	0.818756	0.818756	1	56	0.00405974	9606	Homo sapiens	AKT3		R-HSA-8948757
420	R-HSA-1483257	Phospholipid metabolism	2	314	0.0207892	0.820906	0.820906	14	218	0.015804	9606	Homo sapiens	PLA2G4A;CPNE3		R-HSA-1482900;R-HSA-1482612;R-HSA-1482771;R-HSA-1482897;R-HSA-1482685;R-HSA-1482759;R-HSA-1482884;R-HSA-1482656;R-HSA-1482862;R-HSA-1482828;R-HSA-1482604;R-HSA-1482856;R-HSA-5333678;R-HSA-1482825
421	R-HSA-453279	Mitotic G1 phase and G1/S transition	1	174	0.0115201	0.824137	0.824137	1	101	0.00732202	9606	Homo sapiens	AKT3		R-HSA-198613
422	R-HSA-1989781	PPARA activates gene expression	1	175	0.0115863	0.825895	0.825895	41	41	0.00297231	9606	Homo sapiens	ZC3H12C		R-HSA-1655826;R-HSA-1989778;R-HSA-1989779;R-HSA-560517;R-HSA-1989776;R-HSA-1989777;R-HSA-1989774;R-HSA-560473;R-HSA-1989775;R-HSA-1989772;R-HSA-1989773;R-HSA-1989770;R-HSA-1368065;R-HSA-1989771;R-HSA-1989768;R-HSA-1989767;R-HSA-1989764;R-HSA-1989765;R-HSA-1989762;R-HSA-1989760;R-HSA-1989761;R-HSA-1989758;R-HSA-1989759;R-HSA-879724;R-HSA-1989756;R-HSA-1989757;R-HSA-1989754;R-HSA-1989755;R-HSA-1989…
423	R-HSA-400206	Regulation of lipid metabolism by PPARalpha	1	177	0.0117188	0.829359	0.829359	42	44	0.00318979	9606	Homo sapiens	ZC3H12C		R-HSA-400143;R-HSA-1655826;R-HSA-1989778;R-HSA-1989779;R-HSA-560517;R-HSA-1989776;R-HSA-1989777;R-HSA-1989774;R-HSA-560473;R-HSA-1989775;R-HSA-1989772;R-HSA-1989773;R-HSA-1989770;R-HSA-1368065;R-HSA-1989771;R-HSA-1989768;R-HSA-1989767;R-HSA-1989764;R-HSA-1989765;R-HSA-1989762;R-HSA-1989760;R-HSA-1989761;R-HSA-1989758;R-HSA-1989759;R-HSA-879724;R-HSA-1989756;R-HSA-1989757;R-HSA-1989754;R-HSA-19897…
424	R-HSA-1257604	PIP3 activates AKT signaling	2	321	0.0212526	0.830291	0.830291	21	86	0.00623459	9606	Homo sapiens	IL1RL1;AKT3		R-HSA-199299;R-HSA-198371;R-HSA-2317314;R-HSA-199298;R-HSA-199425;R-HSA-198599;R-HSA-198347;R-HSA-200143;R-HSA-199443;R-HSA-198611;R-HSA-2316434;R-HSA-198609;R-HSA-198640;R-HSA-199863;R-HSA-198613;R-HSA-2317332;R-HSA-198298;R-HSA-199839;R-HSA-198270;R-HSA-8948757;R-HSA-198621
425	R-HSA-5633007	Regulation of TP53 Activity	1	178	0.011785	0.831065	0.831065	4	98	0.00710454	9606	Homo sapiens	AKT3		R-HSA-6805620;R-HSA-198599;R-HSA-6805785;R-HSA-6805640
426	R-HSA-69242	S Phase	1	179	0.0118512	0.832755	0.832755	1	55	0.00398724	9606	Homo sapiens	AKT3		R-HSA-198613
427	R-HSA-71387	Metabolism of carbohydrates	3	456	0.0301907	0.83388	0.83388	4	243	0.0176164	9606	Homo sapiens	FUT7;HYAL3;ALDH1A1		R-HSA-9605682;R-HSA-6813749;R-HSA-1793209;R-HSA-2160874
428	R-HSA-1630316	Glycosaminoglycan metabolism	1	182	0.0120498	0.837722	0.837722	2	88	0.00637959	9606	Homo sapiens	HYAL3		R-HSA-1793209;R-HSA-2160874
429	R-HSA-5619102	SLC transporter disorders	1	185	0.0122484	0.842544	0.842544	3	65	0.00471219	9606	Homo sapiens	SLC40A1		R-HSA-5655733;R-HSA-5655760;R-HSA-5621402
430	R-HSA-983705	Signaling by the B Cell Receptor (BCR)	1	189	0.0125132	0.848751	0.848751	2	44	0.00318979	9606	Homo sapiens	ORAI2		R-HSA-434798;R-HSA-434700
431	R-HSA-1280215	Cytokine Signaling in Immune system	8	1094	0.0724311	0.857587	0.857587	32	710	0.0514717	9606	Homo sapiens	IL1RL1;BCAM;AKT3;S1PR1;IL12RB2		R-HSA-8984012;R-HSA-8984014;R-HSA-8984001;R-HSA-8983872;R-HSA-8950405;R-HSA-8983876;R-HSA-8983878;R-HSA-447252;R-HSA-6809140;R-HSA-8983519;R-HSA-8950354;R-HSA-8984021;R-HSA-9707977;R-HSA-448603;R-HSA-8984023;R-HSA-9705738;R-HSA-8950423;R-HSA-6790022;R-HSA-168166;R-HSA-8983983;R-HSA-8950063;R-HSA-8981093;R-HSA-8950757;R-HSA-9699579;R-HSA-8952807;R-HSA-448629;R-HSA-8983996;R-HSA-8983870;R-HSA-89501…
432	R-HSA-1236975	Antigen processing-Cross presentation	1	195	0.0129105	0.85761	0.85761	2	23	0.00166739	9606	Homo sapiens	ITGAV		R-HSA-1236958;R-HSA-1236956
433	R-HSA-2559583	Cellular Senescence	1	200	0.0132415	0.864597	0.864597	1	90	0.00652458	9606	Homo sapiens	H1F0		R-HSA-4647594
434	R-HSA-112316	Neuronal System	3	489	0.0323755	0.866991	0.866991	10	216	0.015659	9606	Homo sapiens	ALDH2;P3H3;ADCY7		R-HSA-170674;R-HSA-1013020;R-HSA-380608;R-HSA-170666;R-HSA-1013013;R-HSA-500717;R-HSA-392206;R-HSA-1013012;R-HSA-170686;R-HSA-170671
435	R-HSA-375276	Peptide ligand-binding receptors	1	203	0.0134401	0.868624	0.868624	1	77	0.00558214	9606	Homo sapiens	ECE1		R-HSA-8876868
436	R-HSA-983712	Ion channel transport	1	206	0.0136388	0.872533	0.872533	1	45	0.00326229	9606	Homo sapiens	ATP2B4		R-HSA-418309
437	R-HSA-2262752	Cellular responses to stress	7	1001	0.0662738	0.8747	0.8747	9	444	0.0321879	9606	Homo sapiens	ZC3H12C;H1F0;NRIP1;AKT3;CAT;GCLM		R-HSA-400342;R-HSA-9760103;R-HSA-1368065;R-HSA-9760125;R-HSA-400143;R-HSA-549475;R-HSA-4647594;R-HSA-8932309;R-HSA-76031
438	R-HSA-8953897	Cellular responses to stimuli	7	1019	0.0674656	0.88574	0.88574	9	475	0.0344353	9606	Homo sapiens	ZC3H12C;H1F0;NRIP1;AKT3;CAT;GCLM		R-HSA-400342;R-HSA-9760103;R-HSA-1368065;R-HSA-9760125;R-HSA-400143;R-HSA-549475;R-HSA-4647594;R-HSA-8932309;R-HSA-76031
439	R-HSA-948021	Transport to the Golgi and subsequent modification	1	219	0.0144995	0.888177	0.888177	17	60	0.00434972	9606	Homo sapiens	CD59		R-HSA-6807877;R-HSA-6807875;R-HSA-5694418;R-HSA-203973;R-HSA-5694417;R-HSA-6809006;R-HSA-5694527;R-HSA-204008;R-HSA-6809003;R-HSA-5694522;R-HSA-5694439;R-HSA-6809011;R-HSA-6809010;R-HSA-5694446;R-HSA-5694410;R-HSA-5694441;R-HSA-5694409
440	R-HSA-196854	Metabolism of vitamins and cofactors	2	382	0.0252913	0.895112	0.895112	3	204	0.014789	9606	Homo sapiens	NT5E;GPHN		R-HSA-8940074;R-HSA-947531;R-HSA-8940070
441	R-HSA-6805567	Keratinization	1	226	0.0149629	0.895795	0.895795	10	34	0.00246484	9606	Homo sapiens	JUP		R-HSA-6814695;R-HSA-6810357;R-HSA-6811539;R-HSA-6814387;R-HSA-6809393;R-HSA-8942224;R-HSA-6814734;R-HSA-6814764;R-HSA-6814298;R-HSA-6810937
442	R-HSA-199991	Membrane Trafficking	4	668	0.0442267	0.902229	0.902229	43	219	0.0158765	9606	Homo sapiens	AKT3;PLA2G4A;CD59;IGF2R		R-HSA-421831;R-HSA-8868230;R-HSA-5694418;R-HSA-203973;R-HSA-5694417;R-HSA-6809006;R-HSA-421836;R-HSA-8868236;R-HSA-6809003;R-HSA-421835;R-HSA-8933446;R-HSA-421833;R-HSA-6809011;R-HSA-6809010;R-HSA-5694410;R-HSA-8871194;R-HSA-8871193;R-HSA-5694409;R-HSA-8868071;R-HSA-6807877;R-HSA-8866277;R-HSA-8848484;R-HSA-6807875;R-HSA-6814671;R-HSA-5694527;R-HSA-6814670;R-HSA-204008;R-HSA-8867756;R-HSA-5694522…
443	R-HSA-15869	Metabolism of nucleotides	1	256	0.0169492	0.923017	0.923017	2	141	0.0102218	9606	Homo sapiens	NT5E		R-HSA-109291;R-HSA-109278
444	R-HSA-425407	SLC-mediated transmembrane transport	2	420	0.0278072	0.923025	0.923025	6	191	0.0138466	9606	Homo sapiens	SLC40A1;SLC29A2		R-HSA-109536;R-HSA-904830;R-HSA-109527;R-HSA-442368;R-HSA-109529;R-HSA-109534
445	R-HSA-202733	Cell surface interactions at the vascular wall	1	257	0.0170154	0.92379	0.92379	1	65	0.00471219	9606	Homo sapiens	ITGAV		R-HSA-210304
446	R-HSA-8978868	Fatty acid metabolism	2	431	0.0285355	0.929706	0.929706	2	217	0.0157315	9606	Homo sapiens	GGT5;PLA2G4A		R-HSA-266046;R-HSA-111883
447	R-HSA-422475	Axon guidance	3	585	0.0387315	0.932723	0.932723	3	298	0.0216036	9606	Homo sapiens	COL6A1;ITGAV;LAMC1		R-HSA-443778;R-HSA-375151;R-HSA-374686
448	R-HSA-5619115	Disorders of transmembrane transporters	1	280	0.0185381	0.939603	0.939603	3	87	0.00630709	9606	Homo sapiens	SLC40A1		R-HSA-5655733;R-HSA-5655760;R-HSA-5621402
449	R-HSA-9675108	Nervous system development	3	621	0.0411149	0.948503	0.948503	5	324	0.0234885	9606	Homo sapiens	COL6A1;ITGAV;LAMC1		R-HSA-9619666;R-HSA-443778;R-HSA-9619668;R-HSA-375151;R-HSA-374686
450	R-HSA-212436	Generic Transcription Pathway	10	1555	0.102953	0.952263	0.952263	62	830	0.0601711	9606	Homo sapiens	ZC3H12C;TP53I3;ZNF418;AKT3;CAT;LEF1;ZNF711;RUNX3		R-HSA-199299;R-HSA-3215152;R-HSA-6799462;R-HSA-8878212;R-HSA-8951951;R-HSA-8951695;R-HSA-8878220;R-HSA-8951428;R-HSA-8952069;R-HSA-6799466;R-HSA-6799722;R-HSA-6805620;R-HSA-8949276;R-HSA-8951966;R-HSA-8952081;R-HSA-3215144;R-HSA-8878237;R-HSA-8951442;R-HSA-8951443;R-HSA-4411357;R-HSA-8952232;R-HSA-8951977;R-HSA-8878117;R-HSA-8878243;R-HSA-4411367;R-HSA-8865454;R-HSA-8952226;R-HSA-8952101;R-HSA-89…
451	R-HSA-983169	Class I MHC mediated antigen processing & presentation	2	479	0.0317135	0.95297	0.95297	6	48	0.00347977	9606	Homo sapiens	UBE2E3;ITGAV		R-HSA-983157;R-HSA-983156;R-HSA-983140;R-HSA-1236958;R-HSA-1236956;R-HSA-983152
452	R-HSA-9705683	SARS-CoV-2-host interactions	1	314	0.0207892	0.957201	0.957201	1	67	0.00485718	9606	Homo sapiens	AKT3		R-HSA-198270
453	R-HSA-983168	Antigen processing: Ubiquitination & Proteasome degradation	1	315	0.0208554	0.957633	0.957633	4	9	0.000652458	9606	Homo sapiens	UBE2E3		R-HSA-983157;R-HSA-983156;R-HSA-983140;R-HSA-983152
454	R-HSA-5673001	RAF/MAP kinase cascade	1	322	0.0213189	0.960538	0.960538	1	75	0.00543715	9606	Homo sapiens	RAPGEF2		R-HSA-5672965
455	R-HSA-195258	RHO GTPase Effectors	1	326	0.0215837	0.962108	0.962108	4	113	0.00819197	9606	Homo sapiens	NOXA1		R-HSA-5668718;R-HSA-5668735;R-HSA-5668714;R-HSA-5668731
456	R-HSA-5684996	MAPK1/MAPK3 signaling	1	329	0.0217823	0.963244	0.963244	1	82	0.00594461	9606	Homo sapiens	RAPGEF2		R-HSA-5672965
457	R-HSA-71291	Metabolism of amino acids and derivatives	3	666	0.0440943	0.963416	0.963416	3	285	0.0206612	9606	Homo sapiens	ARG2;HDC;PHGDH		R-HSA-452036;R-HSA-977348;R-HSA-977301
458	R-HSA-8957322	Metabolism of steroids	1	331	0.0219147	0.963983	0.963983	3	245	0.0177613	9606	Homo sapiens	ZC3H12C		R-HSA-1655848;R-HSA-1655850;R-HSA-1655826
459	R-HSA-9679506	SARS-CoV Infections	2	516	0.0341631	0.965699	0.965699	2	329	0.0238509	9606	Homo sapiens	AKT3;S1PR1		R-HSA-9678854;R-HSA-198270
460	R-HSA-1852241	Organelle biogenesis and maintenance	1	338	0.0223782	0.966455	0.966455	1	86	0.00623459	9606	Homo sapiens	ZC3H12C		R-HSA-1592238
461	R-HSA-5653656	Vesicle-mediated transport	4	828	0.0548199	0.967107	0.967107	43	252	0.0182688	9606	Homo sapiens	AKT3;PLA2G4A;CD59;IGF2R		R-HSA-421831;R-HSA-8868230;R-HSA-5694418;R-HSA-203973;R-HSA-5694417;R-HSA-6809006;R-HSA-421836;R-HSA-8868236;R-HSA-6809003;R-HSA-421835;R-HSA-8933446;R-HSA-421833;R-HSA-6809011;R-HSA-6809010;R-HSA-5694410;R-HSA-8871194;R-HSA-8871193;R-HSA-5694409;R-HSA-8868071;R-HSA-6807877;R-HSA-8866277;R-HSA-8848484;R-HSA-6807875;R-HSA-6814671;R-HSA-5694527;R-HSA-6814670;R-HSA-204008;R-HSA-8867756;R-HSA-5694522…
462	R-HSA-1266738	Developmental Biology	7	1263	0.0836202	0.971476	0.971476	20	556	0.0403074	9606	Homo sapiens	ZC3H12C;JUP;COL6A1;AKT3;LEF1;ITGAV;LAMC1		R-HSA-9619666;R-HSA-6814695;R-HSA-9622386;R-HSA-9616243;R-HSA-443778;R-HSA-9619668;R-HSA-6814734;R-HSA-375151;R-HSA-6814764;R-HSA-560517;R-HSA-560473;R-HSA-6810357;R-HSA-6811539;R-HSA-6814387;R-HSA-6809393;R-HSA-8942224;R-HSA-374686;R-HSA-6814298;R-HSA-6810937;R-HSA-211164
463	R-HSA-73857	RNA Polymerase II Transcription	10	1697	0.112354	0.978036	0.978036	62	891	0.0645933	9606	Homo sapiens	ZC3H12C;TP53I3;ZNF418;AKT3;CAT;LEF1;ZNF711;RUNX3		R-HSA-199299;R-HSA-3215152;R-HSA-6799462;R-HSA-8878212;R-HSA-8951951;R-HSA-8951695;R-HSA-8878220;R-HSA-8951428;R-HSA-8952069;R-HSA-6799466;R-HSA-6799722;R-HSA-6805620;R-HSA-8949276;R-HSA-8951966;R-HSA-8952081;R-HSA-3215144;R-HSA-8878237;R-HSA-8951442;R-HSA-8951443;R-HSA-4411357;R-HSA-8952232;R-HSA-8951977;R-HSA-8878117;R-HSA-8878243;R-HSA-4411367;R-HSA-8865454;R-HSA-8952226;R-HSA-8952101;R-HSA-89…
464	R-HSA-5683057	MAPK family signaling cascades	1	380	0.0251589	0.978119	0.978119	1	122	0.00884443	9606	Homo sapiens	RAPGEF2		R-HSA-5672965
465	R-HSA-5663205	Infectious disease	9	1574	0.104211	0.97873	0.97873	12	825	0.0598086	9606	Homo sapiens	GGT5;NT5E;CALCRL;NOXA1;AKT3;S1PR1;PTH2R;P3H3;ADCY7		R-HSA-9660819;R-HSA-9673794;R-HSA-8940074;R-HSA-163617;R-HSA-392129;R-HSA-9678854;R-HSA-9673797;R-HSA-266046;R-HSA-9660824;R-HSA-111930;R-HSA-198270;R-HSA-9660828
466	R-HSA-74160	Gene expression (Transcription)	11	1860	0.123146	0.982085	0.982085	69	1006	0.0729303	9606	Homo sapiens	ZC3H12C;TP53I3;ZNF418;AKT3;CAT;LEF1;DNMT3B;ZNF711;RUNX3		R-HSA-199299;R-HSA-5334097;R-HSA-3215152;R-HSA-6799462;R-HSA-8878212;R-HSA-8951951;R-HSA-8951695;R-HSA-8878220;R-HSA-8951428;R-HSA-8952069;R-HSA-6799466;R-HSA-6799722;R-HSA-433672;R-HSA-6805620;R-HSA-8949276;R-HSA-8951966;R-HSA-427409;R-HSA-8952081;R-HSA-3215144;R-HSA-8878237;R-HSA-8951442;R-HSA-8951443;R-HSA-4411357;R-HSA-8952232;R-HSA-8951977;R-HSA-8878117;R-HSA-8878243;R-HSA-4411367;R-HSA-8865…
467	R-HSA-9694516	SARS-CoV-2 Infection	1	420	0.0278072	0.98545	0.98545	1	186	0.0134841	9606	Homo sapiens	AKT3		R-HSA-198270
468	R-HSA-446203	Asparagine N-linked glycosylation	1	421	0.0278734	0.985598	0.985598	17	144	0.0104393	9606	Homo sapiens	CD59		R-HSA-6807877;R-HSA-6807875;R-HSA-5694418;R-HSA-203973;R-HSA-5694417;R-HSA-6809006;R-HSA-5694527;R-HSA-204008;R-HSA-6809003;R-HSA-5694522;R-HSA-5694439;R-HSA-6809011;R-HSA-6809010;R-HSA-5694446;R-HSA-5694410;R-HSA-5694441;R-HSA-5694409
469	R-HSA-5668914	Diseases of metabolism	1	425	0.0281382	0.986175	0.986175	1	195	0.0141366	9606	Homo sapiens	GCLM		R-HSA-5602892
470	R-HSA-5663202	Diseases of signal transduction by growth factor receptors and second messengers	1	498	0.0329714	0.993455	0.993455	1	478	0.0346527	9606	Homo sapiens	AKT3		R-HSA-2400010
471	R-HSA-69278	Cell Cycle, Mitotic	1	596	0.0394597	0.997616	0.997616	1	352	0.0255183	9606	Homo sapiens	AKT3		R-HSA-198613
472	R-HSA-556833	Metabolism of lipids	5	1446	0.0957362	0.99907	0.99907	59	955	0.069233	9606	Homo sapiens	GGT5;ZC3H12C;PRKD3;PLA2G4A;CPNE3		R-HSA-1482900;R-HSA-429698;R-HSA-1482771;R-HSA-1482897;R-HSA-400143;R-HSA-111883;R-HSA-1655826;R-HSA-1989778;R-HSA-1989779;R-HSA-560517;R-HSA-1989776;R-HSA-1989777;R-HSA-1989774;R-HSA-1989775;R-HSA-1482759;R-HSA-1989772;R-HSA-1482884;R-HSA-1989773;R-HSA-1989770;R-HSA-1368065;R-HSA-1989771;R-HSA-1989768;R-HSA-1989767;R-HSA-1989764;R-HSA-1989765;R-HSA-1989762;R-HSA-1989760;R-HSA-1989761;R-HSA-14826…
473	R-HSA-597592	Post-translational protein modification	6	1605	0.106263	0.999078	0.999078	24	538	0.0390025	9606	Homo sapiens	UBE2E3;NRIP1;DNMT3B;CD59;LAMC1;RECK		R-HSA-6807877;R-HSA-5694418;R-HSA-6807875;R-HSA-8852130;R-HSA-203973;R-HSA-8852129;R-HSA-5694417;R-HSA-6809006;R-HSA-4655374;R-HSA-5694527;R-HSA-8952289;R-HSA-4086036;R-HSA-204008;R-HSA-6809003;R-HSA-5694522;R-HSA-8940388;R-HSA-5694439;R-HSA-6809011;R-HSA-6809010;R-HSA-8852127;R-HSA-5694446;R-HSA-5694410;R-HSA-5694409;R-HSA-5694441
474	R-HSA-1643685	Disease	13	2651	0.175516	0.999351	0.999351	21	1708	0.123822	9606	Homo sapiens	GGT5;CALCRL;SLC40A1;PTH2R;P3H3;ADCY7;NT5E;NOXA1;AKT3;S1PR1;DNMT3B;SERPING1;GCLM		R-HSA-9660819;R-HSA-8940074;R-HSA-163617;R-HSA-5655733;R-HSA-392129;R-HSA-5655760;R-HSA-9660824;R-HSA-2400010;R-HSA-9710490;R-HSA-9660828;R-HSA-5621402;R-HSA-9673794;R-HSA-9651456;R-HSA-9678854;R-HSA-9673797;R-HSA-9651467;R-HSA-5602892;R-HSA-266046;R-HSA-111930;R-HSA-9650447;R-HSA-198270
475	R-HSA-1640170	Cell Cycle	1	734	0.0485964	0.999432	0.999432	1	451	0.0326954	9606	Homo sapiens	AKT3		R-HSA-198613
476	R-HSA-1430728	Metabolism	18	3639	0.24093	0.999935	0.999935	88	2250	0.163114	9606	Homo sapiens	GGT5;ARG2;HDC;PLA2G4A;P3H3;ADCY7;GPHN;ZC3H12C;NT5E;FUT7;ALDH2;PRKD3;HYAL3;CAT;ALDH1A1;CPNE3;PHGDH;GCLM		R-HSA-1482900;R-HSA-429698;R-HSA-1482771;R-HSA-1482897;R-HSA-400143;R-HSA-71691;R-HSA-111883;R-HSA-1655826;R-HSA-1989778;R-HSA-1989779;R-HSA-560517;R-HSA-1989776;R-HSA-381706;R-HSA-1989777;R-HSA-1989774;R-HSA-1989775;R-HSA-1482759;R-HSA-1989772;R-HSA-1482884;R-HSA-825631;R-HSA-1989773;R-HSA-1989770;R-HSA-1368065;R-HSA-1989771;R-HSA-1989768;R-HSA-1989767;R-HSA-1989764;R-HSA-164377;R-HSA-1989765;R-…
477	R-HSA-392499	Metabolism of proteins	7	2212	0.146451	0.999977	0.999977	32	810	0.0587212	9606	Homo sapiens	UBE2E3;NRIP1;DNMT3B;CD59;LAMC1;P3H3;RECK		R-HSA-6814119;R-HSA-5694418;R-HSA-203973;R-HSA-5694417;R-HSA-8850560;R-HSA-6809006;R-HSA-4655374;R-HSA-6814124;R-HSA-6809003;R-HSA-6814121;R-HSA-6814120;R-HSA-6809011;R-HSA-383313;R-HSA-6809010;R-HSA-8850527;R-HSA-8852127;R-HSA-5694410;R-HSA-5694409;R-HSA-6807877;R-HSA-6807875;R-HSA-8852130;R-HSA-8852129;R-HSA-5694527;R-HSA-8952289;R-HSA-4086036;R-HSA-204008;R-HSA-5694522;R-HSA-8940388;R-HSA-5694…
478	R-HSA-9709957	Sensory Perception	1	1262	0.083554	0.999998	0.999998	11	143	0.0103668	9606	Homo sapiens	P3H3		R-HSA-9717205;R-HSA-9717206;R-HSA-9728752;R-HSA-9717202;R-HSA-9728723;R-HSA-9728748;R-HSA-9717182;R-HSA-9728697;R-HSA-9728729;R-HSA-9717193;R-HSA-9728747

## Sheet: Table7B.Age VLBs Pathways
Rank Pathway Sign (N=744)	Pathway identifier	Pathway name	#Entities found	#Entities total	Entities ratio	Entities pValue	Entities FDR	#Reactions found	#Reactions total	Reactions ratio	Species identifier	Species name	Submitted entities found	Mapped entities	Found reaction identifiers
1	R-HSA-202430	Translocation of ZAP-70 to Immunological synapse	14	42	0.00278072	3.41116e-12	2.17794e-09	4	4	0.000289981	9606	Homo sapiens	HLA-DPB1;HLA-DRB1		R-HSA-8855381;R-HSA-202168;R-HSA-202344;R-HSA-202174
2	R-HSA-202427	Phosphorylation of CD3 and TCR zeta chains	14	45	0.00297934	8.40905e-12	2.17794e-09	5	7	0.000507467	9606	Homo sapiens	HLA-DPB1;HLA-DRB1		R-HSA-202291;R-HSA-202214;R-HSA-202165;R-HSA-202233;R-HSA-8852200
3	R-HSA-389948	PD-1 signaling	14	45	0.00297934	8.40905e-12	2.17794e-09	1	5	0.000362476	9606	Homo sapiens	HLA-DPB1;HLA-DRB1		R-HSA-389758
4	R-HSA-388841	Costimulation by the CD28 family	18	99	0.00655456	5.69845e-11	1.1055e-08	18	35	0.00253734	9606	Homo sapiens	AKT3;HLA-DPB1;THEM4;FYN;TRIB1;HLA-DRB1		R-HSA-389381;R-HSA-2317314;R-HSA-389348;R-HSA-389158;R-HSA-389350;R-HSA-388833;R-HSA-388832;R-HSA-388814;R-HSA-389352;R-HSA-389354;R-HSA-198640;R-HSA-2317332;R-HSA-388829;R-HSA-389756;R-HSA-388831;R-HSA-389758;R-HSA-390329;R-HSA-198270
5	R-HSA-202433	Generation of second messenger molecules	14	59	0.00390625	2.77152e-10	4.29586e-08	3	17	0.00123242	9606	Homo sapiens	HLA-DPB1;HLA-DRB1		R-HSA-202245;R-HSA-202248;R-HSA-202216
6	R-HSA-9024446	NR1H2 and NR1H3-mediated signaling	16	85	0.00562765	4.10091e-10	5.29017e-08	56	60	0.00434972	9606	Homo sapiens	ABCA1;CETP;RXRA;SCD;NRIP1;ATP2B4;PLTP;ABCG1		R-HSA-9029517;R-HSA-9035279;R-HSA-9024386;R-HSA-9035143;R-HSA-9029531;R-HSA-9035167;R-HSA-9029521;R-HSA-9035281;R-HSA-9028525;R-HSA-9618486;R-HSA-9028524;R-HSA-9035180;R-HSA-9029551;R-HSA-9028526;R-HSA-9035169;R-HSA-9605051;R-HSA-9657786;R-HSA-9029536;R-HSA-9657791;R-HSA-9029561;R-HSA-9624353;R-HSA-9657767;R-HSA-9029566;R-HSA-9035185;R-HSA-9029555;R-HSA-9028533;R-HSA-9607342;R-HSA-9657775;R-HSA-9…
7	R-HSA-2132295	MHC class II antigen presentation	19	149	0.00986494	5.43558e-09	6.03349e-07	25	26	0.00188488	9606	Homo sapiens	CD74;LAG3;KIF26A;HLA-DPB1;CTSF;CTSD;HLA-DRB1		R-HSA-2130336;R-HSA-8951498;R-HSA-8951500;R-HSA-2130725;R-HSA-2130731;R-HSA-2130349;R-HSA-2130478;R-HSA-2213235;R-HSA-2213236;R-HSA-2130486;R-HSA-2213239;R-HSA-2213241;R-HSA-2213243;R-HSA-8856157;R-HSA-2130619;R-HSA-2213244;R-HSA-2213246;R-HSA-2213248;R-HSA-2130500;R-HSA-2130504;R-HSA-2130378;R-HSA-2130640;R-HSA-2130641;R-HSA-2130706;R-HSA-2130393
8	R-HSA-9029569	NR1H3 & NR1H2 regulate gene expression linked to cholesterol transport and efflux	13	66	0.0043697	1.07018e-08	1.03808e-06	36	40	0.00289981	9606	Homo sapiens	ABCA1;CETP;RXRA;ATP2B4;PLTP;ABCG1		R-HSA-9035279;R-HSA-9024334;R-HSA-9618394;R-HSA-9024386;R-HSA-9035143;R-HSA-9024326;R-HSA-9624925;R-HSA-9031512;R-HSA-9029531;R-HSA-9605057;R-HSA-9035167;R-HSA-9031518;R-HSA-9029521;R-HSA-9035281;R-HSA-9029591;R-HSA-9031510;R-HSA-9024361;R-HSA-9618486;R-HSA-9035180;R-HSA-9029551;R-HSA-9035169;R-HSA-9031521;R-HSA-9657786;R-HSA-9031522;R-HSA-9657791;R-HSA-9031527;R-HSA-9029561;R-HSA-9624353;R-HSA-9…
9	R-HSA-913531	Interferon Signaling	28	395	0.026152	3.99558e-07	3.4362e-05	20	71	0.00514717	9606	Homo sapiens	TRIM8;IFITM2;MX2;MX1;IRF7;HLA-DPB1;ISG15;HLA-DRB1		R-HSA-1678841;R-HSA-936462;R-HSA-1169395;R-HSA-1678843;R-HSA-1169394;R-HSA-1678842;R-HSA-1169397;R-HSA-1169399;R-HSA-1169398;R-HSA-1169307;R-HSA-1176059;R-HSA-1169403;R-HSA-1031716;R-HSA-1169402;R-HSA-1169405;R-HSA-1169404;R-HSA-1031713;R-HSA-1169406;R-HSA-1015702;R-HSA-1015699
10	R-HSA-202424	Downstream TCR signaling	14	124	0.00820975	2.29694e-06	0.000176864	1	24	0.00173989	9606	Homo sapiens	HLA-DPB1;HLA-DRB1		R-HSA-202307
11	R-HSA-877300	Interferon gamma signaling	20	250	0.0165519	3.29772e-06	0.00023084	2	16	0.00115992	9606	Homo sapiens	TRIM8;IRF7;HLA-DPB1;HLA-DRB1		R-HSA-1031716;R-HSA-1031713
12	R-HSA-9013695	NOTCH4 Intracellular Domain Regulates Transcription	7	26	0.0017214	3.72825e-06	0.000238608	4	9	0.000652458	9606	Homo sapiens	ACTA2;NOTCH2;SMAD3;NOTCH1;FLT4		R-HSA-9604451;R-HSA-9605414;R-HSA-9604471;R-HSA-9604664
13	R-HSA-9006931	Signaling by Nuclear Receptors	25	387	0.0256224	8.31442e-06	0.000490551	79	193	0.0139916	9606	Homo sapiens	ABCA1;CETP;ATP2B4;P3H3;CPT1B;IGF1R;ZC3H12C;RXRA;SCD;NRIP1;AKT3;ALDH1A1;FOSB;CTSD;PLTP;ABCG1		R-HSA-199298;R-HSA-9029517;R-HSA-9035279;R-HSA-9634584;R-HSA-5362522;R-HSA-9024386;R-HSA-5422942;R-HSA-9011975;R-HSA-9035143;R-HSA-9029531;R-HSA-9011997;R-HSA-9021596;R-HSA-9035167;R-HSA-5334854;R-HSA-9029521;R-HSA-9035281;R-HSA-9028525;R-HSA-9618486;R-HSA-9028524;R-HSA-9035180;R-HSA-9029551;R-HSA-9028526;R-HSA-9035169;R-HSA-9021601;R-HSA-9605051;R-HSA-9021600;R-HSA-203946;R-HSA-9657786;R-HSA-902…
14	R-HSA-202403	TCR signaling	14	147	0.00973252	1.5306e-05	0.000841833	13	52	0.00376975	9606	Homo sapiens	HLA-DPB1;HLA-DRB1		R-HSA-202307;R-HSA-202214;R-HSA-202245;R-HSA-202248;R-HSA-202216;R-HSA-202344;R-HSA-8852200;R-HSA-202291;R-HSA-8855381;R-HSA-202165;R-HSA-202233;R-HSA-202168;R-HSA-202174
15	R-HSA-1369062	ABC transporters in lipid homeostasis	5	29	0.00192002	0.000709821	0.0362009	5	11	0.000797448	9606	Homo sapiens	ABCA1;ABCA2;ABCG1		R-HSA-1369028;R-HSA-265783;R-HSA-5683714;R-HSA-266082;R-HSA-1369052
16	R-HSA-9029558	NR1H2 & NR1H3 regulate gene expression linked to lipogenesis	4	17	0.00112553	0.00078685	0.0377688	8	8	0.000579962	9606	Homo sapiens	RXRA;SCD;NRIP1		R-HSA-9605056;R-HSA-9028525;R-HSA-9605063;R-HSA-9605060;R-HSA-9028526;R-HSA-9028533;R-HSA-9657775;R-HSA-9657836
17	R-HSA-9013694	Signaling by NOTCH4	8	92	0.0060911	0.00179711	0.0808699	5	20	0.00144991	9606	Homo sapiens	ACTA2;NOTCH2;SMAD3;NOTCH1;FLT4;PSEN2		R-HSA-9604451;R-HSA-9604294;R-HSA-9605414;R-HSA-9604471;R-HSA-9604664
18	R-HSA-1280215	Cytokine Signaling in Immune system	41	1094	0.0724311	0.00265078	0.109873	77	710	0.0514717	9606	Homo sapiens	IFITM2;SMAD3;MX2;MX1;ISG15;S100B;TRIM8;BCAM;CCL5;AKT3;HLA-DPB1;IRF7;FYN;IL6R;HLA-DRB1;IL12RB2;HAVCR2		R-HSA-936462;R-HSA-1067667;R-HSA-1112727;R-HSA-1112602;R-HSA-1169307;R-HSA-1112604;R-HSA-1067676;R-HSA-8950405;R-HSA-447252;R-HSA-1067651;R-HSA-1112708;R-HSA-1015702;R-HSA-9605259;R-HSA-1067659;R-HSA-1015699;R-HSA-9681294;R-HSA-9705738;R-HSA-8950423;R-HSA-879917;R-HSA-1112755;R-HSA-8983983;R-HSA-8950063;R-HSA-9008928;R-HSA-1031716;R-HSA-1112510;R-HSA-1031713;R-HSA-5340385;R-HSA-8983996;R-HSA-8983…
19	R-HSA-8964058	HDL remodeling	4	24	0.00158898	0.00274682	0.109873	4	13	0.000942439	9606	Homo sapiens	CETP;PLTP;ABCG1		R-HSA-266082;R-HSA-349404;R-HSA-266328;R-HSA-266299
20	R-HSA-389357	CD28 dependent PI3K/Akt signaling	4	28	0.00185381	0.00472822	0.179672	7	9	0.000652458	9606	Homo sapiens	AKT3;THEM4;FYN;TRIB1		R-HSA-2317314;R-HSA-198640;R-HSA-389158;R-HSA-388832;R-HSA-2317332;R-HSA-389756;R-HSA-198270
21	R-HSA-1280218	Adaptive Immune System	37	1012	0.0670021	0.00626705	0.231881	90	264	0.0191388	9606	Homo sapiens	NPDC1;IGHM;CD96;CD74;LAG3;CD300A;UBE2E3;ITPR3;NFATC1;PVR;RASGRP3;KIF26A;AKT3;IGHD;HLA-DPB1;ORAI2;THEM4;FYN;ITGAV;CTSF;TRIB1;CTSD;HLA-DRB1		R-HSA-2130336;R-HSA-9606162;R-HSA-389381;R-HSA-9606163;R-HSA-2025882;R-HSA-2130725;R-HSA-202245;R-HSA-434700;R-HSA-2130731;R-HSA-202248;R-HSA-2130349;R-HSA-8862090;R-HSA-2130478;R-HSA-983709;R-HSA-983707;R-HSA-9606151;R-HSA-2130486;R-HSA-983703;R-HSA-5690702;R-HSA-2130619;R-HSA-983700;R-HSA-5690701;R-HSA-9606159;R-HSA-983696;R-HSA-2213248;R-HSA-2317314;R-HSA-5690740;R-HSA-389158;R-HSA-202291;R-HS…
22	R-HSA-9616222	Transcriptional regulation of granulopoiesis	6	71	0.00470074	0.00747266	0.246598	9	27	0.00195737	9606	Homo sapiens	CEBPB;RXRA;IL6R		R-HSA-9634433;R-HSA-9617217;R-HSA-9617194;R-HSA-9617067;R-HSA-9618584;R-HSA-9622377;R-HSA-9617209;R-HSA-9634430;R-HSA-9634445
23	R-HSA-2426168	Activation of gene expression by SREBF (SREBP)	6	71	0.00470074	0.00747266	0.246598	7	42	0.0030448	9606	Homo sapiens	ZC3H12C;RXRA;SCD;DHCR7		R-HSA-1655849;R-HSA-1655848;R-HSA-1655850;R-HSA-6800052;R-HSA-1655827;R-HSA-1655826;R-HSA-2426155
24	R-HSA-8952158	RUNX3 regulates BCL2L11 (BIM) transcription	2	6	0.000397246	0.00918188	0.284638	2	2	0.000144991	9606	Homo sapiens	SMAD3;RUNX3		R-HSA-8952232;R-HSA-8952226
25	R-HSA-5083630	Defective LFNG causes SCDO3	2	6	0.000397246	0.00918188	0.284638	1	1	7.24953e-05	9606	Homo sapiens	NOTCH2;NOTCH1		R-HSA-5096538
26	R-HSA-9031628	NGF-stimulated transcription	5	56	0.00370763	0.011405	0.307629	6	37	0.00268233	9606	Homo sapiens	ID2;FOSB;TRIB1		R-HSA-9031624;R-HSA-9612534;R-HSA-9613476;R-HSA-9621386;R-HSA-9621385;R-HSA-9031575
27	R-HSA-174824	Plasma lipoprotein assembly, remodeling, and clearance	7	102	0.00675318	0.0117261	0.307629	15	85	0.0061621	9606	Homo sapiens	ABCA1;CETP;AMN;LDLRAP1;PLTP;ABCG1		R-HSA-5682103;R-HSA-5682101;R-HSA-266082;R-HSA-264834;R-HSA-171141;R-HSA-266350;R-HSA-216723;R-HSA-174706;R-HSA-5682084;R-HSA-216727;R-HSA-264848;R-HSA-216757;R-HSA-349404;R-HSA-266328;R-HSA-266299
28	R-HSA-165158	Activation of AKT2	2	7	0.000463453	0.0123051	0.307629	1	3	0.000217486	9606	Homo sapiens	THEM4;TRIB1		R-HSA-109700
29	R-HSA-420597	Nectin/Necl trans heterodimerization	2	7	0.000463453	0.0123051	0.307629	2	8	0.000579962	9606	Homo sapiens	PVR		R-HSA-420593;R-HSA-420591
30	R-HSA-9619665	EGR2 and SOX10-mediated initiation of Schwann cell myelination	4	39	0.0025821	0.0145581	0.363952	5	26	0.00188488	9606	Homo sapiens	PMP22;MBP;LAMC1		R-HSA-9619666;R-HSA-9619668;R-HSA-9614773;R-HSA-9615626;R-HSA-9618559
31	R-HSA-8941855	RUNX3 regulates CDKN1A transcription	2	8	0.000529661	0.0158251	0.377256	6	6	0.000434972	9606	Homo sapiens	SMAD3;RUNX3		R-HSA-8878117;R-HSA-8878130;R-HSA-8878178;R-HSA-8952128;R-HSA-8878143;R-HSA-8878186
32	R-HSA-909733	Interferon alpha/beta signaling	10	190	0.0125794	0.0165171	0.377256	2	24	0.00173989	9606	Homo sapiens	IFITM2;MX2;MX1;IRF7;ISG15		R-HSA-1015702;R-HSA-1015699
33	R-HSA-389356	CD28 co-stimulation	4	41	0.00271451	0.017148	0.377256	14	19	0.00137741	9606	Homo sapiens	AKT3;THEM4;FYN;TRIB1		R-HSA-389381;R-HSA-2317314;R-HSA-389348;R-HSA-389158;R-HSA-389350;R-HSA-388832;R-HSA-388814;R-HSA-389352;R-HSA-389354;R-HSA-198640;R-HSA-2317332;R-HSA-389756;R-HSA-388831;R-HSA-198270
34	R-HSA-1655829	Regulation of cholesterol biosynthesis by SREBP (SREBF)	6	87	0.00576006	0.0185764	0.401736	7	52	0.00376975	9606	Homo sapiens	ZC3H12C;RXRA;SCD;DHCR7		R-HSA-1655849;R-HSA-1655848;R-HSA-1655850;R-HSA-6800052;R-HSA-1655827;R-HSA-1655826;R-HSA-2426155
35	R-HSA-5578775	Ion homeostasis	5	64	0.00423729	0.0191303	0.401736	11	16	0.00115992	9606	Homo sapiens	ORAI2;ATP2B4;ITPR3;FXYD6;CLIC2		R-HSA-169683;R-HSA-418309;R-HSA-2855020;R-HSA-9684068;R-HSA-5226904;R-HSA-434798;R-HSA-5617182;R-HSA-139854;R-HSA-5617179;R-HSA-936897;R-HSA-5617178
36	R-HSA-1912408	Pre-NOTCH Transcription and Translation	6	89	0.00589248	0.0204883	0.430255	15	28	0.00202987	9606	Homo sapiens	NOTCH2;NOTCH1		R-HSA-1912413;R-HSA-1912412;R-HSA-1912415;R-HSA-9017835;R-HSA-1606682;R-HSA-1912407;R-HSA-9604831;R-HSA-9604829;R-HSA-9604834;R-HSA-1912367;R-HSA-1912363;R-HSA-4395227;R-HSA-1606561;R-HSA-4395231;R-HSA-1912416
37	R-HSA-157118	Signaling by NOTCH	12	259	0.0171478	0.0223569	0.447137	90	154	0.0111643	9606	Homo sapiens	ACTA2;NOTCH2;SMAD3;NOTCH1;FLT4;PSEN2		R-HSA-1912349;R-HSA-9021451;R-HSA-1606682;R-HSA-9021450;R-HSA-1980061;R-HSA-1980056;R-HSA-2976551;R-HSA-1980051;R-HSA-1980048;R-HSA-4396371;R-HSA-1980047;R-HSA-1980044;R-HSA-1980042;R-HSA-2127285;R-HSA-1980041;R-HSA-4396379;R-HSA-4395227;R-HSA-1980039;R-HSA-2197562;R-HSA-4395231;R-HSA-4396382;R-HSA-2197564;R-HSA-2976563;R-HSA-1912382;R-HSA-1912379;R-HSA-9016751;R-HSA-2974731;R-HSA-1912378;R-HSA-1…
38	R-HSA-1912399	Pre-NOTCH Processing in the Endoplasmic Reticulum	2	10	0.000662076	0.0239749	0.455522	2	2	0.000144991	9606	Homo sapiens	NOTCH2;NOTCH1		R-HSA-1912349;R-HSA-1912353
39	R-HSA-9632974	NR1H2 & NR1H3 regulate gene expression linked to gluconeogenesis	2	10	0.000662076	0.0239749	0.455522	2	2	0.000144991	9606	Homo sapiens	RXRA;NRIP1		R-HSA-9028524;R-HSA-9605051
40	R-HSA-9617828	FOXO-mediated transcription of cell cycle genes	3	27	0.00178761	0.0271155	0.48808	8	22	0.0015949	9606	Homo sapiens	SMAD3;KLF4		R-HSA-9625520;R-HSA-9625409;R-HSA-9625510;R-HSA-9618004;R-HSA-9618021;R-HSA-9617838;R-HSA-9625406;R-HSA-9617996
41	R-HSA-174403	Glutathione synthesis and recycling	3	27	0.00178761	0.0271155	0.48808	2	9	0.000652458	9606	Homo sapiens	GGT5;GGT7;GCLM		R-HSA-8943279;R-HSA-174367
42	R-HSA-112411	MAPK1 (ERK2) activation	2	12	0.000794492	0.0334783	0.520747	1	3	0.000217486	9606	Homo sapiens	IL6R		R-HSA-109858
43	R-HSA-3000157	Laminin interactions	3	31	0.00205244	0.0383398	0.520747	12	15	0.00108743	9606	Homo sapiens	COL18A1;ITGAV;LAMC1		R-HSA-216051;R-HSA-2426676;R-HSA-2328145;R-HSA-216048;R-HSA-4084507;R-HSA-2426530;R-HSA-4084505;R-HSA-3907292;R-HSA-2426450;R-HSA-2396083;R-HSA-2327803;R-HSA-216058
44	R-HSA-110056	MAPK3 (ERK1) activation	2	13	0.000860699	0.0386928	0.520747	1	4	0.000289981	9606	Homo sapiens	IL6R		R-HSA-109857
45	R-HSA-198725	Nuclear Events (kinase and transcription factor activation)	5	80	0.00529661	0.0433207	0.520747	6	48	0.00347977	9606	Homo sapiens	ID2;FOSB;TRIB1		R-HSA-9031624;R-HSA-9612534;R-HSA-9613476;R-HSA-9621386;R-HSA-9621385;R-HSA-9031575
46	R-HSA-210990	PECAM1 interactions	2	14	0.000926907	0.0441932	0.520747	2	7	0.000507467	9606	Homo sapiens	ITGAV;FYN		R-HSA-210291;R-HSA-210304
47	R-HSA-8963899	Plasma lipoprotein remodeling	4	56	0.00370763	0.0455504	0.520747	5	31	0.00224735	9606	Homo sapiens	CETP;PLTP;ABCG1		R-HSA-266082;R-HSA-349404;R-HSA-266350;R-HSA-266328;R-HSA-266299
48	R-HSA-9614085	FOXO-mediated transcription	6	110	0.00728284	0.0489256	0.520747	13	85	0.0061621	9606	Homo sapiens	SMAD3;AKT3;CAT;KLF4		R-HSA-199299;R-HSA-9622738;R-HSA-9625520;R-HSA-9622737;R-HSA-9618004;R-HSA-9625749;R-HSA-9625406;R-HSA-9625693;R-HSA-9625409;R-HSA-9625510;R-HSA-9618021;R-HSA-9617838;R-HSA-9617996
49	R-HSA-194138	Signaling by VEGF	7	140	0.00926907	0.0513496	0.520747	18	86	0.00623459	9606	Homo sapiens	FLT4;AKT3;THEM4;ITPR3;FYN;ITGAV;TRIB1		R-HSA-2317314;R-HSA-5218830;R-HSA-194308;R-HSA-5218824;R-HSA-5218854;R-HSA-5218851;R-HSA-5218818;R-HSA-5218847;R-HSA-5218814;R-HSA-169683;R-HSA-169680;R-HSA-198640;R-HSA-5218812;R-HSA-5218806;R-HSA-5218836;R-HSA-5218804;R-HSA-198270;R-HSA-5218832
50	R-HSA-418360	Platelet calcium homeostasis	3	35	0.00231727	0.0515659	0.520747	4	8	0.000579962	9606	Homo sapiens	ORAI2;ATP2B4;ITPR3		R-HSA-418309;R-HSA-434798;R-HSA-434700;R-HSA-139854
51	R-HSA-8941856	RUNX3 regulates NOTCH signaling	2	16	0.00105932	0.0559877	0.520747	7	7	0.000507467	9606	Homo sapiens	NOTCH1;RUNX3		R-HSA-1980047;R-HSA-8878212;R-HSA-8878243;R-HSA-8878193;R-HSA-4396347;R-HSA-8878237;R-HSA-8878220
52	R-HSA-879415	Advanced glycosylation endproduct receptor signaling	2	16	0.00105932	0.0559877	0.520747	3	4	0.000289981	9606	Homo sapiens	BCAM;S100B		R-HSA-879377;R-HSA-879411;R-HSA-879362
53	R-HSA-1912422	Pre-NOTCH Expression and Processing	6	114	0.00754767	0.0561972	0.520747	25	38	0.00275482	9606	Homo sapiens	NOTCH2;NOTCH1		R-HSA-1912349;R-HSA-1912413;R-HSA-1912412;R-HSA-1912415;R-HSA-1606682;R-HSA-1912407;R-HSA-9604831;R-HSA-9604829;R-HSA-4395227;R-HSA-4395231;R-HSA-9017835;R-HSA-1912382;R-HSA-1912379;R-HSA-1912378;R-HSA-1912372;R-HSA-1912374;R-HSA-1912369;R-HSA-9604834;R-HSA-1912367;R-HSA-1912363;R-HSA-1606561;R-HSA-1912353;R-HSA-1912352;R-HSA-1912416;R-HSA-1912355
54	R-HSA-1059683	Interleukin-6 signaling	2	17	0.00112553	0.0622512	0.520747	17	20	0.00144991	9606	Homo sapiens	IL6R		R-HSA-1112690;R-HSA-1112755;R-HSA-1067667;R-HSA-1112565;R-HSA-1112727;R-HSA-1067640;R-HSA-1112602;R-HSA-1112604;R-HSA-1067676;R-HSA-1112510;R-HSA-1112703;R-HSA-1112514;R-HSA-1067651;R-HSA-1112708;R-HSA-1067688;R-HSA-1067659;R-HSA-9681294
55	R-HSA-9006934	Signaling by Receptor Tyrosine Kinases	21	620	0.0410487	0.0667255	0.520747	73	746	0.0540815	9606	Homo sapiens	FLT4;PSEN2;ITPR3;LAMC1;STAM;S100B;IGF1R;ID2;COL6A1;AKT3;FOSB;THEM4;FYN;ITGAV;TRIB1		R-HSA-205319;R-HSA-109700;R-HSA-1433488;R-HSA-194308;R-HSA-1562641;R-HSA-1251997;R-HSA-9032582;R-HSA-9032601;R-HSA-205205;R-HSA-9621386;R-HSA-9621385;R-HSA-9031575;R-HSA-2317314;R-HSA-183072;R-HSA-2428930;R-HSA-1470012;R-HSA-1470010;R-HSA-1470009;R-HSA-9032761;R-HSA-5218814;R-HSA-205234;R-HSA-5218812;R-HSA-205238;R-HSA-9613476;R-HSA-1433506;R-HSA-5218806;R-HSA-5218804;R-HSA-1433514;R-HSA-205244;R…
56	R-HSA-3311021	SMAD4 MH2 Domain Mutants in Cancer	1	3	0.000198623	0.0686443	0.520747	1	1	7.24953e-05	9606	Homo sapiens	SMAD3		R-HSA-3311014
57	R-HSA-3304347	Loss of Function of SMAD4 in Cancer	1	3	0.000198623	0.0686443	0.520747	1	1	7.24953e-05	9606	Homo sapiens	SMAD3		R-HSA-3311014
58	R-HSA-3315487	SMAD2/3 MH2 Domain Mutants in Cancer	1	3	0.000198623	0.0686443	0.520747	1	1	7.24953e-05	9606	Homo sapiens	SMAD3		R-HSA-3315483
59	R-HSA-5607763	CLEC7A (Dectin-1) induces NFAT activation	2	18	0.00119174	0.0687395	0.520747	4	6	0.000434972	9606	Homo sapiens	NFATC1;ITPR3		R-HSA-169683;R-HSA-169680;R-HSA-2730849;R-HSA-2730867
60	R-HSA-397014	Muscle contraction	9	213	0.0141022	0.069905	0.520747	20	42	0.0030448	9606	Homo sapiens	ACTA2;KCNQ1;TNNT3;ORAI2;ATP2B4;ITPR3;FXYD6;CLIC2		R-HSA-390597;R-HSA-445700;R-HSA-418309;R-HSA-390598;R-HSA-390593;R-HSA-445699;R-HSA-390595;R-HSA-2855020;R-HSA-434798;R-HSA-5617182;R-HSA-139854;R-HSA-445704;R-HSA-5617179;R-HSA-445705;R-HSA-936897;R-HSA-5617178;R-HSA-5577050;R-HSA-169683;R-HSA-9684068;R-HSA-5226904
61	R-HSA-168256	Immune System	75	2691	0.178165	0.0715555	0.520747	233	1625	0.117805	9606	Homo sapiens	IGHM;IFITM2;RAB3D;PVR;TRIM8;PSTPIP1;AKT3;CLEC5A;ITGAV;CTSF;IL6R;CTSD;HAVCR2;CD96;LAG3;CD300A;UBE2E3;FGR;LAT2;BCAM;CAT;IGHD;IRF7;ORAI2;ALDOC;TRIB1;ITPR3;NLRC3;RASGRP3;ADGRG3;CCL5;ADGRG5;THEM4;CD59;MBP;FYN;IL12RB2;NPDC1;CD74;SMAD3;MX2;MX1;ISG15;NFATC1;S100B;IGF2R;KIF26A;SARM1;HLA-DPB1;HLA-DRB1		R-HSA-936462;R-HSA-177671;R-HSA-202245;R-HSA-1112602;R-HSA-434700;R-HSA-202248;R-HSA-1112604;R-HSA-8950405;R-HSA-2130478;R-HSA-2130486;R-HSA-936985;R-HSA-9605259;R-HSA-8950423;R-HSA-2317314;R-HSA-389158;R-HSA-1031716;R-HSA-1031713;R-HSA-202291;R-HSA-2317332;R-HSA-8950448;R-HSA-8950453;R-HSA-5621355;R-HSA-202307;R-HSA-8951498;R-HSA-8951500;R-HSA-1112666;R-HSA-6800426;R-HSA-9013979;R-HSA-6809140;R-…
62	R-HSA-419408	Lysosphingolipid and LPA receptors	2	19	0.00125794	0.0754386	0.520747	2	5	0.000362476	9606	Homo sapiens	PLPPR2;LPAR5		R-HSA-6797630;R-HSA-419389
63	R-HSA-8875360	InlB-mediated entry of Listeria monocytogenes into host cell	2	19	0.00125794	0.0754386	0.520747	1	8	0.000579962	9606	Homo sapiens	STAM		R-HSA-8876262
64	R-HSA-936964	Activation of IRF3/IRF7 mediated by TBK1/IKK epsilon	2	20	0.00132415	0.0823351	0.520747	5	9	0.000652458	9606	Homo sapiens	IRF7;SARM1		R-HSA-177671;R-HSA-166245;R-HSA-168933;R-HSA-2201338;R-HSA-166271
65	R-HSA-1442490	Collagen degradation	4	69	0.00456833	0.083332	0.520747	4	34	0.00246484	9606	Homo sapiens	COL18A1;COL14A1;COL6A1;CTSD		R-HSA-2471621;R-HSA-1564117;R-HSA-1564112;R-HSA-2168923
66	R-HSA-6804757	Regulation of TP53 Degradation	3	43	0.00284693	0.0836044	0.520747	5	30	0.00217486	9606	Homo sapiens	CCNG1;AKT3		R-HSA-6792871;R-HSA-198599;R-HSA-6791409;R-HSA-6792863;R-HSA-6792491
67	R-HSA-8948216	Collagen chain trimerization	3	44	0.00291314	0.0880918	0.520747	3	28	0.00202987	9606	Homo sapiens	COL18A1;COL14A1;COL6A1		R-HSA-8944236;R-HSA-8944230;R-HSA-8944247
68	R-HSA-4420097	VEGFA-VEGFR2 Pathway	6	129	0.00854078	0.0889633	0.520747	17	79	0.00572713	9606	Homo sapiens	AKT3;THEM4;ITPR3;FYN;ITGAV;TRIB1		R-HSA-2317314;R-HSA-5218830;R-HSA-5218824;R-HSA-5218854;R-HSA-5218851;R-HSA-5218818;R-HSA-5218847;R-HSA-5218814;R-HSA-169683;R-HSA-169680;R-HSA-198640;R-HSA-5218812;R-HSA-5218806;R-HSA-5218836;R-HSA-5218804;R-HSA-198270;R-HSA-5218832
69	R-HSA-8951911	RUNX3 regulates RUNX1-mediated transcription	1	4	0.000264831	0.0904651	0.520747	2	2	0.000144991	9606	Homo sapiens	RUNX3		R-HSA-8951926;R-HSA-8951910
70	R-HSA-5655799	Defective SLC40A1 causes hemochromatosis 4 (HFE4) (duodenum)	1	4	0.000264831	0.0904651	0.520747	1	1	7.24953e-05	9606	Homo sapiens	SLC40A1		R-HSA-5655760
71	R-HSA-3359462	Defective AMN causes MGA1	1	4	0.000264831	0.0904651	0.520747	1	1	7.24953e-05	9606	Homo sapiens	AMN		R-HSA-3296477
72	R-HSA-5619049	Defective SLC40A1 causes hemochromatosis 4 (HFE4) (macrophages)	1	4	0.000264831	0.0904651	0.520747	1	1	7.24953e-05	9606	Homo sapiens	SLC40A1		R-HSA-5655733
73	R-HSA-3359463	Defective CUBN causes MGA1	1	4	0.000264831	0.0904651	0.520747	1	1	7.24953e-05	9606	Homo sapiens	AMN		R-HSA-3296462
74	R-HSA-139853	Elevation of cytosolic Ca2+ levels	2	22	0.00145657	0.0966696	0.520747	3	5	0.000362476	9606	Homo sapiens	ORAI2;ITPR3		R-HSA-434798;R-HSA-434700;R-HSA-139854
75	R-HSA-5218920	VEGFR2 mediated vascular permeability	3	46	0.00304555	0.0973619	0.520747	3	15	0.00108743	9606	Homo sapiens	AKT3;THEM4;TRIB1		R-HSA-2317314;R-HSA-198640;R-HSA-198270
76	R-HSA-6806003	Regulation of TP53 Expression and Degradation	3	46	0.00304555	0.0973619	0.520747	5	35	0.00253734	9606	Homo sapiens	CCNG1;AKT3		R-HSA-6792871;R-HSA-198599;R-HSA-6791409;R-HSA-6792863;R-HSA-6792491
77	R-HSA-983695	Antigen activates B Cell Receptor (BCR) leading to generation of second messengers	5	103	0.00681939	0.100436	0.520747	15	25	0.00181238	9606	Homo sapiens	IGHM;IGHD;ORAI2;ITPR3;FYN		R-HSA-9606162;R-HSA-9606163;R-HSA-434798;R-HSA-1168376;R-HSA-1112666;R-HSA-434700;R-HSA-169683;R-HSA-983709;R-HSA-169680;R-HSA-983707;R-HSA-9606151;R-HSA-983703;R-HSA-983700;R-HSA-9606159;R-HSA-983696
78	R-HSA-1251985	Nuclear signaling by ERBB4	3	47	0.00311176	0.10214	0.520747	3	34	0.00246484	9606	Homo sapiens	PSEN2;S100B		R-HSA-8954179;R-HSA-1251997;R-HSA-8954182
79	R-HSA-2979096	NOTCH2 Activation and Transmission of Signal to the Nucleus	2	23	0.00152278	0.104083	0.520747	11	11	0.000797448	9606	Homo sapiens	NOTCH2;PSEN2		R-HSA-2220816;R-HSA-1980061;R-HSA-1980056;R-HSA-2974731;R-HSA-157640;R-HSA-2974737;R-HSA-2172172;R-HSA-1980051;R-HSA-1980048;R-HSA-157629;R-HSA-157933
80	R-HSA-1912420	Pre-NOTCH Processing in Golgi	2	23	0.00152278	0.104083	0.520747	8	8	0.000579962	9606	Homo sapiens	NOTCH2;NOTCH1		R-HSA-1912382;R-HSA-1912379;R-HSA-1912378;R-HSA-1912372;R-HSA-1912374;R-HSA-1912369;R-HSA-1912352;R-HSA-1912355
81	R-HSA-400253	Circadian Clock	5	105	0.0069518	0.106623	0.520747	16	59	0.00427722	9606	Homo sapiens	ZC3H12C;RXRA;NRIP1;CRY1		R-HSA-879724;R-HSA-549385;R-HSA-1368087;R-HSA-549355;R-HSA-400256;R-HSA-5663120;R-HSA-1801587;R-HSA-1856948;R-HSA-549475;R-HSA-400342;R-HSA-549467;R-HSA-1368065;R-HSA-400272;R-HSA-400382;R-HSA-400282;R-HSA-5663273
82	R-HSA-1650814	Collagen biosynthesis and modifying enzymes	4	76	0.00503178	0.108443	0.520747	23	51	0.00369726	9606	Homo sapiens	COL18A1;COL14A1;COL6A1;P3H3		R-HSA-8948232;R-HSA-1650808;R-HSA-2002460;R-HSA-8948234;R-HSA-1614460;R-HSA-8944236;R-HSA-1614461;R-HSA-2022073;R-HSA-8948224;R-HSA-8948226;R-HSA-2089971;R-HSA-8948228;R-HSA-8944230;R-HSA-1981104;R-HSA-8948230;R-HSA-8948231;R-HSA-8948219;R-HSA-8948222;R-HSA-1981128;R-HSA-1980233;R-HSA-1981157;R-HSA-1981120;R-HSA-8944247
83	R-HSA-5578999	Defective GCLC causes HAGGSD	1	5	0.000331038	0.111776	0.520747	1	1	7.24953e-05	9606	Homo sapiens	GCLM		R-HSA-5602892
84	R-HSA-5688399	Defective ABCA3 causes SMDP3	1	5	0.000331038	0.111776	0.520747	1	1	7.24953e-05	9606	Homo sapiens	ABCA1		R-HSA-5688397
85	R-HSA-5682113	Defective ABCA1 causes TGD	1	5	0.000331038	0.111776	0.520747	1	1	7.24953e-05	9606	Homo sapiens	ABCA1		R-HSA-5682111
86	R-HSA-5683678	Defective ABCA3 causes SMDP3	1	5	0.000331038	0.111776	0.520747	1	1	7.24953e-05	9606	Homo sapiens	ABCA1		R-HSA-5683672
87	R-HSA-9615017	FOXO-mediated transcription of oxidative stress, metabolic and neuronal genes	3	49	0.00324417	0.111967	0.520747	4	34	0.00246484	9606	Homo sapiens	SMAD3;CAT		R-HSA-9622738;R-HSA-9622737;R-HSA-9625749;R-HSA-9625693
88	R-HSA-5576891	Cardiac conduction	6	138	0.00913665	0.11271	0.520747	12	27	0.00195737	9606	Homo sapiens	KCNQ1;ORAI2;ATP2B4;ITPR3;FXYD6;CLIC2		R-HSA-169683;R-HSA-418309;R-HSA-2855020;R-HSA-9684068;R-HSA-5226904;R-HSA-434798;R-HSA-5617182;R-HSA-139854;R-HSA-5617179;R-HSA-936897;R-HSA-5617178;R-HSA-5577050
89	R-HSA-162582	Signal Transduction	81	3013	0.199484	0.115788	0.520747	445	2465	0.178701	9606	Homo sapiens	PRAG1;FLT4;ECE1;LAMC1;IGF1R;ZC3H12C;AKT3;ITGAV;PIP4K2C;IL6R;CTSD;MIR25;PTH2R;P3H3;RUNX3;CPT1B;ACTA2;COL6A1;ALDH1A1;RAPGEF2;TRIB1;ABCG1;NOTCH2;CETP;BEX3;NOTCH1;CALCRL;PLPPR2;PSEN2;ITPR3;FAM169A;ADCY7;LTBP1;RASGRP3;ARHGAP22;ABR;RXRA;CCL5;NRIP1;THEM4;FYN;PLTP;BCL9L;ABCA1;SMAD1;CBX6;SMAD3;ATP2B4;NFATC1;STAM;S100B;CDC42BPA;MPP7;ARHGAP32;LPAR5;SCD;ID2;NOXA1;FOSB		R-HSA-1606682;R-HSA-1562641;R-HSA-2187303;R-HSA-392206;R-HSA-8981637;R-HSA-2187309;R-HSA-420883;R-HSA-9021596;R-HSA-9017488;R-HSA-8964241;R-HSA-2197562;R-HSA-2187325;R-HSA-2197564;R-HSA-2317314;R-HSA-2974731;R-HSA-2428930;R-HSA-8964271;R-HSA-9021601;R-HSA-9021600;R-HSA-9017507;R-HSA-9014434;R-HSA-9013437;R-HSA-9613476;R-HSA-2317332;R-HSA-9014449;R-HSA-2974737;R-HSA-9607342;R-HSA-870449;R-HSA-2187…
90	R-HSA-2173789	TGF-beta receptor signaling activates SMADs	3	50	0.00331038	0.117011	0.520747	15	44	0.00318979	9606	Homo sapiens	SMAD3;ITGAV;LTBP1		R-HSA-170850;R-HSA-2328033;R-HSA-2395328;R-HSA-2187401;R-HSA-2187368;R-HSA-2187405;R-HSA-2187375;R-HSA-170835;R-HSA-170868;R-HSA-2187382;R-HSA-2396029;R-HSA-2187355;R-HSA-2395320;R-HSA-170847;R-HSA-2187358
91	R-HSA-389513	CTLA4 inhibitory signaling	2	25	0.00165519	0.119346	0.520747	3	5	0.000362476	9606	Homo sapiens	AKT3;FYN		R-HSA-388833;R-HSA-388829;R-HSA-390329
92	R-HSA-6807004	Negative regulation of MET activity	2	25	0.00165519	0.119346	0.520747	1	12	0.000869943	9606	Homo sapiens	STAM		R-HSA-8875490
93	R-HSA-381340	Transcriptional regulation of white adipocyte differentiation	5	109	0.00721663	0.119541	0.520747	17	18	0.00130492	9606	Homo sapiens	ZC3H12C;CEBPB;RXRA;KLF4		R-HSA-1183058;R-HSA-560491;R-HSA-381377;R-HSA-560493;R-HSA-381283;R-HSA-1183003;R-HSA-1183032;R-HSA-381262;R-HSA-560517;R-HSA-381290;R-HSA-560472;R-HSA-560473;R-HSA-560510;R-HSA-381309;R-HSA-977271;R-HSA-560498;R-HSA-381337
94	R-HSA-1368082	RORA activates gene expression	2	26	0.0017214	0.127174	0.520747	1	4	0.000289981	9606	Homo sapiens	ZC3H12C;RXRA		R-HSA-1801587
95	R-HSA-205025	NADE modulates death signalling	1	6	0.000397246	0.132589	0.520747	3	3	0.000217486	9606	Homo sapiens	BEX3		R-HSA-193650;R-HSA-204981;R-HSA-205117
96	R-HSA-2644605	FBXW7 Mutants and NOTCH1 in Cancer	1	6	0.000397246	0.132589	0.520747	1	1	7.24953e-05	9606	Homo sapiens	NOTCH1		R-HSA-2220978
97	R-HSA-5679096	Defective ABCG5 causes sitosterolemia	1	6	0.000397246	0.132589	0.520747	1	1	7.24953e-05	9606	Homo sapiens	ABCG1		R-HSA-5679145
98	R-HSA-2644607	Loss of Function of FBXW7 in Cancer and NOTCH1 Signaling	1	6	0.000397246	0.132589	0.520747	1	1	7.24953e-05	9606	Homo sapiens	NOTCH1		R-HSA-2220978
99	R-HSA-5619060	Defective CP causes aceruloplasminemia (ACERULOP)	1	6	0.000397246	0.132589	0.520747	1	1	7.24953e-05	9606	Homo sapiens	SLC40A1		R-HSA-5621402
100	R-HSA-5679090	Defective ABCG8 causes GBD4 and sitosterolemia	1	6	0.000397246	0.132589	0.520747	1	1	7.24953e-05	9606	Homo sapiens	ABCG1		R-HSA-5679101
101	R-HSA-3656532	TGFBR1 KD Mutants in Cancer	1	6	0.000397246	0.132589	0.520747	1	1	7.24953e-05	9606	Homo sapiens	SMAD3		R-HSA-3656523
102	R-HSA-211163	AKT-mediated inactivation of FOXO1A	1	6	0.000397246	0.132589	0.520747	1	2	0.000144991	9606	Homo sapiens	AKT3		R-HSA-211164
103	R-HSA-9706374	FLT3 signaling through SRC family kinases	1	6	0.000397246	0.132589	0.520747	1	4	0.000289981	9606	Homo sapiens	FYN		R-HSA-9605259
104	R-HSA-9725371	Nuclear events stimulated by ALK signaling in cancer	2	27	0.00178761	0.135119	0.520747	1	9	0.000652458	9606	Homo sapiens	CEBPB		R-HSA-9725357
105	R-HSA-8876384	Listeria monocytogenes entry into host cells	2	27	0.00178761	0.135119	0.520747	1	13	0.000942439	9606	Homo sapiens	STAM		R-HSA-8876262
106	R-HSA-8856825	Cargo recognition for clathrin-mediated endocytosis	5	115	0.00761388	0.140215	0.520747	4	15	0.00108743	9606	Homo sapiens	SYT11;STAM;LDLRAP1;IGF2R		R-HSA-8866279;R-HSA-8863463;R-HSA-8866277;R-HSA-8863471
107	R-HSA-350054	Notch-HLH transcription pathway	2	28	0.00185381	0.143171	0.520747	1	2	0.000144991	9606	Homo sapiens	NOTCH2;NOTCH1		R-HSA-212356
108	R-HSA-71384	Ethanol oxidation	2	28	0.00185381	0.143171	0.520747	2	8	0.000579962	9606	Homo sapiens	ALDH2;ALDH1A1		R-HSA-71691;R-HSA-71723
109	R-HSA-112409	RAF-independent MAPK1/3 activation	2	28	0.00185381	0.143171	0.520747	2	12	0.000869943	9606	Homo sapiens	IL6R		R-HSA-109857;R-HSA-109858
110	R-HSA-200425	Carnitine metabolism	2	28	0.00185381	0.143171	0.520747	1	9	0.000652458	9606	Homo sapiens	RXRA;CPT1B		R-HSA-200406
111	R-HSA-216083	Integrin cell surface interactions	4	86	0.00569386	0.149365	0.520747	19	55	0.00398724	9606	Homo sapiens	COL18A1;COL6A1;ITGAV;JAM3		R-HSA-4085087;R-HSA-210304;R-HSA-202727;R-HSA-4088218;R-HSA-4085083;R-HSA-2467436;R-HSA-265423;R-HSA-2327695;R-HSA-216076;R-HSA-202706;R-HSA-216050;R-HSA-202704;R-HSA-2752125;R-HSA-265425;R-HSA-4088264;R-HSA-2426259;R-HSA-265426;R-HSA-265427;R-HSA-4084903
112	R-HSA-418346	Platelet homeostasis	5	118	0.0078125	0.151102	0.520747	10	30	0.00217486	9606	Homo sapiens	FGR;ORAI2;ATP2B4;ITPR3;P3H3		R-HSA-392852;R-HSA-432148;R-HSA-418309;R-HSA-392870;R-HSA-432129;R-HSA-434798;R-HSA-434700;R-HSA-8948034;R-HSA-139854;R-HSA-392874
113	R-HSA-392451	G beta:gamma signalling through PI3Kgamma	2	29	0.00192002	0.151322	0.520747	3	4	0.000289981	9606	Homo sapiens	AKT3;P3H3		R-HSA-392295;R-HSA-392300;R-HSA-9603279
114	R-HSA-9648895	Response of EIF2AK1 (HRI) to heme deficiency	2	29	0.00192002	0.151322	0.520747	8	20	0.00144991	9606	Homo sapiens	CEBPB;TRIB1		R-HSA-9635927;R-HSA-9653894;R-HSA-1791118;R-HSA-9653893;R-HSA-9635915;R-HSA-9635912;R-HSA-9653742;R-HSA-9653724
115	R-HSA-9032759	NTRK2 activates RAC1	1	7	0.000463453	0.152915	0.520747	2	2	0.000144991	9606	Homo sapiens	FYN		R-HSA-9032761;R-HSA-9032798
116	R-HSA-3304356	SMAD2/3 Phosphorylation Motif Mutants in Cancer	1	7	0.000463453	0.152915	0.520747	1	1	7.24953e-05	9606	Homo sapiens	SMAD3		R-HSA-3304394
117	R-HSA-3656534	Loss of Function of TGFBR1 in Cancer	1	7	0.000463453	0.152915	0.520747	1	2	0.000144991	9606	Homo sapiens	SMAD3		R-HSA-3656523
118	R-HSA-8866376	Reelin signalling pathway	1	7	0.000463453	0.152915	0.520747	1	4	0.000289981	9606	Homo sapiens	FYN		R-HSA-8855237
119	R-HSA-3134963	DEx/H-box helicases activate type I IFN and inflammatory cytokines production	1	7	0.000463453	0.152915	0.520747	1	5	0.000362476	9606	Homo sapiens	IRF7		R-HSA-9604487
120	R-HSA-6783589	Interleukin-6 family signaling	2	30	0.00198623	0.159561	0.520747	17	34	0.00246484	9606	Homo sapiens	IL6R		R-HSA-1112690;R-HSA-1112755;R-HSA-1067667;R-HSA-1112565;R-HSA-1112727;R-HSA-1067640;R-HSA-1112602;R-HSA-1112604;R-HSA-1067676;R-HSA-1112510;R-HSA-1112703;R-HSA-1112514;R-HSA-1067651;R-HSA-1112708;R-HSA-1067688;R-HSA-1067659;R-HSA-9681294
121	R-HSA-933542	TRAF6 mediated NF-kB activation	2	30	0.00198623	0.159561	0.520747	1	4	0.000289981	9606	Homo sapiens	BCAM;S100B		R-HSA-168166
122	R-HSA-983705	Signaling by the B Cell Receptor (BCR)	7	189	0.0125132	0.16514	0.520747	22	44	0.00318979	9606	Homo sapiens	IGHM;IGHD;ORAI2;NFATC1;ITPR3;FYN;RASGRP3		R-HSA-9606162;R-HSA-9606163;R-HSA-5690740;R-HSA-2025882;R-HSA-1168374;R-HSA-434798;R-HSA-1168376;R-HSA-1112666;R-HSA-434700;R-HSA-1168636;R-HSA-169683;R-HSA-983709;R-HSA-169680;R-HSA-983707;R-HSA-9606151;R-HSA-983703;R-HSA-5690702;R-HSA-983700;R-HSA-5690701;R-HSA-2025890;R-HSA-9606159;R-HSA-983696
123	R-HSA-9013409	RHOJ GTPase cycle	3	59	0.00390625	0.16584	0.520747	2	3	0.000217486	9606	Homo sapiens	ARHGAP32;CDC42BPA;MPP7		R-HSA-9017488;R-HSA-9017507
124	R-HSA-382556	ABC-family proteins mediated transport	5	122	0.00807733	0.166148	0.520747	5	27	0.00195737	9606	Homo sapiens	ABCA1;ABCA2;ABCG1		R-HSA-1369028;R-HSA-265783;R-HSA-5683714;R-HSA-266082;R-HSA-1369052
125	R-HSA-2660825	Signaling by NOTCH1 t(7;9)(NOTCH1:M1580_K2555) Translocation Mutant	1	8	0.000529661	0.172767	0.520747	5	5	0.000362476	9606	Homo sapiens	NOTCH1		R-HSA-2660815;R-HSA-2660816;R-HSA-2660819;R-HSA-2666278;R-HSA-2660822
126	R-HSA-2660826	Constitutive Signaling by NOTCH1 t(7;9)(NOTCH1:M1580_K2555) Translocation Mutant	1	8	0.000529661	0.172767	0.520747	5	5	0.000362476	9606	Homo sapiens	NOTCH1		R-HSA-2660815;R-HSA-2660816;R-HSA-2660819;R-HSA-2666278;R-HSA-2660822
127	R-HSA-3304349	Loss of Function of SMAD2/3 in Cancer	1	8	0.000529661	0.172767	0.520747	2	2	0.000144991	9606	Homo sapiens	SMAD3		R-HSA-3304394;R-HSA-3315483
128	R-HSA-9017802	Noncanonical activation of NOTCH3	1	8	0.000529661	0.172767	0.520747	1	2	0.000144991	9606	Homo sapiens	PSEN2		R-HSA-9017817
129	R-HSA-195399	VEGF binds to VEGFR leading to receptor dimerization	1	8	0.000529661	0.172767	0.520747	1	3	0.000217486	9606	Homo sapiens	FLT4		R-HSA-194308
130	R-HSA-194313	VEGF ligand-receptor interactions	1	8	0.000529661	0.172767	0.520747	1	4	0.000289981	9606	Homo sapiens	FLT4		R-HSA-194308
131	R-HSA-2122948	Activated NOTCH1 Transmits Signal to the Nucleus	2	32	0.00211864	0.176274	0.520747	19	21	0.0015224	9606	Homo sapiens	NOTCH1;PSEN2		R-HSA-157632;R-HSA-1980122;R-HSA-157926;R-HSA-1980123;R-HSA-1980118;R-HSA-157353;R-HSA-1980112;R-HSA-373706;R-HSA-1980044;R-HSA-1980109;R-HSA-1912398;R-HSA-1980042;R-HSA-1980074;R-HSA-1980138;R-HSA-1980041;R-HSA-1980039;R-HSA-1980130;R-HSA-1980128;R-HSA-1912386
132	R-HSA-9022699	MECP2 regulates neuronal receptors and channels	2	32	0.00211864	0.176274	0.520747	2	26	0.00188488	9606	Homo sapiens	NOTCH1		R-HSA-9023345;R-HSA-9023346
133	R-HSA-9013406	RHOQ GTPase cycle	3	63	0.00417108	0.189194	0.520747	2	5	0.000362476	9606	Homo sapiens	ARHGAP32;CDC42BPA;MPP7		R-HSA-9018745;R-HSA-9018746
134	R-HSA-8951671	RUNX3 regulates YAP1-mediated transcription	1	9	0.000595869	0.192155	0.520747	2	3	0.000217486	9606	Homo sapiens	RUNX3		R-HSA-8951676;R-HSA-8951695
135	R-HSA-3304351	Signaling by TGF-beta Receptor Complex in Cancer	1	9	0.000595869	0.192155	0.520747	4	7	0.000507467	9606	Homo sapiens	SMAD3		R-HSA-3311014;R-HSA-3304394;R-HSA-3315483;R-HSA-3656523
136	R-HSA-5576890	Phase 3 - rapid repolarisation	1	9	0.000595869	0.192155	0.520747	1	2	0.000144991	9606	Homo sapiens	KCNQ1		R-HSA-5577050
137	R-HSA-8964011	HDL clearance	1	9	0.000595869	0.192155	0.520747	2	5	0.000362476	9606	Homo sapiens	AMN		R-HSA-264848;R-HSA-264834
138	R-HSA-8964026	Chylomicron clearance	1	9	0.000595869	0.192155	0.520747	1	4	0.000289981	9606	Homo sapiens	LDLRAP1		R-HSA-174706
139	R-HSA-164944	Nef and signal transduction	1	9	0.000595869	0.192155	0.520747	1	5	0.000362476	9606	Homo sapiens	FYN		R-HSA-200908
140	R-HSA-418990	Adherens junctions interactions	2	35	0.00231727	0.201807	0.520747	5	16	0.00115992	9606	Homo sapiens	PVR		R-HSA-419011;R-HSA-420593;R-HSA-420591;R-HSA-433711;R-HSA-419003
141	R-HSA-917729	Endosomal Sorting Complex Required For Transport (ESCRT)	2	35	0.00231727	0.201807	0.520747	1	4	0.000289981	9606	Homo sapiens	STAM		R-HSA-917730
142	R-HSA-166520	Signaling by NTRKs	6	166	0.0109905	0.203823	0.520747	13	164	0.0118892	9606	Homo sapiens	ID2;FOSB;FYN;TRIB1		R-HSA-9031624;R-HSA-9612534;R-HSA-9032582;R-HSA-9032601;R-HSA-9032761;R-HSA-9613476;R-HSA-9032798;R-HSA-9621386;R-HSA-9037040;R-HSA-9621385;R-HSA-9032532;R-HSA-9031575;R-HSA-9032502
143	R-HSA-8949275	RUNX3 Regulates Immune Response and Cell Migration	1	10	0.000662076	0.211089	0.520747	5	5	0.000362476	9606	Homo sapiens	RUNX3		R-HSA-8952442;R-HSA-8949276;R-HSA-8949343;R-HSA-8949301;R-HSA-8949335
144	R-HSA-9031528	NR1H2 & NR1H3 regulate gene expression linked to triglyceride lipolysis in adipose	1	10	0.000662076	0.211089	0.520747	2	2	0.000144991	9606	Homo sapiens	RXRA		R-HSA-9608048;R-HSA-9608039
145	R-HSA-9031525	NR1H2 & NR1H3 regulate gene expression to limit cholesterol uptake	1	10	0.000662076	0.211089	0.520747	2	2	0.000144991	9606	Homo sapiens	RXRA		R-HSA-9623366;R-HSA-9623365
146	R-HSA-8951430	RUNX3 regulates WNT signaling	1	10	0.000662076	0.211089	0.520747	3	5	0.000362476	9606	Homo sapiens	RUNX3		R-HSA-4411367;R-HSA-8951442;R-HSA-8951428
147	R-HSA-8847453	Synthesis of PIPs in the nucleus	1	10	0.000662076	0.211089	0.520747	1	3	0.000217486	9606	Homo sapiens	PIP4K2C		R-HSA-6811522
148	R-HSA-8964041	LDL remodeling	1	10	0.000662076	0.211089	0.520747	1	3	0.000217486	9606	Homo sapiens	CETP		R-HSA-266350
149	R-HSA-4411364	Binding of TCF/LEF:CTNNB1 to target gene promoters	1	10	0.000662076	0.211089	0.520747	1	4	0.000289981	9606	Homo sapiens	RUNX3		R-HSA-4411367
150	R-HSA-2022090	Assembly of collagen fibrils and other multimeric structures	3	67	0.00443591	0.213323	0.520747	3	26	0.00188488	9606	Homo sapiens	COL18A1;COL14A1;COL6A1		R-HSA-2213200;R-HSA-2213205;R-HSA-2213207
151	R-HSA-9013423	RAC3 GTPase cycle	4	100	0.00662076	0.214643	0.520747	2	6	0.000434972	9606	Homo sapiens	ABR;ARHGAP32;NOXA1;MPP7		R-HSA-9018808;R-HSA-9018806
152	R-HSA-182971	EGFR downregulation	2	37	0.00244968	0.219053	0.520747	6	22	0.0015949	9606	Homo sapiens	STAM		R-HSA-8867047;R-HSA-183072;R-HSA-8867044;R-HSA-8867041;R-HSA-182986;R-HSA-182990
153	R-HSA-156590	Glutathione conjugation	3	68	0.00450212	0.219457	0.520747	2	14	0.00101493	9606	Homo sapiens	GGT5;GGT7;GCLM		R-HSA-8943279;R-HSA-174367
154	R-HSA-2428928	IRS-related events triggered by IGF1R	3	69	0.00456833	0.225627	0.520747	4	12	0.000869943	9606	Homo sapiens	THEM4;TRIB1;IGF1R		R-HSA-109700;R-HSA-2428930;R-HSA-2428926;R-HSA-2428922
155	R-HSA-199418	Negative regulation of the PI3K/AKT network	5	137	0.00907044	0.227225	0.520747	4	10	0.000724953	9606	Homo sapiens	AKT3;THEM4;FYN;PIP4K2C;TRIB1		R-HSA-199443;R-HSA-2316434;R-HSA-199425;R-HSA-1675776
156	R-HSA-1980145	Signaling by NOTCH2	2	38	0.00251589	0.227724	0.520747	20	20	0.00144991	9606	Homo sapiens	NOTCH2;PSEN2		R-HSA-2976716;R-HSA-1980061;R-HSA-1980056;R-HSA-2974731;R-HSA-157640;R-HSA-2976551;R-HSA-2976742;R-HSA-2172172;R-HSA-1980051;R-HSA-1980048;R-HSA-157933;R-HSA-2220816;R-HSA-2127285;R-HSA-2197588;R-HSA-2976726;R-HSA-2197562;R-HSA-2974737;R-HSA-2197564;R-HSA-2976563;R-HSA-157629
157	R-HSA-2129379	Molecules associated with elastic fibres	2	38	0.00251589	0.227724	0.520747	4	10	0.000724953	9606	Homo sapiens	ITGAV;LTBP1		R-HSA-2328033;R-HSA-2395328;R-HSA-2396029;R-HSA-2395320
158	R-HSA-168164	Toll Like Receptor 3 (TLR3) Cascade	4	103	0.00681939	0.229556	0.520747	6	61	0.00442221	9606	Homo sapiens	BCAM;IRF7;SARM1;S100B		R-HSA-9013979;R-HSA-9013978;R-HSA-168166;R-HSA-177671;R-HSA-168933;R-HSA-9014320
159	R-HSA-9032500	Activated NTRK2 signals through FYN	1	11	0.000728284	0.229581	0.520747	7	7	0.000507467	9606	Homo sapiens	FYN		R-HSA-9032601;R-HSA-9032761;R-HSA-9032798;R-HSA-9037040;R-HSA-9032532;R-HSA-9032582;R-HSA-9032502
160	R-HSA-1169092	Activation of RAS in B cells	1	11	0.000728284	0.229581	0.520747	2	2	0.000144991	9606	Homo sapiens	RASGRP3		R-HSA-1168374;R-HSA-1168636
161	R-HSA-419812	Calcitonin-like ligand receptors	1	11	0.000728284	0.229581	0.520747	2	4	0.000289981	9606	Homo sapiens	CALCRL		R-HSA-420214;R-HSA-420127
162	R-HSA-9707616	Heme signaling	3	70	0.00463453	0.231829	0.520747	3	25	0.00181238	9606	Homo sapiens	ZC3H12C;RXRA;NRIP1		R-HSA-400342;R-HSA-1368065;R-HSA-549475
163	R-HSA-1474290	Collagen formation	4	104	0.00688559	0.234584	0.520747	26	77	0.00558214	9606	Homo sapiens	COL18A1;COL14A1;COL6A1;P3H3		R-HSA-8948232;R-HSA-2002460;R-HSA-8948234;R-HSA-8948224;R-HSA-8948226;R-HSA-8948228;R-HSA-8948230;R-HSA-8948231;R-HSA-1981128;R-HSA-1980233;R-HSA-1981120;R-HSA-1650808;R-HSA-1614460;R-HSA-8944236;R-HSA-1614461;R-HSA-2022073;R-HSA-2089971;R-HSA-8944230;R-HSA-1981104;R-HSA-2213200;R-HSA-8948219;R-HSA-2213205;R-HSA-8948222;R-HSA-2213207;R-HSA-1981157;R-HSA-8944247
164	R-HSA-168928	DDX58/IFIH1-mediated induction of interferon-alpha/beta	4	104	0.00688559	0.234584	0.520747	16	53	0.00384225	9606	Homo sapiens	BCAM;IRF7;ISG15;S100B		R-HSA-936462;R-HSA-9604499;R-HSA-168166;R-HSA-168935;R-HSA-933538;R-HSA-933536;R-HSA-933533;R-HSA-933531;R-HSA-918232;R-HSA-1028821;R-HSA-918229;R-HSA-933525;R-HSA-1028820;R-HSA-1028819;R-HSA-936563;R-HSA-1028816
165	R-HSA-397795	G-protein beta:gamma signalling	2	39	0.0025821	0.236418	0.520747	13	15	0.00108743	9606	Homo sapiens	AKT3;P3H3		R-HSA-392295;R-HSA-8964271;R-HSA-392300;R-HSA-8964614;R-HSA-8964634;R-HSA-8964604;R-HSA-8964605;R-HSA-8964317;R-HSA-398193;R-HSA-8964241;R-HSA-9603279;R-HSA-398040;R-HSA-8964599
166	R-HSA-6804758	Regulation of TP53 Activity through Acetylation	2	39	0.0025821	0.236418	0.520747	5	14	0.00101493	9606	Homo sapiens	AKT3;PIP4K2C		R-HSA-6805620;R-HSA-6811522;R-HSA-8877692;R-HSA-8877691;R-HSA-6805640
167	R-HSA-2428924	IGF1R signaling cascade	3	72	0.00476695	0.244325	0.520747	7	17	0.00123242	9606	Homo sapiens	THEM4;TRIB1;IGF1R		R-HSA-2404193;R-HSA-109700;R-HSA-2404195;R-HSA-2428930;R-HSA-2428926;R-HSA-5686072;R-HSA-2428922
168	R-HSA-163359	Glucagon signaling in metabolic regulation	2	40	0.00264831	0.245129	0.520747	3	6	0.000434972	9606	Homo sapiens	P3H3;ADCY7		R-HSA-163617;R-HSA-825631;R-HSA-164377
169	R-HSA-445989	TAK1-dependent IKK and NF-kappa-B activation	2	40	0.00264831	0.245129	0.520747	1	5	0.000362476	9606	Homo sapiens	BCAM;S100B		R-HSA-168166
170	R-HSA-198693	AKT phosphorylates targets in the nucleus	1	12	0.000794492	0.247641	0.520747	4	4	0.000289981	9606	Homo sapiens	AKT3		R-HSA-199299;R-HSA-199298;R-HSA-199863;R-HSA-199839
171	R-HSA-2025928	Calcineurin activates NFAT	1	12	0.000794492	0.247641	0.520747	2	3	0.000217486	9606	Homo sapiens	NFATC1		R-HSA-2025882;R-HSA-2025890
172	R-HSA-9013700	NOTCH4 Activation and Transmission of Signal to the Nucleus	1	12	0.000794492	0.247641	0.520747	1	5	0.000362476	9606	Homo sapiens	PSEN2		R-HSA-9604294
173	R-HSA-193692	Regulated proteolysis of p75NTR	1	12	0.000794492	0.247641	0.520747	1	5	0.000362476	9606	Homo sapiens	PSEN2		R-HSA-193682
174	R-HSA-2404192	Signaling by Type 1 Insulin-like Growth Factor 1 Receptor (IGF1R)	3	73	0.00483316	0.250614	0.520747	9	19	0.00137741	9606	Homo sapiens	THEM4;TRIB1;IGF1R		R-HSA-2404199;R-HSA-2404193;R-HSA-109700;R-HSA-2404195;R-HSA-2428930;R-HSA-2428926;R-HSA-2404200;R-HSA-5686072;R-HSA-2428922
175	R-HSA-5362517	Signaling by Retinoic Acid	3	73	0.00483316	0.250614	0.520747	7	21	0.0015224	9606	Homo sapiens	RXRA;ALDH1A1;CPT1B		R-HSA-5634100;R-HSA-5634103;R-HSA-200406;R-HSA-5334854;R-HSA-203946;R-HSA-5362522;R-HSA-5422942
176	R-HSA-187037	Signaling by NTRK1 (TRKA)	5	143	0.00946769	0.253315	0.520747	6	102	0.00739452	9606	Homo sapiens	ID2;FOSB;TRIB1		R-HSA-9031624;R-HSA-9612534;R-HSA-9613476;R-HSA-9621386;R-HSA-9621385;R-HSA-9031575
177	R-HSA-166166	MyD88-independent TLR4 cascade	4	108	0.00715042	0.254948	0.520747	9	60	0.00434972	9606	Homo sapiens	BCAM;IRF7;SARM1;S100B		R-HSA-168166;R-HSA-177671;R-HSA-2559568;R-HSA-936985;R-HSA-166245;R-HSA-168933;R-HSA-2201338;R-HSA-168921;R-HSA-166271
178	R-HSA-937061	TRIF(TICAM1)-mediated TLR4 signaling	4	108	0.00715042	0.254948	0.520747	8	58	0.00420473	9606	Homo sapiens	BCAM;IRF7;SARM1;S100B		R-HSA-168166;R-HSA-177671;R-HSA-936985;R-HSA-166245;R-HSA-168933;R-HSA-2201338;R-HSA-168921;R-HSA-166271
179	R-HSA-1236973	Cross-presentation of particulate exogenous antigens (phagosomes)	1	13	0.000860699	0.265278	0.520747	2	3	0.000217486	9606	Homo sapiens	ITGAV		R-HSA-1236958;R-HSA-1236956
180	R-HSA-380612	Metabolism of serotonin	1	13	0.000860699	0.265278	0.520747	1	2	0.000144991	9606	Homo sapiens	ALDH2		R-HSA-380608
181	R-HSA-140342	Apoptosis induced DNA fragmentation	1	13	0.000860699	0.265278	0.520747	2	12	0.000869943	9606	Homo sapiens	H1F0		R-HSA-211239;R-HSA-211247
182	R-HSA-8939211	ESR-mediated signaling	8	257	0.0170154	0.267614	0.520747	16	112	0.00811947	9606	Homo sapiens	ZC3H12C;NRIP1;AKT3;FOSB;P3H3;CTSD;IGF1R		R-HSA-199298;R-HSA-9624272;R-HSA-9021601;R-HSA-9021600;R-HSA-9023840;R-HSA-9634584;R-HSA-9023845;R-HSA-9011975;R-HSA-9023846;R-HSA-9011997;R-HSA-9021596;R-HSA-9038163;R-HSA-9023859;R-HSA-9624526;R-HSA-9023860;R-HSA-9009526
183	R-HSA-1368108	BMAL1:CLOCK,NPAS2 activates circadian gene expression	2	43	0.00284693	0.271314	0.520747	1	20	0.00144991	9606	Homo sapiens	ZC3H12C;RXRA		R-HSA-879724
184	R-HSA-1474228	Degradation of the extracellular matrix	5	148	0.00979873	0.275595	0.520747	8	105	0.00761201	9606	Homo sapiens	COL18A1;COL14A1;COL6A1;LAMC1;CTSD		R-HSA-2471621;R-HSA-1564117;R-HSA-1604732;R-HSA-2533874;R-HSA-1564112;R-HSA-2168923;R-HSA-1604722;R-HSA-1592278
185	R-HSA-9013420	RHOU GTPase cycle	2	44	0.00291314	0.280042	0.520747	1	4	0.000289981	9606	Homo sapiens	STAM		R-HSA-9018766
186	R-HSA-177135	Conjugation of benzoate with glycine	1	14	0.000926907	0.282503	0.520747	1	2	0.000144991	9606	Homo sapiens	CAT		R-HSA-159566
187	R-HSA-9013973	TICAM1-dependent activation of IRF3/IRF7	1	14	0.000926907	0.282503	0.520747	4	9	0.000652458	9606	Homo sapiens	IRF7		R-HSA-9013979;R-HSA-9013978;R-HSA-177671;R-HSA-168933
188	R-HSA-9664535	LTC4-CYSLTR mediated IL4 production	1	14	0.000926907	0.282503	0.520747	1	3	0.000217486	9606	Homo sapiens	GGT5		R-HSA-266046
189	R-HSA-6807047	Cholesterol biosynthesis via desmosterol	1	14	0.000926907	0.282503	0.520747	1	4	0.000289981	9606	Homo sapiens	DHCR7		R-HSA-196402
190	R-HSA-6807062	Cholesterol biosynthesis via lathosterol	1	14	0.000926907	0.282503	0.520747	1	4	0.000289981	9606	Homo sapiens	DHCR7		R-HSA-6807055
191	R-HSA-9758890	Transport of RCbl within the body	1	14	0.000926907	0.282503	0.520747	2	9	0.000652458	9606	Homo sapiens	LDLRAP1		R-HSA-9759202;R-HSA-9759209
192	R-HSA-9614399	Regulation of localization of FOXO transcription factors	1	14	0.000926907	0.282503	0.520747	1	5	0.000362476	9606	Homo sapiens	AKT3		R-HSA-199299
193	R-HSA-8941332	RUNX2 regulates genes involved in cell migration	1	14	0.000926907	0.282503	0.520747	1	7	0.000507467	9606	Homo sapiens	AKT3		R-HSA-8939963
194	R-HSA-3000178	ECM proteoglycans	3	79	0.0052304	0.288766	0.520747	8	23	0.00166739	9606	Homo sapiens	COL6A1;ITGAV;LAMC1		R-HSA-2426471;R-HSA-2327909;R-HSA-4086200;R-HSA-2396124;R-HSA-4086132;R-HSA-2681667;R-HSA-2465883;R-HSA-2466106
195	R-HSA-9633012	Response of EIF2AK4 (GCN2) to amino acid deficiency	4	115	0.00761388	0.291363	0.520747	10	16	0.00115992	9606	Homo sapiens	CEBPB;CRY1;TRIB1		R-HSA-9633008;R-HSA-9635936;R-HSA-9635927;R-HSA-1791118;R-HSA-9635915;R-HSA-9635912;R-HSA-9633742;R-HSA-9635918;R-HSA-9634669;R-HSA-9633005
196	R-HSA-9035034	RHOF GTPase cycle	2	46	0.00304555	0.29747	0.520747	2	3	0.000217486	9606	Homo sapiens	ARHGAP32;FAM169A		R-HSA-9693282;R-HSA-9693125
197	R-HSA-1566948	Elastic fibre formation	2	46	0.00304555	0.29747	0.520747	5	17	0.00123242	9606	Homo sapiens	ITGAV;LTBP1		R-HSA-2328033;R-HSA-2395328;R-HSA-2328037;R-HSA-2396029;R-HSA-2395320
198	R-HSA-8964043	Plasma lipoprotein clearance	2	46	0.00304555	0.29747	0.520747	4	35	0.00253734	9606	Homo sapiens	AMN;LDLRAP1		R-HSA-174706;R-HSA-264848;R-HSA-264834;R-HSA-171141
199	R-HSA-9623433	NR1H2 & NR1H3 regulate gene expression to control bile acid homeostasis	1	15	0.000993114	0.299325	0.520747	6	6	0.000434972	9606	Homo sapiens	RXRA		R-HSA-9631296;R-HSA-9029517;R-HSA-9029580;R-HSA-9029566;R-HSA-9029536;R-HSA-9607342
200	R-HSA-418359	Reduction of cytosolic Ca++ levels	1	15	0.000993114	0.299325	0.520747	1	3	0.000217486	9606	Homo sapiens	ATP2B4		R-HSA-418309
201	R-HSA-9758881	Uptake of dietary cobalamins into enterocytes	1	15	0.000993114	0.299325	0.520747	2	7	0.000507467	9606	Homo sapiens	AMN		R-HSA-3000137;R-HSA-3000103
202	R-HSA-9013149	RAC1 GTPase cycle	6	191	0.0126457	0.301194	0.520747	3	6	0.000434972	9606	Homo sapiens	ARHGAP22;ABR;ARHGAP32;NOXA1;CDC42BPA;MPP7		R-HSA-9013145;R-HSA-9013144;R-HSA-9013143
203	R-HSA-4086398	Ca2+ pathway	3	81	0.00536282	0.301593	0.520747	9	27	0.00195737	9606	Homo sapiens	NFATC1;ITPR3;P3H3		R-HSA-169680;R-HSA-398193;R-HSA-4420052;R-HSA-3965444;R-HSA-3965447;R-HSA-4551465;R-HSA-3965441;R-HSA-398040;R-HSA-4551451
204	R-HSA-204998	Cell death signalling via NRAGE, NRIF and NADE	3	81	0.00536282	0.301593	0.520747	5	17	0.00123242	9606	Homo sapiens	ABR;BEX3;PSEN2		R-HSA-193650;R-HSA-204981;R-HSA-205112;R-HSA-205039;R-HSA-205117
205	R-HSA-9018519	Estrogen-dependent gene expression	5	154	0.010196	0.302831	0.520747	9	66	0.00478469	9606	Homo sapiens	ZC3H12C;NRIP1;FOSB;CTSD		R-HSA-9011997;R-HSA-9023840;R-HSA-9038163;R-HSA-9023859;R-HSA-9023845;R-HSA-9023860;R-HSA-9011975;R-HSA-9009526;R-HSA-9023846
206	R-HSA-1236394	Signaling by ERBB4	3	82	0.00542903	0.308017	0.520747	3	52	0.00376975	9606	Homo sapiens	PSEN2;S100B		R-HSA-8954179;R-HSA-1251997;R-HSA-8954182
207	R-HSA-1169408	ISG15 antiviral mechanism	3	83	0.00549523	0.314447	0.520747	16	16	0.00115992	9606	Homo sapiens	MX2;MX1;ISG15		R-HSA-1678841;R-HSA-936462;R-HSA-1169395;R-HSA-1678843;R-HSA-1169394;R-HSA-1678842;R-HSA-1169397;R-HSA-1169399;R-HSA-1169398;R-HSA-1169307;R-HSA-1176059;R-HSA-1169403;R-HSA-1169402;R-HSA-1169405;R-HSA-1169404;R-HSA-1169406
208	R-HSA-9607240	FLT3 Signaling	2	48	0.00317797	0.314833	0.520747	2	43	0.0031173	9606	Homo sapiens	AKT3;FYN		R-HSA-9605259;R-HSA-9699579
209	R-HSA-2197563	NOTCH2 intracellular domain regulates transcription	1	16	0.00105932	0.315754	0.520747	9	9	0.000652458	9606	Homo sapiens	NOTCH2		R-HSA-2976716;R-HSA-2127285;R-HSA-2197588;R-HSA-2976551;R-HSA-2976742;R-HSA-2976726;R-HSA-2197562;R-HSA-2197564;R-HSA-2976563
210	R-HSA-198323	AKT phosphorylates targets in the cytosol	1	16	0.00105932	0.315754	0.520747	9	9	0.000652458	9606	Homo sapiens	AKT3		R-HSA-198611;R-HSA-198371;R-HSA-198609;R-HSA-198599;R-HSA-198613;R-HSA-198347;R-HSA-200143;R-HSA-8948757;R-HSA-198621
211	R-HSA-8951936	RUNX3 regulates p14-ARF	1	16	0.00105932	0.315754	0.520747	8	8	0.000579962	9606	Homo sapiens	RUNX3		R-HSA-8951977;R-HSA-8952058;R-HSA-8952062;R-HSA-8951966;R-HSA-8951951;R-HSA-8952081;R-HSA-8952069;R-HSA-8952101
212	R-HSA-2691232	Constitutive Signaling by NOTCH1 HD Domain Mutants	1	16	0.00105932	0.315754	0.520747	6	6	0.000434972	9606	Homo sapiens	NOTCH1		R-HSA-2691211;R-HSA-2691226;R-HSA-2691214;R-HSA-2730752;R-HSA-2737728;R-HSA-2691219
213	R-HSA-2691230	Signaling by NOTCH1 HD Domain Mutants in Cancer	1	16	0.00105932	0.315754	0.520747	6	6	0.000434972	9606	Homo sapiens	NOTCH1		R-HSA-2691211;R-HSA-2691226;R-HSA-2691214;R-HSA-2730752;R-HSA-2737728;R-HSA-2691219
214	R-HSA-3000484	Scavenging by Class F Receptors	1	16	0.00105932	0.315754	0.520747	2	2	0.000144991	9606	Homo sapiens	SCARF1		R-HSA-2247514;R-HSA-2197645
215	R-HSA-2428933	SHC-related events triggered by IGF1R	1	16	0.00105932	0.315754	0.520747	3	5	0.000362476	9606	Homo sapiens	IGF1R		R-HSA-2404193;R-HSA-2404195;R-HSA-5686072
216	R-HSA-8984722	Interleukin-35 Signalling	1	16	0.00105932	0.315754	0.520747	15	26	0.00188488	9606	Homo sapiens	IL12RB2		R-HSA-8984012;R-HSA-8983983;R-HSA-8984014;R-HSA-8984001;R-HSA-8983872;R-HSA-8950405;R-HSA-8983876;R-HSA-8983878;R-HSA-6809140;R-HSA-8983996;R-HSA-8983519;R-HSA-8983870;R-HSA-8984021;R-HSA-8950453;R-HSA-8984023
217	R-HSA-177128	Conjugation of salicylate with glycine	1	16	0.00105932	0.315754	0.520747	1	2	0.000144991	9606	Homo sapiens	CAT		R-HSA-159574
218	R-HSA-75892	Platelet Adhesion to exposed collagen	1	16	0.00105932	0.315754	0.520747	2	6	0.000434972	9606	Homo sapiens	FYN		R-HSA-114577;R-HSA-432295
219	R-HSA-4655427	SUMOylation of DNA methylation proteins	1	16	0.00105932	0.315754	0.520747	1	3	0.000217486	9606	Homo sapiens	DNMT3B		R-HSA-4655374
220	R-HSA-380615	Serotonin clearance from the synaptic cleft	1	16	0.00105932	0.315754	0.520747	1	3	0.000217486	9606	Homo sapiens	ALDH2		R-HSA-380608
221	R-HSA-5687613	Diseases associated with surfactant metabolism	1	16	0.00105932	0.315754	0.520747	1	7	0.000507467	9606	Homo sapiens	ABCA1		R-HSA-5688397
222	R-HSA-1358803	Downregulation of ERBB2:ERBB3 signaling	1	16	0.00105932	0.315754	0.520747	1	8	0.000579962	9606	Homo sapiens	AKT3		R-HSA-1358791
223	R-HSA-445355	Smooth Muscle Contraction	2	49	0.00324417	0.323479	0.520747	4	11	0.000797448	9606	Homo sapiens	ACTA2		R-HSA-445700;R-HSA-445699;R-HSA-445704;R-HSA-445705
224	R-HSA-5423646	Aflatoxin activation and detoxification	2	49	0.00324417	0.323479	0.520747	1	18	0.00130492	9606	Homo sapiens	GGT5;GGT7		R-HSA-5433072
225	R-HSA-975110	TRAF6 mediated IRF7 activation in TLR7/8 or 9 signaling	1	17	0.00112553	0.331799	0.520747	5	5	0.000362476	9606	Homo sapiens	IRF7		R-HSA-975118;R-HSA-933533;R-HSA-933531;R-HSA-975188;R-HSA-975106
226	R-HSA-170660	Adenylate cyclase activating pathway	1	17	0.00112553	0.331799	0.520747	4	4	0.000289981	9606	Homo sapiens	ADCY7		R-HSA-170672;R-HSA-170676;R-HSA-170677;R-HSA-170685
227	R-HSA-389359	CD28 dependent Vav1 pathway	1	17	0.00112553	0.331799	0.520747	5	6	0.000434972	9606	Homo sapiens	FYN		R-HSA-389348;R-HSA-389350;R-HSA-388814;R-HSA-389352;R-HSA-389354
228	R-HSA-5576893	Phase 2 - plateau phase	1	17	0.00112553	0.331799	0.520747	1	2	0.000144991	9606	Homo sapiens	KCNQ1		R-HSA-5577050
229	R-HSA-2559584	Formation of Senescence-Associated Heterochromatin Foci (SAHF)	1	17	0.00112553	0.331799	0.520747	1	2	0.000144991	9606	Homo sapiens	H1F0		R-HSA-4647594
230	R-HSA-1502540	Signaling by Activin	1	17	0.00112553	0.331799	0.520747	4	10	0.000724953	9606	Homo sapiens	SMAD3		R-HSA-1549526;R-HSA-173488;R-HSA-1225919;R-HSA-170847
231	R-HSA-6811555	PI5P Regulates TP53 Acetylation	1	17	0.00112553	0.331799	0.520747	3	8	0.000579962	9606	Homo sapiens	PIP4K2C		R-HSA-6811522;R-HSA-8877692;R-HSA-8877691
232	R-HSA-6804759	Regulation of TP53 Activity through Association with Co-factors	1	17	0.00112553	0.331799	0.520747	1	11	0.000797448	9606	Homo sapiens	AKT3		R-HSA-6805785
233	R-HSA-991365	Activation of GABAB receptors	2	50	0.00331038	0.332098	0.520747	8	8	0.000579962	9606	Homo sapiens	P3H3;ADCY7		R-HSA-170674;R-HSA-1013020;R-HSA-170666;R-HSA-1013013;R-HSA-392206;R-HSA-1013012;R-HSA-170686;R-HSA-170671
234	R-HSA-977444	GABA B receptor activation	2	50	0.00331038	0.332098	0.520747	8	9	0.000652458	9606	Homo sapiens	P3H3;ADCY7		R-HSA-170674;R-HSA-1013020;R-HSA-170666;R-HSA-1013013;R-HSA-392206;R-HSA-1013012;R-HSA-170686;R-HSA-170671
235	R-HSA-381676	Glucagon-like Peptide-1 (GLP1) regulates insulin secretion	2	50	0.00331038	0.332098	0.520747	4	11	0.000797448	9606	Homo sapiens	ITPR3;P3H3		R-HSA-422320;R-HSA-381612;R-HSA-381644;R-HSA-381706
236	R-HSA-8856828	Clathrin-mediated endocytosis	5	161	0.0106594	0.335088	0.520747	19	35	0.00253734	9606	Homo sapiens	SYT11;STAM;LDLRAP1;IGF2R		R-HSA-8868071;R-HSA-8866279;R-HSA-8863463;R-HSA-8868230;R-HSA-8866277;R-HSA-8863471;R-HSA-8867756;R-HSA-8868236;R-HSA-8868651;R-HSA-8867754;R-HSA-8868072;R-HSA-8868648;R-HSA-8868661;R-HSA-8868660;R-HSA-8868659;R-HSA-8868658;R-HSA-8869438;R-HSA-8871194;R-HSA-8871193
237	R-HSA-2559583	Cellular Senescence	6	200	0.0132415	0.338299	0.520747	16	90	0.00652458	9606	Homo sapiens	H1F0;CEBPB;CBX6;TNIK		R-HSA-3790137;R-HSA-3857336;R-HSA-3857305;R-HSA-3857308;R-HSA-3858387;R-HSA-3857328;R-HSA-3225851;R-HSA-3857329;R-HSA-3790130;R-HSA-4647594;R-HSA-3229089;R-HSA-3223200;R-HSA-3225867;R-HSA-3857345;R-HSA-3857348;R-HSA-3229102
238	R-HSA-6806834	Signaling by MET	3	88	0.00582627	0.346602	0.520747	2	51	0.00369726	9606	Homo sapiens	LAMC1;STAM		R-HSA-8875490;R-HSA-8874079
239	R-HSA-399956	CRMPs in Sema3A signaling	1	18	0.00119174	0.347469	0.520747	5	5	0.000362476	9606	Homo sapiens	FYN		R-HSA-399951;R-HSA-399946;R-HSA-399947;R-HSA-399931;R-HSA-399944
240	R-HSA-8963896	HDL assembly	1	18	0.00119174	0.347469	0.520747	6	9	0.000652458	9606	Homo sapiens	ABCA1		R-HSA-216723;R-HSA-5682103;R-HSA-5682084;R-HSA-5682101;R-HSA-216727;R-HSA-216757
241	R-HSA-1433559	Regulation of KIT signaling	1	18	0.00119174	0.347469	0.520747	3	8	0.000579962	9606	Homo sapiens	FYN		R-HSA-205319;R-HSA-1433506;R-HSA-205244
242	R-HSA-205043	NRIF signals cell death from the nucleus	1	18	0.00119174	0.347469	0.520747	1	7	0.000507467	9606	Homo sapiens	PSEN2		R-HSA-205112
243	R-HSA-196741	Cobalamin (Cbl, vitamin B12) transport and metabolism	2	52	0.0034428	0.349238	0.520747	4	27	0.00195737	9606	Homo sapiens	AMN;LDLRAP1		R-HSA-3000137;R-HSA-9759202;R-HSA-3000103;R-HSA-9759209
244	R-HSA-5683826	Surfactant metabolism	2	52	0.0034428	0.349238	0.520747	3	29	0.00210236	9606	Homo sapiens	ABCA1;CTSD		R-HSA-5683714;R-HSA-5684864;R-HSA-5685902
245	R-HSA-2172127	DAP12 interactions	2	53	0.003509	0.357753	0.520747	11	33	0.00239234	9606	Homo sapiens	CLEC5A;FYN		R-HSA-2395412;R-HSA-2424484;R-HSA-210289;R-HSA-2424486;R-HSA-2424487;R-HSA-2424480;R-HSA-2396594;R-HSA-2424482;R-HSA-2395439;R-HSA-210271;R-HSA-2395801
246	R-HSA-432040	Vasopressin regulates renal water homeostasis via Aquaporins	2	53	0.003509	0.357753	0.520747	5	15	0.00108743	9606	Homo sapiens	P3H3;ADCY7		R-HSA-163617;R-HSA-432195;R-HSA-422320;R-HSA-432188;R-HSA-164377
247	R-HSA-1489509	DAG and IP3 signaling	2	53	0.003509	0.357753	0.520747	3	28	0.00202987	9606	Homo sapiens	ITPR3;ADCY7		R-HSA-169683;R-HSA-169680;R-HSA-111930
248	R-HSA-170670	Adenylate cyclase inhibitory pathway	1	19	0.00125794	0.362772	0.520747	5	5	0.000362476	9606	Homo sapiens	ADCY7		R-HSA-170674;R-HSA-170666;R-HSA-392206;R-HSA-170686;R-HSA-170671
249	R-HSA-8964315	G beta:gamma signalling through BTK	1	19	0.00125794	0.362772	0.520747	3	3	0.000217486	9606	Homo sapiens	P3H3		R-HSA-8964317;R-HSA-8964271;R-HSA-8964241
250	R-HSA-418885	DCC mediated attractive signaling	1	19	0.00125794	0.362772	0.520747	8	12	0.000869943	9606	Homo sapiens	FYN		R-HSA-373716;R-HSA-418868;R-HSA-418850;R-HSA-418865;R-HSA-374701;R-HSA-418874;R-HSA-418858;R-HSA-418856
251	R-HSA-399954	Sema3A PAK dependent Axon repulsion	1	19	0.00125794	0.362772	0.520747	3	6	0.000434972	9606	Homo sapiens	FYN		R-HSA-399939;R-HSA-399952;R-HSA-399930
252	R-HSA-111447	Activation of BAD and translocation to mitochondria	1	19	0.00125794	0.362772	0.520747	1	5	0.000362476	9606	Homo sapiens	AKT3		R-HSA-198347
253	R-HSA-9755779	SARS-CoV-2 targets host intracellular signalling and regulatory pathways	1	19	0.00125794	0.362772	0.520747	1	5	0.000362476	9606	Homo sapiens	AKT3		R-HSA-198270
254	R-HSA-3270619	IRF3-mediated induction of type I IFN	1	19	0.00125794	0.362772	0.520747	1	5	0.000362476	9606	Homo sapiens	NLRC3		R-HSA-1834939
255	R-HSA-937072	TRAF6-mediated induction of TAK1 complex within TLR4 complex	1	19	0.00125794	0.362772	0.520747	1	6	0.000434972	9606	Homo sapiens	SARM1		R-HSA-936985
256	R-HSA-9660826	Purinergic signaling in leishmaniasis infection	2	54	0.00357521	0.366227	0.520747	2	23	0.00166739	9606	Homo sapiens	PSTPIP1;NT5E		R-HSA-8940074;R-HSA-879221
257	R-HSA-9664424	Cell recruitment (pro-inflammatory response)	2	54	0.00357521	0.366227	0.520747	2	23	0.00166739	9606	Homo sapiens	PSTPIP1;NT5E		R-HSA-8940074;R-HSA-879221
258	R-HSA-9658195	Leishmania infection	11	406	0.0268803	0.369276	0.520747	15	95	0.00688705	9606	Homo sapiens	FGR;GGT5;PSTPIP1;NT5E;CALCRL;NOXA1;ITPR3;FYN;PTH2R;P3H3;ADCY7		R-HSA-9660819;R-HSA-9664275;R-HSA-8940074;R-HSA-163617;R-HSA-392129;R-HSA-9660824;R-HSA-9660828;R-HSA-9673794;R-HSA-169683;R-HSA-169680;R-HSA-9673797;R-HSA-9664261;R-HSA-879221;R-HSA-266046;R-HSA-111930
259	R-HSA-9006936	Signaling by TGFB family members	4	130	0.00860699	0.371054	0.520747	60	118	0.00855444	9606	Homo sapiens	SMAD1;SMAD3;ITGAV;LTBP1		R-HSA-202626;R-HSA-201472;R-HSA-2187303;R-HSA-201476;R-HSA-870538;R-HSA-9736979;R-HSA-9736984;R-HSA-2187309;R-HSA-2395320;R-HSA-209055;R-HSA-2187325;R-HSA-9736970;R-HSA-2187395;R-HSA-2187401;R-HSA-173481;R-HSA-2187405;R-HSA-1225919;R-HSA-173488;R-HSA-2186643;R-HSA-201648;R-HSA-9736992;R-HSA-2127257;R-HSA-870449;R-HSA-2187293;R-HSA-1549526;R-HSA-2328033;R-HSA-2187368;R-HSA-2176491;R-HSA-201423;R-H…
260	R-HSA-9013404	RAC2 GTPase cycle	3	92	0.0060911	0.372231	0.520747	3	10	0.000724953	9606	Homo sapiens	ABR;ARHGAP32;MPP7		R-HSA-9014296;R-HSA-9014295;R-HSA-9014294
261	R-HSA-3928665	EPH-ephrin mediated repulsion of cells	2	55	0.00364142	0.374658	0.520747	6	9	0.000652458	9606	Homo sapiens	PSEN2;FYN		R-HSA-4093327;R-HSA-3928607;R-HSA-3928604;R-HSA-3928642;R-HSA-3928656;R-HSA-3928628
262	R-HSA-399955	SEMA3A-Plexin repulsion signaling by inhibiting Integrin adhesion	1	20	0.00132415	0.377717	0.520747	6	8	0.000579962	9606	Homo sapiens	FYN		R-HSA-399942;R-HSA-399941;R-HSA-399934;R-HSA-399935;R-HSA-399933;R-HSA-399928
263	R-HSA-9603798	Class I peroxisomal membrane protein import	1	20	0.00132415	0.377717	0.520747	3	6	0.000434972	9606	Homo sapiens	PMP22		R-HSA-9603784;R-HSA-9603775;R-HSA-9603804
264	R-HSA-918233	TRAF3-dependent IRF activation pathway	1	20	0.00132415	0.377717	0.520747	4	11	0.000797448	9606	Homo sapiens	IRF7		R-HSA-918232;R-HSA-1028821;R-HSA-918229;R-HSA-1028816
265	R-HSA-210744	Regulation of gene expression in late stage (branching morphogenesis) pancreatic bud precursor cells	1	20	0.00132415	0.377717	0.520747	1	4	0.000289981	9606	Homo sapiens	NOTCH1		R-HSA-1980047
266	R-HSA-9664420	Killing mechanisms	1	20	0.00132415	0.377717	0.520747	2	9	0.000652458	9606	Homo sapiens	NOXA1		R-HSA-9673794;R-HSA-9673797
267	R-HSA-9673324	WNT5:FZD7-mediated leishmania damping	1	20	0.00132415	0.377717	0.520747	2	9	0.000652458	9606	Homo sapiens	NOXA1		R-HSA-9673794;R-HSA-9673797
268	R-HSA-70350	Fructose catabolism	1	20	0.00132415	0.377717	0.520747	1	5	0.000362476	9606	Homo sapiens	ALDH1A1		R-HSA-6813749
269	R-HSA-1474244	Extracellular matrix organization	9	329	0.0217823	0.378973	0.520747	83	319	0.023126	9606	Homo sapiens	COL18A1;COL14A1;COL6A1;ITGAV;LAMC1;P3H3;CTSD;LTBP1;JAM3		R-HSA-8948232;R-HSA-2002460;R-HSA-8948234;R-HSA-210304;R-HSA-4086200;R-HSA-2426530;R-HSA-8948224;R-HSA-8948226;R-HSA-8948228;R-HSA-8948230;R-HSA-8948231;R-HSA-216076;R-HSA-2426676;R-HSA-2396083;R-HSA-4084903;R-HSA-2395320;R-HSA-2466106;R-HSA-4088218;R-HSA-4084507;R-HSA-2022073;R-HSA-4084505;R-HSA-2327695;R-HSA-1981104;R-HSA-2426259;R-HSA-2328033;R-HSA-2426471;R-HSA-1564117;R-HSA-2327909;R-HSA-232…
270	R-HSA-9634597	GPER1 signaling	2	56	0.00370763	0.383043	0.520747	6	10	0.000724953	9606	Homo sapiens	P3H3;ADCY7		R-HSA-163617;R-HSA-392129;R-HSA-9036301;R-HSA-9036307;R-HSA-9624014;R-HSA-9036308
271	R-HSA-1169410	Antiviral mechanism by IFN-stimulated genes	3	94	0.00622352	0.384979	0.520747	16	31	0.00224735	9606	Homo sapiens	MX2;MX1;ISG15		R-HSA-1678841;R-HSA-936462;R-HSA-1169395;R-HSA-1678843;R-HSA-1169394;R-HSA-1678842;R-HSA-1169397;R-HSA-1169399;R-HSA-1169398;R-HSA-1169307;R-HSA-1176059;R-HSA-1169403;R-HSA-1169402;R-HSA-1169405;R-HSA-1169404;R-HSA-1169406
272	R-HSA-8964616	G beta:gamma signalling through CDC42	1	21	0.00139036	0.392313	0.520747	5	6	0.000434972	9606	Homo sapiens	P3H3		R-HSA-8964634;R-HSA-8964604;R-HSA-8964605;R-HSA-8964614;R-HSA-8964599
273	R-HSA-6804114	TP53 Regulates Transcription of Genes Involved in G2 Cell Cycle Arrest	1	21	0.00139036	0.392313	0.520747	2	11	0.000797448	9606	Homo sapiens	ZC3H12C		R-HSA-3215152;R-HSA-3215144
274	R-HSA-196783	Coenzyme A biosynthesis	1	21	0.00139036	0.392313	0.520747	1	7	0.000507467	9606	Homo sapiens	PPCDC		R-HSA-196840
275	R-HSA-109704	PI3K Cascade	2	58	0.00384004	0.399664	0.520747	1	6	0.000434972	9606	Homo sapiens	THEM4;TRIB1		R-HSA-109700
276	R-HSA-1989781	PPARA activates gene expression	5	175	0.0115863	0.4002	0.520747	41	41	0.00297231	9606	Homo sapiens	ABCA1;ZC3H12C;RXRA;TRIB1		R-HSA-1655826;R-HSA-1989778;R-HSA-1989779;R-HSA-560517;R-HSA-1989776;R-HSA-1989777;R-HSA-1989774;R-HSA-560473;R-HSA-1989775;R-HSA-1989772;R-HSA-1989773;R-HSA-1989770;R-HSA-1368065;R-HSA-1989771;R-HSA-1989768;R-HSA-1989767;R-HSA-1989764;R-HSA-1989765;R-HSA-1989762;R-HSA-1989760;R-HSA-1989761;R-HSA-1989758;R-HSA-1989759;R-HSA-879724;R-HSA-1989756;R-HSA-1989757;R-HSA-1989754;R-HSA-1989755;R-HSA-1989…
277	R-HSA-9664433	Leishmania parasite growth and survival	8	297	0.0196637	0.407239	0.520747	11	40	0.00289981	9606	Homo sapiens	FGR;GGT5;CALCRL;ITPR3;FYN;PTH2R;P3H3;ADCY7		R-HSA-9660819;R-HSA-9664275;R-HSA-169683;R-HSA-169680;R-HSA-163617;R-HSA-392129;R-HSA-9664261;R-HSA-266046;R-HSA-111930;R-HSA-9660824;R-HSA-9660828
278	R-HSA-9662851	Anti-inflammatory response favouring Leishmania parasite infection	8	297	0.0196637	0.407239	0.520747	11	40	0.00289981	9606	Homo sapiens	FGR;GGT5;CALCRL;ITPR3;FYN;PTH2R;P3H3;ADCY7		R-HSA-9660819;R-HSA-9664275;R-HSA-169683;R-HSA-169680;R-HSA-163617;R-HSA-392129;R-HSA-9664261;R-HSA-266046;R-HSA-111930;R-HSA-9660824;R-HSA-9660828
279	R-HSA-400206	Regulation of lipid metabolism by PPARalpha	5	177	0.0117188	0.409484	0.520747	44	44	0.00318979	9606	Homo sapiens	ABCA1;ZC3H12C;RXRA;TRIB1		R-HSA-400143;R-HSA-400204;R-HSA-1655826;R-HSA-1989778;R-HSA-1989779;R-HSA-560517;R-HSA-1989776;R-HSA-1989777;R-HSA-1989774;R-HSA-560473;R-HSA-1989775;R-HSA-1989772;R-HSA-1989773;R-HSA-1989770;R-HSA-1368065;R-HSA-1989771;R-HSA-1989768;R-HSA-1989767;R-HSA-1989764;R-HSA-1989765;R-HSA-1989762;R-HSA-1989760;R-HSA-1989761;R-HSA-1989758;R-HSA-1989759;R-HSA-879724;R-HSA-1989756;R-HSA-1989757;R-HSA-198975…
280	R-HSA-373080	Class B/2 (Secretin family receptors)	3	99	0.00655456	0.416561	0.520747	4	20	0.00144991	9606	Homo sapiens	CALCRL;PTH2R;P3H3		R-HSA-420214;R-HSA-420127;R-HSA-381612;R-HSA-420489
281	R-HSA-5619084	ABC transporter disorders	3	99	0.00655456	0.416561	0.520747	4	22	0.0015949	9606	Homo sapiens	ABCA1;ABCG1		R-HSA-5682111;R-HSA-5679101;R-HSA-5683672;R-HSA-5679145
282	R-HSA-418217	G beta:gamma signalling through PLC beta	1	23	0.00152278	0.420488	0.520747	2	2	0.000144991	9606	Homo sapiens	P3H3		R-HSA-398193;R-HSA-398040
283	R-HSA-3928664	Ephrin signaling	1	23	0.00152278	0.420488	0.520747	10	11	0.000797448	9606	Homo sapiens	FYN		R-HSA-3928633;R-HSA-3928639;R-HSA-3928594;R-HSA-3928625;R-HSA-3928641;R-HSA-3928640;R-HSA-3928631;R-HSA-3928615;R-HSA-3928614;R-HSA-3928580
284	R-HSA-164378	PKA activation in glucagon signalling	1	23	0.00152278	0.420488	0.520747	1	2	0.000144991	9606	Homo sapiens	ADCY7		R-HSA-164377
285	R-HSA-500657	Presynaptic function of Kainate receptors	1	23	0.00152278	0.420488	0.520747	1	2	0.000144991	9606	Homo sapiens	P3H3		R-HSA-500717
286	R-HSA-432142	Platelet sensitization by LDL	1	23	0.00152278	0.420488	0.520747	3	9	0.000652458	9606	Homo sapiens	FGR		R-HSA-432148;R-HSA-432129;R-HSA-8948034
287	R-HSA-163615	PKA activation	1	23	0.00152278	0.420488	0.520747	1	4	0.000289981	9606	Homo sapiens	ADCY7		R-HSA-111930
288	R-HSA-196791	Vitamin D (calciferol) metabolism	1	23	0.00152278	0.420488	0.520747	1	19	0.00137741	9606	Homo sapiens	LDLRAP1		R-HSA-350168
289	R-HSA-3000171	Non-integrin membrane-ECM interactions	2	61	0.00403867	0.424195	0.520747	5	22	0.0015949	9606	Homo sapiens	ITGAV;LAMC1		R-HSA-2731081;R-HSA-2328129;R-HSA-2426355;R-HSA-2731123;R-HSA-2731074
290	R-HSA-177929	Signaling by EGFR	2	61	0.00403867	0.424195	0.520747	6	49	0.00355227	9606	Homo sapiens	STAM		R-HSA-8867047;R-HSA-183072;R-HSA-8867044;R-HSA-8867041;R-HSA-182986;R-HSA-182990
291	R-HSA-170834	Signaling by TGF-beta Receptor Complex	3	101	0.00668697	0.429051	0.520747	49	93	0.00674206	9606	Homo sapiens	SMAD3;ITGAV;LTBP1		R-HSA-2187303;R-HSA-870538;R-HSA-9736979;R-HSA-9736984;R-HSA-2187309;R-HSA-2395320;R-HSA-209055;R-HSA-2187325;R-HSA-9736970;R-HSA-2187395;R-HSA-2187401;R-HSA-173481;R-HSA-2187405;R-HSA-173488;R-HSA-2186643;R-HSA-9736992;R-HSA-2127257;R-HSA-870449;R-HSA-2187293;R-HSA-2328033;R-HSA-2187368;R-HSA-2176491;R-HSA-2187375;R-HSA-2186607;R-HSA-170835;R-HSA-2186741;R-HSA-1484099;R-HSA-2176503;R-HSA-2187382…
292	R-HSA-9664323	FCGR3A-mediated IL10 synthesis	4	141	0.00933528	0.42928	0.520747	5	20	0.00144991	9606	Homo sapiens	FGR;ITPR3;FYN;ADCY7		R-HSA-9664275;R-HSA-169683;R-HSA-169680;R-HSA-9664261;R-HSA-111930
293	R-HSA-9755511	KEAP1-NFE2L2 pathway	4	141	0.00933528	0.42928	0.520747	5	78	0.00565463	9606	Homo sapiens	NOTCH1;AKT3;GCLM		R-HSA-9762100;R-HSA-9762102;R-HSA-9760103;R-HSA-9760125;R-HSA-8932309
294	R-HSA-392851	Prostacyclin signalling through prostacyclin receptor	1	24	0.00158898	0.434083	0.520747	3	4	0.000289981	9606	Homo sapiens	P3H3		R-HSA-392852;R-HSA-392870;R-HSA-392874
295	R-HSA-912631	Regulation of signaling by CBL	1	24	0.00158898	0.434083	0.520747	3	7	0.000507467	9606	Homo sapiens	FYN		R-HSA-879917;R-HSA-912629;R-HSA-912627
296	R-HSA-156587	Amino Acid conjugation	1	24	0.00158898	0.434083	0.520747	2	6	0.000434972	9606	Homo sapiens	CAT		R-HSA-159574;R-HSA-159566
297	R-HSA-159424	Conjugation of carboxylic acids	1	24	0.00158898	0.434083	0.520747	2	6	0.000434972	9606	Homo sapiens	CAT		R-HSA-159574;R-HSA-159566
298	R-HSA-937041	IKK complex recruitment mediated by RIP1	1	24	0.00158898	0.434083	0.520747	1	3	0.000217486	9606	Homo sapiens	SARM1		R-HSA-168921
299	R-HSA-844456	The NLRP3 inflammasome	1	24	0.00158898	0.434083	0.520747	1	18	0.00130492	9606	Homo sapiens	PSTPIP1		R-HSA-879221
300	R-HSA-1834941	STING mediated induction of host immune responses	1	24	0.00158898	0.434083	0.520747	1	19	0.00137741	9606	Homo sapiens	NLRC3		R-HSA-1834939
301	R-HSA-418597	G alpha (z) signalling events	2	63	0.00417108	0.440258	0.520747	6	13	0.000942439	9606	Homo sapiens	P3H3;ADCY7		R-HSA-392129;R-HSA-392064;R-HSA-749453;R-HSA-750988;R-HSA-751024;R-HSA-749446
302	R-HSA-9012852	Signaling by NOTCH3	2	63	0.00417108	0.440258	0.520747	5	37	0.00268233	9606	Homo sapiens	NOTCH1;PSEN2		R-HSA-9017817;R-HSA-9021451;R-HSA-9021450;R-HSA-9016751;R-HSA-9013361
303	R-HSA-9753281	Paracetamol ADME	2	63	0.00417108	0.440258	0.520747	1	12	0.000869943	9606	Homo sapiens	GGT5;GGT7		R-HSA-9753634
304	R-HSA-975155	MyD88 dependent cascade initiated on endosome	3	103	0.00681939	0.441445	0.520747	6	63	0.0045672	9606	Homo sapiens	BCAM;IRF7;S100B		R-HSA-975118;R-HSA-933533;R-HSA-168166;R-HSA-933531;R-HSA-975188;R-HSA-975106
305	R-HSA-373753	Nephrin family interactions	1	25	0.00165519	0.44736	0.520747	7	13	0.000942439	9606	Homo sapiens	FYN		R-HSA-532603;R-HSA-373734;R-HSA-373747;R-HSA-8981534;R-HSA-451758;R-HSA-373724;R-HSA-373727
306	R-HSA-1181150	Signaling by NODAL	1	25	0.00165519	0.44736	0.520747	5	12	0.000869943	9606	Homo sapiens	SMAD3		R-HSA-173488;R-HSA-1535903;R-HSA-1181355;R-HSA-1225919;R-HSA-170847
307	R-HSA-977347	Serine biosynthesis	1	25	0.00165519	0.44736	0.520747	1	7	0.000507467	9606	Homo sapiens	PHGDH		R-HSA-977348
308	R-HSA-445144	Signal transduction by L1	1	25	0.00165519	0.44736	0.520747	1	11	0.000797448	9606	Homo sapiens	ITGAV		R-HSA-374686
309	R-HSA-168181	Toll Like Receptor 7/8 (TLR7/8) Cascade	3	104	0.00688559	0.447604	0.520747	6	66	0.00478469	9606	Homo sapiens	BCAM;IRF7;S100B		R-HSA-975118;R-HSA-933533;R-HSA-168166;R-HSA-933531;R-HSA-975188;R-HSA-975106
310	R-HSA-9711123	Cellular response to chemical stress	7	269	0.0178099	0.454385	0.520747	7	134	0.00971437	9606	Homo sapiens	ZC3H12C;RXRA;NOTCH1;AKT3;CAT;GCLM		R-HSA-9762100;R-HSA-9762102;R-HSA-9760103;R-HSA-9760125;R-HSA-400143;R-HSA-8932309;R-HSA-76031
311	R-HSA-112399	IRS-mediated signalling	2	65	0.0043035	0.456072	0.520747	1	9	0.000652458	9606	Homo sapiens	THEM4;TRIB1		R-HSA-109700
312	R-HSA-9759194	Nuclear events mediated by NFE2L2	3	106	0.00701801	0.459837	0.520747	4	46	0.00333478	9606	Homo sapiens	NOTCH1;GCLM		R-HSA-9762100;R-HSA-9762102;R-HSA-9760103;R-HSA-9760125
313	R-HSA-202040	G-protein activation	1	26	0.0017214	0.460327	0.520747	5	6	0.000434972	9606	Homo sapiens	P3H3		R-HSA-167408;R-HSA-167429;R-HSA-167419;R-HSA-167433;R-HSA-112271
314	R-HSA-392170	ADP signalling through P2Y purinoceptor 12	1	26	0.0017214	0.460327	0.520747	3	4	0.000289981	9606	Homo sapiens	P3H3		R-HSA-392195;R-HSA-392187;R-HSA-392202
315	R-HSA-111931	PKA-mediated phosphorylation of CREB	1	26	0.0017214	0.460327	0.520747	1	7	0.000507467	9606	Homo sapiens	ADCY7		R-HSA-111930
316	R-HSA-422085	Synthesis, secretion, and deacylation of Ghrelin	1	26	0.0017214	0.460327	0.520747	1	8	0.000579962	9606	Homo sapiens	KLF4		R-HSA-422088
317	R-HSA-210991	Basigin interactions	1	26	0.0017214	0.460327	0.520747	1	10	0.000724953	9606	Homo sapiens	LAT2		R-HSA-375131
318	R-HSA-70263	Gluconeogenesis	2	66	0.0043697	0.463882	0.520747	2	26	0.00188488	9606	Homo sapiens	ALDOC;ENO2		R-HSA-71495;R-HSA-70494
319	R-HSA-9725370	Signaling by ALK fusions and activated point mutants	2	66	0.0043697	0.463882	0.520747	1	29	0.00210236	9606	Homo sapiens	CEBPB		R-HSA-9725357
320	R-HSA-9700206	Signaling by ALK in cancer	2	66	0.0043697	0.463882	0.520747	1	37	0.00268233	9606	Homo sapiens	CEBPB		R-HSA-9725357
321	R-HSA-168138	Toll Like Receptor 9 (TLR9) Cascade	3	107	0.00708422	0.465911	0.520747	6	68	0.00492968	9606	Homo sapiens	BCAM;IRF7;S100B		R-HSA-975118;R-HSA-933533;R-HSA-168166;R-HSA-933531;R-HSA-975188;R-HSA-975106
322	R-HSA-6798695	Neutrophil degranulation	12	480	0.0317797	0.466376	0.520747	9	10	0.000724953	9606	Homo sapiens	CD300A;RAB3D;IGF2R;ADGRG3;FGR;ADGRG5;CAT;CLEC5A;MBP;ALDOC;ITGAV;CD59;CTSD		R-HSA-6798743;R-HSA-6799350;R-HSA-6798739;R-HSA-6800434;R-HSA-6798749;R-HSA-6798748;R-HSA-6798747;R-HSA-6800426;R-HSA-6798745
323	R-HSA-201722	Formation of the beta-catenin:TCF transactivating complex	2	67	0.00443591	0.471626	0.520747	4	13	0.000942439	9606	Homo sapiens	RUNX3;BCL9L		R-HSA-201712;R-HSA-4411367;R-HSA-3364026;R-HSA-3364014
324	R-HSA-112043	PLC beta mediated events	2	67	0.00443591	0.471626	0.520747	3	32	0.00231985	9606	Homo sapiens	ITPR3;ADCY7		R-HSA-169683;R-HSA-169680;R-HSA-111930
325	R-HSA-186712	Regulation of beta-cell development	2	67	0.00443591	0.471626	0.520747	2	26	0.00188488	9606	Homo sapiens	NOTCH1;AKT3		R-HSA-1980047;R-HSA-211164
326	R-HSA-9617324	Negative regulation of NMDA receptor-mediated neuronal transmission	1	27	0.00178761	0.47299	0.520747	2	4	0.000289981	9606	Homo sapiens	PPM1F		R-HSA-9619467;R-HSA-9619449
327	R-HSA-9705462	Inactivation of CSF3 (G-CSF) signaling	1	27	0.00178761	0.47299	0.520747	2	9	0.000652458	9606	Homo sapiens	IL12RB2		R-HSA-9707977;R-HSA-9705738
328	R-HSA-947581	Molybdenum cofactor biosynthesis	1	27	0.00178761	0.47299	0.520747	1	6	0.000434972	9606	Homo sapiens	GPHN		R-HSA-947531
329	R-HSA-5652084	Fructose metabolism	1	27	0.00178761	0.47299	0.520747	1	7	0.000507467	9606	Homo sapiens	ALDH1A1		R-HSA-6813749
330	R-HSA-2022377	Metabolism of Angiotensinogen to Angiotensins	1	27	0.00178761	0.47299	0.520747	2	20	0.00144991	9606	Homo sapiens	CTSD		R-HSA-2022412;R-HSA-2022403
331	R-HSA-8957275	Post-translational protein phosphorylation	3	109	0.00721663	0.477966	0.520747	1	1	7.24953e-05	9606	Homo sapiens	MELTF;LAMC1;LTBP1		R-HSA-8952289
332	R-HSA-2644603	Signaling by NOTCH1 in Cancer	2	68	0.00450212	0.479303	0.520747	39	39	0.00282732	9606	Homo sapiens	NOTCH1;PSEN2		R-HSA-2769000;R-HSA-2769007;R-HSA-2220964;R-HSA-2220967;R-HSA-2220966;R-HSA-2220971;R-HSA-2768993;R-HSA-2768999;R-HSA-2666278;R-HSA-2220976;R-HSA-2220979;R-HSA-2220978;R-HSA-2220981;R-HSA-2220982;R-HSA-2220985;R-HSA-2769008;R-HSA-2769015;R-HSA-2220988;R-HSA-2900748;R-HSA-2691211;R-HSA-2900747;R-HSA-2691214;R-HSA-2660815;R-HSA-2730752;R-HSA-2737728;R-HSA-4396393;R-HSA-2900743;R-HSA-4396392;R-HSA-2…
333	R-HSA-2894862	Constitutive Signaling by NOTCH1 HD+PEST Domain Mutants	2	68	0.00450212	0.479303	0.520747	21	21	0.0015224	9606	Homo sapiens	NOTCH1;PSEN2		R-HSA-2900748;R-HSA-2220964;R-HSA-2220967;R-HSA-2900747;R-HSA-2220966;R-HSA-2220971;R-HSA-4396393;R-HSA-2900743;R-HSA-4396392;R-HSA-2220976;R-HSA-2900765;R-HSA-4396402;R-HSA-4396401;R-HSA-2220979;R-HSA-2220981;R-HSA-2220982;R-HSA-2900756;R-HSA-2220985;R-HSA-2220957;R-HSA-2769015;R-HSA-2220988
334	R-HSA-2644606	Constitutive Signaling by NOTCH1 PEST Domain Mutants	2	68	0.00450212	0.479303	0.520747	21	21	0.0015224	9606	Homo sapiens	NOTCH1;PSEN2		R-HSA-2769000;R-HSA-2769007;R-HSA-2220964;R-HSA-2220967;R-HSA-2220966;R-HSA-2220971;R-HSA-4396393;R-HSA-2768993;R-HSA-4396392;R-HSA-2768999;R-HSA-2220944;R-HSA-4396402;R-HSA-4396401;R-HSA-2220979;R-HSA-2220981;R-HSA-2220982;R-HSA-2220985;R-HSA-2769008;R-HSA-2220957;R-HSA-2769015;R-HSA-2220988
335	R-HSA-2894858	Signaling by NOTCH1 HD+PEST Domain Mutants in Cancer	2	68	0.00450212	0.479303	0.520747	21	21	0.0015224	9606	Homo sapiens	NOTCH1;PSEN2		R-HSA-2900748;R-HSA-2220964;R-HSA-2220967;R-HSA-2900747;R-HSA-2220966;R-HSA-2220971;R-HSA-4396393;R-HSA-2900743;R-HSA-4396392;R-HSA-2220976;R-HSA-2900765;R-HSA-4396402;R-HSA-4396401;R-HSA-2220979;R-HSA-2220981;R-HSA-2220982;R-HSA-2900756;R-HSA-2220985;R-HSA-2220957;R-HSA-2769015;R-HSA-2220988
336	R-HSA-2644602	Signaling by NOTCH1 PEST Domain Mutants in Cancer	2	68	0.00450212	0.479303	0.520747	21	21	0.0015224	9606	Homo sapiens	NOTCH1;PSEN2		R-HSA-2769000;R-HSA-2769007;R-HSA-2220964;R-HSA-2220967;R-HSA-2220966;R-HSA-2220971;R-HSA-4396393;R-HSA-2768993;R-HSA-4396392;R-HSA-2768999;R-HSA-2220944;R-HSA-4396402;R-HSA-4396401;R-HSA-2220979;R-HSA-2220981;R-HSA-2220982;R-HSA-2220985;R-HSA-2769008;R-HSA-2220957;R-HSA-2769015;R-HSA-2220988
337	R-HSA-977443	GABA receptor activation	2	68	0.00450212	0.479303	0.520747	8	12	0.000869943	9606	Homo sapiens	P3H3;ADCY7		R-HSA-170674;R-HSA-1013020;R-HSA-170666;R-HSA-1013013;R-HSA-392206;R-HSA-1013012;R-HSA-170686;R-HSA-170671
338	R-HSA-421270	Cell-cell junction organization	2	68	0.00450212	0.479303	0.520747	5	21	0.0015224	9606	Homo sapiens	PVR		R-HSA-419011;R-HSA-420593;R-HSA-420591;R-HSA-433711;R-HSA-419003
339	R-HSA-1227986	Signaling by ERBB2	2	68	0.00450212	0.479303	0.520747	2	46	0.00333478	9606	Homo sapiens	AKT3;FYN		R-HSA-1358791;R-HSA-1963586
340	R-HSA-193704	p75 NTR receptor-mediated signalling	3	110	0.00728284	0.483947	0.520747	6	50	0.00362476	9606	Homo sapiens	ABR;BEX3;PSEN2		R-HSA-193650;R-HSA-193682;R-HSA-204981;R-HSA-205112;R-HSA-205039;R-HSA-205117
341	R-HSA-9670439	Signaling by phosphorylated juxtamembrane, extracellular and kinase domain KIT mutants	1	28	0.00185381	0.485357	0.520747	7	11	0.000797448	9606	Homo sapiens	FYN		R-HSA-9670418;R-HSA-9670417;R-HSA-9670416;R-HSA-9670426;R-HSA-9670414;R-HSA-9670413;R-HSA-9670412
342	R-HSA-9669938	Signaling by KIT in disease	1	28	0.00185381	0.485357	0.520747	7	26	0.00188488	9606	Homo sapiens	FYN		R-HSA-9670418;R-HSA-9670417;R-HSA-9670416;R-HSA-9670426;R-HSA-9670414;R-HSA-9670413;R-HSA-9670412
343	R-HSA-2173788	Downregulation of TGF-beta receptor signaling	1	28	0.00185381	0.485357	0.520747	7	28	0.00202987	9606	Homo sapiens	SMAD3		R-HSA-2187382;R-HSA-2187401;R-HSA-2187368;R-HSA-2187355;R-HSA-2187405;R-HSA-2187375;R-HSA-2187358
344	R-HSA-9013507	NOTCH3 Activation and Transmission of Signal to the Nucleus	1	28	0.00185381	0.485357	0.520747	2	15	0.00108743	9606	Homo sapiens	PSEN2		R-HSA-9017817;R-HSA-9013361
345	R-HSA-8964038	LDL clearance	1	28	0.00185381	0.485357	0.520747	1	19	0.00137741	9606	Homo sapiens	LDLRAP1		R-HSA-171141
346	R-HSA-166016	Toll Like Receptor 4 (TLR4) Cascade	4	152	0.0100636	0.486016	0.520747	9	95	0.00688705	9606	Homo sapiens	BCAM;IRF7;SARM1;S100B		R-HSA-168166;R-HSA-177671;R-HSA-2559568;R-HSA-936985;R-HSA-166245;R-HSA-168933;R-HSA-2201338;R-HSA-168921;R-HSA-166271
347	R-HSA-445717	Aquaporin-mediated transport	2	69	0.00456833	0.486911	0.520747	5	25	0.00181238	9606	Homo sapiens	P3H3;ADCY7		R-HSA-163617;R-HSA-432195;R-HSA-422320;R-HSA-432188;R-HSA-164377
348	R-HSA-9009391	Extra-nuclear estrogen signaling	3	111	0.00734905	0.489894	0.520747	7	39	0.00282732	9606	Homo sapiens	AKT3;P3H3;IGF1R		R-HSA-199298;R-HSA-9624272;R-HSA-9021596;R-HSA-9021601;R-HSA-9021600;R-HSA-9634584;R-HSA-9624526
349	R-HSA-375165	NCAM signaling for neurite out-growth	2	70	0.00463453	0.49445	0.520747	9	23	0.00166739	9606	Homo sapiens	COL6A1;FYN		R-HSA-392053;R-HSA-392054;R-HSA-392051;R-HSA-391868;R-HSA-375151;R-HSA-391871;R-HSA-391865;R-HSA-391867;R-HSA-391866
350	R-HSA-3000170	Syndecan interactions	1	29	0.00192002	0.497434	0.520747	3	15	0.00108743	9606	Homo sapiens	ITGAV		R-HSA-2731081;R-HSA-2731123;R-HSA-2731074
351	R-HSA-9634638	Estrogen-dependent nuclear events downstream of ESR-membrane signaling	1	29	0.00192002	0.497434	0.520747	2	12	0.000869943	9606	Homo sapiens	AKT3		R-HSA-199298;R-HSA-9624526
352	R-HSA-8943723	Regulation of PTEN mRNA translation	1	29	0.00192002	0.497434	0.520747	2	24	0.00173989	9606	Homo sapiens	MIR25		R-HSA-8944569;R-HSA-8944497
353	R-HSA-5674400	Constitutive Signaling by AKT1 E17K in Cancer	1	29	0.00192002	0.497434	0.520747	1	18	0.00130492	9606	Homo sapiens	AKT3		R-HSA-2400010
354	R-HSA-164952	The role of Nef in HIV-1 replication and disease pathogenesis	1	29	0.00192002	0.497434	0.520747	1	20	0.00144991	9606	Homo sapiens	FYN		R-HSA-200908
355	R-HSA-111885	Opioid Signalling	3	113	0.00748146	0.501688	0.520747	17	59	0.00427722	9606	Homo sapiens	ITPR3;P3H3;ADCY7		R-HSA-167429;R-HSA-170666;R-HSA-392206;R-HSA-167433;R-HSA-170671;R-HSA-112271;R-HSA-170674;R-HSA-169683;R-HSA-170672;R-HSA-167408;R-HSA-169680;R-HSA-170676;R-HSA-170677;R-HSA-167419;R-HSA-111930;R-HSA-170686;R-HSA-170685
356	R-HSA-936837	Ion transport by P-type ATPases	2	71	0.00470074	0.501918	0.520747	3	16	0.00115992	9606	Homo sapiens	ATP2B4;FXYD6		R-HSA-418309;R-HSA-9684068;R-HSA-936897
357	R-HSA-2559580	Oxidative Stress Induced Senescence	3	114	0.00754767	0.507533	0.520747	5	40	0.00289981	9606	Homo sapiens	CBX6;TNIK		R-HSA-3229089;R-HSA-3223200;R-HSA-3225851;R-HSA-3225867;R-HSA-3229102
358	R-HSA-9006925	Intracellular signaling by second messengers	9	368	0.0243644	0.508465	0.520747	29	114	0.00826446	9606	Homo sapiens	CBX6;MIR25;AKT3;THEM4;ITPR3;FYN;PIP4K2C;TRIB1;ADCY7		R-HSA-199299;R-HSA-199298;R-HSA-8943817;R-HSA-199425;R-HSA-198599;R-HSA-198347;R-HSA-200143;R-HSA-199443;R-HSA-198611;R-HSA-169683;R-HSA-198609;R-HSA-169680;R-HSA-198613;R-HSA-198298;R-HSA-1675776;R-HSA-199839;R-HSA-8948757;R-HSA-198621;R-HSA-198371;R-HSA-8944104;R-HSA-2317314;R-HSA-2316434;R-HSA-8944569;R-HSA-198640;R-HSA-199863;R-HSA-2317332;R-HSA-8944497;R-HSA-111930;R-HSA-198270
359	R-HSA-428930	Thromboxane signalling through TP receptor	1	30	0.00198623	0.509229	0.520747	6	8	0.000579962	9606	Homo sapiens	P3H3		R-HSA-428918;R-HSA-428917;R-HSA-428752;R-HSA-428750;R-HSA-428909;R-HSA-428749
360	R-HSA-201451	Signaling by BMP	1	30	0.00198623	0.509229	0.520747	9	17	0.00123242	9606	Homo sapiens	SMAD1		R-HSA-202626;R-HSA-201425;R-HSA-201648;R-HSA-201472;R-HSA-201445;R-HSA-201476;R-HSA-201423;R-HSA-201422;R-HSA-201453
361	R-HSA-418592	ADP signalling through P2Y purinoceptor 1	1	30	0.00198623	0.509229	0.520747	3	7	0.000507467	9606	Homo sapiens	P3H3		R-HSA-418581;R-HSA-418579;R-HSA-418576
362	R-HSA-8963898	Plasma lipoprotein assembly	1	30	0.00198623	0.509229	0.520747	6	19	0.00137741	9606	Homo sapiens	ABCA1		R-HSA-216723;R-HSA-5682103;R-HSA-5682084;R-HSA-5682101;R-HSA-216727;R-HSA-216757
363	R-HSA-204174	Regulation of pyruvate dehydrogenase (PDH) complex	1	30	0.00198623	0.509229	0.520747	1	4	0.000289981	9606	Homo sapiens	RXRA		R-HSA-203946
364	R-HSA-5621575	CD209 (DC-SIGN) signaling	1	30	0.00198623	0.509229	0.520747	1	11	0.000797448	9606	Homo sapiens	FYN		R-HSA-5624486
365	R-HSA-5690714	CD22 mediated BCR regulation	2	72	0.00476695	0.509314	0.520747	3	4	0.000289981	9606	Homo sapiens	IGHM;IGHD		R-HSA-5690740;R-HSA-5690702;R-HSA-5690701
366	R-HSA-74751	Insulin receptor signalling cascade	2	72	0.00476695	0.509314	0.520747	1	25	0.00181238	9606	Homo sapiens	THEM4;TRIB1		R-HSA-109700
367	R-HSA-112040	G-protein mediated events	2	73	0.00483316	0.516639	0.520747	12	41	0.00297231	9606	Homo sapiens	ITPR3;ADCY7		R-HSA-170674;R-HSA-169683;R-HSA-170672;R-HSA-169680;R-HSA-170676;R-HSA-170677;R-HSA-170666;R-HSA-392206;R-HSA-111930;R-HSA-170686;R-HSA-170671;R-HSA-170685
368	R-HSA-1296041	Activation of G protein gated Potassium channels	1	31	0.00205244	0.520747	0.520747	3	3	0.000217486	9606	Homo sapiens	P3H3		R-HSA-1013020;R-HSA-1013013;R-HSA-1013012
369	R-HSA-1296059	G protein gated Potassium channels	1	31	0.00205244	0.520747	0.520747	3	3	0.000217486	9606	Homo sapiens	P3H3		R-HSA-1013020;R-HSA-1013013;R-HSA-1013012
370	R-HSA-997272	Inhibition of voltage gated Ca2+ channels via Gbeta/gamma subunits	1	31	0.00205244	0.520747	0.520747	3	3	0.000217486	9606	Homo sapiens	P3H3		R-HSA-1013020;R-HSA-1013013;R-HSA-1013012
371	R-HSA-1971475	A tetrasaccharide linker sequence is required for GAG synthesis	1	31	0.00205244	0.520747	0.520747	1	5	0.000362476	9606	Homo sapiens	XYLT1		R-HSA-1878002
372	R-HSA-5218921	VEGFR2 mediated cell proliferation	1	31	0.00205244	0.520747	0.520747	2	12	0.000869943	9606	Homo sapiens	ITPR3		R-HSA-169683;R-HSA-169680
373	R-HSA-3296469	Defects in cobalamin (B12) metabolism	1	31	0.00205244	0.520747	0.520747	2	14	0.00101493	9606	Homo sapiens	AMN		R-HSA-3296462;R-HSA-3296477
374	R-HSA-3214842	HDMs demethylate histones	1	31	0.00205244	0.520747	0.520747	2	17	0.00123242	9606	Homo sapiens	ATP2B4		R-HSA-4724284;R-HSA-5661115
375	R-HSA-9013148	CDC42 GTPase cycle	4	159	0.010527	0.520922	0.520922	3	6	0.000434972	9606	Homo sapiens	ARHGAP22;ABR;ARHGAP32;CDC42BPA		R-HSA-9013161;R-HSA-9013157;R-HSA-9013159
376	R-HSA-9660821	ADORA2B mediated anti-inflammatory cytokines production	4	159	0.010527	0.520922	0.520922	5	12	0.000869943	9606	Homo sapiens	CALCRL;PTH2R;P3H3;ADCY7		R-HSA-9660819;R-HSA-163617;R-HSA-392129;R-HSA-9660824;R-HSA-9660828
377	R-HSA-8878159	Transcriptional regulation by RUNX3	3	118	0.0078125	0.530547	0.530547	44	47	0.00340728	9606	Homo sapiens	SMAD3;NOTCH1;RUNX3		R-HSA-8878212;R-HSA-8937807;R-HSA-8952399;R-HSA-8951951;R-HSA-8951695;R-HSA-8952128;R-HSA-8937792;R-HSA-8878220;R-HSA-8951428;R-HSA-8952069;R-HSA-8952408;R-HSA-1980047;R-HSA-8949276;R-HSA-8951966;R-HSA-8949343;R-HSA-8952081;R-HSA-8878237;R-HSA-8951442;R-HSA-8937814;R-HSA-8949335;R-HSA-8952232;R-HSA-8951977;R-HSA-8878117;R-HSA-8878243;R-HSA-4411367;R-HSA-8878178;R-HSA-8865454;R-HSA-8952226;R-HSA-8…
378	R-HSA-9013026	RHOB GTPase cycle	2	75	0.00496557	0.531069	0.531069	1	6	0.000434972	9606	Homo sapiens	ABR;ARHGAP32		R-HSA-9013022
379	R-HSA-400042	Adrenaline,noradrenaline inhibits insulin secretion	1	32	0.00211864	0.531996	0.531996	4	6	0.000434972	9606	Homo sapiens	P3H3		R-HSA-400037;R-HSA-400097;R-HSA-400046;R-HSA-400092
380	R-HSA-5689901	Metalloprotease DUBs	1	32	0.00211864	0.531996	0.531996	2	6	0.000434972	9606	Homo sapiens	STAM		R-HSA-5693061;R-HSA-5696547
381	R-HSA-8874081	MET activates PTK2 signaling	1	32	0.00211864	0.531996	0.531996	1	5	0.000362476	9606	Homo sapiens	LAMC1		R-HSA-8874079
382	R-HSA-70635	Urea cycle	1	32	0.00211864	0.531996	0.531996	1	8	0.000579962	9606	Homo sapiens	ARG2		R-HSA-452036
383	R-HSA-5689880	Ub-specific processing proteases	5	206	0.0136388	0.539773	0.539773	4	40	0.00289981	9606	Homo sapiens	SMAD1;SMAD3;USP20;ADRM1;STAM		R-HSA-6781764;R-HSA-6782628;R-HSA-5689539;R-HSA-5696968
384	R-HSA-2173795	Downregulation of SMAD2/3:SMAD4 transcriptional activity	1	33	0.00218485	0.542982	0.542982	19	25	0.00181238	9606	Homo sapiens	SMAD3		R-HSA-2187395;R-HSA-2187330;R-HSA-870538;R-HSA-2176491;R-HSA-173481;R-HSA-173545;R-HSA-2179274;R-HSA-2179276;R-HSA-2186607;R-HSA-2186741;R-HSA-2176503;R-HSA-2176502;R-HSA-2186747;R-HSA-209055;R-HSA-2187325;R-HSA-870449;R-HSA-2187388;R-HSA-9736970;R-HSA-2106591
385	R-HSA-3928663	EPHA-mediated growth cone collapse	1	33	0.00218485	0.542982	0.542982	3	4	0.000289981	9606	Homo sapiens	FYN		R-HSA-3928651;R-HSA-3928602;R-HSA-3928648
386	R-HSA-83936	Transport of nucleosides and free purine and pyrimidine bases across the plasma membrane	1	33	0.00218485	0.542982	0.542982	4	16	0.00115992	9606	Homo sapiens	SLC29A2		R-HSA-109536;R-HSA-109527;R-HSA-109529;R-HSA-109534
387	R-HSA-8866652	Synthesis of active ubiquitin: roles of E1 and E2 enzymes	1	33	0.00218485	0.542982	0.542982	3	16	0.00115992	9606	Homo sapiens	UBE2E3		R-HSA-8852130;R-HSA-8852129;R-HSA-8852127
388	R-HSA-9006115	Signaling by NTRK2 (TRKB)	1	33	0.00218485	0.542982	0.542982	7	38	0.00275482	9606	Homo sapiens	FYN		R-HSA-9032601;R-HSA-9032761;R-HSA-9032798;R-HSA-9037040;R-HSA-9032532;R-HSA-9032582;R-HSA-9032502
389	R-HSA-425410	Metal ion SLC transporters	1	33	0.00218485	0.542982	0.542982	2	20	0.00144991	9606	Homo sapiens	SLC40A1		R-HSA-904830;R-HSA-442368
390	R-HSA-9013408	RHOG GTPase cycle	2	78	0.00516419	0.552159	0.552159	2	6	0.000434972	9606	Homo sapiens	ARHGAP32;MPP7		R-HSA-9014449;R-HSA-9014434
391	R-HSA-3906995	Diseases associated with O-glycosylation of proteins	2	78	0.00516419	0.552159	0.552159	1	9	0.000652458	9606	Homo sapiens	NOTCH2;NOTCH1		R-HSA-5096538
392	R-HSA-1834949	Cytosolic sensors of pathogen-associated DNA	2	78	0.00516419	0.552159	0.552159	2	50	0.00362476	9606	Homo sapiens	IRF7;NLRC3		R-HSA-1834939;R-HSA-9604487
393	R-HSA-451326	Activation of kainate receptors upon glutamate binding	1	34	0.00225106	0.553711	0.553711	1	6	0.000434972	9606	Homo sapiens	P3H3		R-HSA-500717
394	R-HSA-380994	ATF4 activates genes in response to endoplasmic reticulum stress	1	34	0.00225106	0.553711	0.553711	1	7	0.000507467	9606	Homo sapiens	CEBPB		R-HSA-1791118
395	R-HSA-112311	Neurotransmitter clearance	1	34	0.00225106	0.553711	0.553711	1	13	0.000942439	9606	Homo sapiens	ALDH2		R-HSA-380608
396	R-HSA-622312	Inflammasomes	1	34	0.00225106	0.553711	0.553711	1	28	0.00202987	9606	Homo sapiens	PSTPIP1		R-HSA-879221
397	R-HSA-9013106	RHOC GTPase cycle	2	79	0.0052304	0.559039	0.559039	1	6	0.000434972	9606	Homo sapiens	ABR;ARHGAP32		R-HSA-9013111
398	R-HSA-5656169	Termination of translesion DNA synthesis	1	35	0.00231727	0.564188	0.564188	5	9	0.000652458	9606	Homo sapiens	ISG15		R-HSA-5653766;R-HSA-5653780;R-HSA-5653786;R-HSA-5653754;R-HSA-5653770
399	R-HSA-420092	Glucagon-type ligand receptors	1	35	0.00231727	0.564188	0.564188	1	8	0.000579962	9606	Homo sapiens	P3H3		R-HSA-381612
400	R-HSA-1592389	Activation of Matrix Metalloproteinases	1	35	0.00231727	0.564188	0.564188	3	27	0.00195737	9606	Homo sapiens	COL18A1		R-HSA-1604732;R-HSA-1604722;R-HSA-1592278
401	R-HSA-9674555	Signaling by CSF3 (G-CSF)	1	35	0.00231727	0.564188	0.564188	2	21	0.0015224	9606	Homo sapiens	IL12RB2		R-HSA-9707977;R-HSA-9705738
402	R-HSA-199220	Vitamin B5 (pantothenate) metabolism	1	35	0.00231727	0.564188	0.564188	1	12	0.000869943	9606	Homo sapiens	PPCDC		R-HSA-196840
403	R-HSA-210745	Regulation of gene expression in beta cells	1	35	0.00231727	0.564188	0.564188	1	12	0.000869943	9606	Homo sapiens	AKT3		R-HSA-211164
404	R-HSA-1660661	Sphingolipid de novo biosynthesis	2	80	0.00529661	0.565844	0.565844	2	32	0.00231985	9606	Homo sapiens	PRKD3;SPNS3		R-HSA-9695890;R-HSA-429698
405	R-HSA-202733	Cell surface interactions at the vascular wall	6	257	0.0170154	0.570385	0.570385	11	65	0.00471219	9606	Homo sapiens	LAT2;IGHM;CD74;FYN;ITGAV;JAM3		R-HSA-210291;R-HSA-114577;R-HSA-202706;R-HSA-202721;R-HSA-5676133;R-HSA-202704;R-HSA-210304;R-HSA-202727;R-HSA-8858498;R-HSA-202731;R-HSA-375131
406	R-HSA-2424491	DAP12 signaling	1	36	0.00238347	0.57442	0.57442	10	17	0.00123242	9606	Homo sapiens	FYN		R-HSA-2395412;R-HSA-2424484;R-HSA-210289;R-HSA-2424486;R-HSA-2424487;R-HSA-2424480;R-HSA-2396594;R-HSA-2424482;R-HSA-2395439;R-HSA-2395801
407	R-HSA-456926	Thrombin signalling through proteinase activated receptors (PARs)	1	36	0.00238347	0.57442	0.57442	6	15	0.00108743	9606	Homo sapiens	P3H3		R-HSA-396996;R-HSA-397891;R-HSA-114552;R-HSA-396941;R-HSA-397835;R-HSA-114558
408	R-HSA-9008059	Interleukin-37 signaling	1	36	0.00238347	0.57442	0.57442	4	14	0.00101493	9606	Homo sapiens	SMAD3		R-HSA-9008894;R-HSA-9008928;R-HSA-9008692;R-HSA-9009910
409	R-HSA-5334118	DNA methylation	1	36	0.00238347	0.57442	0.57442	2	7	0.000507467	9606	Homo sapiens	DNMT3B		R-HSA-5334097;R-HSA-5334164
410	R-HSA-9013508	NOTCH3 Intracellular Domain Regulates Transcription	1	36	0.00238347	0.57442	0.57442	3	22	0.0015949	9606	Homo sapiens	NOTCH1		R-HSA-9021451;R-HSA-9021450;R-HSA-9016751
411	R-HSA-193807	Synthesis of bile acids and bile salts via 27-hydroxycholesterol	1	36	0.00238347	0.57442	0.57442	1	12	0.000869943	9606	Homo sapiens	RXRA		R-HSA-191972
412	R-HSA-8863795	Downregulation of ERBB2 signaling	1	36	0.00238347	0.57442	0.57442	1	14	0.00101493	9606	Homo sapiens	AKT3		R-HSA-1358791
413	R-HSA-114452	Activation of BH3-only proteins	1	36	0.00238347	0.57442	0.57442	1	19	0.00137741	9606	Homo sapiens	AKT3		R-HSA-198347
414	R-HSA-5628897	TP53 Regulates Metabolic Genes	3	126	0.00834216	0.574707	0.574707	5	34	0.00246484	9606	Homo sapiens	DDIT4;AKT3		R-HSA-198609;R-HSA-5632386;R-HSA-5632738;R-HSA-5632732;R-HSA-5632393
415	R-HSA-381426	Regulation of Insulin-like Growth Factor (IGF) transport and uptake by Insulin-like Growth Factor Binding Proteins (IGFBPs)	3	127	0.00840837	0.580043	0.580043	1	14	0.00101493	9606	Homo sapiens	MELTF;LAMC1;LTBP1		R-HSA-8952289
416	R-HSA-2980736	Peptide hormone metabolism	3	127	0.00840837	0.580043	0.580043	4	63	0.0045672	9606	Homo sapiens	P3H3;KLF4;CTSD		R-HSA-2022412;R-HSA-383313;R-HSA-2022403;R-HSA-422088
417	R-HSA-5694530	Cargo concentration in the ER	1	37	0.00244968	0.584413	0.584413	2	12	0.000869943	9606	Homo sapiens	CD59		R-HSA-5694522;R-HSA-5694410
418	R-HSA-936440	Negative regulators of DDX58/IFIH1 signaling	1	37	0.00244968	0.584413	0.584413	2	13	0.000942439	9606	Homo sapiens	ISG15		R-HSA-936462;R-HSA-936563
419	R-HSA-1980143	Signaling by NOTCH1	2	84	0.00556144	0.592303	0.592303	35	39	0.00282732	9606	Homo sapiens	NOTCH1;PSEN2		R-HSA-157632;R-HSA-1980122;R-HSA-1980123;R-HSA-1980118;R-HSA-1980112;R-HSA-373706;R-HSA-4396371;R-HSA-1980047;R-HSA-1912396;R-HSA-1980044;R-HSA-1980109;R-HSA-1912398;R-HSA-1852623;R-HSA-1980042;R-HSA-1912393;R-HSA-1980041;R-HSA-1912394;R-HSA-4396379;R-HSA-1980039;R-HSA-1912388;R-HSA-1912391;R-HSA-9667657;R-HSA-1912385;R-HSA-4396382;R-HSA-1912386;R-HSA-157926;R-HSA-157353;R-HSA-1980078;R-HSA-19800…
420	R-HSA-2173796	SMAD2/SMAD3:SMAD4 heterotrimer regulates transcription	1	38	0.00251589	0.594171	0.594171	16	19	0.00137741	9606	Homo sapiens	SMAD3		R-HSA-2031355;R-HSA-2187303;R-HSA-9736979;R-HSA-9736959;R-HSA-9736984;R-HSA-2187309;R-HSA-173488;R-HSA-2186643;R-HSA-2106579;R-HSA-9736992;R-HSA-1484099;R-HSA-2127257;R-HSA-2176475;R-HSA-2106586;R-HSA-2187293;R-HSA-170847
421	R-HSA-1296065	Inwardly rectifying K+ channels	1	38	0.00251589	0.594171	0.594171	3	7	0.000507467	9606	Homo sapiens	P3H3		R-HSA-1013020;R-HSA-1013013;R-HSA-1013012
422	R-HSA-5668599	RHO GTPases Activate NADPH Oxidases	1	38	0.00251589	0.594171	0.594171	4	14	0.00101493	9606	Homo sapiens	NOXA1		R-HSA-5668718;R-HSA-5668735;R-HSA-5668714;R-HSA-5668731
423	R-HSA-9711097	Cellular response to starvation	4	176	0.0116525	0.600601	0.600601	10	28	0.00202987	9606	Homo sapiens	CEBPB;CRY1;TRIB1		R-HSA-9633008;R-HSA-9635936;R-HSA-9635927;R-HSA-1791118;R-HSA-9635915;R-HSA-9635912;R-HSA-9633742;R-HSA-9635918;R-HSA-9634669;R-HSA-9633005
424	R-HSA-8939243	RUNX1 interacts with co-factors whose precise effect on RUNX1 targets is not known	1	39	0.0025821	0.603701	0.603701	1	5	0.000362476	9606	Homo sapiens	CBX6		R-HSA-8937989
425	R-HSA-159418	Recycling of bile acids and salts	1	39	0.0025821	0.603701	0.603701	2	17	0.00123242	9606	Homo sapiens	RXRA		R-HSA-194187;R-HSA-5340251
426	R-HSA-9037629	Lewis blood group biosynthesis	1	39	0.0025821	0.603701	0.603701	1	13	0.000942439	9606	Homo sapiens	FUT7		R-HSA-9605682
427	R-HSA-416482	G alpha (12/13) signalling events	2	86	0.00569386	0.605075	0.605075	5	15	0.00108743	9606	Homo sapiens	ABR;P3H3		R-HSA-751019;R-HSA-751039;R-HSA-419166;R-HSA-751027;R-HSA-751029
428	R-HSA-6783783	Interleukin-10 signaling	2	86	0.00569386	0.605075	0.605075	1	15	0.00108743	9606	Homo sapiens	CCL5		R-HSA-6784160
429	R-HSA-5633007	Regulation of TP53 Activity	4	178	0.011785	0.609439	0.609439	11	98	0.00710454	9606	Homo sapiens	CCNG1;AKT3;PIP4K2C		R-HSA-6792871;R-HSA-6805620;R-HSA-198599;R-HSA-6811522;R-HSA-6791409;R-HSA-6792863;R-HSA-8877692;R-HSA-6792491;R-HSA-8877691;R-HSA-6805785;R-HSA-6805640
430	R-HSA-390522	Striated Muscle Contraction	1	40	0.00264831	0.613008	0.613008	4	4	0.000289981	9606	Homo sapiens	TNNT3		R-HSA-390597;R-HSA-390598;R-HSA-390593;R-HSA-390595
431	R-HSA-114508	Effects of PIP2 hydrolysis	1	40	0.00264831	0.613008	0.613008	2	9	0.000652458	9606	Homo sapiens	ITPR3		R-HSA-139941;R-HSA-139854
432	R-HSA-4090294	SUMOylation of intracellular receptors	1	40	0.00264831	0.613008	0.613008	1	25	0.00181238	9606	Homo sapiens	RXRA		R-HSA-4341048
433	R-HSA-1500931	Cell-Cell communication	3	134	0.00887182	0.616192	0.616192	12	60	0.00434972	9606	Homo sapiens	FYN;PVR		R-HSA-373734;R-HSA-532603;R-HSA-419011;R-HSA-373747;R-HSA-8981534;R-HSA-420593;R-HSA-451758;R-HSA-420591;R-HSA-433711;R-HSA-373724;R-HSA-373727;R-HSA-419003
434	R-HSA-2151201	Transcriptional activation of mitochondrial biogenesis	2	88	0.00582627	0.617543	0.617543	1	32	0.00231985	9606	Homo sapiens	ZC3H12C;RXRA		R-HSA-1592238
435	R-HSA-6814122	Cooperation of PDCL (PhLP1) and TRiC/CCT in G-protein beta folding	1	41	0.00271451	0.622097	0.622097	7	11	0.000797448	9606	Homo sapiens	P3H3		R-HSA-6814119;R-HSA-6814418;R-HSA-8850560;R-HSA-8850527;R-HSA-6814124;R-HSA-6814121;R-HSA-6814120
436	R-HSA-392518	Signal amplification	1	41	0.00271451	0.622097	0.622097	12	19	0.00137741	9606	Homo sapiens	P3H3		R-HSA-428918;R-HSA-428917;R-HSA-418581;R-HSA-418579;R-HSA-392195;R-HSA-428752;R-HSA-418576;R-HSA-428750;R-HSA-428909;R-HSA-428749;R-HSA-392187;R-HSA-392202
437	R-HSA-5365859	RA biosynthesis pathway	1	41	0.00271451	0.622097	0.622097	1	11	0.000797448	9606	Homo sapiens	ALDH1A1		R-HSA-5362522
438	R-HSA-3296482	Defects in vitamin and cofactor metabolism	1	42	0.00278072	0.630973	0.630973	2	20	0.00144991	9606	Homo sapiens	AMN		R-HSA-3296462;R-HSA-3296477
439	R-HSA-381042	PERK regulates gene expression	1	42	0.00278072	0.630973	0.630973	1	11	0.000797448	9606	Homo sapiens	CEBPB		R-HSA-1791118
440	R-HSA-2559582	Senescence-Associated Secretory Phenotype (SASP)	2	91	0.00602489	0.635675	0.635675	10	22	0.0015949	9606	Homo sapiens	CEBPB		R-HSA-3790137;R-HSA-3857336;R-HSA-3857305;R-HSA-3857308;R-HSA-3858387;R-HSA-3857328;R-HSA-3857329;R-HSA-3790130;R-HSA-3857345;R-HSA-3857348
441	R-HSA-1168372	Downstream signaling events of B Cell Receptor (BCR)	2	91	0.00602489	0.635675	0.635675	4	15	0.00108743	9606	Homo sapiens	NFATC1;RASGRP3		R-HSA-2025882;R-HSA-1168374;R-HSA-2025890;R-HSA-1168636
442	R-HSA-9679191	Potential therapeutics for SARS	2	91	0.00602489	0.635675	0.635675	2	34	0.00246484	9606	Homo sapiens	FXYD6;IL6R		R-HSA-9684068;R-HSA-9681294
443	R-HSA-9707564	Cytoprotection by HMOX1	2	91	0.00602489	0.635675	0.635675	1	22	0.0015949	9606	Homo sapiens	ZC3H12C;RXRA		R-HSA-400143
444	R-HSA-1257604	PIP3 activates AKT signaling	7	321	0.0212526	0.638823	0.638823	26	86	0.00623459	9606	Homo sapiens	CBX6;MIR25;AKT3;THEM4;FYN;PIP4K2C;TRIB1		R-HSA-199299;R-HSA-199298;R-HSA-8943817;R-HSA-199425;R-HSA-198599;R-HSA-198347;R-HSA-200143;R-HSA-199443;R-HSA-198611;R-HSA-198609;R-HSA-198613;R-HSA-198298;R-HSA-1675776;R-HSA-199839;R-HSA-8948757;R-HSA-198621;R-HSA-198371;R-HSA-8944104;R-HSA-2317314;R-HSA-2316434;R-HSA-8944569;R-HSA-198640;R-HSA-199863;R-HSA-2317332;R-HSA-8944497;R-HSA-198270
445	R-HSA-114604	GPVI-mediated activation cascade	1	43	0.00284693	0.639641	0.639641	5	25	0.00181238	9606	Homo sapiens	FYN		R-HSA-139842;R-HSA-453200;R-HSA-437118;R-HSA-453183;R-HSA-114600
446	R-HSA-8941326	RUNX2 regulates bone development	1	43	0.00284693	0.639641	0.639641	3	32	0.00231985	9606	Homo sapiens	SMAD1		R-HSA-8878023;R-HSA-8877941;R-HSA-8878013
447	R-HSA-111933	Calmodulin induced events	1	43	0.00284693	0.639641	0.639641	1	23	0.00166739	9606	Homo sapiens	ADCY7		R-HSA-111930
448	R-HSA-111997	CaM pathway	1	43	0.00284693	0.639641	0.639641	1	24	0.00173989	9606	Homo sapiens	ADCY7		R-HSA-111930
449	R-HSA-8853659	RET signaling	1	43	0.00284693	0.639641	0.639641	1	24	0.00173989	9606	Homo sapiens	DOK4		R-HSA-8855617
450	R-HSA-418555	G alpha (s) signalling events	4	187	0.0123808	0.647699	0.647699	10	26	0.00188488	9606	Homo sapiens	CALCRL;PTH2R;P3H3;ADCY7		R-HSA-379044;R-HSA-163617;R-HSA-392129;R-HSA-9036301;R-HSA-9036307;R-HSA-744887;R-HSA-9624014;R-HSA-744886;R-HSA-9036308;R-HSA-751013
451	R-HSA-1296072	Voltage gated Potassium channels	1	44	0.00291314	0.648106	0.648106	1	1	7.24953e-05	9606	Homo sapiens	KCNQ1		R-HSA-1296127
452	R-HSA-933541	TRAF6 mediated IRF7 activation	1	44	0.00291314	0.648106	0.648106	8	13	0.000942439	9606	Homo sapiens	IRF7		R-HSA-9604499;R-HSA-933533;R-HSA-933531;R-HSA-933525;R-HSA-1028820;R-HSA-933538;R-HSA-1028819;R-HSA-933536
453	R-HSA-212300	PRC2 methylates histones and DNA	1	44	0.00291314	0.648106	0.648106	2	4	0.000289981	9606	Homo sapiens	DNMT3B		R-HSA-212222;R-HSA-212269
454	R-HSA-9696270	RND2 GTPase cycle	1	44	0.00291314	0.648106	0.648106	1	2	0.000144991	9606	Homo sapiens	PRAG1		R-HSA-9696266
455	R-HSA-381771	Synthesis, secretion, and inactivation of Glucagon-like Peptide-1 (GLP-1)	1	44	0.00291314	0.648106	0.648106	1	7	0.000507467	9606	Homo sapiens	P3H3		R-HSA-383313
456	R-HSA-419037	NCAM1 interactions	1	44	0.00291314	0.648106	0.648106	1	10	0.000724953	9606	Homo sapiens	COL6A1		R-HSA-375151
457	R-HSA-3769402	Deactivation of the beta-catenin transactivating complex	1	44	0.00291314	0.648106	0.648106	1	14	0.00101493	9606	Homo sapiens	BCL9L		R-HSA-3364042
458	R-HSA-3899300	SUMOylation of transcription cofactors	1	44	0.00291314	0.648106	0.648106	1	27	0.00195737	9606	Homo sapiens	NRIP1		R-HSA-4086036
459	R-HSA-114608	Platelet degranulation	3	141	0.00933528	0.650187	0.650187	2	11	0.000797448	9606	Homo sapiens	SELENOP;PHACTR2;CTSF		R-HSA-481044;R-HSA-481009
460	R-HSA-9012999	RHO GTPase cycle	10	460	0.0304555	0.652136	0.652136	26	91	0.00659707	9606	Homo sapiens	ARHGAP22;ABR;ARHGAP32;PRAG1;NOXA1;STAM;FAM169A;CDC42BPA;MPP7		R-HSA-9018766;R-HSA-8981637;R-HSA-9013145;R-HSA-9013144;R-HSA-9014296;R-HSA-9693125;R-HSA-9013022;R-HSA-9696266;R-HSA-9017488;R-HSA-8980691;R-HSA-9013143;R-HSA-9014295;R-HSA-9014294;R-HSA-9013161;R-HSA-9017507;R-HSA-9014434;R-HSA-9013157;R-HSA-9013159;R-HSA-9018745;R-HSA-9693282;R-HSA-9018808;R-HSA-9018746;R-HSA-9013437;R-HSA-9014449;R-HSA-9013111;R-HSA-9018806
461	R-HSA-168898	Toll-like Receptor Cascades	4	189	0.0125132	0.655857	0.655857	17	185	0.0134116	9606	Homo sapiens	BCAM;IRF7;SARM1;S100B		R-HSA-975118;R-HSA-168166;R-HSA-177671;R-HSA-166245;R-HSA-168933;R-HSA-975106;R-HSA-9013979;R-HSA-9013978;R-HSA-933533;R-HSA-933531;R-HSA-2559568;R-HSA-936985;R-HSA-9014320;R-HSA-975188;R-HSA-2201338;R-HSA-168921;R-HSA-166271
462	R-HSA-8875878	MET promotes cell motility	1	45	0.00297934	0.656372	0.656372	1	12	0.000869943	9606	Homo sapiens	LAMC1		R-HSA-8874079
463	R-HSA-452723	Transcriptional regulation of pluripotent stem cells	1	45	0.00297934	0.656372	0.656372	2	35	0.00253734	9606	Homo sapiens	KLF4		R-HSA-452838;R-HSA-480204
464	R-HSA-446728	Cell junction organization	2	95	0.00628972	0.658796	0.658796	5	37	0.00268233	9606	Homo sapiens	PVR		R-HSA-419011;R-HSA-420593;R-HSA-420591;R-HSA-433711;R-HSA-419003
465	R-HSA-975871	MyD88 cascade initiated on plasma membrane	2	95	0.00628972	0.658796	0.658796	1	58	0.00420473	9606	Homo sapiens	BCAM;S100B		R-HSA-168166
466	R-HSA-168142	Toll Like Receptor 10 (TLR10) Cascade	2	95	0.00628972	0.658796	0.658796	1	59	0.00427722	9606	Homo sapiens	BCAM;S100B		R-HSA-168166
467	R-HSA-168176	Toll Like Receptor 5 (TLR5) Cascade	2	95	0.00628972	0.658796	0.658796	1	59	0.00427722	9606	Homo sapiens	BCAM;S100B		R-HSA-168166
468	R-HSA-168276	NS1 Mediated Effects on Host Pathways	1	46	0.00304555	0.664445	0.664445	1	6	0.000434972	9606	Homo sapiens	ISG15		R-HSA-1176059
469	R-HSA-163685	Integration of energy metabolism	3	145	0.00960011	0.668629	0.668629	13	62	0.00449471	9606	Homo sapiens	ITPR3;P3H3;ADCY7		R-HSA-163617;R-HSA-400037;R-HSA-400097;R-HSA-400046;R-HSA-381612;R-HSA-381644;R-HSA-381706;R-HSA-169683;R-HSA-169680;R-HSA-825631;R-HSA-422320;R-HSA-400092;R-HSA-164377
470	R-HSA-74752	Signaling by Insulin receptor	2	97	0.00642214	0.66991	0.66991	1	34	0.00246484	9606	Homo sapiens	THEM4;TRIB1		R-HSA-109700
471	R-HSA-8957322	Metabolism of steroids	7	331	0.0219147	0.669986	0.669986	15	245	0.0177613	9606	Homo sapiens	ZC3H12C;RXRA;SCD;DHCR7;LDLRAP1		R-HSA-192065;R-HSA-191972;R-HSA-6807055;R-HSA-194187;R-HSA-1655827;R-HSA-5340251;R-HSA-1655826;R-HSA-2426155;R-HSA-1655849;R-HSA-196402;R-HSA-1655848;R-HSA-192051;R-HSA-1655850;R-HSA-6800052;R-HSA-350168
472	R-HSA-451927	Interleukin-2 family signaling	1	47	0.00311176	0.672329	0.672329	1	59	0.00427722	9606	Homo sapiens	HAVCR2		R-HSA-5340385
473	R-HSA-110313	Translesion synthesis by Y family DNA polymerases bypasses lesions on DNA template	1	48	0.00317797	0.680029	0.680029	5	28	0.00202987	9606	Homo sapiens	ISG15		R-HSA-5653766;R-HSA-5653780;R-HSA-5653786;R-HSA-5653754;R-HSA-5653770
474	R-HSA-8853884	Transcriptional Regulation by VENTX	1	48	0.00317797	0.680029	0.680029	2	13	0.000942439	9606	Homo sapiens	CEBPB		R-HSA-3857305;R-HSA-3790130
475	R-HSA-400508	Incretin synthesis, secretion, and inactivation	1	48	0.00317797	0.680029	0.680029	1	14	0.00101493	9606	Homo sapiens	P3H3		R-HSA-383313
476	R-HSA-111996	Ca-dependent events	1	48	0.00317797	0.680029	0.680029	1	27	0.00195737	9606	Homo sapiens	ADCY7		R-HSA-111930
477	R-HSA-76005	Response to elevated platelet cytosolic Ca2+	3	148	0.00979873	0.681988	0.681988	2	14	0.00101493	9606	Homo sapiens	SELENOP;PHACTR2;CTSF		R-HSA-481044;R-HSA-481009
478	R-HSA-5688426	Deubiquitination	6	289	0.019134	0.682103	0.682103	8	77	0.00558214	9606	Homo sapiens	SMAD1;SMAD3;USP20;ADRM1;STAM		R-HSA-6781764;R-HSA-5693061;R-HSA-6782628;R-HSA-5689539;R-HSA-5696547;R-HSA-5665854;R-HSA-5665871;R-HSA-5696968
479	R-HSA-8986944	Transcriptional Regulation by MECP2	2	100	0.00662076	0.686029	0.686029	2	77	0.00558214	9606	Homo sapiens	NOTCH1		R-HSA-9023345;R-HSA-9023346
480	R-HSA-76002	Platelet activation, signaling and aggregation	6	293	0.0193988	0.694657	0.694657	27	116	0.00840945	9606	Homo sapiens	SELENOP;PHACTR2;ITPR3;FYN;P3H3;CTSF		R-HSA-139842;R-HSA-396996;R-HSA-397891;R-HSA-392195;R-HSA-428750;R-HSA-428749;R-HSA-396941;R-HSA-139854;R-HSA-397835;R-HSA-392202;R-HSA-418581;R-HSA-481044;R-HSA-418579;R-HSA-428752;R-HSA-418576;R-HSA-453200;R-HSA-139941;R-HSA-114600;R-HSA-428909;R-HSA-428918;R-HSA-428917;R-HSA-481009;R-HSA-437118;R-HSA-114552;R-HSA-453183;R-HSA-392187;R-HSA-114558
481	R-HSA-9748784	Drug ADME	4	199	0.0131753	0.694728	0.694728	3	78	0.00565463	9606	Homo sapiens	GGT5;GGT7;CAT;SLC29A2		R-HSA-9751024;R-HSA-9750001;R-HSA-9753634
482	R-HSA-512988	Interleukin-3, Interleukin-5 and GM-CSF signaling	1	50	0.00331038	0.69489	0.69489	3	38	0.00275482	9606	Homo sapiens	FYN		R-HSA-879917;R-HSA-912629;R-HSA-912627
483	R-HSA-2682334	EPH-Ephrin signaling	2	102	0.00675318	0.696414	0.696414	25	56	0.00405974	9606	Homo sapiens	PSEN2;FYN		R-HSA-3928633;R-HSA-3928639;R-HSA-3928627;R-HSA-3928625;R-HSA-3928631;R-HSA-3928628;R-HSA-3928623;R-HSA-3928615;R-HSA-3928614;R-HSA-3928602;R-HSA-3928607;R-HSA-4093336;R-HSA-3928604;R-HSA-3928594;R-HSA-3928656;R-HSA-3928651;R-HSA-4093327;R-HSA-3928648;R-HSA-3928584;R-HSA-3928642;R-HSA-3928641;R-HSA-3928640;R-HSA-3928583;R-HSA-3928645;R-HSA-3928580
484	R-HSA-975138	TRAF6 mediated induction of NFkB and MAP kinases upon TLR7/8 or 9 activation	2	102	0.00675318	0.696414	0.696414	1	48	0.00347977	9606	Homo sapiens	BCAM;S100B		R-HSA-168166
485	R-HSA-2029481	FCGR activation	2	103	0.00681939	0.701499	0.701499	1	6	0.000434972	9606	Homo sapiens	FGR;FYN		R-HSA-2029459
486	R-HSA-1433557	Signaling by SCF-KIT	1	51	0.00337659	0.70206	0.70206	19	39	0.00282732	9606	Homo sapiens	FYN		R-HSA-1433428;R-HSA-205319;R-HSA-1433488;R-HSA-1433456;R-HSA-1562641;R-HSA-1470012;R-HSA-1470010;R-HSA-1472121;R-HSA-1470009;R-HSA-205234;R-HSA-1433542;R-HSA-205238;R-HSA-205205;R-HSA-1433506;R-HSA-1433454;R-HSA-1433451;R-HSA-1433418;R-HSA-1433514;R-HSA-205244
487	R-HSA-8854214	TBC/RABGAPs	1	51	0.00337659	0.70206	0.70206	1	14	0.00101493	9606	Homo sapiens	SYTL1		R-HSA-8854209
488	R-HSA-73621	Pyrimidine catabolism	1	51	0.00337659	0.70206	0.70206	1	17	0.00123242	9606	Homo sapiens	NT5E		R-HSA-109291
489	R-HSA-8980692	RHOA GTPase cycle	3	154	0.010196	0.707499	0.707499	2	6	0.000434972	9606	Homo sapiens	ARHGAP22;ABR;ARHGAP32		R-HSA-8980691;R-HSA-8981637
490	R-HSA-9710421	Defective pyroptosis	1	52	0.0034428	0.709063	0.709063	1	3	0.000217486	9606	Homo sapiens	DNMT3B		R-HSA-9710490
491	R-HSA-3928662	EPHB-mediated forward signaling	1	52	0.0034428	0.709063	0.709063	5	26	0.00188488	9606	Homo sapiens	FYN		R-HSA-3928623;R-HSA-4093336;R-HSA-3928627;R-HSA-3928583;R-HSA-3928645
492	R-HSA-2142691	Synthesis of Leukotrienes (LT) and Eoxins (EX)	1	52	0.0034428	0.709063	0.709063	1	19	0.00137741	9606	Homo sapiens	GGT5		R-HSA-266046
493	R-HSA-9033658	Blood group systems biosynthesis	1	52	0.0034428	0.709063	0.709063	1	22	0.0015949	9606	Homo sapiens	FUT7		R-HSA-9605682
494	R-HSA-422356	Regulation of insulin secretion	2	106	0.00701801	0.716332	0.716332	10	34	0.00246484	9606	Homo sapiens	ITPR3;P3H3		R-HSA-169683;R-HSA-169680;R-HSA-400037;R-HSA-422320;R-HSA-400097;R-HSA-400046;R-HSA-381612;R-HSA-381644;R-HSA-400092;R-HSA-381706
495	R-HSA-2730905	Role of LAT2/NTAL/LAB on calcium mobilization	2	107	0.00708422	0.721137	0.721137	6	7	0.000507467	9606	Homo sapiens	LAT2;FYN		R-HSA-2730842;R-HSA-2730860;R-HSA-2730848;R-HSA-2730837;R-HSA-2730884;R-HSA-2730870
496	R-HSA-1296071	Potassium Channels	2	107	0.00708422	0.721137	0.721137	4	19	0.00137741	9606	Homo sapiens	KCNQ1;P3H3		R-HSA-1013020;R-HSA-1013013;R-HSA-1013012;R-HSA-1296127
497	R-HSA-72695	Formation of the ternary complex, and subsequently, the 43S complex	1	54	0.00357521	0.722579	0.722579	1	3	0.000217486	9606	Homo sapiens	CRY1		R-HSA-72691
498	R-HSA-2514859	Inactivation, recovery and regulation of the phototransduction cascade	1	54	0.00357521	0.722579	0.722579	1	19	0.00137741	9606	Homo sapiens	MAP1A		R-HSA-2534096
499	R-HSA-75153	Apoptotic execution phase	1	54	0.00357521	0.722579	0.722579	2	57	0.00413223	9606	Homo sapiens	H1F0		R-HSA-211239;R-HSA-211247
500	R-HSA-73887	Death Receptor Signalling	3	159	0.010527	0.727539	0.727539	6	93	0.00674206	9606	Homo sapiens	ABR;BEX3;PSEN2		R-HSA-193650;R-HSA-193682;R-HSA-204981;R-HSA-205112;R-HSA-205039;R-HSA-205117
501	R-HSA-6811440	Retrograde transport at the Trans-Golgi-Network	1	55	0.00364142	0.729101	0.729101	4	20	0.00144991	9606	Homo sapiens	IGF2R		R-HSA-6814675;R-HSA-6814674;R-HSA-6814671;R-HSA-6814670
502	R-HSA-1483191	Synthesis of PC	1	55	0.00364142	0.729101	0.729101	3	18	0.00130492	9606	Homo sapiens	STARD10		R-HSA-8873923;R-HSA-8873834;R-HSA-8873929
503	R-HSA-3214858	RMTs methylate histone arginines	1	55	0.00364142	0.729101	0.729101	3	22	0.0015949	9606	Homo sapiens	ZC3H12C		R-HSA-5205822;R-HSA-5229010;R-HSA-5205824
504	R-HSA-196849	Metabolism of water-soluble vitamins and cofactors	5	258	0.0170816	0.732412	0.732412	8	142	0.0102943	9606	Homo sapiens	AMN;NT5E;LDLRAP1;GPHN;PPCDC		R-HSA-8940074;R-HSA-3000137;R-HSA-947531;R-HSA-9759202;R-HSA-3000103;R-HSA-196840;R-HSA-9759209;R-HSA-8940070
505	R-HSA-70171	Glycolysis	2	110	0.00728284	0.735142	0.735142	2	24	0.00173989	9606	Homo sapiens	ALDOC;ENO2		R-HSA-71496;R-HSA-71660
506	R-HSA-9020702	Interleukin-1 signaling	2	110	0.00728284	0.735142	0.735142	1	47	0.00340728	9606	Homo sapiens	BCAM;S100B		R-HSA-168166
507	R-HSA-8941858	Regulation of RUNX3 expression and activity	1	57	0.00377383	0.741688	0.741688	9	9	0.000652458	9606	Homo sapiens	RUNX3		R-HSA-8952408;R-HSA-8952382;R-HSA-8937807;R-HSA-8952399;R-HSA-8937792;R-HSA-8865454;R-HSA-8952419;R-HSA-8952371;R-HSA-8937814
508	R-HSA-2122947	NOTCH1 Intracellular Domain Regulates Transcription	1	57	0.00377383	0.741688	0.741688	16	18	0.00130492	9606	Homo sapiens	NOTCH1		R-HSA-4396371;R-HSA-1980078;R-HSA-1980047;R-HSA-1912396;R-HSA-1852623;R-HSA-1912393;R-HSA-1912394;R-HSA-4396347;R-HSA-4396379;R-HSA-1912388;R-HSA-1912391;R-HSA-9667657;R-HSA-1912385;R-HSA-1980067;R-HSA-4396382;R-HSA-1980065
509	R-HSA-2173793	Transcriptional activity of SMAD2/SMAD3:SMAD4 heterotrimer	1	57	0.00377383	0.741688	0.741688	35	44	0.00318979	9606	Homo sapiens	SMAD3		R-HSA-2187303;R-HSA-870538;R-HSA-9736979;R-HSA-2176491;R-HSA-9736984;R-HSA-2187309;R-HSA-2186607;R-HSA-2186741;R-HSA-1484099;R-HSA-2176503;R-HSA-2176502;R-HSA-2186747;R-HSA-209055;R-HSA-2187325;R-HSA-2187388;R-HSA-170847;R-HSA-9736970;R-HSA-2187395;R-HSA-2187330;R-HSA-2031355;R-HSA-173481;R-HSA-173545;R-HSA-9736959;R-HSA-2179274;R-HSA-2179276;R-HSA-173488;R-HSA-2186643;R-HSA-2106579;R-HSA-9736992…
510	R-HSA-73893	DNA Damage Bypass	1	57	0.00377383	0.741688	0.741688	5	34	0.00246484	9606	Homo sapiens	ISG15		R-HSA-5653766;R-HSA-5653780;R-HSA-5653786;R-HSA-5653754;R-HSA-5653770
511	R-HSA-9013405	RHOD GTPase cycle	1	57	0.00377383	0.741688	0.741688	1	9	0.000652458	9606	Homo sapiens	ARHGAP32		R-HSA-9013437
512	R-HSA-380108	Chemokine receptors bind chemokines	1	57	0.00377383	0.741688	0.741688	2	19	0.00137741	9606	Homo sapiens	CCL5		R-HSA-373061;R-HSA-443986
513	R-HSA-70268	Pyruvate metabolism	1	57	0.00377383	0.741688	0.741688	1	15	0.00108743	9606	Homo sapiens	RXRA		R-HSA-203946
514	R-HSA-9748787	Azathioprine ADME	1	58	0.00384004	0.747762	0.747762	1	18	0.00130492	9606	Homo sapiens	SLC29A2		R-HSA-9751024
515	R-HSA-373752	Netrin-1 signaling	1	59	0.00390625	0.753693	0.753693	8	37	0.00268233	9606	Homo sapiens	FYN		R-HSA-373716;R-HSA-418868;R-HSA-418850;R-HSA-418865;R-HSA-374701;R-HSA-418874;R-HSA-418858;R-HSA-418856
516	R-HSA-2514856	The phototransduction cascade	1	59	0.00390625	0.753693	0.753693	1	27	0.00195737	9606	Homo sapiens	MAP1A		R-HSA-2534096
517	R-HSA-3858494	Beta-catenin independent WNT signaling	3	166	0.0109905	0.753771	0.753771	9	51	0.00369726	9606	Homo sapiens	NFATC1;ITPR3;P3H3		R-HSA-169680;R-HSA-398193;R-HSA-4420052;R-HSA-3965444;R-HSA-3965447;R-HSA-4551465;R-HSA-3965441;R-HSA-398040;R-HSA-4551451
518	R-HSA-198933	Immunoregulatory interactions between a Lymphoid and a non-Lymphoid cell	6	316	0.0209216	0.760348	0.760348	6	44	0.00318979	9606	Homo sapiens	NPDC1;CD96;CD300A;PVR		R-HSA-5696358;R-HSA-199014;R-HSA-199131;R-HSA-199112;R-HSA-199144;R-HSA-8862090
519	R-HSA-446652	Interleukin-1 family signaling	3	168	0.0111229	0.760883	0.760883	5	80	0.00579962	9606	Homo sapiens	BCAM;SMAD3;S100B		R-HSA-168166;R-HSA-9008894;R-HSA-9008928;R-HSA-9008692;R-HSA-9009910
520	R-HSA-163125	Post-translational modification: synthesis of GPI-anchored proteins	2	116	0.00768008	0.761362	0.761362	1	16	0.00115992	9606	Homo sapiens	MELTF;RECK		R-HSA-8940388
521	R-HSA-432722	Golgi Associated Vesicle Biogenesis	1	61	0.00403867	0.765141	0.765141	4	7	0.000507467	9606	Homo sapiens	IGF2R		R-HSA-421831;R-HSA-421836;R-HSA-421835;R-HSA-421833
522	R-HSA-1221632	Meiotic synapsis	1	62	0.00410487	0.770664	0.770664	6	6	0.000434972	9606	Homo sapiens	REC8		R-HSA-912505;R-HSA-912408;R-HSA-912389;R-HSA-912470;R-HSA-912467;R-HSA-912450
523	R-HSA-72649	Translation initiation complex formation	1	62	0.00410487	0.770664	0.770664	2	2	0.000144991	9606	Homo sapiens	CRY1		R-HSA-156808;R-HSA-157849
524	R-HSA-9754678	SARS-CoV-2 modulates host translation machinery	1	62	0.00410487	0.770664	0.770664	1	6	0.000434972	9606	Homo sapiens	CRY1		R-HSA-9729849
525	R-HSA-6807070	PTEN Regulation	3	171	0.0113215	0.77124	0.77124	5	56	0.00405974	9606	Homo sapiens	CBX6;MIR25;AKT3		R-HSA-8944104;R-HSA-8943817;R-HSA-8944569;R-HSA-8944497;R-HSA-8948757
526	R-HSA-166058	MyD88:MAL(TIRAP) cascade initiated on plasma membrane	2	119	0.00787871	0.773611	0.773611	1	64	0.0046397	9606	Homo sapiens	BCAM;S100B		R-HSA-168166
527	R-HSA-168188	Toll Like Receptor TLR6:TLR2 Cascade	2	119	0.00787871	0.773611	0.773611	1	66	0.00478469	9606	Homo sapiens	BCAM;S100B		R-HSA-168166
528	R-HSA-112382	Formation of RNA Pol II elongation complex	1	63	0.00417108	0.776058	0.776058	2	2	0.000144991	9606	Homo sapiens	MLLT3		R-HSA-112379;R-HSA-112381
529	R-HSA-5607764	CLEC7A (Dectin-1) signaling	2	120	0.00794492	0.77757	0.77757	4	45	0.00326229	9606	Homo sapiens	NFATC1;ITPR3		R-HSA-169683;R-HSA-169680;R-HSA-2730849;R-HSA-2730867
530	R-HSA-72702	Ribosomal scanning and start codon recognition	1	64	0.00423729	0.781326	0.781326	2	2	0.000144991	9606	Homo sapiens	CRY1		R-HSA-72697;R-HSA-72621
531	R-HSA-75955	RNA Polymerase II Transcription Elongation	1	64	0.00423729	0.781326	0.781326	5	8	0.000579962	9606	Homo sapiens	MLLT3		R-HSA-112385;R-HSA-113412;R-HSA-112379;R-HSA-112381;R-HSA-112396
532	R-HSA-193648	NRAGE signals death through JNK	1	64	0.00423729	0.781326	0.781326	1	7	0.000507467	9606	Homo sapiens	ABR		R-HSA-205039
533	R-HSA-109606	Intrinsic Pathway for Apoptosis	1	64	0.00423729	0.781326	0.781326	1	62	0.00449471	9606	Homo sapiens	AKT3		R-HSA-198347
534	R-HSA-168179	Toll Like Receptor TLR1:TLR2 Cascade	2	122	0.00807733	0.785308	0.785308	1	66	0.00478469	9606	Homo sapiens	BCAM;S100B		R-HSA-168166
535	R-HSA-181438	Toll Like Receptor 2 (TLR2) Cascade	2	122	0.00807733	0.785308	0.785308	1	68	0.00492968	9606	Homo sapiens	BCAM;S100B		R-HSA-168166
536	R-HSA-5621480	Dectin-2 family	1	65	0.0043035	0.78647	0.78647	1	12	0.000869943	9606	Homo sapiens	FYN		R-HSA-5621355
537	R-HSA-6791312	TP53 Regulates Transcription of Cell Cycle Genes	1	65	0.0043035	0.78647	0.78647	2	42	0.0030448	9606	Homo sapiens	ZC3H12C		R-HSA-3215152;R-HSA-3215144
538	R-HSA-72662	Activation of the mRNA upon binding of the cap-binding complex and eIFs, and subsequent binding to 43S	1	66	0.0043697	0.791493	0.791493	2	6	0.000434972	9606	Homo sapiens	CRY1		R-HSA-156808;R-HSA-157849
539	R-HSA-2219528	PI3K/AKT Signaling in Cancer	2	124	0.00820975	0.792809	0.792809	2	21	0.0015224	9606	Homo sapiens	AKT3;FYN		R-HSA-2400009;R-HSA-2400010
540	R-HSA-109582	Hemostasis	16	803	0.0531647	0.794452	0.794452	51	334	0.0242134	9606	Homo sapiens	IGHM;CD74;CARMIL1;ATP2B4;ITPR3;P3H3;LAT2;FGR;KIF26A;SELENOP;ORAI2;PHACTR2;FYN;ITGAV;CTSF;JAM3		R-HSA-418309;R-HSA-210304;R-HSA-8858498;R-HSA-392195;R-HSA-432129;R-HSA-434700;R-HSA-396941;R-HSA-397835;R-HSA-392202;R-HSA-114577;R-HSA-392852;R-HSA-432148;R-HSA-418581;R-HSA-481044;R-HSA-418579;R-HSA-418576;R-HSA-432295;R-HSA-392870;R-HSA-139941;R-HSA-114600;R-HSA-392874;R-HSA-5676133;R-HSA-453183;R-HSA-139842;R-HSA-396996;R-HSA-397891;R-HSA-428750;R-HSA-8948034;R-HSA-428749;R-HSA-139854;R-HSA-…
541	R-HSA-9033241	Peroxisomal protein import	1	67	0.00443591	0.796398	0.796398	3	26	0.00188488	9606	Homo sapiens	CAT		R-HSA-9033233;R-HSA-9033235;R-HSA-9033236
542	R-HSA-8873719	RAB geranylgeranylation	1	68	0.00450212	0.801188	0.801188	2	5	0.000362476	9606	Homo sapiens	RAB3D		R-HSA-8870469;R-HSA-8870466
543	R-HSA-983189	Kinesins	1	68	0.00450212	0.801188	0.801188	2	14	0.00101493	9606	Homo sapiens	KIF26A		R-HSA-983259;R-HSA-983266
544	R-HSA-3299685	Detoxification of Reactive Oxygen Species	1	68	0.00450212	0.801188	0.801188	1	34	0.00246484	9606	Homo sapiens	CAT		R-HSA-76031
545	R-HSA-1660499	Synthesis of PIPs at the plasma membrane	1	69	0.00456833	0.805866	0.805866	1	33	0.00239234	9606	Homo sapiens	PIP4K2C		R-HSA-1675776
546	R-HSA-352230	Amino acid transport across the plasma membrane	1	69	0.00456833	0.805866	0.805866	1	36	0.00260983	9606	Homo sapiens	LAT2		R-HSA-352191
547	R-HSA-1592230	Mitochondrial biogenesis	2	128	0.00847458	0.80712	0.80712	1	36	0.00260983	9606	Homo sapiens	ZC3H12C;RXRA		R-HSA-1592238
548	R-HSA-2454202	Fc epsilon receptor (FCERI) signaling	4	235	0.0155588	0.80832	0.80832	10	65	0.00471219	9606	Homo sapiens	LAT2;NFATC1;ITPR3;FYN		R-HSA-169683;R-HSA-169680;R-HSA-2730842;R-HSA-2730860;R-HSA-2730849;R-HSA-2730848;R-HSA-2730867;R-HSA-2730837;R-HSA-2730884;R-HSA-2730870
549	R-HSA-3108232	SUMO E3 ligases SUMOylate target proteins	3	183	0.012116	0.809054	0.809054	3	131	0.00949688	9606	Homo sapiens	RXRA;NRIP1;DNMT3B		R-HSA-4655374;R-HSA-4086036;R-HSA-4341048
550	R-HSA-6784531	tRNA processing in the nucleus	1	70	0.00463453	0.810434	0.810434	1	7	0.000507467	9606	Homo sapiens	TSEN34		R-HSA-5696813
551	R-HSA-8943724	Regulation of PTEN gene transcription	1	70	0.00463453	0.810434	0.810434	2	15	0.00108743	9606	Homo sapiens	CBX6		R-HSA-8944104;R-HSA-8943817
552	R-HSA-186797	Signaling by PDGF	1	70	0.00463453	0.810434	0.810434	1	31	0.00224735	9606	Homo sapiens	COL6A1		R-HSA-382054
553	R-HSA-2871809	FCERI mediated Ca+2 mobilization	2	129	0.00854078	0.810558	0.810558	4	11	0.000797448	9606	Homo sapiens	NFATC1;ITPR3		R-HSA-169683;R-HSA-169680;R-HSA-2730849;R-HSA-2730867
554	R-HSA-6811558	PI5P, PP2A and IER3 Regulate PI3K/AKT Signaling	2	129	0.00854078	0.810558	0.810558	2	7	0.000507467	9606	Homo sapiens	FYN;PIP4K2C		R-HSA-2316434;R-HSA-1675776
555	R-HSA-373760	L1CAM interactions	2	130	0.00860699	0.813941	0.813941	2	54	0.00391475	9606	Homo sapiens	ITGAV;LAMC1		R-HSA-443778;R-HSA-374686
556	R-HSA-373755	Semaphorin interactions	1	71	0.00470074	0.814895	0.814895	14	41	0.00297231	9606	Homo sapiens	FYN		R-HSA-399942;R-HSA-399941;R-HSA-399939;R-HSA-399951;R-HSA-399946;R-HSA-399947;R-HSA-399944;R-HSA-399952;R-HSA-399934;R-HSA-399935;R-HSA-399933;R-HSA-399930;R-HSA-399931;R-HSA-399928
557	R-HSA-2559586	DNA Damage/Telomere Stress Induced Senescence	1	71	0.00470074	0.814895	0.814895	1	18	0.00130492	9606	Homo sapiens	H1F0		R-HSA-4647594
558	R-HSA-9007101	Rab regulation of trafficking	2	131	0.0086732	0.81727	0.81727	2	35	0.00253734	9606	Homo sapiens	AKT3;SYTL1		R-HSA-8854209;R-HSA-8933446
559	R-HSA-6790901	rRNA modification in the nucleus and cytosol	1	72	0.00476695	0.819251	0.819251	1	8	0.000579962	9606	Homo sapiens	CRY1		R-HSA-6790906
560	R-HSA-211976	Endogenous sterols	1	72	0.00476695	0.819251	0.819251	2	18	0.00130492	9606	Homo sapiens	RXRA		R-HSA-192051;R-HSA-192065
561	R-HSA-168643	Nucleotide-binding domain, leucine rich repeat containing receptor (NLR) signaling pathways	1	72	0.00476695	0.819251	0.819251	1	46	0.00333478	9606	Homo sapiens	PSTPIP1		R-HSA-879221
562	R-HSA-389661	Glyoxylate metabolism and glycine degradation	1	73	0.00483316	0.823505	0.823505	1	23	0.00166739	9606	Homo sapiens	PMP22		R-HSA-8953430
563	R-HSA-1793185	Chondroitin sulfate/dermatan sulfate metabolism	1	73	0.00483316	0.823505	0.823505	1	28	0.00202987	9606	Homo sapiens	XYLT1		R-HSA-1878002
564	R-HSA-382551	Transport of small molecules	19	965	0.0638904	0.827086	0.827086	37	443	0.0321154	9606	Homo sapiens	ABCA1;ABCA2;CETP;AMN;SLC40A1;ATP2B4;P3H3;ADCY7;LAT2;FXYD6;CLIC2;LDLRAP1;PLTP;ABCG1;SLC29A2		R-HSA-418309;R-HSA-432195;R-HSA-442368;R-HSA-264834;R-HSA-2855020;R-HSA-171141;R-HSA-1369052;R-HSA-917891;R-HSA-936897;R-HSA-216723;R-HSA-1369028;R-HSA-5683714;R-HSA-216727;R-HSA-264848;R-HSA-109527;R-HSA-109529;R-HSA-349404;R-HSA-164377;R-HSA-266328;R-HSA-109534;R-HSA-5682103;R-HSA-109536;R-HSA-5682101;R-HSA-163617;R-HSA-917933;R-HSA-266082;R-HSA-266350;R-HSA-174706;R-HSA-5682084;R-HSA-265783;R-…
565	R-HSA-8948751	Regulation of PTEN stability and activity	1	74	0.00489936	0.82766	0.82766	1	13	0.000942439	9606	Homo sapiens	AKT3		R-HSA-8948757
566	R-HSA-2990846	SUMOylation	3	192	0.0127119	0.833841	0.833841	3	140	0.0101493	9606	Homo sapiens	RXRA;NRIP1;DNMT3B		R-HSA-4655374;R-HSA-4086036;R-HSA-4341048
567	R-HSA-9717207	Sensory perception of sweet, bitter, and umami (glutamate) taste	2	137	0.00907044	0.836149	0.836149	13	21	0.0015224	9606	Homo sapiens	ITPR3;P3H3		R-HSA-9717205;R-HSA-9717206;R-HSA-9728752;R-HSA-9717202;R-HSA-9728723;R-HSA-9717182;R-HSA-9717214;R-HSA-9717215;R-HSA-9728697;R-HSA-9728729;R-HSA-9728748;R-HSA-9717193;R-HSA-9728747
568	R-HSA-2029480	Fcgamma receptor (FCGR) dependent phagocytosis	3	193	0.0127781	0.836417	0.836417	3	42	0.0030448	9606	Homo sapiens	FGR;ITPR3;FYN		R-HSA-169683;R-HSA-169680;R-HSA-2029459
569	R-HSA-204005	COPII-mediated vesicle transport	1	77	0.00509799	0.839546	0.839546	10	16	0.00115992	9606	Homo sapiens	CD59		R-HSA-5694439;R-HSA-5694418;R-HSA-203973;R-HSA-5694417;R-HSA-5694446;R-HSA-5694527;R-HSA-204008;R-HSA-5694522;R-HSA-5694441;R-HSA-5694409
570	R-HSA-191273	Cholesterol biosynthesis	1	77	0.00509799	0.839546	0.839546	2	35	0.00253734	9606	Homo sapiens	DHCR7		R-HSA-196402;R-HSA-6807055
571	R-HSA-193368	Synthesis of bile acids and bile salts via 7alpha-hydroxycholesterol	1	78	0.00516419	0.843323	0.843323	1	39	0.00282732	9606	Homo sapiens	RXRA		R-HSA-192051
572	R-HSA-70326	Glucose metabolism	2	140	0.00926907	0.844913	0.844913	4	50	0.00362476	9606	Homo sapiens	ALDOC;ENO2		R-HSA-71495;R-HSA-71496;R-HSA-71660;R-HSA-70494
573	R-HSA-427413	NoRC negatively regulates rRNA expression	1	80	0.00529661	0.850615	0.850615	3	7	0.000507467	9606	Homo sapiens	DNMT3B		R-HSA-427409;R-HSA-5227490;R-HSA-433672
574	R-HSA-199992	trans-Golgi Network Vesicle Budding	1	80	0.00529661	0.850615	0.850615	4	19	0.00137741	9606	Homo sapiens	IGF2R		R-HSA-421831;R-HSA-421836;R-HSA-421835;R-HSA-421833
575	R-HSA-9749641	Aspirin ADME	1	80	0.00529661	0.850615	0.850615	1	26	0.00188488	9606	Homo sapiens	CAT		R-HSA-9750001
576	R-HSA-74259	Purine catabolism	1	80	0.00529661	0.850615	0.850615	1	33	0.00239234	9606	Homo sapiens	NT5E		R-HSA-109278
577	R-HSA-1445148	Translocation of SLC2A4 (GLUT4) to the plasma membrane	1	81	0.00536282	0.854132	0.854132	3	15	0.00108743	9606	Homo sapiens	TBC1D4		R-HSA-1445143;R-HSA-1445149;R-HSA-1445144
578	R-HSA-75105	Fatty acyl-CoA biosynthesis	1	81	0.00536282	0.854132	0.854132	1	24	0.00173989	9606	Homo sapiens	SCD		R-HSA-5690565
579	R-HSA-5621481	C-type lectin receptors (CLRs)	3	203	0.0134401	0.86034	0.86034	6	68	0.00492968	9606	Homo sapiens	NFATC1;ITPR3;FYN		R-HSA-169683;R-HSA-169680;R-HSA-5624486;R-HSA-2730849;R-HSA-2730867;R-HSA-5621355
580	R-HSA-917937	Iron uptake and transport	1	83	0.00549523	0.860922	0.860922	4	34	0.00246484	9606	Homo sapiens	SLC40A1		R-HSA-917933;R-HSA-904830;R-HSA-442368;R-HSA-917891
581	R-HSA-9717189	Sensory perception of taste	2	147	0.00973252	0.863732	0.863732	13	25	0.00181238	9606	Homo sapiens	ITPR3;P3H3		R-HSA-9717205;R-HSA-9717206;R-HSA-9728752;R-HSA-9717202;R-HSA-9728723;R-HSA-9717182;R-HSA-9717214;R-HSA-9717215;R-HSA-9728697;R-HSA-9728729;R-HSA-9728748;R-HSA-9717193;R-HSA-9728747
582	R-HSA-8878166	Transcriptional regulation by RUNX2	2	147	0.00973252	0.863732	0.863732	4	84	0.0060896	9606	Homo sapiens	SMAD1;AKT3		R-HSA-8878023;R-HSA-8877941;R-HSA-8939963;R-HSA-8878013
583	R-HSA-9020591	Interleukin-12 signaling	1	84	0.00556144	0.864197	0.864197	10	56	0.00405974	9606	Homo sapiens	IL12RB2		R-HSA-447252;R-HSA-8950063;R-HSA-8950128;R-HSA-8950448;R-HSA-8950354;R-HSA-447226;R-HSA-8981093;R-HSA-8950757;R-HSA-8950423;R-HSA-8952807
584	R-HSA-8852135	Protein ubiquitination	1	84	0.00556144	0.864197	0.864197	3	32	0.00231985	9606	Homo sapiens	UBE2E3		R-HSA-8852130;R-HSA-8852129;R-HSA-8852127
585	R-HSA-196807	Nicotinate metabolism	1	84	0.00556144	0.864197	0.864197	2	29	0.00210236	9606	Homo sapiens	NT5E		R-HSA-8940074;R-HSA-8940070
586	R-HSA-983712	Ion channel transport	3	206	0.0136388	0.866894	0.866894	4	45	0.00326229	9606	Homo sapiens	ATP2B4;FXYD6;CLIC2		R-HSA-418309;R-HSA-2855020;R-HSA-9684068;R-HSA-936897
587	R-HSA-674695	RNA Polymerase II Pre-transcription Events	1	85	0.00562765	0.867396	0.867396	6	17	0.00123242	9606	Homo sapiens	MLLT3		R-HSA-113411;R-HSA-113429;R-HSA-113413;R-HSA-113414;R-HSA-112392;R-HSA-112395
588	R-HSA-383280	Nuclear Receptor transcription pathway	1	86	0.00569386	0.87052	0.87052	2	2	0.000144991	9606	Homo sapiens	RXRA		R-HSA-382096;R-HSA-376419
589	R-HSA-156580	Phase II - Conjugation of compounds	4	263	0.0174126	0.870705	0.870705	4	72	0.00521966	9606	Homo sapiens	GGT5;GGT7;CAT;GCLM		R-HSA-159574;R-HSA-8943279;R-HSA-159566;R-HSA-174367
590	R-HSA-9675108	Nervous system development	11	621	0.0411149	0.872471	0.872471	67	324	0.0234885	9606	Homo sapiens	DOK4;COL6A1;PSEN2;CRY1;PMP22;MBP;FYN;ITGAV;LAMC1		R-HSA-3928633;R-HSA-443778;R-HSA-3928639;R-HSA-3928627;R-HSA-3928625;R-HSA-3928631;R-HSA-3928628;R-HSA-3928623;R-HSA-9615626;R-HSA-374686;R-HSA-3928615;R-HSA-3928614;R-HSA-3928602;R-HSA-418850;R-HSA-3928607;R-HSA-4093336;R-HSA-3928604;R-HSA-9614773;R-HSA-374701;R-HSA-3928594;R-HSA-418858;R-HSA-418856;R-HSA-4093327;R-HSA-418868;R-HSA-3928584;R-HSA-418865;R-HSA-399934;R-HSA-399935;R-HSA-391868;R-HS…
591	R-HSA-5579029	Metabolic disorders of biological oxidation enzymes	1	87	0.00576006	0.87357	0.87357	1	38	0.00275482	9606	Homo sapiens	GCLM		R-HSA-5602892
592	R-HSA-69202	Cyclin E associated events during G1/S transition	1	88	0.00582627	0.876548	0.876548	1	20	0.00144991	9606	Homo sapiens	AKT3		R-HSA-198613
593	R-HSA-1638091	Heparan sulfate/heparin (HS-GAG) metabolism	1	88	0.00582627	0.876548	0.876548	1	33	0.00239234	9606	Homo sapiens	XYLT1		R-HSA-1878002
594	R-HSA-5250941	Negative epigenetic regulation of rRNA expression	1	89	0.00589248	0.879457	0.879457	3	12	0.000869943	9606	Homo sapiens	DNMT3B		R-HSA-427409;R-HSA-5227490;R-HSA-433672
595	R-HSA-69656	Cyclin A:Cdk2-associated events at S phase entry	1	90	0.00595869	0.882297	0.882297	1	19	0.00137741	9606	Homo sapiens	AKT3		R-HSA-198613
596	R-HSA-9645723	Diseases of programmed cell death	1	90	0.00595869	0.882297	0.882297	1	28	0.00202987	9606	Homo sapiens	DNMT3B		R-HSA-9710490
597	R-HSA-9664407	Parasite infection	2	157	0.0103946	0.887006	0.887006	2	27	0.00195737	9606	Homo sapiens	FGR;FYN		R-HSA-9664275;R-HSA-9664261
598	R-HSA-9664417	Leishmania phagocytosis	2	157	0.0103946	0.887006	0.887006	2	27	0.00195737	9606	Homo sapiens	FGR;FYN		R-HSA-9664275;R-HSA-9664261
599	R-HSA-9664422	FCGR3A-mediated phagocytosis	2	157	0.0103946	0.887006	0.887006	2	27	0.00195737	9606	Homo sapiens	FGR;FYN		R-HSA-9664275;R-HSA-9664261
600	R-HSA-1500620	Meiosis	1	92	0.0060911	0.887779	0.887779	6	15	0.00108743	9606	Homo sapiens	REC8		R-HSA-912505;R-HSA-912408;R-HSA-912389;R-HSA-912470;R-HSA-912467;R-HSA-912450
601	R-HSA-428157	Sphingolipid metabolism	2	158	0.0104608	0.889119	0.889119	2	64	0.0046397	9606	Homo sapiens	PRKD3;SPNS3		R-HSA-9695890;R-HSA-429698
602	R-HSA-5684996	MAPK1/MAPK3 signaling	5	329	0.0217823	0.890837	0.890837	3	82	0.00594461	9606	Homo sapiens	RAPGEF2;FYN;IL6R;RASGRP3		R-HSA-109857;R-HSA-109858;R-HSA-5672965
603	R-HSA-8876198	RAB GEFs exchange GTP for GDP on RABs	1	94	0.00622352	0.893006	0.893006	1	21	0.0015224	9606	Homo sapiens	AKT3		R-HSA-8933446
604	R-HSA-195721	Signaling by WNT	5	332	0.0219809	0.895238	0.895238	14	157	0.0113818	9606	Homo sapiens	NFATC1;ITPR3;P3H3;RUNX3;BCL9L		R-HSA-4411367;R-HSA-3364026;R-HSA-4551465;R-HSA-169680;R-HSA-201712;R-HSA-398193;R-HSA-4420052;R-HSA-3965444;R-HSA-3364042;R-HSA-3965447;R-HSA-3965441;R-HSA-3364014;R-HSA-398040;R-HSA-4551451
605	R-HSA-2219530	Constitutive Signaling by Aberrant PI3K in Cancer	1	96	0.00635593	0.89799	0.89799	1	2	0.000144991	9606	Homo sapiens	FYN		R-HSA-2400009
606	R-HSA-390466	Chaperonin-mediated protein folding	1	96	0.00635593	0.89799	0.89799	7	19	0.00137741	9606	Homo sapiens	P3H3		R-HSA-6814119;R-HSA-6814418;R-HSA-8850560;R-HSA-8850527;R-HSA-6814124;R-HSA-6814121;R-HSA-6814120
607	R-HSA-447115	Interleukin-12 family signaling	1	96	0.00635593	0.89799	0.89799	25	114	0.00826446	9606	Homo sapiens	IL12RB2		R-HSA-8984012;R-HSA-8984014;R-HSA-8984001;R-HSA-8983872;R-HSA-8950405;R-HSA-8983876;R-HSA-8983878;R-HSA-447252;R-HSA-6809140;R-HSA-8983519;R-HSA-8950354;R-HSA-8984021;R-HSA-8984023;R-HSA-8950423;R-HSA-8983983;R-HSA-8950063;R-HSA-8981093;R-HSA-8950757;R-HSA-8952807;R-HSA-8983996;R-HSA-8983870;R-HSA-8950128;R-HSA-8950448;R-HSA-447226;R-HSA-8950453
608	R-HSA-5619115	Disorders of transmembrane transporters	4	280	0.0185381	0.899375	0.899375	7	87	0.00630709	9606	Homo sapiens	ABCA1;SLC40A1;ABCG1		R-HSA-5655733;R-HSA-5655760;R-HSA-5682111;R-HSA-5679101;R-HSA-5683672;R-HSA-5679145;R-HSA-5621402
609	R-HSA-449147	Signaling by Interleukins	11	645	0.0427039	0.899906	0.899906	53	493	0.0357402	9606	Homo sapiens	BCAM;SMAD3;CCL5;FYN;S100B;IL6R;IL12RB2;HAVCR2		R-HSA-1067667;R-HSA-1112727;R-HSA-1112602;R-HSA-1112604;R-HSA-1067676;R-HSA-8950405;R-HSA-447252;R-HSA-1067651;R-HSA-1112708;R-HSA-1067659;R-HSA-9681294;R-HSA-8950423;R-HSA-879917;R-HSA-1112755;R-HSA-8983983;R-HSA-8950063;R-HSA-9008928;R-HSA-1112510;R-HSA-5340385;R-HSA-8983996;R-HSA-8983870;R-HSA-1067688;R-HSA-8950448;R-HSA-8950453;R-HSA-9008692;R-HSA-8984012;R-HSA-8984014;R-HSA-6784160;R-HSA-898…
610	R-HSA-156902	Peptide chain elongation	1	97	0.00642214	0.900395	0.900395	4	5	0.000362476	9606	Homo sapiens	CRY1		R-HSA-156915;R-HSA-156912;R-HSA-156923;R-HSA-156907
611	R-HSA-5689603	UCH proteinases	1	98	0.00648835	0.902743	0.902743	2	11	0.000797448	9606	Homo sapiens	ADRM1		R-HSA-5665854;R-HSA-5665871
612	R-HSA-71406	Pyruvate metabolism and Citric Acid (TCA) cycle	1	100	0.00662076	0.907275	0.907275	1	36	0.00260983	9606	Homo sapiens	RXRA		R-HSA-203946
613	R-HSA-975956	Nonsense Mediated Decay (NMD) independent of the Exon Junction Complex (EJC)	1	101	0.00668697	0.909461	0.909461	1	1	7.24953e-05	9606	Homo sapiens	CRY1		R-HSA-927789
614	R-HSA-156842	Eukaryotic Translation Elongation	1	102	0.00675318	0.911596	0.911596	4	9	0.000652458	9606	Homo sapiens	CRY1		R-HSA-156915;R-HSA-156912;R-HSA-156923;R-HSA-156907
615	R-HSA-391251	Protein folding	1	102	0.00675318	0.911596	0.911596	7	28	0.00202987	9606	Homo sapiens	P3H3		R-HSA-6814119;R-HSA-6814418;R-HSA-8850560;R-HSA-8850527;R-HSA-6814124;R-HSA-6814121;R-HSA-6814120
616	R-HSA-9609507	Protein localization	2	170	0.0112553	0.911775	0.911775	6	53	0.00384225	9606	Homo sapiens	CAT;PMP22		R-HSA-9033233;R-HSA-9603784;R-HSA-9033235;R-HSA-9603775;R-HSA-9033236;R-HSA-9603804
617	R-HSA-112314	Neurotransmitter receptors and postsynaptic signal transmission	3	232	0.0153602	0.913223	0.913223	11	109	0.00790199	9606	Homo sapiens	P3H3;ADCY7;PPM1F		R-HSA-170674;R-HSA-1013020;R-HSA-170666;R-HSA-9619467;R-HSA-1013013;R-HSA-500717;R-HSA-392206;R-HSA-1013012;R-HSA-9619449;R-HSA-170686;R-HSA-170671
618	R-HSA-77289	Mitochondrial Fatty Acid Beta-Oxidation	1	105	0.0069518	0.917704	0.917704	1	47	0.00340728	9606	Homo sapiens	THEM4		R-HSA-5690066
619	R-HSA-72689	Formation of a pool of free 40S subunits	1	106	0.00701801	0.919645	0.919645	2	2	0.000144991	9606	Homo sapiens	CRY1		R-HSA-72673;R-HSA-72676
620	R-HSA-72764	Eukaryotic Translation Termination	1	106	0.00701801	0.919645	0.919645	3	5	0.000362476	9606	Homo sapiens	CRY1		R-HSA-141671;R-HSA-141691;R-HSA-141673
621	R-HSA-6807878	COPI-mediated anterograde transport	1	107	0.00708422	0.921541	0.921541	6	12	0.000869943	9606	Homo sapiens	CD59		R-HSA-6807877;R-HSA-6809011;R-HSA-6807875;R-HSA-6809010;R-HSA-6809006;R-HSA-6809003
622	R-HSA-6811434	COPI-dependent Golgi-to-ER retrograde traffic	1	107	0.00708422	0.921541	0.921541	2	11	0.000797448	9606	Homo sapiens	KIF26A		R-HSA-6811426;R-HSA-6811423
623	R-HSA-425397	Transport of vitamins, nucleosides, and related molecules	1	108	0.00715042	0.923392	0.923392	4	39	0.00282732	9606	Homo sapiens	SLC29A2		R-HSA-109536;R-HSA-109527;R-HSA-109529;R-HSA-109534
624	R-HSA-1266738	Developmental Biology	23	1263	0.0836202	0.926696	0.926696	115	556	0.0403074	9606	Homo sapiens	CEBPB;ST14;SMAD3;NOTCH1;PSEN2;LAMC1;KLF4;ZC3H12C;RXRA;DOK4;COL6A1;AKT3;PMP22;CRY1;MBP;FYN;ITGAV;IL6R		R-HSA-8849797;R-HSA-3928633;R-HSA-3928639;R-HSA-3928627;R-HSA-1183003;R-HSA-9618584;R-HSA-3928625;R-HSA-3928631;R-HSA-3928628;R-HSA-9634433;R-HSA-3928623;R-HSA-3928615;R-HSA-3928614;R-HSA-9634445;R-HSA-3928602;R-HSA-418850;R-HSA-3928607;R-HSA-8849826;R-HSA-3928604;R-HSA-9614773;R-HSA-3928594;R-HSA-1183032;R-HSA-418858;R-HSA-418856;R-HSA-418868;R-HSA-3928584;R-HSA-418865;R-HSA-399934;R-HSA-399935;…
625	R-HSA-2408557	Selenocysteine synthesis	1	112	0.00741525	0.930369	0.930369	2	7	0.000507467	9606	Homo sapiens	CRY1		R-HSA-2408529;R-HSA-5333615
626	R-HSA-1483255	PI Metabolism	1	112	0.00741525	0.930369	0.930369	2	89	0.00645208	9606	Homo sapiens	PIP4K2C		R-HSA-6811522;R-HSA-1675776
627	R-HSA-192105	Synthesis of bile acids and bile salts	1	113	0.00748146	0.932013	0.932013	3	83	0.00601711	9606	Homo sapiens	RXRA		R-HSA-192051;R-HSA-192065;R-HSA-191972
628	R-HSA-442755	Activation of NMDA receptors and postsynaptic events	1	113	0.00748146	0.932013	0.932013	2	71	0.00514717	9606	Homo sapiens	PPM1F		R-HSA-9619467;R-HSA-9619449
629	R-HSA-192823	Viral mRNA Translation	1	114	0.00754767	0.933617	0.933617	2	2	0.000144991	9606	Homo sapiens	CRY1		R-HSA-192704;R-HSA-192841
630	R-HSA-5619507	Activation of HOX genes during differentiation	1	116	0.00768008	0.936713	0.936713	11	43	0.0031173	9606	Homo sapiens	RXRA		R-HSA-5617877;R-HSA-5617431;R-HSA-5617862;R-HSA-5617859;R-HSA-5617874;R-HSA-5617452;R-HSA-5693644;R-HSA-5617471;R-HSA-5617454;R-HSA-5617896;R-HSA-5617867
631	R-HSA-5617472	Activation of anterior HOX genes in hindbrain development during early embryogenesis	1	116	0.00768008	0.936713	0.936713	11	43	0.0031173	9606	Homo sapiens	RXRA		R-HSA-5617877;R-HSA-5617431;R-HSA-5617862;R-HSA-5617859;R-HSA-5617874;R-HSA-5617452;R-HSA-5693644;R-HSA-5617471;R-HSA-5617454;R-HSA-5617896;R-HSA-5617867
632	R-HSA-9705683	SARS-CoV-2-host interactions	4	314	0.0207892	0.94044	0.94044	5	67	0.00485718	9606	Homo sapiens	AKT3;IRF7;CRY1;ISG15		R-HSA-9755244;R-HSA-9729725;R-HSA-9768142;R-HSA-198270;R-HSA-9729849
633	R-HSA-1799339	SRP-dependent cotranslational protein targeting to membrane	1	119	0.00787871	0.94109	0.94109	5	5	0.000362476	9606	Homo sapiens	CRY1		R-HSA-1799326;R-HSA-1799330;R-HSA-1799329;R-HSA-1799335;R-HSA-1799332
634	R-HSA-2672351	Stimuli-sensing channels	1	119	0.00787871	0.94109	0.94109	1	28	0.00202987	9606	Homo sapiens	CLIC2		R-HSA-2855020
635	R-HSA-109581	Apoptosis	2	192	0.0127119	0.942477	0.942477	3	141	0.0102218	9606	Homo sapiens	H1F0;AKT3		R-HSA-211239;R-HSA-198347;R-HSA-211247
636	R-HSA-72706	GTP hydrolysis and joining of the 60S ribosomal subunit	1	120	0.00794492	0.942481	0.942481	3	3	0.000217486	9606	Homo sapiens	CRY1		R-HSA-72672;R-HSA-72619;R-HSA-72671
637	R-HSA-156827	L13a-mediated translational silencing of Ceruloplasmin expression	1	120	0.00794492	0.942481	0.942481	1	3	0.000217486	9606	Homo sapiens	CRY1		R-HSA-156823
638	R-HSA-3700989	Transcriptional Regulation by TP53	7	487	0.0322431	0.943968	0.943968	18	259	0.0187763	9606	Homo sapiens	ZC3H12C;CCNG1;DDIT4;AKT3;PIP4K2C		R-HSA-6792871;R-HSA-3215152;R-HSA-198599;R-HSA-6811522;R-HSA-5632732;R-HSA-6792491;R-HSA-6805640;R-HSA-198609;R-HSA-6805620;R-HSA-6791409;R-HSA-5632386;R-HSA-5632738;R-HSA-6792863;R-HSA-3215144;R-HSA-8877692;R-HSA-8877691;R-HSA-5632393;R-HSA-6805785
639	R-HSA-983231	Factors involved in megakaryocyte development and platelet production	2	194	0.0128443	0.944698	0.944698	3	43	0.0031173	9606	Homo sapiens	CARMIL1;KIF26A		R-HSA-983259;R-HSA-994148;R-HSA-983266
640	R-HSA-1474165	Reproduction	1	123	0.00814354	0.94646	0.94646	6	24	0.00173989	9606	Homo sapiens	REC8		R-HSA-912505;R-HSA-912408;R-HSA-912389;R-HSA-912470;R-HSA-912467;R-HSA-912450
641	R-HSA-5683057	MAPK family signaling cascades	5	380	0.0251589	0.947384	0.947384	3	122	0.00884443	9606	Homo sapiens	RAPGEF2;FYN;IL6R;RASGRP3		R-HSA-109857;R-HSA-109858;R-HSA-5672965
642	R-HSA-927802	Nonsense-Mediated Decay (NMD)	1	124	0.00820975	0.947724	0.947724	5	6	0.000434972	9606	Homo sapiens	CRY1		R-HSA-927836;R-HSA-927789;R-HSA-927832;R-HSA-927813;R-HSA-927889
643	R-HSA-975957	Nonsense Mediated Decay (NMD) enhanced by the Exon Junction Complex (EJC)	1	124	0.00820975	0.947724	0.947724	4	5	0.000362476	9606	Homo sapiens	CRY1		R-HSA-927836;R-HSA-927832;R-HSA-927813;R-HSA-927889
644	R-HSA-5610787	Hedgehog 'off' state	1	124	0.00820975	0.947724	0.947724	1	32	0.00231985	9606	Homo sapiens	ADCY7		R-HSA-5610727
645	R-HSA-168255	Influenza Infection	2	198	0.0131091	0.948899	0.948899	3	59	0.00427722	9606	Homo sapiens	CRY1;ISG15		R-HSA-192704;R-HSA-1176059;R-HSA-192841
646	R-HSA-196854	Metabolism of vitamins and cofactors	5	382	0.0252913	0.948932	0.948932	8	204	0.014789	9606	Homo sapiens	AMN;NT5E;LDLRAP1;GPHN;PPCDC		R-HSA-8940074;R-HSA-3000137;R-HSA-947531;R-HSA-9759202;R-HSA-3000103;R-HSA-196840;R-HSA-9759209;R-HSA-8940070
647	R-HSA-194068	Bile acid and bile salt metabolism	1	125	0.00827595	0.948959	0.948959	5	99	0.00717703	9606	Homo sapiens	RXRA		R-HSA-192051;R-HSA-192065;R-HSA-191972;R-HSA-194187;R-HSA-5340251
648	R-HSA-5663202	Diseases of signal transduction by growth factor receptors and second messengers	7	498	0.0329714	0.95161	0.95161	53	478	0.0346527	9606	Homo sapiens	CEBPB;SMAD3;NOTCH1;AKT3;PSEN2;FYN		R-HSA-9670418;R-HSA-9670417;R-HSA-9670416;R-HSA-2220964;R-HSA-2220967;R-HSA-2220966;R-HSA-9670426;R-HSA-2220971;R-HSA-2666278;R-HSA-2220976;R-HSA-2220979;R-HSA-2220978;R-HSA-2220981;R-HSA-3311014;R-HSA-2220982;R-HSA-2220985;R-HSA-9670414;R-HSA-2220988;R-HSA-9670413;R-HSA-9670412;R-HSA-2900748;R-HSA-2691211;R-HSA-2900747;R-HSA-2691214;R-HSA-2730752;R-HSA-3315483;R-HSA-4396393;R-HSA-2900743;R-HSA-4…
649	R-HSA-3781865	Diseases of glycosylation	2	202	0.0133739	0.952795	0.952795	1	77	0.00558214	9606	Homo sapiens	NOTCH2;NOTCH1		R-HSA-5096538
650	R-HSA-2029485	Role of phospholipids in phagocytosis	1	129	0.00854078	0.953613	0.953613	2	12	0.000869943	9606	Homo sapiens	ITPR3		R-HSA-169683;R-HSA-169680
651	R-HSA-375276	Peptide ligand-binding receptors	2	203	0.0134401	0.953724	0.953724	3	77	0.00558214	9606	Homo sapiens	CCL5;ECE1		R-HSA-373061;R-HSA-8876868;R-HSA-443986
652	R-HSA-72737	Cap-dependent Translation Initiation	1	130	0.00860699	0.954709	0.954709	10	18	0.00130492	9606	Homo sapiens	CRY1		R-HSA-72673;R-HSA-72672;R-HSA-72691;R-HSA-72676;R-HSA-72697;R-HSA-72619;R-HSA-156808;R-HSA-157849;R-HSA-72621;R-HSA-72671
653	R-HSA-72613	Eukaryotic Translation Initiation	1	130	0.00860699	0.954709	0.954709	11	21	0.0015224	9606	Homo sapiens	CRY1		R-HSA-72673;R-HSA-72672;R-HSA-72691;R-HSA-72676;R-HSA-156823;R-HSA-72697;R-HSA-72619;R-HSA-156808;R-HSA-157849;R-HSA-72621;R-HSA-72671
654	R-HSA-199991	Membrane Trafficking	10	668	0.0442267	0.956469	0.956469	52	219	0.0158765	9606	Homo sapiens	TBC1D4;KIF26A;SYT11;AKT3;SYTL1;CD59;STAM;LDLRAP1;IGF2R		R-HSA-8868230;R-HSA-1445143;R-HSA-5694418;R-HSA-5694417;R-HSA-8868236;R-HSA-1445149;R-HSA-1445144;R-HSA-5694410;R-HSA-8871194;R-HSA-8871193;R-HSA-5694409;R-HSA-6807877;R-HSA-6807875;R-HSA-6814671;R-HSA-6814670;R-HSA-8867756;R-HSA-8868651;R-HSA-8867754;R-HSA-8868648;R-HSA-5694439;R-HSA-8868661;R-HSA-8868660;R-HSA-6814675;R-HSA-8868659;R-HSA-6814674;R-HSA-8868658;R-HSA-5694446;R-HSA-8869438;R-HSA-5…
655	R-HSA-6785807	Interleukin-4 and Interleukin-13 signaling	2	211	0.0139698	0.960551	0.960551	1	47	0.00340728	9606	Homo sapiens	IL6R		R-HSA-6790022
656	R-HSA-168249	Innate Immune System	23	1338	0.0885858	0.961845	0.961845	70	710	0.0514717	9606	Homo sapiens	CD300A;RAB3D;ISG15;ITPR3;NLRC3;NFATC1;S100B;IGF2R;ADGRG3;LAT2;FGR;PSTPIP1;BCAM;ADGRG5;CAT;CLEC5A;SARM1;IRF7;MBP;FYN;ALDOC;CD59;ITGAV;CTSD		R-HSA-2424484;R-HSA-975118;R-HSA-936462;R-HSA-9604499;R-HSA-2424486;R-HSA-2424487;R-HSA-2424480;R-HSA-177671;R-HSA-2424482;R-HSA-2395439;R-HSA-975106;R-HSA-2029459;R-HSA-879362;R-HSA-6799350;R-HSA-933533;R-HSA-933531;R-HSA-9604487;R-HSA-2396594;R-HSA-936985;R-HSA-933525;R-HSA-879377;R-HSA-1834939;R-HSA-2530445;R-HSA-933538;R-HSA-2730884;R-HSA-933536;R-HSA-2395412;R-HSA-9014320;R-HSA-2395801;R-HSA…
657	R-HSA-6809371	Formation of the cornified envelope	1	138	0.00913665	0.962595	0.962595	2	27	0.00195737	9606	Homo sapiens	ST14		R-HSA-8849797;R-HSA-8849826
658	R-HSA-112315	Transmission across Chemical Synapses	4	343	0.0227092	0.962723	0.962723	12	163	0.0118167	9606	Homo sapiens	ALDH2;P3H3;ADCY7;PPM1F		R-HSA-170674;R-HSA-1013020;R-HSA-380608;R-HSA-170666;R-HSA-9619467;R-HSA-500717;R-HSA-1013013;R-HSA-392206;R-HSA-9619449;R-HSA-1013012;R-HSA-170686;R-HSA-170671
659	R-HSA-212165	Epigenetic regulation of gene expression	1	139	0.00920286	0.963479	0.963479	7	34	0.00246484	9606	Homo sapiens	DNMT3B		R-HSA-5334097;R-HSA-5334164;R-HSA-427409;R-HSA-5227490;R-HSA-212222;R-HSA-433672;R-HSA-212269
660	R-HSA-977606	Regulation of Complement cascade	1	139	0.00920286	0.963479	0.963479	1	42	0.0030448	9606	Homo sapiens	CD59		R-HSA-2530445
661	R-HSA-201681	TCF dependent signaling in response to WNT	2	216	0.0143008	0.964317	0.964317	5	71	0.00514717	9606	Homo sapiens	RUNX3;BCL9L		R-HSA-201712;R-HSA-4411367;R-HSA-3364042;R-HSA-3364026;R-HSA-3364014
662	R-HSA-416476	G alpha (q) signalling events	3	284	0.018803	0.964952	0.964952	6	35	0.00253734	9606	Homo sapiens	LPAR5;ITPR3;P3H3		R-HSA-749448;R-HSA-749452;R-HSA-139941;R-HSA-750993;R-HSA-139854;R-HSA-379048
663	R-HSA-2262752	Cellular responses to stress	16	1001	0.0662738	0.966027	0.966027	40	444	0.0321879	9606	Homo sapiens	CEBPB;CBX6;NOTCH1;ZC3H12C;H1F0;RXRA;NRIP1;CAT;AKT3;CRY1;TNIK;GCLM;TRIB1		R-HSA-3790137;R-HSA-3857336;R-HSA-9635927;R-HSA-400143;R-HSA-3857328;R-HSA-3225851;R-HSA-3857329;R-HSA-3790130;R-HSA-9653724;R-HSA-400342;R-HSA-3229089;R-HSA-3223200;R-HSA-9653894;R-HSA-1368065;R-HSA-1791118;R-HSA-9653893;R-HSA-9635915;R-HSA-9635912;R-HSA-9633742;R-HSA-8932309;R-HSA-9635918;R-HSA-3229102;R-HSA-9762100;R-HSA-9633008;R-HSA-9762102;R-HSA-3857305;R-HSA-3857308;R-HSA-9760125;R-HSA-385…
664	R-HSA-6811442	Intra-Golgi and retrograde Golgi-to-ER traffic	2	219	0.0144995	0.966409	0.966409	6	48	0.00347977	9606	Homo sapiens	KIF26A;IGF2R		R-HSA-6814675;R-HSA-6814674;R-HSA-6811426;R-HSA-6814671;R-HSA-6811423;R-HSA-6814670
665	R-HSA-8956319	Nucleotide catabolism	1	144	0.0095339	0.967597	0.967597	2	63	0.0045672	9606	Homo sapiens	NT5E		R-HSA-109291;R-HSA-109278
666	R-HSA-422475	Axon guidance	8	585	0.0387315	0.968424	0.968424	62	298	0.0216036	9606	Homo sapiens	DOK4;COL6A1;PSEN2;CRY1;FYN;ITGAV;LAMC1		R-HSA-3928633;R-HSA-443778;R-HSA-3928639;R-HSA-3928627;R-HSA-3928625;R-HSA-3928631;R-HSA-3928628;R-HSA-3928623;R-HSA-374686;R-HSA-3928615;R-HSA-3928614;R-HSA-3928602;R-HSA-418850;R-HSA-3928607;R-HSA-4093336;R-HSA-3928604;R-HSA-374701;R-HSA-3928594;R-HSA-418858;R-HSA-418856;R-HSA-4093327;R-HSA-418868;R-HSA-3928584;R-HSA-418865;R-HSA-399934;R-HSA-399935;R-HSA-391868;R-HSA-391871;R-HSA-399933;R-HSA-…
667	R-HSA-8856688	Golgi-to-ER retrograde transport	1	148	0.00979873	0.970555	0.970555	2	18	0.00130492	9606	Homo sapiens	KIF26A		R-HSA-6811426;R-HSA-6811423
668	R-HSA-9705671	SARS-CoV-2 activates/modulates innate and adaptive immune responses	2	226	0.0149629	0.97084	0.97084	3	47	0.00340728	9606	Homo sapiens	IRF7;ISG15		R-HSA-9755244;R-HSA-9729725;R-HSA-9768142
669	R-HSA-69206	G1/S Transition	1	150	0.00993114	0.971932	0.971932	1	61	0.00442221	9606	Homo sapiens	AKT3		R-HSA-198613
670	R-HSA-8953897	Cellular responses to stimuli	16	1019	0.0674656	0.97196	0.97196	40	475	0.0344353	9606	Homo sapiens	CEBPB;CBX6;NOTCH1;ZC3H12C;H1F0;RXRA;NRIP1;CAT;AKT3;CRY1;TNIK;GCLM;TRIB1		R-HSA-3790137;R-HSA-3857336;R-HSA-9635927;R-HSA-400143;R-HSA-3857328;R-HSA-3225851;R-HSA-3857329;R-HSA-3790130;R-HSA-9653724;R-HSA-400342;R-HSA-3229089;R-HSA-3223200;R-HSA-9653894;R-HSA-1368065;R-HSA-1791118;R-HSA-9653893;R-HSA-9635915;R-HSA-9635912;R-HSA-9633742;R-HSA-8932309;R-HSA-9635918;R-HSA-3229102;R-HSA-9762100;R-HSA-9633008;R-HSA-9762102;R-HSA-3857305;R-HSA-3857308;R-HSA-9760125;R-HSA-385…
671	R-HSA-162909	Host Interactions of HIV factors	1	151	0.00999735	0.972596	0.972596	1	54	0.00391475	9606	Homo sapiens	FYN		R-HSA-200908
672	R-HSA-211945	Phase I - Functionalization of compounds	3	299	0.0197961	0.9733	0.9733	4	98	0.00710454	9606	Homo sapiens	RXRA;ALDH2;ALDH1A1		R-HSA-192051;R-HSA-192065;R-HSA-71691;R-HSA-71723
673	R-HSA-5668914	Diseases of metabolism	5	425	0.0281382	0.973644	0.973644	5	195	0.0141366	9606	Homo sapiens	NOTCH2;ABCA1;AMN;NOTCH1;GCLM		R-HSA-5096538;R-HSA-5602892;R-HSA-5688397;R-HSA-3296462;R-HSA-3296477
674	R-HSA-194315	Signaling by Rho GTPases	10	709	0.0469412	0.973799	0.973799	30	203	0.0147165	9606	Homo sapiens	ARHGAP22;ABR;ARHGAP32;PRAG1;NOXA1;STAM;FAM169A;CDC42BPA;MPP7		R-HSA-9018766;R-HSA-8981637;R-HSA-9013145;R-HSA-9013144;R-HSA-9014296;R-HSA-9693125;R-HSA-9013022;R-HSA-9696266;R-HSA-9017488;R-HSA-8980691;R-HSA-9013143;R-HSA-9014295;R-HSA-9014294;R-HSA-9013161;R-HSA-5668735;R-HSA-9017507;R-HSA-9014434;R-HSA-9013157;R-HSA-5668731;R-HSA-9013159;R-HSA-9018745;R-HSA-9693282;R-HSA-9018808;R-HSA-9018746;R-HSA-9013437;R-HSA-9014449;R-HSA-5668718;R-HSA-5668714;R-HSA-9…
675	R-HSA-418594	G alpha (i) signalling events	5	426	0.0282044	0.974057	0.974057	25	74	0.00536465	9606	Homo sapiens	LPAR5;CCL5;ITPR3;P3H3;ADCY7		R-HSA-392129;R-HSA-749454;R-HSA-167429;R-HSA-392206;R-HSA-167433;R-HSA-112271;R-HSA-169683;R-HSA-751001;R-HSA-169680;R-HSA-420883;R-HSA-749456;R-HSA-8982637;R-HSA-170666;R-HSA-380073;R-HSA-170671;R-HSA-170674;R-HSA-170672;R-HSA-167408;R-HSA-170676;R-HSA-170677;R-HSA-8982640;R-HSA-167419;R-HSA-111930;R-HSA-170686;R-HSA-170685
676	R-HSA-381119	Unfolded Protein Response (UPR)	1	155	0.0102622	0.975099	0.975099	1	94	0.00681456	9606	Homo sapiens	CEBPB		R-HSA-1791118
677	R-HSA-166658	Complement cascade	1	156	0.0103284	0.975688	0.975688	1	71	0.00514717	9606	Homo sapiens	CD59		R-HSA-2530445
678	R-HSA-8978868	Fatty acid metabolism	5	431	0.0285355	0.976035	0.976035	4	217	0.0157315	9606	Homo sapiens	GGT5;RXRA;SCD;THEM4;CPT1B		R-HSA-5690565;R-HSA-5690066;R-HSA-200406;R-HSA-266046
679	R-HSA-211859	Biological oxidations	7	549	0.036348	0.976203	0.976203	9	188	0.0136291	9606	Homo sapiens	GGT5;GGT7;RXRA;ALDH2;CAT;ALDH1A1;GCLM		R-HSA-192051;R-HSA-5433072;R-HSA-192065;R-HSA-159574;R-HSA-8943279;R-HSA-71691;R-HSA-71723;R-HSA-159566;R-HSA-174367
680	R-HSA-5357801	Programmed Cell Death	2	238	0.0157574	0.977161	0.977161	3	197	0.0142816	9606	Homo sapiens	H1F0;AKT3		R-HSA-211239;R-HSA-198347;R-HSA-211247
681	R-HSA-9716542	Signaling by Rho GTPases, Miro GTPases and RHOBTB3	10	725	0.0480005	0.978664	0.978664	30	212	0.015369	9606	Homo sapiens	ARHGAP22;ABR;ARHGAP32;PRAG1;NOXA1;STAM;FAM169A;CDC42BPA;MPP7		R-HSA-9018766;R-HSA-8981637;R-HSA-9013145;R-HSA-9013144;R-HSA-9014296;R-HSA-9693125;R-HSA-9013022;R-HSA-9696266;R-HSA-9017488;R-HSA-8980691;R-HSA-9013143;R-HSA-9014295;R-HSA-9014294;R-HSA-9013161;R-HSA-5668735;R-HSA-9017507;R-HSA-9014434;R-HSA-9013157;R-HSA-5668731;R-HSA-9013159;R-HSA-9018745;R-HSA-9693282;R-HSA-9018808;R-HSA-9018746;R-HSA-9013437;R-HSA-9014449;R-HSA-5668718;R-HSA-5668714;R-HSA-9…
682	R-HSA-199977	ER to Golgi Anterograde Transport	1	164	0.0108581	0.979928	0.979928	17	39	0.00282732	9606	Homo sapiens	CD59		R-HSA-6807877;R-HSA-6807875;R-HSA-5694418;R-HSA-203973;R-HSA-5694417;R-HSA-6809006;R-HSA-5694527;R-HSA-204008;R-HSA-6809003;R-HSA-5694522;R-HSA-5694439;R-HSA-6809011;R-HSA-6809010;R-HSA-5694446;R-HSA-5694410;R-HSA-5694441;R-HSA-5694409
683	R-HSA-425366	Transport of bile salts and organic acids, metal ions and amine compounds	1	165	0.0109243	0.980403	0.980403	2	67	0.00485718	9606	Homo sapiens	SLC40A1		R-HSA-904830;R-HSA-442368
684	R-HSA-425393	Transport of inorganic cations/anions and amino acids/oligopeptides	1	167	0.0110567	0.981321	0.981321	1	75	0.00543715	9606	Homo sapiens	LAT2		R-HSA-352191
685	R-HSA-2173782	Binding and Uptake of Ligands by Scavenger Receptors	1	168	0.0111229	0.981763	0.981763	2	33	0.00239234	9606	Homo sapiens	SCARF1		R-HSA-2247514;R-HSA-2197645
686	R-HSA-2142753	Arachidonic acid metabolism	1	168	0.0111229	0.981763	0.981763	1	77	0.00558214	9606	Homo sapiens	GGT5		R-HSA-266046
687	R-HSA-5358351	Signaling by Hedgehog	1	168	0.0111229	0.981763	0.981763	1	82	0.00594461	9606	Homo sapiens	ADCY7		R-HSA-5610727
688	R-HSA-2187338	Visual phototransduction	1	169	0.0111891	0.982195	0.982195	1	92	0.00666957	9606	Homo sapiens	MAP1A		R-HSA-2534096
689	R-HSA-5673001	RAF/MAP kinase cascade	3	322	0.0213189	0.982543	0.982543	1	75	0.00543715	9606	Homo sapiens	RAPGEF2;FYN;RASGRP3		R-HSA-5672965
690	R-HSA-9679506	SARS-CoV Infections	6	516	0.0341631	0.983761	0.983761	7	329	0.0238509	9606	Homo sapiens	AKT3;IRF7;CRY1;ISG15;FXYD6;IL6R		R-HSA-9684068;R-HSA-9755244;R-HSA-9729725;R-HSA-9768142;R-HSA-9681294;R-HSA-198270;R-HSA-9729849
691	R-HSA-168273	Influenza Viral RNA Transcription and Replication	1	173	0.0114539	0.983823	0.983823	2	14	0.00101493	9606	Homo sapiens	CRY1		R-HSA-192704;R-HSA-192841
692	R-HSA-71387	Metabolism of carbohydrates	5	456	0.0301907	0.983986	0.983986	7	243	0.0176164	9606	Homo sapiens	FUT7;ALDH1A1;XYLT1;ALDOC;ENO2		R-HSA-9605682;R-HSA-6813749;R-HSA-71495;R-HSA-71496;R-HSA-71660;R-HSA-1878002;R-HSA-70494
693	R-HSA-453279	Mitotic G1 phase and G1/S transition	1	174	0.0115201	0.984206	0.984206	1	101	0.00732202	9606	Homo sapiens	AKT3		R-HSA-198613
694	R-HSA-3247509	Chromatin modifying enzymes	2	258	0.0170816	0.984868	0.984868	5	85	0.0061621	9606	Homo sapiens	ZC3H12C;ATP2B4		R-HSA-5205822;R-HSA-4724284;R-HSA-5661115;R-HSA-5229010;R-HSA-5205824
695	R-HSA-4839726	Chromatin organization	2	258	0.0170816	0.984868	0.984868	5	85	0.0061621	9606	Homo sapiens	ZC3H12C;ATP2B4		R-HSA-5205822;R-HSA-4724284;R-HSA-5661115;R-HSA-5229010;R-HSA-5205824
696	R-HSA-69242	S Phase	1	179	0.0118512	0.985991	0.985991	1	55	0.00398724	9606	Homo sapiens	AKT3		R-HSA-198613
697	R-HSA-2408522	Selenoamino acid metabolism	1	180	0.0119174	0.986323	0.986323	2	33	0.00239234	9606	Homo sapiens	CRY1		R-HSA-2408529;R-HSA-5333615
698	R-HSA-1630316	Glycosaminoglycan metabolism	1	182	0.0120498	0.986964	0.986964	1	88	0.00637959	9606	Homo sapiens	XYLT1		R-HSA-1878002
699	R-HSA-9010553	Regulation of expression of SLITs and ROBOs	1	183	0.012116	0.987273	0.987273	2	20	0.00144991	9606	Homo sapiens	CRY1		R-HSA-9014652;R-HSA-9014610
700	R-HSA-72306	tRNA processing	1	184	0.0121822	0.987575	0.987575	1	54	0.00391475	9606	Homo sapiens	TSEN34		R-HSA-5696813
701	R-HSA-212436	Generic Transcription Pathway	25	1555	0.102953	0.987757	0.987757	123	830	0.0601711	9606	Homo sapiens	NOTCH2;ZNF154;SMAD1;CBX6;CEBPB;NOTCH1;SMAD3;KLF4;RUNX3;ZC3H12C;RXRA;ZNF418;CCNG1;AKT3;CAT;DDIT4;ZNF667;ZNF711;PIP4K2C		R-HSA-3215152;R-HSA-8878212;R-HSA-2187303;R-HSA-8951951;R-HSA-8951695;R-HSA-9625749;R-HSA-8878220;R-HSA-3790130;R-HSA-8951428;R-HSA-2187309;R-HSA-6805620;R-HSA-8951966;R-HSA-3215144;R-HSA-8878237;R-HSA-8951442;R-HSA-2187325;R-HSA-8952232;R-HSA-8951977;R-HSA-9625520;R-HSA-8878243;R-HSA-8865454;R-HSA-8952226;R-HSA-8939963;R-HSA-9625510;R-HSA-8878013;R-HSA-870449;R-HSA-2187293;R-HSA-9617838;R-HSA-96…
702	R-HSA-5619102	SLC transporter disorders	1	185	0.0122484	0.987869	0.987869	3	65	0.00471219	9606	Homo sapiens	SLC40A1		R-HSA-5655733;R-HSA-5655760;R-HSA-5621402
703	R-HSA-211897	Cytochrome P450 - arranged by substrate type	1	186	0.0123146	0.988157	0.988157	2	61	0.00442221	9606	Homo sapiens	RXRA		R-HSA-192051;R-HSA-192065
704	R-HSA-373076	Class A/1 (Rhodopsin-like receptors)	4	412	0.0272775	0.988546	0.988546	5	160	0.0115992	9606	Homo sapiens	PLPPR2;LPAR5;CCL5;ECE1		R-HSA-373061;R-HSA-8876868;R-HSA-443986;R-HSA-6797630;R-HSA-419389
705	R-HSA-5653656	Vesicle-mediated transport	11	828	0.0548199	0.988592	0.988592	54	252	0.0182688	9606	Homo sapiens	TBC1D4;KIF26A;SYT11;AKT3;SYTL1;CD59;STAM;LDLRAP1;SCARF1;IGF2R		R-HSA-8868230;R-HSA-1445143;R-HSA-5694418;R-HSA-5694417;R-HSA-8868236;R-HSA-1445149;R-HSA-1445144;R-HSA-5694410;R-HSA-8871194;R-HSA-8871193;R-HSA-5694409;R-HSA-6807877;R-HSA-6807875;R-HSA-6814671;R-HSA-6814670;R-HSA-8867756;R-HSA-8868651;R-HSA-2197645;R-HSA-8867754;R-HSA-8868648;R-HSA-5694439;R-HSA-8868661;R-HSA-8868660;R-HSA-6814675;R-HSA-8868659;R-HSA-6814674;R-HSA-8868658;R-HSA-5694446;R-HSA-8…
706	R-HSA-6791226	Major pathway of rRNA processing in the nucleolus and cytosol	1	189	0.0125132	0.98898	0.98898	5	7	0.000507467	9606	Homo sapiens	CRY1		R-HSA-6791223;R-HSA-6791222;R-HSA-6791221;R-HSA-6791228;R-HSA-6791227
707	R-HSA-500792	GPCR ligand binding	7	606	0.0401218	0.989783	0.989783	9	187	0.0135566	9606	Homo sapiens	CALCRL;PLPPR2;LPAR5;CCL5;PTH2R;ECE1;P3H3		R-HSA-420214;R-HSA-373061;R-HSA-8876868;R-HSA-443986;R-HSA-420127;R-HSA-381612;R-HSA-6797630;R-HSA-419389;R-HSA-420489
708	R-HSA-9694516	SARS-CoV-2 Infection	4	420	0.0278072	0.990062	0.990062	5	186	0.0134841	9606	Homo sapiens	AKT3;IRF7;CRY1;ISG15		R-HSA-9755244;R-HSA-9729725;R-HSA-9768142;R-HSA-198270;R-HSA-9729849
709	R-HSA-1236975	Antigen processing-Cross presentation	1	195	0.0129105	0.990458	0.990458	2	23	0.00166739	9606	Homo sapiens	ITGAV		R-HSA-1236958;R-HSA-1236956
710	R-HSA-112316	Neuronal System	5	489	0.0323755	0.990741	0.990741	13	216	0.015659	9606	Homo sapiens	ALDH2;KCNQ1;P3H3;ADCY7;PPM1F		R-HSA-380608;R-HSA-170666;R-HSA-500717;R-HSA-392206;R-HSA-9619449;R-HSA-1296127;R-HSA-170671;R-HSA-170674;R-HSA-1013020;R-HSA-9619467;R-HSA-1013013;R-HSA-1013012;R-HSA-170686
711	R-HSA-8868773	rRNA processing in the nucleus and cytosol	1	208	0.0137712	0.993017	0.993017	6	15	0.00108743	9606	Homo sapiens	CRY1		R-HSA-6791223;R-HSA-6791222;R-HSA-6791221;R-HSA-6791228;R-HSA-6791227;R-HSA-6790906
712	R-HSA-372790	Signaling by GPCR	11	871	0.0576668	0.993625	0.993625	72	360	0.0260983	9606	Homo sapiens	ABR;CALCRL;PLPPR2;LPAR5;CCL5;AKT3;ITPR3;PTH2R;ECE1;P3H3;ADCY7		R-HSA-749448;R-HSA-9036301;R-HSA-392064;R-HSA-749454;R-HSA-749453;R-HSA-749452;R-HSA-750988;R-HSA-167429;R-HSA-392206;R-HSA-167433;R-HSA-749446;R-HSA-8964614;R-HSA-112271;R-HSA-420489;R-HSA-8964634;R-HSA-751001;R-HSA-420883;R-HSA-420127;R-HSA-8964241;R-HSA-750993;R-HSA-9036307;R-HSA-749456;R-HSA-9036308;R-HSA-751019;R-HSA-379044;R-HSA-163617;R-HSA-8964271;R-HSA-139941;R-HSA-170666;R-HSA-381612;R-…
713	R-HSA-948021	Transport to the Golgi and subsequent modification	1	219	0.0144995	0.99464	0.99464	17	60	0.00434972	9606	Homo sapiens	CD59		R-HSA-6807877;R-HSA-6807875;R-HSA-5694418;R-HSA-203973;R-HSA-5694417;R-HSA-6809006;R-HSA-5694527;R-HSA-204008;R-HSA-6809003;R-HSA-5694522;R-HSA-5694439;R-HSA-6809011;R-HSA-6809010;R-HSA-5694446;R-HSA-5694410;R-HSA-5694441;R-HSA-5694409
714	R-HSA-1483206	Glycerophospholipid biosynthesis	1	221	0.0146319	0.994892	0.994892	3	133	0.00964187	9606	Homo sapiens	STARD10		R-HSA-8873923;R-HSA-8873834;R-HSA-8873929
715	R-HSA-73857	RNA Polymerase II Transcription	26	1697	0.112354	0.995312	0.995312	134	891	0.0645933	9606	Homo sapiens	NOTCH2;ZNF154;SMAD1;CBX6;CEBPB;NOTCH1;SMAD3;KLF4;MLLT3;RUNX3;ZC3H12C;RXRA;ZNF418;CCNG1;AKT3;CAT;DDIT4;ZNF667;ZNF711;PIP4K2C		R-HSA-112385;R-HSA-3215152;R-HSA-113411;R-HSA-8878212;R-HSA-113413;R-HSA-113412;R-HSA-2187303;R-HSA-113414;R-HSA-8951951;R-HSA-8951695;R-HSA-9625749;R-HSA-112392;R-HSA-112395;R-HSA-8878220;R-HSA-3790130;R-HSA-8951428;R-HSA-2187309;R-HSA-112396;R-HSA-6805620;R-HSA-113429;R-HSA-8951966;R-HSA-3215144;R-HSA-8878237;R-HSA-8951442;R-HSA-2187325;R-HSA-8952232;R-HSA-8951977;R-HSA-9625520;R-HSA-8878243;R-…
716	R-HSA-1483257	Phospholipid metabolism	2	314	0.0207892	0.995342	0.995342	5	218	0.015804	9606	Homo sapiens	STARD10;PIP4K2C		R-HSA-8873923;R-HSA-6811522;R-HSA-1675776;R-HSA-8873834;R-HSA-8873929
717	R-HSA-6805567	Keratinization	1	226	0.0149629	0.995471	0.995471	2	34	0.00246484	9606	Homo sapiens	ST14		R-HSA-8849797;R-HSA-8849826
718	R-HSA-388396	GPCR downstream signalling	9	792	0.0524364	0.996278	0.996278	63	173	0.0125417	9606	Homo sapiens	ABR;CALCRL;LPAR5;CCL5;AKT3;ITPR3;PTH2R;P3H3;ADCY7		R-HSA-749448;R-HSA-9036301;R-HSA-392064;R-HSA-749454;R-HSA-749453;R-HSA-749452;R-HSA-750988;R-HSA-167429;R-HSA-392206;R-HSA-167433;R-HSA-749446;R-HSA-8964614;R-HSA-112271;R-HSA-8964634;R-HSA-751001;R-HSA-420883;R-HSA-8964241;R-HSA-750993;R-HSA-9036307;R-HSA-749456;R-HSA-9036308;R-HSA-751019;R-HSA-379044;R-HSA-163617;R-HSA-8964271;R-HSA-139941;R-HSA-170666;R-HSA-380073;R-HSA-170671;R-HSA-379048;R-…
719	R-HSA-376176	Signaling by ROBO receptors	1	235	0.0155588	0.996353	0.996353	2	60	0.00434972	9606	Homo sapiens	CRY1		R-HSA-9014652;R-HSA-9014610
720	R-HSA-1428517	The citric acid (TCA) cycle and respiratory electron transport	1	238	0.0157574	0.996607	0.996607	1	67	0.00485718	9606	Homo sapiens	RXRA		R-HSA-203946
721	R-HSA-72312	rRNA processing	1	246	0.0162871	0.997202	0.997202	6	21	0.0015224	9606	Homo sapiens	CRY1		R-HSA-6791223;R-HSA-6791222;R-HSA-6791221;R-HSA-6791228;R-HSA-6791227;R-HSA-6790906
722	R-HSA-1852241	Organelle biogenesis and maintenance	2	338	0.0223782	0.997216	0.997216	1	86	0.00623459	9606	Homo sapiens	ZC3H12C;RXRA		R-HSA-1592238
723	R-HSA-425407	SLC-mediated transmembrane transport	3	420	0.0278072	0.99738	0.99738	7	191	0.0138466	9606	Homo sapiens	LAT2;SLC40A1;SLC29A2		R-HSA-109536;R-HSA-904830;R-HSA-109527;R-HSA-442368;R-HSA-109529;R-HSA-352191;R-HSA-109534
724	R-HSA-15869	Metabolism of nucleotides	1	256	0.0169492	0.997801	0.997801	2	141	0.0102218	9606	Homo sapiens	NT5E		R-HSA-109291;R-HSA-109278
725	R-HSA-8878171	Transcriptional regulation by RUNX1	1	261	0.0172802	0.998051	0.998051	1	132	0.00956938	9606	Homo sapiens	CBX6		R-HSA-8937989
726	R-HSA-162906	HIV Infection	1	263	0.0174126	0.998143	0.998143	1	160	0.0115992	9606	Homo sapiens	FYN		R-HSA-200908
727	R-HSA-74160	Gene expression (Transcription)	27	1860	0.123146	0.99867	0.99867	141	1006	0.0729303	9606	Homo sapiens	NOTCH2;ZNF154;SMAD1;CBX6;CEBPB;NOTCH1;SMAD3;KLF4;MLLT3;RUNX3;ZC3H12C;RXRA;ZNF418;CCNG1;AKT3;CAT;DDIT4;DNMT3B;ZNF667;ZNF711;PIP4K2C		R-HSA-112385;R-HSA-5334097;R-HSA-3215152;R-HSA-113411;R-HSA-8878212;R-HSA-113413;R-HSA-113412;R-HSA-2187303;R-HSA-113414;R-HSA-8951951;R-HSA-8951695;R-HSA-9625749;R-HSA-112392;R-HSA-112395;R-HSA-8878220;R-HSA-3790130;R-HSA-8951428;R-HSA-2187309;R-HSA-112396;R-HSA-433672;R-HSA-6805620;R-HSA-113429;R-HSA-8951966;R-HSA-3215144;R-HSA-8878237;R-HSA-8951442;R-HSA-2187325;R-HSA-8952232;R-HSA-8951977;R-H…
728	R-HSA-983168	Antigen processing: Ubiquitination & Proteasome degradation	1	315	0.0208554	0.999471	0.999471	4	9	0.000652458	9606	Homo sapiens	UBE2E3		R-HSA-983157;R-HSA-983156;R-HSA-983140;R-HSA-983152
729	R-HSA-195258	RHO GTPase Effectors	1	326	0.0215837	0.999595	0.999595	4	113	0.00819197	9606	Homo sapiens	NOXA1		R-HSA-5668718;R-HSA-5668735;R-HSA-5668714;R-HSA-5668731
730	R-HSA-72766	Translation	1	339	0.0224444	0.999704	0.999704	23	99	0.00717703	9606	Homo sapiens	CRY1		R-HSA-72673;R-HSA-72672;R-HSA-72676;R-HSA-1799326;R-HSA-141671;R-HSA-156907;R-HSA-72619;R-HSA-156808;R-HSA-141673;R-HSA-72621;R-HSA-156915;R-HSA-156912;R-HSA-72691;R-HSA-156823;R-HSA-72697;R-HSA-156923;R-HSA-1799330;R-HSA-141691;R-HSA-1799329;R-HSA-157849;R-HSA-1799335;R-HSA-72671;R-HSA-1799332
731	R-HSA-556833	Metabolism of lipids	17	1446	0.0957362	0.999759	0.999759	67	955	0.069233	9606	Homo sapiens	ABCA1;GGT5;SPNS3;STARD10;CPT1B;ZC3H12C;RXRA;SCD;PRKD3;THEM4;PIP4K2C;DHCR7;TRIB1;LDLRAP1		R-HSA-9695890;R-HSA-429698;R-HSA-5690066;R-HSA-400143;R-HSA-194187;R-HSA-1655827;R-HSA-5340251;R-HSA-1655826;R-HSA-1989778;R-HSA-1989779;R-HSA-560517;R-HSA-1989776;R-HSA-2426155;R-HSA-1989777;R-HSA-1989774;R-HSA-1989775;R-HSA-1989772;R-HSA-5690565;R-HSA-1989773;R-HSA-1989770;R-HSA-1368065;R-HSA-1989771;R-HSA-1989768;R-HSA-1989767;R-HSA-1675776;R-HSA-1989764;R-HSA-1989765;R-HSA-1989762;R-HSA-19897…
732	R-HSA-5663205	Infectious disease	19	1574	0.104211	0.999803	0.999803	27	825	0.0598086	9606	Homo sapiens	GGT5;CALCRL;ITPR3;PTH2R;ISG15;STAM;P3H3;ADCY7;FGR;PSTPIP1;NT5E;NOXA1;AKT3;IRF7;CRY1;FYN;FXYD6;IL6R		R-HSA-9660819;R-HSA-9664275;R-HSA-192704;R-HSA-392129;R-HSA-9660824;R-HSA-192841;R-HSA-9660828;R-HSA-200908;R-HSA-9673794;R-HSA-169683;R-HSA-169680;R-HSA-9673797;R-HSA-9664261;R-HSA-9768142;R-HSA-9681294;R-HSA-8876262;R-HSA-8940074;R-HSA-163617;R-HSA-9729725;R-HSA-1176059;R-HSA-9729849;R-HSA-9684068;R-HSA-9755244;R-HSA-879221;R-HSA-266046;R-HSA-111930;R-HSA-198270
733	R-HSA-983169	Class I MHC mediated antigen processing & presentation	2	479	0.0317135	0.999876	0.999876	6	48	0.00347977	9606	Homo sapiens	UBE2E3;ITGAV		R-HSA-983157;R-HSA-983156;R-HSA-983140;R-HSA-1236958;R-HSA-1236956;R-HSA-983152
734	R-HSA-73894	DNA Repair	1	381	0.0252251	0.999893	0.999893	5	339	0.0245759	9606	Homo sapiens	ISG15		R-HSA-5653766;R-HSA-5653780;R-HSA-5653786;R-HSA-5653754;R-HSA-5653770
735	R-HSA-71291	Metabolism of amino acids and derivatives	4	666	0.0440943	0.999913	0.999913	5	285	0.0206612	9606	Homo sapiens	ARG2;CRY1;PMP22;PHGDH		R-HSA-452036;R-HSA-2408529;R-HSA-977348;R-HSA-8953430;R-HSA-5333615
736	R-HSA-446203	Asparagine N-linked glycosylation	1	421	0.0278734	0.99996	0.99996	17	144	0.0104393	9606	Homo sapiens	CD59		R-HSA-6807877;R-HSA-6807875;R-HSA-5694418;R-HSA-203973;R-HSA-5694417;R-HSA-6809006;R-HSA-5694527;R-HSA-204008;R-HSA-6809003;R-HSA-5694522;R-HSA-5694439;R-HSA-6809011;R-HSA-6809010;R-HSA-5694446;R-HSA-5694410;R-HSA-5694441;R-HSA-5694409
737	R-HSA-597592	Post-translational protein modification	16	1605	0.106263	0.999992	0.999992	35	538	0.0390025	9606	Homo sapiens	SMAD1;SMAD3;USP20;UBE2E3;RAB3D;ADRM1;LAMC1;STAM;LTBP1;RXRA;NRIP1;DNMT3B;CD59;MELTF;RECK		R-HSA-8870469;R-HSA-6782628;R-HSA-5694418;R-HSA-8870466;R-HSA-203973;R-HSA-5694417;R-HSA-6809006;R-HSA-4655374;R-HSA-6809003;R-HSA-5693061;R-HSA-6809011;R-HSA-5689539;R-HSA-6809010;R-HSA-8852127;R-HSA-5665871;R-HSA-5694410;R-HSA-5696968;R-HSA-5694409;R-HSA-6807877;R-HSA-6781764;R-HSA-6807875;R-HSA-8852130;R-HSA-8852129;R-HSA-5665854;R-HSA-8952289;R-HSA-5694527;R-HSA-4086036;R-HSA-204008;R-HSA-569…
738	R-HSA-1643685	Disease	32	2651	0.175516	0.999999	0.999999	93	1708	0.123822	9606	Homo sapiens	NOTCH2;CEBPB;NOTCH1;CALCRL;PSEN2;SLC40A1;ITPR3;ADCY7;NT5E;PSTPIP1;AKT3;DNMT3B;FYN;IL6R;ABCA1;GGT5;AMN;SMAD3;PTH2R;ISG15;STAM;P3H3;FGR;NOXA1;IRF7;CRY1;FXYD6;GCLM;ABCG1		R-HSA-9660819;R-HSA-9664275;R-HSA-9670418;R-HSA-9670417;R-HSA-9670416;R-HSA-2220964;R-HSA-5655760;R-HSA-2220967;R-HSA-2220966;R-HSA-9670426;R-HSA-2220971;R-HSA-9660824;R-HSA-5683672;R-HSA-9710490;R-HSA-2666278;R-HSA-9660828;R-HSA-2220976;R-HSA-2220979;R-HSA-2220978;R-HSA-2220981;R-HSA-3311014;R-HSA-9664261;R-HSA-5096538;R-HSA-2220982;R-HSA-2220985;R-HSA-5602892;R-HSA-5688397;R-HSA-9681294;R-HSA-9…
739	R-HSA-69278	Cell Cycle, Mitotic	1	596	0.0394597	0.999999	0.999999	1	352	0.0255183	9606	Homo sapiens	AKT3		R-HSA-198613
740	R-HSA-1640170	Cell Cycle	2	734	0.0485964	1	1	7	451	0.0326954	9606	Homo sapiens	AKT3;REC8		R-HSA-912505;R-HSA-912408;R-HSA-198613;R-HSA-912389;R-HSA-912470;R-HSA-912467;R-HSA-912450
741	R-HSA-392499	Metabolism of proteins	22	2212	0.146451	1	1	72	810	0.0587212	9606	Homo sapiens	ABCA1;SMAD1;SMAD3;USP20;UBE2E3;RAB3D;ADRM1;LAMC1;STAM;P3H3;KLF4;LTBP1;RXRA;NRIP1;DNMT3B;CRY1;CD59;MELTF;CTSD;RECK		R-HSA-5694418;R-HSA-1799326;R-HSA-5694417;R-HSA-8850560;R-HSA-156808;R-HSA-2022412;R-HSA-5689539;R-HSA-156823;R-HSA-8852127;R-HSA-5665871;R-HSA-157849;R-HSA-5694410;R-HSA-2022403;R-HSA-5696968;R-HSA-5694409;R-HSA-6807877;R-HSA-6781764;R-HSA-6807875;R-HSA-8852130;R-HSA-8852129;R-HSA-4086036;R-HSA-72619;R-HSA-72621;R-HSA-5694439;R-HSA-6814418;R-HSA-5694446;R-HSA-1799330;R-HSA-1799329;R-HSA-1799335;…
742	R-HSA-8953854	Metabolism of RNA	2	788	0.0521716	1	1	12	187	0.0135566	9606	Homo sapiens	TSEN34;CRY1		R-HSA-6791223;R-HSA-6791222;R-HSA-927836;R-HSA-6791221;R-HSA-927789;R-HSA-927832;R-HSA-927813;R-HSA-6791228;R-HSA-5696813;R-HSA-6791227;R-HSA-6790906;R-HSA-927889
743	R-HSA-9709957	Sensory Perception	3	1262	0.083554	1	1	14	143	0.0103668	9606	Homo sapiens	MAP1A;ITPR3;P3H3		R-HSA-9717205;R-HSA-9717206;R-HSA-9728752;R-HSA-9717202;R-HSA-9728723;R-HSA-9717182;R-HSA-9717214;R-HSA-9717215;R-HSA-9728697;R-HSA-9728729;R-HSA-2534096;R-HSA-9728748;R-HSA-9717193;R-HSA-9728747
744	R-HSA-1430728	Metabolism	37	3639	0.24093	1	1	110	2250	0.163114	9606	Homo sapiens	XYLT1;ITPR3;ENO2;ADCY7;GPHN;PPCDC;ZC3H12C;NT5E;RXRA;FUT7;ALDH2;THEM4;PHGDH;PIP4K2C;LDLRAP1;ABCA1;GGT5;GGT7;AMN;ARG2;SPNS3;STARD10;P3H3;CPT1B;SCD;PRKD3;ALDH1A1;CAT;PMP22;CRY1;ALDOC;DHCR7;TRIB1;GCLM		R-HSA-9695890;R-HSA-400143;R-HSA-71691;R-HSA-3000103;R-HSA-1655827;R-HSA-5340251;R-HSA-1655826;R-HSA-2426155;R-HSA-381706;R-HSA-825631;R-HSA-1368065;R-HSA-1675776;R-HSA-164377;R-HSA-174367;R-HSA-163617;R-HSA-8943279;R-HSA-71723;R-HSA-1655849;R-HSA-196402;R-HSA-1655848;R-HSA-400183;R-HSA-192051;R-HSA-1655850;R-HSA-266046;R-HSA-5333615;R-HSA-192065;R-HSA-8873923;R-HSA-947531;R-HSA-71495;R-HSA-71496…

## Sheet: Table7C.Age PathwayCombined
Pathway Rank (N=478)	Pathway ID	Pathway Name	#Entities Found	#Entities Total	Entities Ratio	Entities P-Value	Entities FDR	#Reactions Found	#Reactions Total	Reactions Ratio	Pathway Rank (N=744)	Pathway ID	Pathway Name	#Entities Found	#Entities Total	Entities Ratio	Entities P-Value	Entities FDR	#Reactions Found	#Reactions Total	Reactions Ratio
1	R-HSA-9024446	NR1H2 and NR1H3-mediated signaling	7	85	0.00562765	2.60624e-05	0.0130573	14	60	0.00434972	1	R-HSA-202430	Translocation of ZAP-70 to Immunological synapse	14	42	0.00278072	3.41116e-12	2.17794e-09	4	4	0.000289981
2	R-HSA-9029569	NR1H3 & NR1H2 regulate gene expression linked to cholesterol transport and efflux	6	66	0.0043697	5.81625e-05	0.0145406	6	40	0.00289981	2	R-HSA-202427	Phosphorylation of CD3 and TCR zeta chains	14	45	0.00297934	8.40905e-12	2.17794e-09	5	7	0.000507467
5	R-HSA-9006931	Signaling by Nuclear Receptors	11	387	0.0256224	0.00178809	0.154221	24	193	0.0139916	3	R-HSA-389948	PD-1 signaling	14	45	0.00297934	8.40905e-12	2.17794e-09	1	5	0.000362476
19	R-HSA-9013695	NOTCH4 Intracellular Domain Regulates Transcription	2	26	0.0017214	0.0279894	0.341433	2	9	0.000652458	4	R-HSA-388841	Costimulation by the CD28 family	18	99	0.00655456	5.69845e-11	1.1055e-08	18	35	0.00253734
237	R-HSA-202430	Translocation of ZAP-70 to Immunological synapse	1	42	0.00278072	0.341433	0.341433	4	4	0.000289981	5	R-HSA-202433	Generation of second messenger molecules	14	59	0.00390625	2.77152e-10	4.29586e-08	3	17	0.00123242
279	R-HSA-202433	Generation of second messenger molecules	1	59	0.00390625	0.444054	0.444054	3	17	0.00123242	6	R-HSA-9024446	NR1H2 and NR1H3-mediated signaling	16	85	0.00562765	4.10091e-10	5.29017e-08	56	60	0.00434972
348	R-HSA-388841	Costimulation by the CD28 family	1	99	0.00655456	0.627091	0.627091	6	35	0.00253734	7	R-HSA-2132295	MHC class II antigen presentation	19	149	0.00986494	5.43558e-09	6.03349e-07	25	26	0.00188488
404	R-HSA-202403	TCR signaling	1	147	0.00973252	0.76939	0.76939	7	52	0.00376975	8	R-HSA-9029569	NR1H3 & NR1H2 regulate gene expression linked to cholesterol transport and efflux	13	66	0.0043697	1.07018e-08	1.03808e-06	36	40	0.00289981
407	R-HSA-2132295	MHC class II antigen presentation	1	149	0.00986494	0.77397	0.77397	3	26	0.00188488	9	R-HSA-913531	Interferon Signaling	28	395	0.026152	3.99558e-07	3.4362e-05	20	71	0.00514717
Not Identified	R-HSA-202427	Phosphorylation of CD3 and TCR zeta chains	N/A	N/A	N/A	N/A	N/A	N/A	N/A	N/A	10	R-HSA-202424	Downstream TCR signaling	14	124	0.00820975	2.29694e-06	0.000176864	1	24	0.00173989
Not Identified	R-HSA-389948	PD-1 signaling	N/A	N/A	N/A	N/A	N/A	N/A	N/A	N/A	11	R-HSA-877300	Interferon gamma signaling	20	250	0.0165519	3.29772e-06	0.00023084	2	16	0.00115992
Not Identified	R-HSA-913531	Interferon Signaling	N/A	N/A	N/A	N/A	N/A	N/A	N/A	N/A	12	R-HSA-9013695	NOTCH4 Intracellular Domain Regulates Transcription	7	26	0.0017214	3.72825e-06	0.000238608	4	9	0.000652458
Not Identified	R-HSA-202424	Downstream TCR signaling	N/A	N/A	N/A	N/A	N/A	N/A	N/A	N/A	13	R-HSA-9006931	Signaling by Nuclear Receptors	25	387	0.0256224	8.31442e-06	0.000490551	79	193	0.0139916
Not Identified	R-HSA-877300	Interferon gamma signaling	N/A	N/A	N/A	N/A	N/A	N/A	N/A	N/A	14	R-HSA-202403	TCR signaling	14	147	0.00973252	1.5306e-05	0.000841833	13	52	0.00376975
Not Identified	R-HSA-1369062	ABC transporters in lipid homeostasis	N/A	N/A	N/A	N/A	N/A	N/A	N/A	N/A	15	R-HSA-1369062	ABC transporters in lipid homeostasis	5	29	0.00192002	0.000709821	0.0362009	5	11	0.000797448

## Sheet: Table7D.Cyto MNCs Pathways
Rank Pathway Sign (N=835)	Pathway identifier	Pathway name	#Entities found	#Entities total	Entities ratio	Entities pValue	Entities FDR	#Reactions found	#Reactions total	Reactions ratio	Species identifier	Species name	Submitted entities found	Mapped entities	Found reaction identifiers
1	R-HSA-202427	Phosphorylation of CD3 and TCR zeta chains	18	45	0.00297934	1.25455e-14	1.09397e-11	5	7	0.000507467	9606	Homo sapiens	HLA-DRB5;HLA-DPB1;PTPRJ;HLA-DRB1;HLA-DQA1;HLA-DQB1		R-HSA-202291;R-HSA-202214;R-HSA-202165;R-HSA-202233;R-HSA-8852200
2	R-HSA-202430	Translocation of ZAP-70 to Immunological synapse	17	42	0.00278072	5.65104e-14	2.46385e-11	4	4	0.000289981	9606	Homo sapiens	HLA-DRB5;HLA-DPB1;HLA-DRB1;HLA-DQA1;HLA-DQB1		R-HSA-8855381;R-HSA-202168;R-HSA-202344;R-HSA-202174
3	R-HSA-389948	PD-1 signaling	17	45	0.00297934	1.67755e-13	4.86489e-11	1	5	0.000362476	9606	Homo sapiens	HLA-DRB5;HLA-DPB1;HLA-DRB1;HLA-DQA1;HLA-DQB1		R-HSA-389758
4	R-HSA-202433	Generation of second messenger molecules	17	59	0.00390625	1.13072e-11	2.46496e-09	3	17	0.00123242	9606	Homo sapiens	HLA-DRB5;HLA-DPB1;HLA-DRB1;HLA-DQA1;HLA-DQB1		R-HSA-202245;R-HSA-202248;R-HSA-202216
5	R-HSA-6798695	Neutrophil degranulation	42	480	0.0317797	2.90158e-09	4.78928e-07	10	10	0.000724953	9606	Homo sapiens	CFD;MS4A3;SIGLEC9;SERPINA1;CLEC12A;C5AR1;SLC2A3;PTPRJ;CFP;CTSS;FCAR;CST3;RAB44;HK3;MMP25;ADGRG5;ALOX5;ALDH3B1;CLEC5A;COTL1;CD59;CD14;VAT1;CR1;CD93;ANXA2;SLC11A1;NFAM1;ADA2;PPBP;LYZ;OSCAR;BST1;RAB31;CRISPLD2;CAT;S100P;MNDA;CD68;S100A9;S100A8;TLR2		R-HSA-6798743;R-HSA-6799350;R-HSA-6798739;R-HSA-6800434;R-HSA-6798751;R-HSA-6798749;R-HSA-6798748;R-HSA-6798747;R-HSA-6800426;R-HSA-6798745
6	R-HSA-2132295	MHC class II antigen presentation	22	149	0.00986494	3.30295e-09	4.78928e-07	25	26	0.00188488	9606	Homo sapiens	CD74;HLA-DRB5;TUBB6;HLA-DMB;HLA-DPB1;HLA-DRB1;HLA-DQA1;CTSS;HLA-DQB1		R-HSA-2130336;R-HSA-8951498;R-HSA-8951500;R-HSA-2130725;R-HSA-2130731;R-HSA-2130349;R-HSA-2130478;R-HSA-2213235;R-HSA-2213236;R-HSA-2130486;R-HSA-2213239;R-HSA-2213241;R-HSA-2213243;R-HSA-8856157;R-HSA-2130619;R-HSA-2213244;R-HSA-2213246;R-HSA-2213248;R-HSA-2130500;R-HSA-2130504;R-HSA-2130378;R-HSA-2130640;R-HSA-2130641;R-HSA-2130706;R-HSA-2130393
7	R-HSA-388841	Costimulation by the CD28 family	18	99	0.00655456	3.98047e-09	4.93578e-07	7	35	0.00253734	9606	Homo sapiens	HLA-DRB5;AKT3;HLA-DPB1;HLA-DRB1;HLA-DQA1;HLA-DQB1		R-HSA-2317314;R-HSA-198640;R-HSA-2317332;R-HSA-389756;R-HSA-389758;R-HSA-390329;R-HSA-198270
8	R-HSA-202424	Downstream TCR signaling	17	124	0.00820975	5.54318e-07	6.04207e-05	1	24	0.00173989	9606	Homo sapiens	HLA-DRB5;HLA-DPB1;HLA-DRB1;HLA-DQA1;HLA-DQB1		R-HSA-202307
9	R-HSA-202403	TCR signaling	18	147	0.00973252	1.27091e-06	0.000122007	13	52	0.00376975	9606	Homo sapiens	HLA-DRB5;HLA-DPB1;PTPRJ;HLA-DRB1;HLA-DQA1;HLA-DQB1		R-HSA-202307;R-HSA-202214;R-HSA-202245;R-HSA-202248;R-HSA-202216;R-HSA-202344;R-HSA-8852200;R-HSA-202291;R-HSA-8855381;R-HSA-202165;R-HSA-202233;R-HSA-202168;R-HSA-202174
10	R-HSA-913531	Interferon Signaling	30	395	0.026152	9.07486e-06	0.000742271	7	71	0.00514717	9606	Homo sapiens	HLA-DRB5;MX1;HLA-DPB1;IFI6;USP18;HLA-DRB1;HLA-DQA1;IFIT3;HLA-DQB1		R-HSA-1678841;R-HSA-912685;R-HSA-1015702;R-HSA-1031716;R-HSA-1015699;R-HSA-1031713;R-HSA-1169406
11	R-HSA-168256	Immune System	121	2691	0.178165	9.39584e-06	0.000742271	272	1625	0.117805	9606	Homo sapiens	TRIM71;CDKN1A;SIGLEC9;SERPINA1;MS4A3;CSF3R;NCF1;CD81;F13A1;SLC2A3;PTPRJ;TNF;TREM1;IFIT3;CTSS;FCAR;HK3;RAB44;MMP25;TUBB6;AKT3;CLEC5A;COTL1;TIMP1;HAVCR2;IL13RA1;CR1;ANXA2;CD93;NFAM1;SLC11A1;RNASE6;IL17RE;OSCAR;LAT2;FCER2;BCAM;RAB31;CRISPLD2;CAT;CD300E;DOCK1;S100A9;S100A8;HLA-DQB1;TLR2;CFD;LILRA6;CSF1R;CEBPD;CLEC12A;C5AR1;IFI6;NCF1C;CFP;MEFV;USP18;ABO;RASGRP3;CST3;IL1RL1;HLA-DMB;CLEC7A;ALOX5;ADGRG5;…		R-HSA-202245;R-HSA-202248;R-HSA-8950405;R-HSA-2130478;R-HSA-8863895;R-HSA-6803063;R-HSA-2130486;R-HSA-936985;R-HSA-5668417;R-HSA-8950423;R-HSA-2317314;R-HSA-6786118;R-HSA-2562564;R-HSA-6786114;R-HSA-5668467;R-HSA-1031716;R-HSA-1031713;R-HSA-937022;R-HSA-8937656;R-HSA-202291;R-HSA-5668454;R-HSA-2317332;R-HSA-8950448;R-HSA-8950453;R-HSA-202307;R-HSA-8951498;R-HSA-5432849;R-HSA-8951500;R-HSA-937029;…
12	R-HSA-877300	Interferon gamma signaling	22	250	0.0165519	1.68355e-05	0.00121216	2	16	0.00115992	9606	Homo sapiens	HLA-DRB5;HLA-DPB1;HLA-DRB1;HLA-DQA1;HLA-DQB1		R-HSA-1031716;R-HSA-1031713
13	R-HSA-1280215	Cytokine Signaling in Immune system	58	1094	0.0724311	5.23872e-05	0.00350994	91	710	0.0514717	9606	Homo sapiens	CSF1R;CDKN1A;CSF3R;CEBPD;IFI6;F13A1;PTPRJ;USP18;TNF;IFIT3;IL1RL1;ALOX5;AKT3;TIMP1;HLA-DQA1;IL12RB2;IL13RA1;HAVCR2;HLA-DRB5;ANXA2;TNFSF12;MX1;IL17RE;FCER2;BCAM;HLA-DPB1;HLA-DRB1;HLA-DQB1		R-HSA-6785895;R-HSA-6793958;R-HSA-6788582;R-HSA-9677585;R-HSA-6785762;R-HSA-5678544;R-HSA-6789615;R-HSA-6797293;R-HSA-6787820;R-HSA-8950405;R-HSA-447252;R-HSA-9705729;R-HSA-5668417;R-HSA-9677579;R-HSA-1015702;R-HSA-9009554;R-HSA-1015699;R-HSA-6788346;R-HSA-9705738;R-HSA-8950423;R-HSA-912685;R-HSA-9674546;R-HSA-6786118;R-HSA-6786114;R-HSA-5668467;R-HSA-8983983;R-HSA-8950063;R-HSA-6789325;R-HSA-967…
14	R-HSA-1474244	Extracellular matrix organization	23	329	0.0217823	0.000322178	0.019975	119	319	0.023126	9606	Homo sapiens	TPSB2;SPARC;VWF;LAMB2;ITGB3;LOXL3;PRKCA;P3H3;LAMC1;NID1;LTBP1;FBLN2;CTSS;MMP14;VCAN;MMP25;COL6A1;CAPN2;EMILIN2;COL9A2;TIMP1;TPSAB1;JAM3;ITGA9		R-HSA-2002460;R-HSA-3828025;R-HSA-1592349;R-HSA-216068;R-HSA-1604368;R-HSA-3791155;R-HSA-216072;R-HSA-1564184;R-HSA-216076;R-HSA-1604360;R-HSA-2426676;R-HSA-1566981;R-HSA-1458433;R-HSA-2533950;R-HSA-2466106;R-HSA-4084507;R-HSA-4084505;R-HSA-2534160;R-HSA-2002466;R-HSA-2514790;R-HSA-2426471;R-HSA-2327909;R-HSA-2534240;R-HSA-2467436;R-HSA-2752125;R-HSA-1980233;R-HSA-2396029;R-HSA-2731123;R-HSA-1592…
15	R-HSA-69560	Transcriptional activation of p53 responsive genes	3	6	0.000397246	0.000927	0.050058	4	5	0.000362476	9606	Homo sapiens	CDKN1A		R-HSA-6803411;R-HSA-6803388;R-HSA-6803403;R-HSA-6803801
16	R-HSA-69895	Transcriptional activation of cell cycle inhibitor p21	3	6	0.000397246	0.000927	0.050058	4	5	0.000362476	9606	Homo sapiens	CDKN1A		R-HSA-6803411;R-HSA-6803388;R-HSA-6803403;R-HSA-6803801
17	R-HSA-8941855	RUNX3 regulates CDKN1A transcription	3	8	0.000529661	0.0020992	0.107059	6	6	0.000434972	9606	Homo sapiens	CDKN1A;RUNX3		R-HSA-8878117;R-HSA-8878130;R-HSA-8878178;R-HSA-8952128;R-HSA-8878143;R-HSA-8878186
18	R-HSA-76005	Response to elevated platelet cytosolic Ca2+	12	148	0.00979873	0.00264413	0.126918	6	14	0.00101493	9606	Homo sapiens	CFD;SPARC;SERPINA1;VWF;CD109;ITGB3;SELENOP;F13A1;PRKCA;PPBP;TIMP1		R-HSA-481044;R-HSA-481009;R-HSA-481007;R-HSA-114553;R-HSA-114683;R-HSA-114684
19	R-HSA-6785807	Interleukin-4 and Interleukin-13 signaling	15	211	0.0139698	0.00289449	0.130252	19	47	0.00340728	9606	Homo sapiens	FCER2;CDKN1A;CEBPD;ALOX5;F13A1;TIMP1;TNF;IL13RA1		R-HSA-6785895;R-HSA-6793958;R-HSA-6786118;R-HSA-6788582;R-HSA-6785762;R-HSA-6786114;R-HSA-6786050;R-HSA-6789615;R-HSA-6797293;R-HSA-6789325;R-HSA-6786070;R-HSA-6790036;R-HSA-6788628;R-HSA-6789524;R-HSA-6786110;R-HSA-6785821;R-HSA-6788571;R-HSA-6788346;R-HSA-6790041
20	R-HSA-3000178	ECM proteoglycans	8	79	0.0052304	0.00364499	0.156735	9	23	0.00166739	9606	Homo sapiens	VCAN;SPARC;LAMB2;ITGB3;COL6A1;LAMC1;COL9A2;ITGA9		R-HSA-2426471;R-HSA-2424246;R-HSA-2327909;R-HSA-4086200;R-HSA-2424243;R-HSA-2396124;R-HSA-2681667;R-HSA-2465883;R-HSA-2466106
21	R-HSA-114608	Platelet degranulation	11	141	0.00933528	0.00517729	0.212269	3	11	0.000797448	9606	Homo sapiens	CFD;SPARC;SERPINA1;VWF;CD109;ITGB3;SELENOP;F13A1;PPBP;TIMP1		R-HSA-481044;R-HSA-481009;R-HSA-481007
22	R-HSA-9014843	Interleukin-33 signaling	2	4	0.000264831	0.00706186	0.275412	2	2	0.000144991	9606	Homo sapiens	IL1RL1		R-HSA-448629;R-HSA-448603
23	R-HSA-9619665	EGR2 and SOX10-mediated initiation of Schwann cell myelination	5	39	0.0025821	0.00787158	0.290699	6	26	0.00188488	9606	Homo sapiens	LAMB2;PRX;NAB2;LAMC1		R-HSA-9619666;R-HSA-9619667;R-HSA-9619668;R-HSA-9618725;R-HSA-9619669;R-HSA-9619657
24	R-HSA-445144	Signal transduction by L1	4	25	0.00165519	0.00807498	0.290699	3	11	0.000797448	9606	Homo sapiens	NRP1;ITGB3;ITGA9;FGFR1		R-HSA-437230;R-HSA-374669;R-HSA-374686
25	R-HSA-9031628	NGF-stimulated transcription	6	56	0.00370763	0.00864623	0.293972	15	37	0.00268233	9606	Homo sapiens	ARC;ID2;NAB2		R-HSA-9613202;R-HSA-9031624;R-HSA-9612534;R-HSA-9031616;R-HSA-9619838;R-HSA-9613213;R-HSA-9613219;R-HSA-9612483;R-HSA-9031610;R-HSA-9612516;R-HSA-9613476;R-HSA-9616110;R-HSA-9616367;R-HSA-9031575;R-HSA-9612493
26	R-HSA-5602498	MyD88 deficiency (TLR2/4)	4	26	0.0017214	0.00922329	0.295145	2	2	0.000144991	9606	Homo sapiens	CD14;S100A9;S100A8;TLR2		R-HSA-5602383;R-HSA-5602606
27	R-HSA-9013695	NOTCH4 Intracellular Domain Regulates Transcription	4	26	0.0017214	0.00922329	0.295145	3	9	0.000652458	9606	Homo sapiens	ACTA2;FLT4		R-HSA-9604451;R-HSA-9604471;R-HSA-9604664
28	R-HSA-5603041	IRAK4 deficiency (TLR2/4)	4	27	0.00178761	0.010473	0.324362	2	2	0.000144991	9606	Homo sapiens	CD14;S100A9;S100A8;TLR2		R-HSA-5602353;R-HSA-5602672
29	R-HSA-1839120	Signaling by FGFR1 amplification mutants	2	5	0.000331038	0.0108121	0.324362	5	5	0.000362476	9606	Homo sapiens	FGFR1		R-HSA-5654544;R-HSA-5654545;R-HSA-2023462;R-HSA-1982066;R-HSA-1982065
30	R-HSA-76002	Platelet activation, signaling and aggregation	17	293	0.0193988	0.0112199	0.325376	53	116	0.00840945	9606	Homo sapiens	CFD;SPARC;SERPINA1;VWF;ITGB3;MPL;F13A1;PRKCA;PPBP;P3H3;RHOB;GNG2;CD109;SELENOP;TIMP1;MGLL		R-HSA-443910;R-HSA-392195;R-HSA-443905;R-HSA-429441;R-HSA-396941;R-HSA-443402;R-HSA-397835;R-HSA-392202;R-HSA-443926;R-HSA-481044;R-HSA-418581;R-HSA-418579;R-HSA-418576;R-HSA-430096;R-HSA-354066;R-HSA-354077;R-HSA-354073;R-HSA-443418;R-HSA-354087;R-HSA-377644;R-HSA-377641;R-HSA-377640;R-HSA-377643;R-HSA-442291;R-HSA-426043;R-HSA-396996;R-HSA-397891;R-HSA-428750;R-HSA-354124;R-HSA-428749;R-HSA-372…
31	R-HSA-6785470	tRNA processing in the mitochondrion	5	45	0.00297934	0.0138792	0.366163	3	3	0.000217486	9606	Homo sapiens	MT-TP;MT-TE;MT-TS2;MT-TL1;MT-TL2		R-HSA-6786854;R-HSA-6786881;R-HSA-6785722
32	R-HSA-1566948	Elastic fibre formation	5	46	0.00304555	0.0151142	0.366163	10	17	0.00123242	9606	Homo sapiens	ITGB3;LOXL3;EMILIN2;LTBP1;FBLN2		R-HSA-2161282;R-HSA-2328033;R-HSA-2328048;R-HSA-2395328;R-HSA-2328037;R-HSA-2537665;R-HSA-2396029;R-HSA-1592387;R-HSA-2395320;R-HSA-2129375
33	R-HSA-8964540	Alanine metabolism	2	6	0.000397246	0.0152568	0.366163	4	4	0.000289981	9606	Homo sapiens	GPT2		R-HSA-507749;R-HSA-507775;R-HSA-70523;R-HSA-70524
34	R-HSA-8866911	TFAP2 (AP-2) family regulates transcription of cell cycle factors	2	6	0.000397246	0.0152568	0.366163	3	4	0.000289981	9606	Homo sapiens	CDKN1A		R-HSA-8865280;R-HSA-8865244;R-HSA-8865256
35	R-HSA-173736	Alternative complement activation	2	6	0.000397246	0.0152568	0.366163	4	9	0.000652458	9606	Homo sapiens	CFD;CFP		R-HSA-183122;R-HSA-173745;R-HSA-174551;R-HSA-173754
36	R-HSA-1474228	Degradation of the extracellular matrix	10	148	0.00979873	0.0186229	0.446949	28	105	0.00761201	9606	Homo sapiens	TPSB2;MMP25;MMP14;LAMB2;COL6A1;CAPN2;LAMC1;COL9A2;TIMP1;TPSAB1;NID1;CTSS		R-HSA-2514790;R-HSA-1474196;R-HSA-3828025;R-HSA-1592349;R-HSA-2534240;R-HSA-1564112;R-HSA-1604368;R-HSA-3791155;R-HSA-1602454;R-HSA-1564184;R-HSA-1604360;R-HSA-1566981;R-HSA-2533874;R-HSA-8848658;R-HSA-1592270;R-HSA-1458433;R-HSA-2533950;R-HSA-1605825;R-HSA-1604741;R-HSA-1592316;R-HSA-1604350;R-HSA-2514831;R-HSA-2533965;R-HSA-3791319;R-HSA-1474210;R-HSA-2533970;R-HSA-2534160;R-HSA-1602466
37	R-HSA-168249	Innate Immune System	55	1338	0.0885858	0.0199913	0.447709	117	710	0.0514717	9606	Homo sapiens	SIGLEC9;SERPINA1;MS4A3;NCF1;CD81;SLC2A3;PTPRJ;TREM1;CTSS;FCAR;HK3;RAB44;MMP25;CLEC5A;COTL1;CR1;CD93;ANXA2;SLC11A1;NFAM1;RNASE6;OSCAR;LAT2;BCAM;RAB31;CRISPLD2;CAT;CD300E;DOCK1;S100A9;S100A8;TLR2;CFD;CLEC12A;C5AR1;NCF1C;MEFV;CFP;CST3;CLEC7A;ALOX5;ADGRG5;ALDH3B1;CD59;CD14;NLRP1;VAT1;ADA2;PPBP;LYZ;BST1;S100P;MNDA;CD68		R-HSA-879362;R-HSA-6803063;R-HSA-5607750;R-HSA-5607745;R-HSA-5362500;R-HSA-936985;R-HSA-166168;R-HSA-5607758;R-HSA-166175;R-HSA-2562564;R-HSA-937022;R-HSA-450358;R-HSA-877361;R-HSA-879411;R-HSA-2396007;R-HSA-5432849;R-HSA-2730860;R-HSA-2569057;R-HSA-2730848;R-HSA-937029;R-HSA-6800426;R-HSA-183122;R-HSA-1678920;R-HSA-6800434;R-HSA-8948703;R-HSA-210271;R-HSA-2730870;R-HSA-375395;R-HSA-166245;R-HSA-…
38	R-HSA-420597	Nectin/Necl trans heterodimerization	2	7	0.000463453	0.0203504	0.447709	2	8	0.000579962	9606	Homo sapiens	NECTIN2		R-HSA-420593;R-HSA-420591
39	R-HSA-8957275	Post-translational protein phosphorylation	8	109	0.00721663	0.0218531	0.480768	1	1	7.24953e-05	9606	Homo sapiens	CST3;VCAN;SPARC;SERPINA1;LAMB2;LAMC1;TIMP1;LTBP1		R-HSA-8952289
40	R-HSA-1592389	Activation of Matrix Metalloproteinases	4	35	0.00231727	0.0244516	0.500239	9	27	0.00195737	9606	Homo sapiens	TPSB2;MMP25;MMP14;TIMP1;TPSAB1		R-HSA-1604360;R-HSA-1592316;R-HSA-1592349;R-HSA-1604350;R-HSA-1604368;R-HSA-1605825;R-HSA-1602466;R-HSA-1604741;R-HSA-1602454
41	R-HSA-9616222	Transcriptional regulation of granulopoiesis	6	71	0.00470074	0.0245939	0.500239	18	27	0.00195737	9606	Homo sapiens	CEBPA;CDKN1A;CSF3R		R-HSA-9622386;R-HSA-9616243;R-HSA-9624112;R-HSA-9616241;R-HSA-9618582;R-HSA-9616214;R-HSA-9617207;R-HSA-9622363;R-HSA-9624120;R-HSA-9622367;R-HSA-9617087;R-HSA-9634430;R-HSA-9624668;R-HSA-9634429;R-HSA-9634433;R-HSA-9634442;R-HSA-9634446;R-HSA-9634445
42	R-HSA-6804116	TP53 Regulates Transcription of Genes Involved in G1 Cell Cycle Arrest	3	20	0.00132415	0.0250119	0.500239	6	17	0.00123242	9606	Homo sapiens	CDKN1A		R-HSA-6803411;R-HSA-69562;R-HSA-6803388;R-HSA-187934;R-HSA-6803403;R-HSA-6803801
43	R-HSA-5686938	Regulation of TLR by endogenous ligand	4	36	0.00238347	0.0267287	0.534575	3	12	0.000869943	9606	Homo sapiens	CD14;S100A9;S100A8;TLR2		R-HSA-5432849;R-HSA-8869694;R-HSA-5432814
44	R-HSA-2129379	Molecules associated with elastic fibres	4	38	0.00251589	0.0316525	0.557604	8	10	0.000724953	9606	Homo sapiens	ITGB3;EMILIN2;LTBP1;FBLN2		R-HSA-2161282;R-HSA-2328033;R-HSA-2328048;R-HSA-2395328;R-HSA-2537665;R-HSA-2396029;R-HSA-1592387;R-HSA-2395320
45	R-HSA-5668599	RHO GTPases Activate NADPH Oxidases	4	38	0.00251589	0.0316525	0.557604	11	14	0.00101493	9606	Homo sapiens	NCF1;NCF1C;PRKCA;S100A9;S100A8		R-HSA-9626832;R-HSA-9626880;R-HSA-9626816;R-HSA-9626848;R-HSA-9626817;R-HSA-5668629;R-HSA-5218827;R-HSA-5218841;R-HSA-5668735;R-HSA-5668605;R-HSA-5668731
46	R-HSA-1280218	Adaptive Immune System	42	1012	0.0670021	0.0345561	0.557604	65	264	0.0191388	9606	Homo sapiens	LILRA6;TRIM71;SIGLEC9;NCF1;CD81;NCF1C;PTPRJ;TREM1;CTSS;ABO;RASGRP3;TUBB6;HLA-DMB;AKT3;CD14;HLA-DQA1;NPDC1;CD74;HLA-DRB5;PILRA;OSCAR;HLA-DPB1;CD300E;S100A9;HLA-DRB1;S100A8;NECTIN2;HLA-DQB1;TLR2		R-HSA-2130336;R-HSA-199043;R-HSA-8862084;R-HSA-2130725;R-HSA-202245;R-HSA-2130731;R-HSA-202248;R-HSA-2130349;R-HSA-8862090;R-HSA-2130478;R-HSA-8863895;R-HSA-2130486;R-HSA-2130619;R-HSA-2317314;R-HSA-2213248;R-HSA-5696358;R-HSA-202291;R-HSA-5685607;R-HSA-2130706;R-HSA-5696356;R-HSA-202165;R-HSA-2317332;R-HSA-202168;R-HSA-390329;R-HSA-202174;R-HSA-202307;R-HSA-8951498;R-HSA-8951500;R-HSA-1236948;R-…
47	R-HSA-5173214	O-glycosylation of TSR domain-containing proteins	4	41	0.00271451	0.0399725	0.557604	2	2	0.000144991	9606	Homo sapiens	ADAMTSL4;CFP;ADAMTS10		R-HSA-5173005;R-HSA-5173192
48	R-HSA-198725	Nuclear Events (kinase and transcription factor activation)	6	80	0.00529661	0.0401834	0.557604	15	48	0.00347977	9606	Homo sapiens	ARC;ID2;NAB2		R-HSA-9613202;R-HSA-9031624;R-HSA-9612534;R-HSA-9031616;R-HSA-9619838;R-HSA-9613213;R-HSA-9613219;R-HSA-9612483;R-HSA-9031610;R-HSA-9612516;R-HSA-9613476;R-HSA-9616110;R-HSA-9616367;R-HSA-9031575;R-HSA-9612493
49	R-HSA-5602358	Diseases associated with the TLR signaling cascade	4	42	0.00278072	0.0429966	0.557604	4	15	0.00108743	9606	Homo sapiens	CD14;S100A9;S100A8;TLR2		R-HSA-5602353;R-HSA-5602672;R-HSA-5602383;R-HSA-5602606
50	R-HSA-5260271	Diseases of Immune System	4	42	0.00278072	0.0429966	0.557604	4	15	0.00108743	9606	Homo sapiens	CD14;S100A9;S100A8;TLR2		R-HSA-5602353;R-HSA-5602672;R-HSA-5602383;R-HSA-5602606
51	R-HSA-140875	Common Pathway of Fibrin Clot Formation	3	25	0.00165519	0.043704	0.557604	7	29	0.00210236	9606	Homo sapiens	SERPINA1;F13A1;PPBP		R-HSA-140851;R-HSA-141040;R-HSA-140599;R-HSA-140696;R-HSA-140840;R-HSA-5591086;R-HSA-140847
52	R-HSA-140877	Formation of Fibrin Clot (Clotting Cascade)	4	43	0.00284693	0.0461459	0.557604	10	61	0.00442221	9606	Homo sapiens	SERPINA1;VWF;F13A1;PPBP		R-HSA-140851;R-HSA-158419;R-HSA-141040;R-HSA-158118;R-HSA-140599;R-HSA-140696;R-HSA-140840;R-HSA-158137;R-HSA-5591086;R-HSA-140847
53	R-HSA-9012546	Interleukin-18 signaling	2	11	0.000728284	0.0463722	0.557604	1	4	0.000289981	9606	Homo sapiens	ALOX5		R-HSA-6797293
54	R-HSA-381426	Regulation of Insulin-like Growth Factor (IGF) transport and uptake by Insulin-like Growth Factor Binding Proteins (IGFBPs)	8	127	0.00840837	0.0466321	0.557604	1	14	0.00101493	9606	Homo sapiens	CST3;VCAN;SPARC;SERPINA1;LAMB2;LAMC1;TIMP1;LTBP1		R-HSA-8952289
55	R-HSA-9024446	NR1H2 and NR1H3-mediated signaling	6	85	0.00562765	0.0510509	0.557604	20	60	0.00434972	9606	Homo sapiens	ABCA1;CETP;NRIP1		R-HSA-9028525;R-HSA-9618486;R-HSA-9028524;R-HSA-9029551;R-HSA-9028526;R-HSA-9024334;R-HSA-9035169;R-HSA-9605051;R-HSA-9657791;R-HSA-9024326;R-HSA-9624925;R-HSA-9029561;R-HSA-9605056;R-HSA-9605057;R-HSA-9035133;R-HSA-9605063;R-HSA-9605060;R-HSA-9028533;R-HSA-9618479;R-HSA-9619756
56	R-HSA-9617828	FOXO-mediated transcription of cell cycle genes	3	27	0.00178761	0.0526706	0.557604	5	22	0.0015949	9606	Homo sapiens	CDKN1A		R-HSA-9617840;R-HSA-6803411;R-HSA-9618004;R-HSA-6803403;R-HSA-9617838
57	R-HSA-216083	Integrin cell surface interactions	6	86	0.00569386	0.0534199	0.557604	27	55	0.00398724	9606	Homo sapiens	VWF;ITGB3;COL6A1;COL9A2;ITGA9;JAM3		R-HSA-114560;R-HSA-210304;R-HSA-216068;R-HSA-2467436;R-HSA-216072;R-HSA-265423;R-HSA-216076;R-HSA-265428;R-HSA-202706;R-HSA-202704;R-HSA-265424;R-HSA-2752125;R-HSA-265425;R-HSA-265426;R-HSA-265427;R-HSA-4084903;R-HSA-349593;R-HSA-4085087;R-HSA-4088218;R-HSA-202727;R-HSA-4085083;R-HSA-349603;R-HSA-2327695;R-HSA-4086223;R-HSA-216050;R-HSA-4088264;R-HSA-2426259
58	R-HSA-6783783	Interleukin-10 signaling	6	86	0.00569386	0.0534199	0.557604	3	15	0.00108743	9606	Homo sapiens	FCER2;TIMP1;TNF		R-HSA-8937656;R-HSA-6785047;R-HSA-6784160
59	R-HSA-9029569	NR1H3 & NR1H2 regulate gene expression linked to cholesterol transport and efflux	5	66	0.0043697	0.0564028	0.557604	12	40	0.00289981	9606	Homo sapiens	ABCA1;CETP		R-HSA-9029561;R-HSA-9605057;R-HSA-9618486;R-HSA-9035133;R-HSA-9029551;R-HSA-9024334;R-HSA-9035169;R-HSA-9657791;R-HSA-9618479;R-HSA-9619756;R-HSA-9024326;R-HSA-9624925
60	R-HSA-189200	Cellular hexose transport	3	28	0.00185381	0.0574599	0.557604	3	17	0.00123242	9606	Homo sapiens	SLC45A3;SLC2A3		R-HSA-8981564;R-HSA-8981553;R-HSA-8875902
61	R-HSA-3359454	Defective TCN2 causes TCN2 deficiency	1	2	0.000132415	0.0600931	0.557604	1	1	7.24953e-05	9606	Homo sapiens	TCN2		R-HSA-3299657
62	R-HSA-9672393	Defective F8 binding to von Willebrand factor	1	2	0.000132415	0.0600931	0.557604	1	1	7.24953e-05	9606	Homo sapiens	VWF		R-HSA-9665809
63	R-HSA-6799990	Metal sequestration by antimicrobial proteins	2	13	0.000860699	0.0622369	0.557604	2	5	0.000362476	9606	Homo sapiens	S100A9;S100A8		R-HSA-6798528;R-HSA-6798474
64	R-HSA-392451	G beta:gamma signalling through PI3Kgamma	3	29	0.00192002	0.0624476	0.557604	3	4	0.000289981	9606	Homo sapiens	GNG2;AKT3;P3H3		R-HSA-392295;R-HSA-392300;R-HSA-9603279
65	R-HSA-1369062	ABC transporters in lipid homeostasis	3	29	0.00192002	0.0624476	0.557604	3	11	0.000797448	9606	Homo sapiens	ABCA1;ABCA2		R-HSA-1369028;R-HSA-5683714;R-HSA-1369052
66	R-HSA-445355	Smooth Muscle Contraction	4	49	0.00324417	0.067649	0.557604	5	11	0.000797448	9606	Homo sapiens	ACTA2;ANXA2;ANXA6		R-HSA-445700;R-HSA-445699;R-HSA-5263628;R-HSA-445704;R-HSA-445705
67	R-HSA-9662834	CD163 mediating an anti-inflammatory response	2	14	0.000926907	0.0707616	0.557604	4	9	0.000652458	9606	Homo sapiens	CD163		R-HSA-9663426;R-HSA-9662837;R-HSA-9665525;R-HSA-9662781
68	R-HSA-3000157	Laminin interactions	3	31	0.00205244	0.0729996	0.557604	12	15	0.00108743	9606	Homo sapiens	LAMB2;LAMC1;NID1		R-HSA-216051;R-HSA-2426676;R-HSA-2328145;R-HSA-216048;R-HSA-4084507;R-HSA-2426530;R-HSA-4084505;R-HSA-3907292;R-HSA-2426450;R-HSA-2396083;R-HSA-2327803;R-HSA-216058
69	R-HSA-400042	Adrenaline,noradrenaline inhibits insulin secretion	3	32	0.00211864	0.078554	0.557604	4	6	0.000434972	9606	Homo sapiens	GNG2;CACNA2D2;P3H3		R-HSA-400037;R-HSA-400097;R-HSA-400046;R-HSA-400092
70	R-HSA-1839122	Signaling by activated point mutants of FGFR1	2	15	0.000993114	0.0796394	0.557604	4	4	0.000289981	9606	Homo sapiens	FGFR1		R-HSA-2023455;R-HSA-2023451;R-HSA-2023460;R-HSA-2023456
71	R-HSA-5683826	Surfactant metabolism	4	52	0.0034428	0.0800351	0.557604	4	29	0.00210236	9606	Homo sapiens	ABCA1;TES;P2RY2;ADA2		R-HSA-5683714;R-HSA-5693346;R-HSA-5683888;R-HSA-5684862
72	R-HSA-166020	Transfer of LPS from LBP carrier to CD14	1	3	0.000198623	0.0887744	0.557604	2	2	0.000144991	9606	Homo sapiens	CD14		R-HSA-166038;R-HSA-169719
73	R-HSA-4549356	Defective DPAGT1 causes CDG-1j, CMSTA2	1	3	0.000198623	0.0887744	0.557604	1	1	7.24953e-05	9606	Homo sapiens	GPT2		R-HSA-4549334
74	R-HSA-3359485	Defective CD320 causes MMATC	1	3	0.000198623	0.0887744	0.557604	1	1	7.24953e-05	9606	Homo sapiens	TCN2		R-HSA-3325546
75	R-HSA-198323	AKT phosphorylates targets in the cytosol	2	16	0.00105932	0.088841	0.557604	9	9	0.000652458	9606	Homo sapiens	CDKN1A;AKT3		R-HSA-198611;R-HSA-198371;R-HSA-198609;R-HSA-198599;R-HSA-198613;R-HSA-198347;R-HSA-200143;R-HSA-8948757;R-HSA-198621
76	R-HSA-2197563	NOTCH2 intracellular domain regulates transcription	2	16	0.00105932	0.088841	0.557604	2	9	0.000652458	9606	Homo sapiens	FCER2		R-HSA-2127285;R-HSA-2976742
77	R-HSA-2559584	Formation of Senescence-Associated Heterochromatin Foci (SAHF)	2	17	0.00112553	0.0983384	0.557604	1	2	0.000144991	9606	Homo sapiens	CDKN1A;H1F0		R-HSA-4647594
78	R-HSA-8877330	RUNX1 and FOXP3 control the development of regulatory T lymphocytes (Tregs)	2	17	0.00112553	0.0983384	0.557604	2	20	0.00144991	9606	Homo sapiens	CR1		R-HSA-8939082;R-HSA-8939088
79	R-HSA-417957	P2Y receptors	2	18	0.00119174	0.108105	0.557604	2	13	0.000942439	9606	Homo sapiens	P2RY13;P2RY2		R-HSA-417927;R-HSA-417843
80	R-HSA-8951911	RUNX3 regulates RUNX1-mediated transcription	1	4	0.000264831	0.116582	0.557604	2	2	0.000144991	9606	Homo sapiens	RUNX3		R-HSA-8951926;R-HSA-8951910
81	R-HSA-5655799	Defective SLC40A1 causes hemochromatosis 4 (HFE4) (duodenum)	1	4	0.000264831	0.116582	0.557604	1	1	7.24953e-05	9606	Homo sapiens	SLC40A1		R-HSA-5655760
82	R-HSA-5619049	Defective SLC40A1 causes hemochromatosis 4 (HFE4) (macrophages)	1	4	0.000264831	0.116582	0.557604	1	1	7.24953e-05	9606	Homo sapiens	SLC40A1		R-HSA-5655733
83	R-HSA-9672391	Defective F8 cleavage by thrombin	1	4	0.000264831	0.116582	0.557604	1	1	7.24953e-05	9606	Homo sapiens	VWF		R-HSA-9666383
84	R-HSA-194306	Neurophilin interactions with VEGF and VEGFR	1	4	0.000264831	0.116582	0.557604	1	2	0.000144991	9606	Homo sapiens	NRP1		R-HSA-195408
85	R-HSA-8964315	G beta:gamma signalling through BTK	2	19	0.00125794	0.118116	0.557604	3	3	0.000217486	9606	Homo sapiens	GNG2;P3H3		R-HSA-8964317;R-HSA-8964271;R-HSA-8964241
86	R-HSA-418885	DCC mediated attractive signaling	2	19	0.00125794	0.118116	0.557604	5	12	0.000869943	9606	Homo sapiens	ABLIM1;DOCK1		R-HSA-418850;R-HSA-418865;R-HSA-418874;R-HSA-418858;R-HSA-418856
87	R-HSA-5083635	Defective B3GALTL causes PpS	3	39	0.0025821	0.122121	0.557604	1	1	7.24953e-05	9606	Homo sapiens	ADAMTSL4;CFP;ADAMTS10		R-HSA-6785565
88	R-HSA-397795	G-protein beta:gamma signalling	3	39	0.0025821	0.122121	0.557604	13	15	0.00108743	9606	Homo sapiens	GNG2;AKT3;P3H3		R-HSA-392295;R-HSA-8964271;R-HSA-392300;R-HSA-8964614;R-HSA-8964634;R-HSA-8964604;R-HSA-8964605;R-HSA-8964317;R-HSA-398193;R-HSA-8964241;R-HSA-9603279;R-HSA-398040;R-HSA-8964599
89	R-HSA-1839124	FGFR1 mutant receptor activation	3	39	0.0025821	0.122121	0.557604	11	25	0.00181238	9606	Homo sapiens	FGFR1		R-HSA-2023455;R-HSA-2023451;R-HSA-5654544;R-HSA-5654545;R-HSA-2023462;R-HSA-2023460;R-HSA-8853325;R-HSA-1982066;R-HSA-8853322;R-HSA-2023456;R-HSA-1982065
90	R-HSA-5173105	O-linked glycosylation	7	133	0.00880561	0.122743	0.557604	5	27	0.00195737	9606	Homo sapiens	GALNT14;ADAMTSL4;GCNT1;ST3GAL4;CFP;ADAMTS10		R-HSA-914012;R-HSA-5173005;R-HSA-5173192;R-HSA-913675;R-HSA-981497
91	R-HSA-3000171	Non-integrin membrane-ECM interactions	4	61	0.00403867	0.123227	0.557604	5	22	0.0015949	9606	Homo sapiens	LAMB2;ITGB3;PRKCA;LAMC1		R-HSA-2328129;R-HSA-2750187;R-HSA-2426355;R-HSA-2731123;R-HSA-2731074
92	R-HSA-381340	Transcriptional regulation of white adipocyte differentiation	6	109	0.00721663	0.125879	0.557604	8	18	0.00130492	9606	Homo sapiens	CEBPA;CEBPD;ZNF467;TNF		R-HSA-1183058;R-HSA-560491;R-HSA-381377;R-HSA-381283;R-HSA-1183003;R-HSA-977271;R-HSA-1183032;R-HSA-977392
93	R-HSA-354194	GRB2:SOS provides linkage to MAPK signaling for Integrins	2	20	0.00132415	0.128347	0.557604	2	2	0.000144991	9606	Homo sapiens	VWF;ITGB3		R-HSA-354165;R-HSA-354087
94	R-HSA-399997	Acetylcholine regulates insulin secretion	2	20	0.00132415	0.128347	0.557604	2	7	0.000507467	9606	Homo sapiens	MARCKS;PRKCA		R-HSA-400015;R-HSA-399978
95	R-HSA-163359	Glucagon signaling in metabolic regulation	3	40	0.00264831	0.128944	0.557604	3	6	0.000434972	9606	Homo sapiens	GNG2;P3H3;ADCY7		R-HSA-163617;R-HSA-825631;R-HSA-164377
96	R-HSA-8868766	rRNA processing in the mitochondrion	3	40	0.00264831	0.128944	0.557604	1	6	0.000434972	9606	Homo sapiens	MT-TS2;MT-TL1;MT-TL2		R-HSA-6785722
97	R-HSA-9614085	FOXO-mediated transcription	6	110	0.00728284	0.129778	0.557604	8	85	0.0061621	9606	Homo sapiens	CDKN1A;CAT;AKT3		R-HSA-199299;R-HSA-9622738;R-HSA-9617840;R-HSA-9622737;R-HSA-6803411;R-HSA-9618004;R-HSA-6803403;R-HSA-9617838
98	R-HSA-418597	G alpha (z) signalling events	4	63	0.00417108	0.133946	0.557604	9	13	0.000942439	9606	Homo sapiens	GNG2;PRKCA;P3H3;ADCY7		R-HSA-392129;R-HSA-392064;R-HSA-749453;R-HSA-8982703;R-HSA-750988;R-HSA-751024;R-HSA-751040;R-HSA-8982709;R-HSA-749446
99	R-HSA-190242	FGFR1 ligand binding and activation	2	21	0.00139036	0.138776	0.557604	6	7	0.000507467	9606	Homo sapiens	FGFR1		R-HSA-190256;R-HSA-191062;R-HSA-190245;R-HSA-190427;R-HSA-190268;R-HSA-190429
100	R-HSA-8964616	G beta:gamma signalling through CDC42	2	21	0.00139036	0.138776	0.557604	5	6	0.000434972	9606	Homo sapiens	GNG2;P3H3		R-HSA-8964634;R-HSA-8964604;R-HSA-8964605;R-HSA-8964614;R-HSA-8964599
101	R-HSA-9702518	STAT5 activation downstream of FLT3 ITD mutants	2	21	0.00139036	0.138776	0.557604	2	14	0.00101493	9606	Homo sapiens	CDKN1A		R-HSA-9698043;R-HSA-9698041
102	R-HSA-844455	The NLRP1 inflammasome	1	5	0.000331038	0.143543	0.557604	4	4	0.000289981	9606	Homo sapiens	NLRP1		R-HSA-844447;R-HSA-844438;R-HSA-879222;R-HSA-879201
103	R-HSA-8853336	Signaling by plasma membrane FGFR1 fusions	1	5	0.000331038	0.143543	0.557604	2	2	0.000144991	9606	Homo sapiens	FGFR1		R-HSA-8853325;R-HSA-8853322
104	R-HSA-5682113	Defective ABCA1 causes TGD	1	5	0.000331038	0.143543	0.557604	1	1	7.24953e-05	9606	Homo sapiens	ABCA1		R-HSA-5682111
105	R-HSA-5683678	Defective ABCA3 causes SMDP3	1	5	0.000331038	0.143543	0.557604	1	1	7.24953e-05	9606	Homo sapiens	ABCA1		R-HSA-5683672
106	R-HSA-5688399	Defective ABCA3 causes SMDP3	1	5	0.000331038	0.143543	0.557604	1	1	7.24953e-05	9606	Homo sapiens	ABCA1		R-HSA-5688397
107	R-HSA-5660862	Defective SLC7A7 causes lysinuric protein intolerance (LPI)	1	5	0.000331038	0.143543	0.557604	1	1	7.24953e-05	9606	Homo sapiens	SLC7A7		R-HSA-5660910
108	R-HSA-5578999	Defective GCLC causes HAGGSD	1	5	0.000331038	0.143543	0.557604	1	1	7.24953e-05	9606	Homo sapiens	GCLM		R-HSA-5602892
109	R-HSA-194138	Signaling by VEGF	7	140	0.00926907	0.147824	0.557604	17	86	0.00623459	9606	Homo sapiens	NRP1;NCF1;FLT4;ITGB3;AKT3;PRKCA;DOCK1		R-HSA-2317314;R-HSA-5218830;R-HSA-5218827;R-HSA-194308;R-HSA-5218823;R-HSA-5218821;R-HSA-5218851;R-HSA-5218818;R-HSA-195408;R-HSA-5218813;R-HSA-198640;R-HSA-5218811;R-HSA-5218841;R-HSA-5218839;R-HSA-5218805;R-HSA-5218836;R-HSA-198270
110	R-HSA-5654219	Phospholipase C-mediated cascade: FGFR1	2	22	0.00145657	0.14938	0.557604	3	3	0.000217486	9606	Homo sapiens	FGFR1		R-HSA-5654167;R-HSA-5654165;R-HSA-5654149
111	R-HSA-372708	p130Cas linkage to MAPK signaling for integrins	2	22	0.00145657	0.14938	0.557604	3	3	0.000217486	9606	Homo sapiens	VWF;ITGB3		R-HSA-372693;R-HSA-372705;R-HSA-372697
112	R-HSA-449147	Signaling by Interleukins	25	645	0.0427039	0.15107	0.557604	58	493	0.0357402	9606	Homo sapiens	CSF1R;CDKN1A;CSF3R;CEBPD;ANXA2;F13A1;IL17RE;TNF;FCER2;IL1RL1;BCAM;ALOX5;TIMP1;IL12RB2;IL13RA1;HAVCR2		R-HSA-6785895;R-HSA-6793958;R-HSA-6788582;R-HSA-6785762;R-HSA-5678544;R-HSA-6789615;R-HSA-6797293;R-HSA-6787820;R-HSA-8950405;R-HSA-447252;R-HSA-9009554;R-HSA-6788346;R-HSA-8950423;R-HSA-6786118;R-HSA-6786114;R-HSA-8983983;R-HSA-8950063;R-HSA-6789325;R-HSA-8937656;R-HSA-5340385;R-HSA-8983996;R-HSA-8983870;R-HSA-8950448;R-HSA-6788571;R-HSA-8950453;R-HSA-9009485;R-HSA-8984012;R-HSA-8984014;R-HSA-67…
113	R-HSA-163125	Post-translational modification: synthesis of GPI-anchored proteins	6	116	0.00768008	0.154349	0.557604	1	16	0.00115992	9606	Homo sapiens	NTNG2;BST1;CD52;NEGR1;CD109;RECK		R-HSA-8940388
114	R-HSA-2022090	Assembly of collagen fibrils and other multimeric structures	4	67	0.00443591	0.156461	0.557604	6	26	0.00188488	9606	Homo sapiens	COL6A1;LOXL3;COL9A2;CTSS		R-HSA-2213200;R-HSA-2022141;R-HSA-2213207;R-HSA-2395340;R-HSA-2213210;R-HSA-2002466
115	R-HSA-418217	G beta:gamma signalling through PLC beta	2	23	0.00152278	0.16014	0.557604	2	2	0.000144991	9606	Homo sapiens	GNG2;P3H3		R-HSA-398193;R-HSA-398040
116	R-HSA-500657	Presynaptic function of Kainate receptors	2	23	0.00152278	0.16014	0.557604	1	2	0.000144991	9606	Homo sapiens	GNG2;P3H3		R-HSA-500717
117	R-HSA-418038	Nucleotide-like (purinergic) receptors	2	23	0.00152278	0.16014	0.557604	2	15	0.00108743	9606	Homo sapiens	P2RY13;P2RY2		R-HSA-417927;R-HSA-417843
118	R-HSA-5626978	TNFR1-mediated ceramide production	1	6	0.000397246	0.169683	0.557604	3	3	0.000217486	9606	Homo sapiens	TNF		R-HSA-5626981;R-HSA-5626982;R-HSA-5626988
119	R-HSA-205025	NADE modulates death signalling	1	6	0.000397246	0.169683	0.557604	3	3	0.000217486	9606	Homo sapiens	BEX3		R-HSA-193650;R-HSA-204981;R-HSA-205117
120	R-HSA-8952158	RUNX3 regulates BCL2L11 (BIM) transcription	1	6	0.000397246	0.169683	0.557604	2	2	0.000144991	9606	Homo sapiens	RUNX3		R-HSA-8952232;R-HSA-8952226
121	R-HSA-5619060	Defective CP causes aceruloplasminemia (ACERULOP)	1	6	0.000397246	0.169683	0.557604	1	1	7.24953e-05	9606	Homo sapiens	SLC40A1		R-HSA-5621402
122	R-HSA-211163	AKT-mediated inactivation of FOXO1A	1	6	0.000397246	0.169683	0.557604	1	2	0.000144991	9606	Homo sapiens	AKT3		R-HSA-211164
123	R-HSA-392851	Prostacyclin signalling through prostacyclin receptor	2	24	0.00158898	0.171037	0.557604	3	4	0.000289981	9606	Homo sapiens	GNG2;P3H3		R-HSA-392852;R-HSA-392870;R-HSA-392874
124	R-HSA-449836	Other interleukin signaling	2	24	0.00158898	0.171037	0.557604	5	17	0.00123242	9606	Homo sapiens	CSF1R;CSF3R		R-HSA-9009485;R-HSA-8854738;R-HSA-9009554;R-HSA-6787820;R-HSA-6787737
125	R-HSA-1251985	Nuclear signaling by ERBB4	3	47	0.00311176	0.180057	0.557604	3	34	0.00246484	9606	Homo sapiens	SPARC;NRG4		R-HSA-9612278;R-HSA-9612277;R-HSA-1251992
126	R-HSA-2022870	Chondroitin sulfate biosynthesis	2	25	0.00165519	0.182052	0.557604	9	9	0.000652458	9606	Homo sapiens	VCAN;CHST12		R-HSA-9632034;R-HSA-2022911;R-HSA-1971487;R-HSA-9632033;R-HSA-1971482;R-HSA-2018682;R-HSA-1971483;R-HSA-2018659;R-HSA-1971491
127	R-HSA-6803157	Antimicrobial peptides	6	123	0.00814354	0.185375	0.557604	8	58	0.00420473	9606	Homo sapiens	SLC11A1;RNASE6;LYZ;S100A9;S100A8;TLR2		R-HSA-6803063;R-HSA-8948027;R-HSA-435171;R-HSA-8862320;R-HSA-6798528;R-HSA-1974676;R-HSA-8862300;R-HSA-6798474
128	R-HSA-6802952	Signaling by BRAF and RAF1 fusions	4	73	0.00483316	0.192596	0.557604	5	5	0.000362476	9606	Homo sapiens	KIAA1549;VWF;ITGB3;AGTRAP		R-HSA-6802935;R-HSA-6802934;R-HSA-6802933;R-HSA-6802932;R-HSA-6802927
129	R-HSA-202040	G-protein activation	2	26	0.0017214	0.193167	0.557604	5	6	0.000434972	9606	Homo sapiens	GNG2;P3H3		R-HSA-167408;R-HSA-167429;R-HSA-167419;R-HSA-167433;R-HSA-112271
130	R-HSA-392170	ADP signalling through P2Y purinoceptor 12	2	26	0.0017214	0.193167	0.557604	3	4	0.000289981	9606	Homo sapiens	GNG2;P3H3		R-HSA-392195;R-HSA-392187;R-HSA-392202
131	R-HSA-140837	Intrinsic Pathway of Fibrin Clot Formation	2	26	0.0017214	0.193167	0.557604	3	24	0.00173989	9606	Homo sapiens	SERPINA1;VWF		R-HSA-158419;R-HSA-158118;R-HSA-158137
132	R-HSA-210991	Basigin interactions	2	26	0.0017214	0.193167	0.557604	1	10	0.000724953	9606	Homo sapiens	LAT2;SLC7A7		R-HSA-375131
133	R-HSA-190374	FGFR1c and Klotho ligand binding and activation	1	7	0.000463453	0.195027	0.557604	2	2	0.000144991	9606	Homo sapiens	FGFR1		R-HSA-191062;R-HSA-190268
134	R-HSA-174577	Activation of C3 and C5	1	7	0.000463453	0.195027	0.557604	2	3	0.000217486	9606	Homo sapiens	CFP		R-HSA-173680;R-HSA-166817
135	R-HSA-9026403	Biosynthesis of DPAn-3-derived 13-series resolvins	1	7	0.000463453	0.195027	0.557604	1	3	0.000217486	9606	Homo sapiens	ALOX5		R-HSA-9026405
136	R-HSA-1606341	IRF3 mediated activation of type 1 IFN	1	7	0.000463453	0.195027	0.557604	1	6	0.000434972	9606	Homo sapiens	NLRP1		R-HSA-1606327
137	R-HSA-5655302	Signaling by FGFR1 in disease	3	49	0.00324417	0.195556	0.557604	21	35	0.00253734	9606	Homo sapiens	FGFR1		R-HSA-1839100;R-HSA-2023455;R-HSA-2023451;R-HSA-1839098;R-HSA-5654544;R-HSA-5654545;R-HSA-5655326;R-HSA-5655263;R-HSA-1839094;R-HSA-8853325;R-HSA-5655290;R-HSA-1982066;R-HSA-8853322;R-HSA-1982065;R-HSA-5655269;R-HSA-5655266;R-HSA-5655278;R-HSA-2023462;R-HSA-2023460;R-HSA-5655240;R-HSA-2023456
138	R-HSA-991365	Activation of GABAB receptors	3	50	0.00331038	0.203425	0.557604	8	8	0.000579962	9606	Homo sapiens	GNG2;P3H3;ADCY7		R-HSA-170674;R-HSA-1013020;R-HSA-170666;R-HSA-1013013;R-HSA-392206;R-HSA-1013012;R-HSA-170686;R-HSA-170671
139	R-HSA-977444	GABA B receptor activation	3	50	0.00331038	0.203425	0.557604	8	9	0.000652458	9606	Homo sapiens	GNG2;P3H3;ADCY7		R-HSA-170674;R-HSA-1013020;R-HSA-170666;R-HSA-1013013;R-HSA-392206;R-HSA-1013012;R-HSA-170686;R-HSA-170671
140	R-HSA-2173789	TGF-beta receptor signaling activates SMADs	3	50	0.00331038	0.203425	0.557604	21	44	0.00318979	9606	Homo sapiens	ITGB3;LTBP1;SMAD7		R-HSA-178178;R-HSA-2176417;R-HSA-2176416;R-HSA-2328033;R-HSA-2128994;R-HSA-178208;R-HSA-2395328;R-HSA-2167876;R-HSA-178215;R-HSA-178218;R-HSA-173483;R-HSA-173512;R-HSA-2167917;R-HSA-178189;R-HSA-2167924;R-HSA-2169046;R-HSA-2396029;R-HSA-2179291;R-HSA-2169050;R-HSA-2395320;R-HSA-2179293
141	R-HSA-166658	Complement cascade	7	156	0.0103284	0.213068	0.557604	16	71	0.00514717	9606	Homo sapiens	CFD;CR1;CD81;C5AR1;CD59;CFP		R-HSA-977615;R-HSA-8853252;R-HSA-166817;R-HSA-964811;R-HSA-375395;R-HSA-2530445;R-HSA-3266557;R-HSA-977602;R-HSA-183122;R-HSA-977375;R-HSA-173680;R-HSA-173745;R-HSA-977629;R-HSA-174551;R-HSA-173754;R-HSA-981621
142	R-HSA-5654689	PI-3K cascade:FGFR1	2	28	0.00185381	0.215636	0.557604	6	7	0.000507467	9606	Homo sapiens	FGFR1		R-HSA-5654692;R-HSA-5654596;R-HSA-5654594;R-HSA-5654690;R-HSA-5654592;R-HSA-5654591
143	R-HSA-71384	Ethanol oxidation	2	28	0.00185381	0.215636	0.557604	2	8	0.000579962	9606	Homo sapiens	ALDH2;ALDH1A1		R-HSA-71691;R-HSA-71723
144	R-HSA-6803205	TP53 regulates transcription of several additional cell death genes whose specific roles in p53-dependent apoptosis remain uncertain	2	28	0.00185381	0.215636	0.557604	4	19	0.00137741	9606	Homo sapiens	TP53I3		R-HSA-6799462;R-HSA-6799441;R-HSA-6799466;R-HSA-6799722
145	R-HSA-9006934	Signaling by Receptor Tyrosine Kinases	23	620	0.0410487	0.217232	0.557604	105	746	0.0540815	9606	Homo sapiens	NRP1;SPARC;NCF1;LAMB2;ITGB3;FLT4;NAB2;PRKCA;PTPRJ;LAMC1;ARC;NRG4;ID2;COL6A1;AKT3;COL9A2;DOCK1;FGFR1		R-HSA-9613202;R-HSA-8848005;R-HSA-6785636;R-HSA-194308;R-HSA-9613213;R-HSA-5654596;R-HSA-5654597;R-HSA-5654594;R-HSA-5654592;R-HSA-6785648;R-HSA-1250315;R-HSA-5654600;R-HSA-9031575;R-HSA-1963581;R-HSA-2317314;R-HSA-1250353;R-HSA-1963582;R-HSA-1250357;R-HSA-190245;R-HSA-1963578;R-HSA-5654392;R-HSA-9613219;R-HSA-190256;R-HSA-9031610;R-HSA-9613476;R-HSA-1963563;R-HSA-1250346;R-HSA-190268;R-HSA-12503…
146	R-HSA-373760	L1CAM interactions	6	130	0.00860699	0.218609	0.557604	7	54	0.00391475	9606	Homo sapiens	NRP1;TUBB6;LAMB2;ITGB3;LAMC1;ITGA9;FGFR1		R-HSA-445077;R-HSA-443778;R-HSA-437230;R-HSA-374669;R-HSA-445071;R-HSA-374686;R-HSA-445083
147	R-HSA-9033658	Blood group systems biosynthesis	3	52	0.0034428	0.219373	0.557604	6	22	0.0015949	9606	Homo sapiens	FUT7;ST3GAL4;ABO		R-HSA-9033961;R-HSA-9605682;R-HSA-9605600;R-HSA-9034042;R-HSA-9034053;R-HSA-9033959
148	R-HSA-5340588	Signaling by RNF43 mutants	1	8	0.000529661	0.219599	0.557604	1	1	7.24953e-05	9606	Homo sapiens	FZD6		R-HSA-5340587
149	R-HSA-195399	VEGF binds to VEGFR leading to receptor dimerization	1	8	0.000529661	0.219599	0.557604	1	3	0.000217486	9606	Homo sapiens	FLT4		R-HSA-194308
150	R-HSA-194313	VEGF ligand-receptor interactions	1	8	0.000529661	0.219599	0.557604	1	4	0.000289981	9606	Homo sapiens	FLT4		R-HSA-194308
151	R-HSA-1474290	Collagen formation	5	104	0.00688559	0.222915	0.557604	28	77	0.00558214	9606	Homo sapiens	COL6A1;LOXL3;COL9A2;P3H3;CTSS		R-HSA-8948232;R-HSA-2002460;R-HSA-8948234;R-HSA-8948224;R-HSA-8948226;R-HSA-8948228;R-HSA-8948230;R-HSA-8948231;R-HSA-1981128;R-HSA-1980233;R-HSA-1981120;R-HSA-1650808;R-HSA-2022141;R-HSA-1614460;R-HSA-1614461;R-HSA-2022073;R-HSA-2395340;R-HSA-2089971;R-HSA-8944229;R-HSA-1981104;R-HSA-2213200;R-HSA-8948219;R-HSA-2213207;R-HSA-8948222;R-HSA-1981157;R-HSA-2213210;R-HSA-2002466;R-HSA-8944247
152	R-HSA-3000170	Syndecan interactions	2	29	0.00192002	0.226959	0.557604	3	15	0.00108743	9606	Homo sapiens	ITGB3;PRKCA		R-HSA-2750187;R-HSA-2731123;R-HSA-2731074
153	R-HSA-5674400	Constitutive Signaling by AKT1 E17K in Cancer	2	29	0.00192002	0.226959	0.557604	2	18	0.00130492	9606	Homo sapiens	CDKN1A;AKT3		R-HSA-2399969;R-HSA-2400010
154	R-HSA-76009	Platelet Aggregation (Plug Formation)	3	53	0.003509	0.227441	0.557604	22	27	0.00195737	9606	Homo sapiens	VWF;ITGB3;MPL		R-HSA-354149;R-HSA-443910;R-HSA-429415;R-HSA-354087;R-HSA-372705;R-HSA-432096;R-HSA-443905;R-HSA-429441;R-HSA-432110;R-HSA-377644;R-HSA-354124;R-HSA-377641;R-HSA-377640;R-HSA-377643;R-HSA-372693;R-HSA-354165;R-HSA-443926;R-HSA-354066;R-HSA-354077;R-HSA-372697;R-HSA-354073;R-HSA-429529
155	R-HSA-432040	Vasopressin regulates renal water homeostasis via Aquaporins	3	53	0.003509	0.227441	0.557604	5	15	0.00108743	9606	Homo sapiens	GNG2;P3H3;ADCY7		R-HSA-163617;R-HSA-432195;R-HSA-422320;R-HSA-432188;R-HSA-164377
156	R-HSA-2172127	DAP12 interactions	3	53	0.003509	0.227441	0.557604	3	33	0.00239234	9606	Homo sapiens	CLEC5A;CD300E;TREM1		R-HSA-210292;R-HSA-2426569;R-HSA-210271
157	R-HSA-422356	Regulation of insulin secretion	5	106	0.00701801	0.234117	0.557604	11	34	0.00246484	9606	Homo sapiens	MARCKS;GNG2;CACNA2D2;PRKCA;P3H3		R-HSA-400037;R-HSA-422320;R-HSA-400097;R-HSA-400046;R-HSA-265645;R-HSA-381612;R-HSA-400015;R-HSA-265166;R-HSA-400092;R-HSA-399978;R-HSA-381706
158	R-HSA-5654688	SHC-mediated cascade:FGFR1	2	30	0.00198623	0.238322	0.557604	4	4	0.000289981	9606	Homo sapiens	FGFR1		R-HSA-5654582;R-HSA-5654597;R-HSA-5654573;R-HSA-5654600
159	R-HSA-428930	Thromboxane signalling through TP receptor	2	30	0.00198623	0.238322	0.557604	6	8	0.000579962	9606	Homo sapiens	GNG2;P3H3		R-HSA-428918;R-HSA-428917;R-HSA-428752;R-HSA-428750;R-HSA-428909;R-HSA-428749
160	R-HSA-418592	ADP signalling through P2Y purinoceptor 1	2	30	0.00198623	0.238322	0.557604	3	7	0.000507467	9606	Homo sapiens	GNG2;P3H3		R-HSA-418581;R-HSA-418579;R-HSA-418576
161	R-HSA-8863678	Neurodegenerative Diseases	2	30	0.00198623	0.238322	0.557604	4	22	0.0015949	9606	Homo sapiens	PRDX1;CAPN2		R-HSA-8868567;R-HSA-8868134;R-HSA-8863012;R-HSA-8863008
162	R-HSA-8862803	Deregulated CDK5 triggers multiple neurodegenerative pathways in Alzheimer's disease models	2	30	0.00198623	0.238322	0.557604	4	22	0.0015949	9606	Homo sapiens	PRDX1;CAPN2		R-HSA-8868567;R-HSA-8868134;R-HSA-8863012;R-HSA-8863008
163	R-HSA-9703648	Signaling by FLT3 ITD and TKD mutants	2	30	0.00198623	0.238322	0.557604	2	24	0.00173989	9606	Homo sapiens	CDKN1A		R-HSA-9698043;R-HSA-9698041
164	R-HSA-190370	FGFR1b ligand binding and activation	1	9	0.000595869	0.243422	0.557604	2	2	0.000144991	9606	Homo sapiens	FGFR1		R-HSA-190245;R-HSA-190427
165	R-HSA-3595172	Defective CHST3 causes SEDCJD	1	9	0.000595869	0.243422	0.557604	1	1	7.24953e-05	9606	Homo sapiens	VCAN		R-HSA-3595175
166	R-HSA-3595174	Defective CHST14 causes EDS, musculocontractural type	1	9	0.000595869	0.243422	0.557604	1	1	7.24953e-05	9606	Homo sapiens	VCAN		R-HSA-3636919
167	R-HSA-8951671	RUNX3 regulates YAP1-mediated transcription	1	9	0.000595869	0.243422	0.557604	2	3	0.000217486	9606	Homo sapiens	RUNX3		R-HSA-8951676;R-HSA-8951695
168	R-HSA-9662001	Defective factor VIII causes hemophilia A	1	9	0.000595869	0.243422	0.557604	2	8	0.000579962	9606	Homo sapiens	VWF		R-HSA-9665809;R-HSA-9666383
169	R-HSA-4086398	Ca2+ pathway	4	81	0.00536282	0.244237	0.557604	7	27	0.00195737	9606	Homo sapiens	GNG2;FZD6;PRKCA;P3H3		R-HSA-4332390;R-HSA-398193;R-HSA-3965444;R-HSA-3965446;R-HSA-3965447;R-HSA-3965441;R-HSA-398040
170	R-HSA-5654693	FRS-mediated FGFR1 signaling	2	31	0.00205244	0.249713	0.557604	9	9	0.000652458	9606	Homo sapiens	FGFR1		R-HSA-5654578;R-HSA-5654575;R-HSA-5654586;R-HSA-5654587;R-HSA-5654571;R-HSA-5654584;R-HSA-5654392;R-HSA-8941623;R-HSA-5654569
171	R-HSA-1971475	A tetrasaccharide linker sequence is required for GAG synthesis	2	31	0.00205244	0.249713	0.557604	5	5	0.000362476	9606	Homo sapiens	VCAN;XYLT1		R-HSA-1889981;R-HSA-9638064;R-HSA-1889978;R-HSA-1878002;R-HSA-1889955
172	R-HSA-1296059	G protein gated Potassium channels	2	31	0.00205244	0.249713	0.557604	3	3	0.000217486	9606	Homo sapiens	GNG2;P3H3		R-HSA-1013020;R-HSA-1013013;R-HSA-1013012
173	R-HSA-1296041	Activation of G protein gated Potassium channels	2	31	0.00205244	0.249713	0.557604	3	3	0.000217486	9606	Homo sapiens	GNG2;P3H3		R-HSA-1013020;R-HSA-1013013;R-HSA-1013012
174	R-HSA-997272	Inhibition of voltage gated Ca2+ channels via Gbeta/gamma subunits	2	31	0.00205244	0.249713	0.557604	3	3	0.000217486	9606	Homo sapiens	GNG2;P3H3		R-HSA-1013020;R-HSA-1013013;R-HSA-1013012
175	R-HSA-9634597	GPER1 signaling	3	56	0.00370763	0.251957	0.557604	6	10	0.000724953	9606	Homo sapiens	GNG2;P3H3;ADCY7		R-HSA-163617;R-HSA-392129;R-HSA-9036301;R-HSA-9036307;R-HSA-9624014;R-HSA-9036308
176	R-HSA-199418	Negative regulation of the PI3K/AKT network	6	137	0.00907044	0.253663	0.557604	5	10	0.000724953	9606	Homo sapiens	IL1RL1;NRG4;AKT3;FGFR1;IER3		R-HSA-199443;R-HSA-2316434;R-HSA-199425;R-HSA-6811472;R-HSA-6811454
177	R-HSA-8874081	MET activates PTK2 signaling	2	32	0.00211864	0.26112	0.557604	1	5	0.000362476	9606	Homo sapiens	LAMB2;LAMC1		R-HSA-8874079
178	R-HSA-9703465	Signaling by FLT3 fusion proteins	2	32	0.00211864	0.26112	0.557604	2	18	0.00130492	9606	Homo sapiens	CDKN1A		R-HSA-9698043;R-HSA-9698041
179	R-HSA-9022699	MECP2 regulates neuronal receptors and channels	2	32	0.00211864	0.26112	0.557604	2	26	0.00188488	9606	Homo sapiens	SLC2A3		R-HSA-9022186;R-HSA-9022175
180	R-HSA-977606	Regulation of Complement cascade	6	139	0.00920286	0.263956	0.557604	10	42	0.0030448	9606	Homo sapiens	CR1;CD81;C5AR1;CD59;CFP		R-HSA-977615;R-HSA-977375;R-HSA-8853252;R-HSA-977629;R-HSA-964811;R-HSA-375395;R-HSA-2530445;R-HSA-981621;R-HSA-3266557;R-HSA-977602
181	R-HSA-8949275	RUNX3 Regulates Immune Response and Cell Migration	1	10	0.000662076	0.26652	0.557604	5	5	0.000362476	9606	Homo sapiens	RUNX3		R-HSA-8952442;R-HSA-8949276;R-HSA-8949343;R-HSA-8949301;R-HSA-8949335
182	R-HSA-2562578	TRIF-mediated programmed cell death	1	10	0.000662076	0.26652	0.557604	3	3	0.000217486	9606	Homo sapiens	CD14		R-HSA-2562564;R-HSA-2569057;R-HSA-2562541
183	R-HSA-9632974	NR1H2 & NR1H3 regulate gene expression linked to gluconeogenesis	1	10	0.000662076	0.26652	0.557604	2	2	0.000144991	9606	Homo sapiens	NRIP1		R-HSA-9028524;R-HSA-9605051
184	R-HSA-3595177	Defective CHSY1 causes TPBS	1	10	0.000662076	0.26652	0.557604	2	2	0.000144991	9606	Homo sapiens	VCAN		R-HSA-3595178;R-HSA-3595176
185	R-HSA-114516	Disinhibition of SNARE formation	1	10	0.000662076	0.26652	0.557604	2	2	0.000144991	9606	Homo sapiens	PRKCA		R-HSA-114683;R-HSA-114684
186	R-HSA-8951430	RUNX3 regulates WNT signaling	1	10	0.000662076	0.26652	0.557604	3	5	0.000362476	9606	Homo sapiens	RUNX3		R-HSA-4411367;R-HSA-8951442;R-HSA-8951428
187	R-HSA-5666185	RHO GTPases Activate Rhotekin and Rhophilins	1	10	0.000662076	0.26652	0.557604	2	6	0.000434972	9606	Homo sapiens	RHOB		R-HSA-5666178;R-HSA-5667037
188	R-HSA-8964041	LDL remodeling	1	10	0.000662076	0.26652	0.557604	1	3	0.000217486	9606	Homo sapiens	CETP		R-HSA-266350
189	R-HSA-4411364	Binding of TCF/LEF:CTNNB1 to target gene promoters	1	10	0.000662076	0.26652	0.557604	1	4	0.000289981	9606	Homo sapiens	RUNX3		R-HSA-4411367
190	R-HSA-447041	CHL1 interactions	1	10	0.000662076	0.26652	0.557604	1	5	0.000362476	9606	Homo sapiens	NRP1		R-HSA-445083
191	R-HSA-9734009	Defective Intrinsic Pathway for Apoptosis	2	33	0.00218485	0.272531	0.557604	4	24	0.00173989	9606	Homo sapiens	PRDX1;CAPN2		R-HSA-8868567;R-HSA-8868134;R-HSA-8863012;R-HSA-8863008
192	R-HSA-425410	Metal ion SLC transporters	2	33	0.00218485	0.272531	0.557604	3	20	0.00144991	9606	Homo sapiens	SLC11A1;SLC40A1		R-HSA-904830;R-HSA-435171;R-HSA-442368
193	R-HSA-2173795	Downregulation of SMAD2/3:SMAD4 transcriptional activity	2	33	0.00218485	0.272531	0.557604	3	25	0.00181238	9606	Homo sapiens	SMAD7		R-HSA-9736966;R-HSA-9736970;R-HSA-2106591
194	R-HSA-622312	Inflammasomes	2	34	0.00225106	0.283934	0.557604	6	28	0.00202987	9606	Homo sapiens	NLRP1;MEFV		R-HSA-844447;R-HSA-879221;R-HSA-844438;R-HSA-879222;R-HSA-877361;R-HSA-879201
195	R-HSA-451326	Activation of kainate receptors upon glutamate binding	2	34	0.00225106	0.283934	0.557604	1	6	0.000434972	9606	Homo sapiens	GNG2;P3H3		R-HSA-500717
196	R-HSA-187037	Signaling by NTRK1 (TRKA)	6	143	0.00946769	0.284848	0.557604	15	102	0.00739452	9606	Homo sapiens	ARC;ID2;NAB2		R-HSA-9613202;R-HSA-9031624;R-HSA-9612534;R-HSA-9031616;R-HSA-9619838;R-HSA-9613213;R-HSA-9613219;R-HSA-9612483;R-HSA-9031610;R-HSA-9612516;R-HSA-9613476;R-HSA-9616110;R-HSA-9616367;R-HSA-9031575;R-HSA-9612493
197	R-HSA-109582	Hemostasis	28	803	0.0531647	0.287312	0.557604	82	334	0.0242134	9606	Homo sapiens	CFD;SPARC;SERPINA1;ITGB3;MPL;F13A1;SIRPB2;TREM1;TUBB6;GNG2;TIMP1;JAM3;CD74;VWF;ANXA2;PRKCA;PPBP;P3H3;RHOB;LAT2;SLC7A7;KIF26B;CD109;SELENOP;DOCK1;MGLL		R-HSA-443910;R-HSA-1011598;R-HSA-210304;R-HSA-392195;R-HSA-443905;R-HSA-429441;R-HSA-396941;R-HSA-443402;R-HSA-397835;R-HSA-392202;R-HSA-443926;R-HSA-392852;R-HSA-481044;R-HSA-418581;R-HSA-418579;R-HSA-418576;R-HSA-430096;R-HSA-354066;R-HSA-203156;R-HSA-354077;R-HSA-140696;R-HSA-158750;R-HSA-354073;R-HSA-443418;R-HSA-354087;R-HSA-392870;R-HSA-158118;R-HSA-377644;R-HSA-140840;R-HSA-377641;R-HSA-14…
198	R-HSA-1169092	Activation of RAS in B cells	1	11	0.000728284	0.288913	0.557604	2	2	0.000144991	9606	Homo sapiens	RASGRP3		R-HSA-1168374;R-HSA-1168636
199	R-HSA-9010642	ROBO receptors bind AKAP5	1	11	0.000728284	0.288913	0.557604	3	7	0.000507467	9606	Homo sapiens	PRKCA		R-HSA-9010681;R-HSA-9010643;R-HSA-9010646
200	R-HSA-9637628	Modulation by Mtb of host immune system	1	11	0.000728284	0.288913	0.557604	2	6	0.000434972	9606	Homo sapiens	TLR2		R-HSA-9637638;R-HSA-9637641
201	R-HSA-418990	Adherens junctions interactions	2	35	0.00231727	0.29532	0.557604	5	16	0.00115992	9606	Homo sapiens	NECTIN2		R-HSA-419011;R-HSA-420593;R-HSA-420591;R-HSA-433711;R-HSA-419003
202	R-HSA-420092	Glucagon-type ligand receptors	2	35	0.00231727	0.29532	0.557604	1	8	0.000579962	9606	Homo sapiens	GNG2;P3H3		R-HSA-381612
203	R-HSA-163685	Integration of energy metabolism	6	145	0.00960011	0.295429	0.557604	14	62	0.00449471	9606	Homo sapiens	MARCKS;GNG2;CACNA2D2;PRKCA;P3H3;ADCY7		R-HSA-163617;R-HSA-400037;R-HSA-400097;R-HSA-400046;R-HSA-265645;R-HSA-381612;R-HSA-400015;R-HSA-265166;R-HSA-399978;R-HSA-381706;R-HSA-825631;R-HSA-422320;R-HSA-400092;R-HSA-164377
204	R-HSA-977225	Amyloid fiber formation	4	89	0.00589248	0.298503	0.557604	9	33	0.00239234	9606	Homo sapiens	CST3;TGFBI;LYZ;SNCA		R-HSA-976734;R-HSA-5661157;R-HSA-5660757;R-HSA-5660752;R-HSA-5658496;R-HSA-5660753;R-HSA-977136;R-HSA-5658104;R-HSA-5661161
205	R-HSA-1250196	SHC1 events in ERBB2 signaling	2	36	0.00238347	0.30668	0.557604	5	6	0.000434972	9606	Homo sapiens	NRG4;PRKCA		R-HSA-1250195;R-HSA-1250486;R-HSA-8934446;R-HSA-1963578;R-HSA-1250463
206	R-HSA-456926	Thrombin signalling through proteinase activated receptors (PARs)	2	36	0.00238347	0.30668	0.557604	6	15	0.00108743	9606	Homo sapiens	GNG2;P3H3		R-HSA-396996;R-HSA-397891;R-HSA-114552;R-HSA-396941;R-HSA-397835;R-HSA-114558
207	R-HSA-8863795	Downregulation of ERBB2 signaling	2	36	0.00238347	0.30668	0.557604	3	14	0.00101493	9606	Homo sapiens	NRG4;AKT3		R-HSA-1358791;R-HSA-1963563;R-HSA-8863804
208	R-HSA-168188	Toll Like Receptor TLR6:TLR2 Cascade	5	119	0.00787871	0.310077	0.557604	19	66	0.00478469	9606	Homo sapiens	BCAM;CD14;S100A9;S100A8;TLR2		R-HSA-166082;R-HSA-168166;R-HSA-2201316;R-HSA-166119;R-HSA-166091;R-HSA-2201322;R-HSA-166286;R-HSA-937059;R-HSA-166284;R-HSA-2559464;R-HSA-937022;R-HSA-2559414;R-HSA-168950;R-HSA-2262775;R-HSA-166362;R-HSA-937079;R-HSA-166363;R-HSA-166072;R-HSA-2262777
209	R-HSA-166058	MyD88:MAL(TIRAP) cascade initiated on plasma membrane	5	119	0.00787871	0.310077	0.557604	17	64	0.0046397	9606	Homo sapiens	BCAM;CD14;S100A9;S100A8;TLR2		R-HSA-166082;R-HSA-168166;R-HSA-2201316;R-HSA-166119;R-HSA-166091;R-HSA-2201322;R-HSA-166286;R-HSA-937059;R-HSA-166284;R-HSA-937022;R-HSA-2559414;R-HSA-2262775;R-HSA-166362;R-HSA-937079;R-HSA-166363;R-HSA-166072;R-HSA-2262777
210	R-HSA-198693	AKT phosphorylates targets in the nucleus	1	12	0.000794492	0.310625	0.557604	4	4	0.000289981	9606	Homo sapiens	AKT3		R-HSA-199299;R-HSA-199298;R-HSA-199863;R-HSA-199839
211	R-HSA-430116	GP1b-IX-V activation signalling	1	12	0.000794492	0.310625	0.557604	5	7	0.000507467	9606	Homo sapiens	VWF		R-HSA-430096;R-HSA-430076;R-HSA-443418;R-HSA-443402;R-HSA-430073
212	R-HSA-450520	HuR (ELAVL1) binds and stabilizes mRNA	1	12	0.000794492	0.310625	0.557604	1	7	0.000507467	9606	Homo sapiens	PRKCA		R-HSA-450550
213	R-HSA-5694530	Cargo concentration in the ER	2	37	0.00244968	0.318004	0.557604	3	12	0.000869943	9606	Homo sapiens	SERPINA1;CD59		R-HSA-5694428;R-HSA-5694522;R-HSA-5694410
214	R-HSA-9013694	Signaling by NOTCH4	4	92	0.0060911	0.319244	0.557604	3	20	0.00144991	9606	Homo sapiens	ACTA2;FLT4		R-HSA-9604451;R-HSA-9604471;R-HSA-9604664
215	R-HSA-6802957	Oncogenic MAPK signaling	4	93	0.00615731	0.326185	0.557604	25	46	0.00333478	9606	Homo sapiens	KIAA1549;VWF;ITGB3;AGTRAP		R-HSA-6802919;R-HSA-9656211;R-HSA-6802918;R-HSA-9656209;R-HSA-9656215;R-HSA-6802914;R-HSA-6803234;R-HSA-9656214;R-HSA-6803233;R-HSA-6802912;R-HSA-6802927;R-HSA-6802926;R-HSA-6802925;R-HSA-6802922;R-HSA-6802921;R-HSA-6802935;R-HSA-6802934;R-HSA-6802933;R-HSA-6802932;R-HSA-6802943;R-HSA-6802942;R-HSA-6802911;R-HSA-6802910;R-HSA-6803230;R-HSA-6803227
216	R-HSA-6791312	TP53 Regulates Transcription of Cell Cycle Genes	3	65	0.0043035	0.32713	0.557604	6	42	0.0030448	9606	Homo sapiens	CDKN1A		R-HSA-6803411;R-HSA-69562;R-HSA-6803388;R-HSA-187934;R-HSA-6803403;R-HSA-6803801
217	R-HSA-181438	Toll Like Receptor 2 (TLR2) Cascade	5	122	0.00807733	0.328134	0.557604	21	68	0.00492968	9606	Homo sapiens	BCAM;CD14;S100A9;S100A8;TLR2		R-HSA-166082;R-HSA-168166;R-HSA-2201316;R-HSA-166119;R-HSA-166091;R-HSA-2201322;R-HSA-2559468;R-HSA-166286;R-HSA-937059;R-HSA-166284;R-HSA-2559464;R-HSA-937022;R-HSA-2559414;R-HSA-168950;R-HSA-2262775;R-HSA-168951;R-HSA-166362;R-HSA-937079;R-HSA-166363;R-HSA-166072;R-HSA-2262777
218	R-HSA-168179	Toll Like Receptor TLR1:TLR2 Cascade	5	122	0.00807733	0.328134	0.557604	19	66	0.00478469	9606	Homo sapiens	BCAM;CD14;S100A9;S100A8;TLR2		R-HSA-166082;R-HSA-168166;R-HSA-2201316;R-HSA-166119;R-HSA-166091;R-HSA-2201322;R-HSA-2559468;R-HSA-166286;R-HSA-937059;R-HSA-166284;R-HSA-937022;R-HSA-2559414;R-HSA-2262775;R-HSA-168951;R-HSA-166362;R-HSA-937079;R-HSA-166363;R-HSA-166072;R-HSA-2262777
219	R-HSA-1296065	Inwardly rectifying K+ channels	2	38	0.00251589	0.329284	0.557604	3	7	0.000507467	9606	Homo sapiens	GNG2;P3H3		R-HSA-1013020;R-HSA-1013013;R-HSA-1013012
220	R-HSA-1980145	Signaling by NOTCH2	2	38	0.00251589	0.329284	0.557604	2	20	0.00144991	9606	Homo sapiens	FCER2		R-HSA-2127285;R-HSA-2976742
221	R-HSA-2022923	Dermatan sulfate biosynthesis	1	13	0.000860699	0.331675	0.557604	4	4	0.000289981	9606	Homo sapiens	VCAN		R-HSA-2022063;R-HSA-2022061;R-HSA-2022052;R-HSA-2022065
222	R-HSA-380612	Metabolism of serotonin	1	13	0.000860699	0.331675	0.557604	1	2	0.000144991	9606	Homo sapiens	ALDH2		R-HSA-380608
223	R-HSA-6803544	Ion influx/efflux at host-pathogen interface	1	13	0.000860699	0.331675	0.557604	1	2	0.000144991	9606	Homo sapiens	SLC11A1		R-HSA-435171
224	R-HSA-2179392	EGFR Transactivation by Gastrin	1	13	0.000860699	0.331675	0.557604	2	6	0.000434972	9606	Homo sapiens	PRKCA		R-HSA-2179413;R-HSA-400015
225	R-HSA-426048	Arachidonate production from DAG	1	13	0.000860699	0.331675	0.557604	1	3	0.000217486	9606	Homo sapiens	MGLL		R-HSA-426043
226	R-HSA-1236973	Cross-presentation of particulate exogenous antigens (phagosomes)	1	13	0.000860699	0.331675	0.557604	1	3	0.000217486	9606	Homo sapiens	NCF1;NCF1C		R-HSA-1236967
227	R-HSA-8934903	Receptor Mediated Mitophagy	1	13	0.000860699	0.331675	0.557604	2	7	0.000507467	9606	Homo sapiens	MAP1LC3A		R-HSA-8959571;R-HSA-8959573
228	R-HSA-390666	Serotonin receptors	1	13	0.000860699	0.331675	0.557604	1	4	0.000289981	9606	Homo sapiens	HTR1F		R-HSA-390929
229	R-HSA-140342	Apoptosis induced DNA fragmentation	1	13	0.000860699	0.331675	0.557604	2	12	0.000869943	9606	Homo sapiens	H1F0		R-HSA-211239;R-HSA-211247
230	R-HSA-2219528	PI3K/AKT Signaling in Cancer	5	124	0.00820975	0.340231	0.557604	3	21	0.0015224	9606	Homo sapiens	CDKN1A;NRG4;AKT3;FGFR1		R-HSA-2399969;R-HSA-2400009;R-HSA-2400010
231	R-HSA-354192	Integrin signaling	2	39	0.0025821	0.340512	0.557604	20	24	0.00173989	9606	Homo sapiens	VWF;ITGB3		R-HSA-354149;R-HSA-443910;R-HSA-429415;R-HSA-354087;R-HSA-372705;R-HSA-432096;R-HSA-443905;R-HSA-429441;R-HSA-432110;R-HSA-377644;R-HSA-354124;R-HSA-377641;R-HSA-377640;R-HSA-377643;R-HSA-372693;R-HSA-354165;R-HSA-354066;R-HSA-354077;R-HSA-372697;R-HSA-354073
232	R-HSA-5654726	Negative regulation of FGFR1 signaling	2	39	0.0025821	0.340512	0.557604	4	15	0.00108743	9606	Homo sapiens	FGFR1		R-HSA-5654514;R-HSA-5654672;R-HSA-5654560;R-HSA-5654673
233	R-HSA-9037629	Lewis blood group biosynthesis	2	39	0.0025821	0.340512	0.557604	2	13	0.000942439	9606	Homo sapiens	FUT7;ST3GAL4		R-HSA-9605682;R-HSA-9605600
234	R-HSA-112308	Presynaptic depolarization and calcium channel opening	1	14	0.000926907	0.352084	0.557604	1	1	7.24953e-05	9606	Homo sapiens	CACNA2D2		R-HSA-210420
235	R-HSA-9758890	Transport of RCbl within the body	1	14	0.000926907	0.352084	0.557604	6	9	0.000652458	9606	Homo sapiens	TCN2		R-HSA-9759202;R-HSA-3000122;R-HSA-3000074;R-HSA-3000263;R-HSA-9759209;R-HSA-3000112
236	R-HSA-177135	Conjugation of benzoate with glycine	1	14	0.000926907	0.352084	0.557604	1	2	0.000144991	9606	Homo sapiens	CAT		R-HSA-159566
237	R-HSA-5357786	TNFR1-induced proapoptotic signaling	1	14	0.000926907	0.352084	0.557604	1	3	0.000217486	9606	Homo sapiens	TNF		R-HSA-83582
238	R-HSA-9026290	Biosynthesis of DPAn-3-derived maresins	1	14	0.000926907	0.352084	0.557604	1	5	0.000362476	9606	Homo sapiens	ALOX5		R-HSA-9026005
239	R-HSA-9614399	Regulation of localization of FOXO transcription factors	1	14	0.000926907	0.352084	0.557604	1	5	0.000362476	9606	Homo sapiens	AKT3		R-HSA-199299
240	R-HSA-8941332	RUNX2 regulates genes involved in cell migration	1	14	0.000926907	0.352084	0.557604	1	7	0.000507467	9606	Homo sapiens	AKT3		R-HSA-8939963
241	R-HSA-210990	PECAM1 interactions	1	14	0.000926907	0.352084	0.557604	1	7	0.000507467	9606	Homo sapiens	ITGB3		R-HSA-210304
242	R-HSA-75205	Dissolution of Fibrin Clot	1	14	0.000926907	0.352084	0.557604	1	19	0.00137741	9606	Homo sapiens	ANXA2		R-HSA-158750
243	R-HSA-977443	GABA receptor activation	3	68	0.00450212	0.352321	0.557604	8	12	0.000869943	9606	Homo sapiens	GNG2;P3H3;ADCY7		R-HSA-170674;R-HSA-1013020;R-HSA-170666;R-HSA-1013013;R-HSA-392206;R-HSA-1013012;R-HSA-170686;R-HSA-170671
244	R-HSA-1227986	Signaling by ERBB2	3	68	0.00450212	0.352321	0.557604	20	46	0.00333478	9606	Homo sapiens	NRG4;AKT3;PRKCA		R-HSA-1963581;R-HSA-1250195;R-HSA-8848005;R-HSA-1963582;R-HSA-6785636;R-HSA-1250486;R-HSA-8934446;R-HSA-1963578;R-HSA-1306969;R-HSA-1250463;R-HSA-1306972;R-HSA-1306979;R-HSA-1358791;R-HSA-1963563;R-HSA-6785648;R-HSA-1963589;R-HSA-1250346;R-HSA-8863804;R-HSA-8847995;R-HSA-1963586
245	R-HSA-8873719	RAB geranylgeranylation	3	68	0.00450212	0.352321	0.557604	2	5	0.000362476	9606	Homo sapiens	RAB44;RAB31;RAB34		R-HSA-8870469;R-HSA-8870466
246	R-HSA-3299685	Detoxification of Reactive Oxygen Species	3	68	0.00450212	0.352321	0.557604	3	34	0.00246484	9606	Homo sapiens	NCF1;PRDX1;CAT		R-HSA-1222376;R-HSA-3341343;R-HSA-76031
247	R-HSA-445717	Aquaporin-mediated transport	3	69	0.00456833	0.360697	0.557604	5	25	0.00181238	9606	Homo sapiens	GNG2;P3H3;ADCY7		R-HSA-163617;R-HSA-432195;R-HSA-422320;R-HSA-432188;R-HSA-164377
248	R-HSA-1442490	Collagen degradation	3	69	0.00456833	0.360697	0.557604	5	34	0.00246484	9606	Homo sapiens	MMP14;COL6A1;COL9A2		R-HSA-1474196;R-HSA-1474210;R-HSA-1564112;R-HSA-1458433;R-HSA-1564184
249	R-HSA-6814122	Cooperation of PDCL (PhLP1) and TRiC/CCT in G-protein beta folding	2	41	0.00271451	0.362783	0.557604	7	11	0.000797448	9606	Homo sapiens	GNG2;P3H3		R-HSA-6814119;R-HSA-6814418;R-HSA-8850560;R-HSA-8850527;R-HSA-6814124;R-HSA-6814121;R-HSA-6814120
250	R-HSA-392518	Signal amplification	2	41	0.00271451	0.362783	0.557604	12	19	0.00137741	9606	Homo sapiens	GNG2;P3H3		R-HSA-428918;R-HSA-428917;R-HSA-418581;R-HSA-418579;R-HSA-392195;R-HSA-428752;R-HSA-418576;R-HSA-428750;R-HSA-428909;R-HSA-428749;R-HSA-392187;R-HSA-392202
251	R-HSA-5357905	Regulation of TNFR1 signaling	2	41	0.00271451	0.362783	0.557604	7	17	0.00123242	9606	Homo sapiens	CLIP3;TNF		R-HSA-5693108;R-HSA-5357845;R-HSA-5634221;R-HSA-5357928;R-HSA-5693055;R-HSA-8863101;R-HSA-5626953
252	R-HSA-69563	p53-Dependent G1 DNA Damage Response	3	70	0.00463453	0.369058	0.557604	6	22	0.0015949	9606	Homo sapiens	CDKN1A		R-HSA-6803411;R-HSA-69562;R-HSA-6803388;R-HSA-187934;R-HSA-6803403;R-HSA-6803801
253	R-HSA-69580	p53-Dependent G1/S DNA damage checkpoint	3	70	0.00463453	0.369058	0.557604	6	22	0.0015949	9606	Homo sapiens	CDKN1A		R-HSA-6803411;R-HSA-69562;R-HSA-6803388;R-HSA-187934;R-HSA-6803403;R-HSA-6803801
254	R-HSA-375165	NCAM signaling for neurite out-growth	3	70	0.00463453	0.369058	0.557604	2	23	0.00166739	9606	Homo sapiens	COL6A1;COL9A2;FGFR1		R-HSA-375151;R-HSA-419033
255	R-HSA-6811558	PI5P, PP2A and IER3 Regulate PI3K/AKT Signaling	5	129	0.00854078	0.37059	0.557604	3	7	0.000507467	9606	Homo sapiens	IL1RL1;NRG4;FGFR1;IER3		R-HSA-2316434;R-HSA-6811472;R-HSA-6811454
256	R-HSA-4420097	VEGFA-VEGFR2 Pathway	5	129	0.00854078	0.37059	0.557604	15	79	0.00572713	9606	Homo sapiens	NCF1;ITGB3;AKT3;PRKCA;DOCK1		R-HSA-2317314;R-HSA-5218830;R-HSA-5218827;R-HSA-5218823;R-HSA-5218821;R-HSA-5218851;R-HSA-5218818;R-HSA-5218813;R-HSA-198640;R-HSA-5218811;R-HSA-5218841;R-HSA-5218839;R-HSA-5218805;R-HSA-5218836;R-HSA-198270
257	R-HSA-2514853	Condensation of Prometaphase Chromosomes	1	15	0.000993114	0.37187	0.557604	4	4	0.000289981	9606	Homo sapiens	CAPG		R-HSA-2514854;R-HSA-2529015;R-HSA-2520883;R-HSA-2529020
258	R-HSA-1250342	PI3K events in ERBB4 signaling	1	15	0.000993114	0.37187	0.557604	2	2	0.000144991	9606	Homo sapiens	NRG4		R-HSA-1250370;R-HSA-1250353
259	R-HSA-190373	FGFR1c ligand binding and activation	1	15	0.000993114	0.37187	0.557604	2	3	0.000217486	9606	Homo sapiens	FGFR1		R-HSA-190256;R-HSA-190429
260	R-HSA-3000497	Scavenging by Class H Receptors	1	15	0.000993114	0.37187	0.557604	2	4	0.000289981	9606	Homo sapiens	SPARC		R-HSA-2247513;R-HSA-2197770
261	R-HSA-425561	Sodium/Calcium exchangers	1	15	0.000993114	0.37187	0.557604	1	4	0.000289981	9606	Homo sapiens	SLC24A3		R-HSA-425678
262	R-HSA-9694719	Maturation of protein 3a	1	15	0.000993114	0.37187	0.557604	1	7	0.000507467	9606	Homo sapiens	ST3GAL4		R-HSA-9694718
263	R-HSA-9683673	Maturation of protein 3a	1	15	0.000993114	0.37187	0.557604	1	7	0.000507467	9606	Homo sapiens	ST3GAL4		R-HSA-9683769
264	R-HSA-5654687	Downstream signaling of activated FGFR1	2	42	0.00278072	0.373813	0.557604	23	24	0.00173989	9606	Homo sapiens	FGFR1		R-HSA-5654582;R-HSA-5654167;R-HSA-5654165;R-HSA-5654578;R-HSA-5654591;R-HSA-5654586;R-HSA-5654587;R-HSA-5654584;R-HSA-5654392;R-HSA-5654692;R-HSA-5654596;R-HSA-5654597;R-HSA-5654149;R-HSA-5654594;R-HSA-5654690;R-HSA-5656064;R-HSA-5654592;R-HSA-5654575;R-HSA-5654573;R-HSA-5654571;R-HSA-5654600;R-HSA-8941623;R-HSA-5654569
265	R-HSA-909733	Interferon alpha/beta signaling	7	190	0.0125794	0.375465	0.557604	3	24	0.00173989	9606	Homo sapiens	MX1;IFI6;USP18;IFIT3		R-HSA-912685;R-HSA-1015702;R-HSA-1015699
266	R-HSA-373755	Semaphorin interactions	3	71	0.00470074	0.377398	0.557604	19	41	0.00297231	9606	Homo sapiens	NRP1;PLXNC1;RHOB		R-HSA-399942;R-HSA-399941;R-HSA-399939;R-HSA-399951;R-HSA-419087;R-HSA-416588;R-HSA-434989;R-HSA-399946;R-HSA-399947;R-HSA-399944;R-HSA-419049;R-HSA-399952;R-HSA-399934;R-HSA-399935;R-HSA-399933;R-HSA-419197;R-HSA-399930;R-HSA-399931;R-HSA-399928
267	R-HSA-2559586	DNA Damage/Telomere Stress Induced Senescence	3	71	0.00470074	0.377398	0.557604	6	18	0.00130492	9606	Homo sapiens	CDKN1A;H1F0		R-HSA-4647613;R-HSA-69562;R-HSA-3786258;R-HSA-187934;R-HSA-4647594;R-HSA-4647593
268	R-HSA-170834	Signaling by TGF-beta Receptor Complex	4	101	0.00668697	0.381852	0.557604	28	93	0.00674206	9606	Homo sapiens	ITGB3;LTBP1;SMAD7		R-HSA-2186785;R-HSA-178178;R-HSA-2176417;R-HSA-2176416;R-HSA-2328033;R-HSA-2128994;R-HSA-173512;R-HSA-2167917;R-HSA-178189;R-HSA-9736966;R-HSA-2167924;R-HSA-2396029;R-HSA-2395320;R-HSA-9736970;R-HSA-178208;R-HSA-2395328;R-HSA-2167876;R-HSA-178215;R-HSA-178218;R-HSA-173483;R-HSA-9736959;R-HSA-2186771;R-HSA-2169046;R-HSA-2179291;R-HSA-2169050;R-HSA-2179293;R-HSA-2186780;R-HSA-2106591
269	R-HSA-9696273	RND1 GTPase cycle	2	43	0.00284693	0.384765	0.557604	1	2	0.000144991	9606	Homo sapiens	UBXN11;EPSTI1		R-HSA-9696271
270	R-HSA-9696264	RND3 GTPase cycle	2	43	0.00284693	0.384765	0.557604	1	2	0.000144991	9606	Homo sapiens	UBXN11;CKB		R-HSA-9696268
271	R-HSA-111933	Calmodulin induced events	2	43	0.00284693	0.384765	0.557604	3	23	0.00166739	9606	Homo sapiens	PRKCA;ADCY7		R-HSA-111970;R-HSA-111930;R-HSA-111966
272	R-HSA-111997	CaM pathway	2	43	0.00284693	0.384765	0.557604	3	24	0.00173989	9606	Homo sapiens	PRKCA;ADCY7		R-HSA-111970;R-HSA-111930;R-HSA-111966
273	R-HSA-1368108	BMAL1:CLOCK,NPAS2 activates circadian gene expression	2	43	0.00284693	0.384765	0.557604	2	20	0.00144991	9606	Homo sapiens	NAMPT		R-HSA-5663122;R-HSA-1368889
274	R-HSA-9682385	FLT3 signaling in disease	2	43	0.00284693	0.384765	0.557604	2	52	0.00376975	9606	Homo sapiens	CDKN1A		R-HSA-9698043;R-HSA-9698041
275	R-HSA-69615	G1/S DNA Damage Checkpoints	3	72	0.00476695	0.385716	0.557604	6	26	0.00188488	9606	Homo sapiens	CDKN1A		R-HSA-6803411;R-HSA-69562;R-HSA-6803388;R-HSA-187934;R-HSA-6803403;R-HSA-6803801
276	R-HSA-8951936	RUNX3 regulates p14-ARF	1	16	0.00105932	0.391054	0.557604	8	8	0.000579962	9606	Homo sapiens	RUNX3		R-HSA-8951977;R-HSA-8952058;R-HSA-8952062;R-HSA-8951966;R-HSA-8951951;R-HSA-8952081;R-HSA-8952069;R-HSA-8952101
277	R-HSA-8941856	RUNX3 regulates NOTCH signaling	1	16	0.00105932	0.391054	0.557604	5	7	0.000507467	9606	Homo sapiens	RUNX3		R-HSA-8878212;R-HSA-8878243;R-HSA-8878193;R-HSA-8878237;R-HSA-8878220
278	R-HSA-8984722	Interleukin-35 Signalling	1	16	0.00105932	0.391054	0.557604	15	26	0.00188488	9606	Homo sapiens	IL12RB2		R-HSA-8984012;R-HSA-8983983;R-HSA-8984014;R-HSA-8984001;R-HSA-8983872;R-HSA-8950405;R-HSA-8983876;R-HSA-8983878;R-HSA-6809140;R-HSA-8983996;R-HSA-8983519;R-HSA-8983870;R-HSA-8984021;R-HSA-8950453;R-HSA-8984023
279	R-HSA-879415	Advanced glycosylation endproduct receptor signaling	1	16	0.00105932	0.391054	0.557604	2	4	0.000289981	9606	Homo sapiens	BCAM		R-HSA-879411;R-HSA-879362
280	R-HSA-177128	Conjugation of salicylate with glycine	1	16	0.00105932	0.391054	0.557604	1	2	0.000144991	9606	Homo sapiens	CAT		R-HSA-159574
281	R-HSA-9026286	Biosynthesis of DPAn-3-derived protectins and resolvins	1	16	0.00105932	0.391054	0.557604	3	9	0.000652458	9606	Homo sapiens	ALOX5		R-HSA-9025995;R-HSA-9025996;R-HSA-9025999
282	R-HSA-75892	Platelet Adhesion to exposed collagen	1	16	0.00105932	0.391054	0.557604	2	6	0.000434972	9606	Homo sapiens	VWF		R-HSA-114671;R-HSA-114670
283	R-HSA-4655427	SUMOylation of DNA methylation proteins	1	16	0.00105932	0.391054	0.557604	1	3	0.000217486	9606	Homo sapiens	DNMT3B		R-HSA-4655374
284	R-HSA-380615	Serotonin clearance from the synaptic cleft	1	16	0.00105932	0.391054	0.557604	1	3	0.000217486	9606	Homo sapiens	ALDH2		R-HSA-380608
285	R-HSA-1679131	Trafficking and processing of endosomal TLR	1	16	0.00105932	0.391054	0.557604	2	7	0.000507467	9606	Homo sapiens	CTSS		R-HSA-1678920;R-HSA-1678981
286	R-HSA-5687613	Diseases associated with surfactant metabolism	1	16	0.00105932	0.391054	0.557604	1	7	0.000507467	9606	Homo sapiens	ABCA1		R-HSA-5688397
287	R-HSA-1358803	Downregulation of ERBB2:ERBB3 signaling	1	16	0.00105932	0.391054	0.557604	1	8	0.000579962	9606	Homo sapiens	AKT3		R-HSA-1358791
288	R-HSA-1793185	Chondroitin sulfate/dermatan sulfate metabolism	3	73	0.00483316	0.394007	0.557604	21	28	0.00202987	9606	Homo sapiens	VCAN;CHST12;XYLT1		R-HSA-2022911;R-HSA-1971487;R-HSA-1889981;R-HSA-1793176;R-HSA-9638064;R-HSA-1971482;R-HSA-2018682;R-HSA-1971483;R-HSA-1889978;R-HSA-2065233;R-HSA-1878002;R-HSA-2022065;R-HSA-9632034;R-HSA-2022063;R-HSA-2022061;R-HSA-9632033;R-HSA-2022056;R-HSA-2022052;R-HSA-2018659;R-HSA-1971491;R-HSA-1889955
289	R-HSA-913709	O-linked glycosylation of mucins	3	73	0.00483316	0.394007	0.557604	3	16	0.00115992	9606	Homo sapiens	GALNT14;GCNT1;ST3GAL4		R-HSA-914012;R-HSA-913675;R-HSA-981497
290	R-HSA-6802948	Signaling by high-kinase activity BRAF mutants	2	44	0.00291314	0.395633	0.557604	4	6	0.000434972	9606	Homo sapiens	VWF;ITGB3		R-HSA-6802912;R-HSA-6802911;R-HSA-6802910;R-HSA-6803227
291	R-HSA-419037	NCAM1 interactions	2	44	0.00291314	0.395633	0.557604	1	10	0.000724953	9606	Homo sapiens	COL6A1;COL9A2		R-HSA-375151
292	R-HSA-8948216	Collagen chain trimerization	2	44	0.00291314	0.395633	0.557604	2	28	0.00202987	9606	Homo sapiens	COL6A1;COL9A2		R-HSA-8944229;R-HSA-8944247
293	R-HSA-8875878	MET promotes cell motility	2	45	0.00297934	0.406412	0.557604	1	12	0.000869943	9606	Homo sapiens	LAMB2;LAMC1		R-HSA-8874079
294	R-HSA-166520	Signaling by NTRKs	6	166	0.0109905	0.409346	0.557604	15	164	0.0118892	9606	Homo sapiens	ARC;ID2;NAB2		R-HSA-9613202;R-HSA-9031624;R-HSA-9612534;R-HSA-9031616;R-HSA-9619838;R-HSA-9613213;R-HSA-9613219;R-HSA-9612483;R-HSA-9031610;R-HSA-9612516;R-HSA-9613476;R-HSA-9616110;R-HSA-9616367;R-HSA-9031575;R-HSA-9612493
295	R-HSA-170660	Adenylate cyclase activating pathway	1	17	0.00112553	0.409653	0.557604	4	4	0.000289981	9606	Homo sapiens	ADCY7		R-HSA-170672;R-HSA-170676;R-HSA-170677;R-HSA-170685
296	R-HSA-9661069	Defective binding of RB1 mutants to E2F1,(E2F2, E2F3)	1	17	0.00112553	0.409653	0.557604	1	1	7.24953e-05	9606	Homo sapiens	CDKN1A		R-HSA-9659782
297	R-HSA-9029558	NR1H2 & NR1H3 regulate gene expression linked to lipogenesis	1	17	0.00112553	0.409653	0.557604	6	8	0.000579962	9606	Homo sapiens	NRIP1		R-HSA-9605056;R-HSA-9028525;R-HSA-9605063;R-HSA-9605060;R-HSA-9028526;R-HSA-9028533
298	R-HSA-9033807	ABO blood group biosynthesis	1	17	0.00112553	0.409653	0.557604	4	7	0.000507467	9606	Homo sapiens	ABO		R-HSA-9033961;R-HSA-9034042;R-HSA-9034053;R-HSA-9033959
299	R-HSA-5576893	Phase 2 - plateau phase	1	17	0.00112553	0.409653	0.557604	1	2	0.000144991	9606	Homo sapiens	CACNA2D2		R-HSA-5577213
300	R-HSA-9659787	Aberrant regulation of mitotic G1/S transition in cancer due to RB1 defects	1	17	0.00112553	0.409653	0.557604	1	2	0.000144991	9606	Homo sapiens	CDKN1A		R-HSA-9659782
301	R-HSA-5676594	TNF receptor superfamily (TNFSF) members mediating non-canonical NF-kB pathway	1	17	0.00112553	0.409653	0.557604	2	12	0.000869943	9606	Homo sapiens	TNFSF12		R-HSA-5676598;R-HSA-5669023
302	R-HSA-1482883	Acyl chain remodeling of DAG and TAG	1	17	0.00112553	0.409653	0.557604	1	8	0.000579962	9606	Homo sapiens	MGLL		R-HSA-1482543
303	R-HSA-6804759	Regulation of TP53 Activity through Association with Co-factors	1	17	0.00112553	0.409653	0.557604	1	11	0.000797448	9606	Homo sapiens	AKT3		R-HSA-6805785
304	R-HSA-9759194	Nuclear events mediated by NFE2L2	4	106	0.00701801	0.41644	0.557604	4	46	0.00333478	9606	Homo sapiens	PRDX1;GCLM		R-HSA-9759189;R-HSA-9760103;R-HSA-9760125;R-HSA-9759129
305	R-HSA-1650814	Collagen biosynthesis and modifying enzymes	3	76	0.00503178	0.418693	0.557604	22	51	0.00369726	9606	Homo sapiens	COL6A1;COL9A2;P3H3		R-HSA-8948232;R-HSA-1650808;R-HSA-2002460;R-HSA-8948234;R-HSA-1614460;R-HSA-1614461;R-HSA-2022073;R-HSA-8948224;R-HSA-8948226;R-HSA-2089971;R-HSA-8948228;R-HSA-8944229;R-HSA-1981104;R-HSA-8948230;R-HSA-8948231;R-HSA-8948219;R-HSA-8948222;R-HSA-1981128;R-HSA-1980233;R-HSA-1981157;R-HSA-1981120;R-HSA-8944247
306	R-HSA-399956	CRMPs in Sema3A signaling	1	18	0.00119174	0.427685	0.557604	5	5	0.000362476	9606	Homo sapiens	NRP1		R-HSA-399951;R-HSA-399946;R-HSA-399947;R-HSA-399931;R-HSA-399944
307	R-HSA-8847993	ERBB2 Activates PTK6 Signaling	1	18	0.00119174	0.427685	0.557604	2	2	0.000144991	9606	Homo sapiens	NRG4		R-HSA-8848005;R-HSA-8847995
308	R-HSA-8963896	HDL assembly	1	18	0.00119174	0.427685	0.557604	6	9	0.000652458	9606	Homo sapiens	ABCA1		R-HSA-216723;R-HSA-5682103;R-HSA-5682084;R-HSA-5682101;R-HSA-216727;R-HSA-216757
309	R-HSA-1483115	Hydrolysis of LPC	1	18	0.00119174	0.427685	0.557604	2	6	0.000434972	9606	Homo sapiens	PLBD1		R-HSA-1482612;R-HSA-1482685
310	R-HSA-2160916	Hyaluronan uptake and degradation	1	18	0.00119174	0.427685	0.557604	3	10	0.000724953	9606	Homo sapiens	HYAL2		R-HSA-2160915;R-HSA-2160884;R-HSA-2160892
311	R-HSA-9023661	Biosynthesis of E-series 18(R)-resolvins	1	18	0.00119174	0.427685	0.557604	2	7	0.000507467	9606	Homo sapiens	ALOX5		R-HSA-9018863;R-HSA-9018894
312	R-HSA-975163	IRAK2 mediated activation of TAK1 complex upon TLR7/8 or 9 stimulation	1	18	0.00119174	0.427685	0.557604	1	5	0.000362476	9606	Homo sapiens	CD14		R-HSA-450358
313	R-HSA-1433559	Regulation of KIT signaling	1	18	0.00119174	0.427685	0.557604	1	8	0.000579962	9606	Homo sapiens	PRKCA		R-HSA-1433508
314	R-HSA-391160	Signal regulatory protein family interactions	1	18	0.00119174	0.427685	0.557604	1	10	0.000724953	9606	Homo sapiens	SIRPB2		R-HSA-391168
315	R-HSA-3906995	Diseases associated with O-glycosylation of proteins	3	78	0.00516419	0.434967	0.557604	1	9	0.000652458	9606	Homo sapiens	ADAMTSL4;CFP;ADAMTS10		R-HSA-6785565
316	R-HSA-8853884	Transcriptional Regulation by VENTX	2	48	0.00317797	0.438172	0.557604	2	13	0.000942439	9606	Homo sapiens	CSF1R		R-HSA-8853908;R-HSA-8853898
317	R-HSA-111996	Ca-dependent events	2	48	0.00317797	0.438172	0.557604	3	27	0.00195737	9606	Homo sapiens	PRKCA;ADCY7		R-HSA-111970;R-HSA-111930;R-HSA-111966
318	R-HSA-9607240	FLT3 Signaling	2	48	0.00317797	0.438172	0.557604	2	43	0.0031173	9606	Homo sapiens	AKT3;PTPRJ		R-HSA-9698408;R-HSA-9699579
319	R-HSA-9755511	KEAP1-NFE2L2 pathway	5	141	0.00933528	0.443179	0.557604	7	78	0.00565463	9606	Homo sapiens	PRDX1;AKT3;GCLM		R-HSA-9759189;R-HSA-9760103;R-HSA-5631885;R-HSA-9760125;R-HSA-9760094;R-HSA-8932309;R-HSA-9759129
320	R-HSA-937072	TRAF6-mediated induction of TAK1 complex within TLR4 complex	1	19	0.00125794	0.445167	0.557604	6	6	0.000434972	9606	Homo sapiens	CD14		R-HSA-450358;R-HSA-936952;R-HSA-936985;R-HSA-936951;R-HSA-937075;R-HSA-936947
321	R-HSA-170670	Adenylate cyclase inhibitory pathway	1	19	0.00125794	0.445167	0.557604	5	5	0.000362476	9606	Homo sapiens	ADCY7		R-HSA-170674;R-HSA-170666;R-HSA-392206;R-HSA-170686;R-HSA-170671
322	R-HSA-6785631	ERBB2 Regulates Cell Motility	1	19	0.00125794	0.445167	0.557604	2	2	0.000144991	9606	Homo sapiens	NRG4		R-HSA-6785636;R-HSA-6785648
323	R-HSA-399954	Sema3A PAK dependent Axon repulsion	1	19	0.00125794	0.445167	0.557604	3	6	0.000434972	9606	Homo sapiens	NRP1		R-HSA-399939;R-HSA-399952;R-HSA-399930
324	R-HSA-3270619	IRF3-mediated induction of type I IFN	1	19	0.00125794	0.445167	0.557604	1	5	0.000362476	9606	Homo sapiens	NLRP1		R-HSA-2396007
325	R-HSA-111447	Activation of BAD and translocation to mitochondria	1	19	0.00125794	0.445167	0.557604	1	5	0.000362476	9606	Homo sapiens	AKT3		R-HSA-198347
326	R-HSA-9755779	SARS-CoV-2 targets host intracellular signalling and regulatory pathways	1	19	0.00125794	0.445167	0.557604	1	5	0.000362476	9606	Homo sapiens	AKT3		R-HSA-198270
327	R-HSA-975577	N-Glycan antennae elongation	1	19	0.00125794	0.445167	0.557604	1	6	0.000434972	9606	Homo sapiens	ST3GAL4		R-HSA-1022129
328	R-HSA-416700	Other semaphorin interactions	1	19	0.00125794	0.445167	0.557604	1	9	0.000652458	9606	Homo sapiens	PLXNC1		R-HSA-434989
329	R-HSA-5674135	MAP2K and MAPK activation	2	49	0.00324417	0.448552	0.557604	8	12	0.000869943	9606	Homo sapiens	VWF;ITGB3		R-HSA-9657603;R-HSA-5672980;R-HSA-5672978;R-HSA-9657606;R-HSA-5672972;R-HSA-9657608;R-HSA-5672973;R-HSA-9657599
330	R-HSA-9656223	Signaling by RAF1 mutants	2	49	0.00324417	0.448552	0.557604	4	7	0.000507467	9606	Homo sapiens	VWF;ITGB3		R-HSA-9656211;R-HSA-9656209;R-HSA-9656215;R-HSA-9656214
331	R-HSA-9615017	FOXO-mediated transcription of oxidative stress, metabolic and neuronal genes	2	49	0.00324417	0.448552	0.557604	2	34	0.00246484	9606	Homo sapiens	CAT		R-HSA-9622738;R-HSA-9622737
332	R-HSA-1660661	Sphingolipid de novo biosynthesis	3	80	0.00529661	0.451068	0.557604	3	32	0.00231985	9606	Homo sapiens	CERS4;SPNS3;ALDH3B1		R-HSA-9695890;R-HSA-5696080;R-HSA-428185
333	R-HSA-381676	Glucagon-like Peptide-1 (GLP1) regulates insulin secretion	2	50	0.00331038	0.458823	0.557604	3	11	0.000797448	9606	Homo sapiens	GNG2;P3H3		R-HSA-422320;R-HSA-381612;R-HSA-381706
334	R-HSA-936964	Activation of IRF3/IRF7 mediated by TBK1/IKK epsilon	1	20	0.00132415	0.462117	0.557604	7	9	0.000652458	9606	Homo sapiens	CD14		R-HSA-936941;R-HSA-5362500;R-HSA-166245;R-HSA-5362486;R-HSA-2213017;R-HSA-2201338;R-HSA-166271
335	R-HSA-399955	SEMA3A-Plexin repulsion signaling by inhibiting Integrin adhesion	1	20	0.00132415	0.462117	0.557604	6	8	0.000579962	9606	Homo sapiens	NRP1		R-HSA-399942;R-HSA-399941;R-HSA-399934;R-HSA-399935;R-HSA-399933;R-HSA-399928
336	R-HSA-5099900	WNT5A-dependent internalization of FZD4	1	20	0.00132415	0.462117	0.557604	1	5	0.000362476	9606	Homo sapiens	PRKCA		R-HSA-5138432
337	R-HSA-70350	Fructose catabolism	1	20	0.00132415	0.462117	0.557604	1	5	0.000362476	9606	Homo sapiens	ALDH1A1		R-HSA-6813749
338	R-HSA-8849471	PTK6 Regulates RHO GTPases, RAS GTPase and MAP kinases	1	20	0.00132415	0.462117	0.557604	2	13	0.000942439	9606	Homo sapiens	DOCK1		R-HSA-8848611;R-HSA-8848618
339	R-HSA-140534	Caspase activation via Death Receptors in the presence of ligand	1	20	0.00132415	0.462117	0.557604	1	9	0.000652458	9606	Homo sapiens	CD14		R-HSA-2562564
340	R-HSA-9706369	Negative regulation of FLT3	1	20	0.00132415	0.462117	0.557604	1	12	0.000869943	9606	Homo sapiens	PTPRJ		R-HSA-9698408
341	R-HSA-111885	Opioid Signalling	4	113	0.00748146	0.464059	0.557604	17	59	0.00427722	9606	Homo sapiens	GNG2;PRKCA;P3H3;ADCY7		R-HSA-111970;R-HSA-167429;R-HSA-170666;R-HSA-392206;R-HSA-167433;R-HSA-170671;R-HSA-112271;R-HSA-170674;R-HSA-170672;R-HSA-167408;R-HSA-170676;R-HSA-170677;R-HSA-167419;R-HSA-111930;R-HSA-170686;R-HSA-170685;R-HSA-111966
342	R-HSA-1236394	Signaling by ERBB4	3	82	0.00542903	0.466979	0.557604	14	52	0.00376975	9606	Homo sapiens	SPARC;NRG4		R-HSA-1250353;R-HSA-9612278;R-HSA-1250357;R-HSA-9612277;R-HSA-1251992;R-HSA-1250370;R-HSA-1250315;R-HSA-1977958;R-HSA-1977959;R-HSA-1250383;R-HSA-1236398;R-HSA-1250380;R-HSA-1250348;R-HSA-1250220
343	R-HSA-1226099	Signaling by FGFR in disease	3	82	0.00542903	0.466979	0.557604	21	99	0.00717703	9606	Homo sapiens	FGFR1		R-HSA-1839100;R-HSA-2023455;R-HSA-2023451;R-HSA-1839098;R-HSA-5654544;R-HSA-5654545;R-HSA-5655326;R-HSA-5655263;R-HSA-1839094;R-HSA-8853325;R-HSA-5655290;R-HSA-1982066;R-HSA-8853322;R-HSA-1982065;R-HSA-5655269;R-HSA-5655266;R-HSA-5655278;R-HSA-2023462;R-HSA-2023460;R-HSA-5655240;R-HSA-2023456
344	R-HSA-75893	TNF signaling	2	51	0.00337659	0.468983	0.557604	20	32	0.00231985	9606	Homo sapiens	CLIP3;TNF		R-HSA-5357776;R-HSA-5357904;R-HSA-5693108;R-HSA-5357845;R-HSA-5357780;R-HSA-5693055;R-HSA-83656;R-HSA-3371385;R-HSA-3371353;R-HSA-5357757;R-HSA-83660;R-HSA-5626981;R-HSA-5626982;R-HSA-5357860;R-HSA-5634221;R-HSA-5357928;R-HSA-5626988;R-HSA-8863101;R-HSA-5626953;R-HSA-83582
345	R-HSA-73621	Pyrimidine catabolism	2	51	0.00337659	0.468983	0.557604	2	17	0.00123242	9606	Homo sapiens	NT5E;TYMP		R-HSA-112265;R-HSA-109291
346	R-HSA-442660	Na+/Cl- dependent neurotransmitter transporters	2	51	0.00337659	0.468983	0.557604	1	15	0.00108743	9606	Homo sapiens	VAT1;SLC18A2		R-HSA-444160
347	R-HSA-1169408	ISG15 antiviral mechanism	3	83	0.00549523	0.474858	0.557604	2	16	0.00115992	9606	Homo sapiens	MX1;USP18		R-HSA-1678841;R-HSA-1169406
348	R-HSA-1250347	SHC1 events in ERBB4 signaling	1	21	0.00139036	0.47855	0.557604	4	4	0.000289981	9606	Homo sapiens	NRG4		R-HSA-1250357;R-HSA-1250383;R-HSA-1250380;R-HSA-1250348
349	R-HSA-3560783	Defective B4GALT7 causes EDS, progeroid type	1	21	0.00139036	0.47855	0.557604	1	1	7.24953e-05	9606	Homo sapiens	VCAN		R-HSA-3560804
350	R-HSA-4420332	Defective B3GALT6 causes EDSP2 and SEMDJL1	1	21	0.00139036	0.47855	0.557604	1	1	7.24953e-05	9606	Homo sapiens	VCAN		R-HSA-4420365
351	R-HSA-1963640	GRB2 events in ERBB2 signaling	1	21	0.00139036	0.47855	0.557604	2	4	0.000289981	9606	Homo sapiens	NRG4		R-HSA-1306969;R-HSA-1306972
352	R-HSA-3134975	Regulation of innate immune responses to cytosolic DNA	1	21	0.00139036	0.47855	0.557604	4	9	0.000652458	9606	Homo sapiens	NLRP1		R-HSA-3249392;R-HSA-8948703;R-HSA-3249386;R-HSA-8948709
353	R-HSA-9651496	Defects of contact activation system (CAS) and kallikrein/kinin system (KKS)	1	21	0.00139036	0.47855	0.557604	2	18	0.00130492	9606	Homo sapiens	VWF		R-HSA-9665809;R-HSA-9666383
354	R-HSA-9671793	Diseases of hemostasis	1	21	0.00139036	0.47855	0.557604	2	18	0.00130492	9606	Homo sapiens	VWF		R-HSA-9665809;R-HSA-9666383
355	R-HSA-8864260	Transcriptional regulation by the AP-2 (TFAP2) family of transcription factors	2	52	0.0034428	0.479028	0.557604	3	44	0.00318979	9606	Homo sapiens	CDKN1A		R-HSA-8865280;R-HSA-8865244;R-HSA-8865256
356	R-HSA-9020591	Interleukin-12 signaling	3	84	0.00556144	0.482683	0.557604	11	56	0.00405974	9606	Homo sapiens	ANXA2;IL12RB2		R-HSA-447252;R-HSA-8950063;R-HSA-8950480;R-HSA-8950128;R-HSA-8950448;R-HSA-8950354;R-HSA-447226;R-HSA-8981093;R-HSA-8950757;R-HSA-8950423;R-HSA-8952807
357	R-HSA-196807	Nicotinate metabolism	3	84	0.00556144	0.482683	0.557604	4	29	0.00210236	9606	Homo sapiens	BST1;NT5E;NAMPT		R-HSA-197250;R-HSA-8940074;R-HSA-8870346;R-HSA-8940070
358	R-HSA-1489509	DAG and IP3 signaling	2	53	0.003509	0.488955	0.557604	3	28	0.00202987	9606	Homo sapiens	PRKCA;ADCY7		R-HSA-111970;R-HSA-111930;R-HSA-111966
359	R-HSA-3560801	Defective B3GAT3 causes JDSSDHD	1	22	0.00145657	0.494482	0.557604	1	1	7.24953e-05	9606	Homo sapiens	VCAN		R-HSA-3560802
360	R-HSA-4641263	Regulation of FZD by ubiquitination	1	22	0.00145657	0.494482	0.557604	3	6	0.000434972	9606	Homo sapiens	FZD6		R-HSA-4641236;R-HSA-4641253;R-HSA-4641249
361	R-HSA-190840	Microtubule-dependent trafficking of connexons from Golgi to the plasma membrane	1	22	0.00145657	0.494482	0.557604	1	2	0.000144991	9606	Homo sapiens	TUBB6		R-HSA-190520
362	R-HSA-9020265	Biosynthesis of aspirin-triggered D-series resolvins	1	22	0.00145657	0.494482	0.557604	4	10	0.000724953	9606	Homo sapiens	ALOX5		R-HSA-9020251;R-HSA-9020256;R-HSA-9020259;R-HSA-9020278
363	R-HSA-1963642	PI3K events in ERBB2 signaling	1	22	0.00145657	0.494482	0.557604	2	7	0.000507467	9606	Homo sapiens	NRG4		R-HSA-1306979;R-HSA-1250346
364	R-HSA-5205685	PINK1-PRKN Mediated Mitophagy	1	22	0.00145657	0.494482	0.557604	2	8	0.000579962	9606	Homo sapiens	MAP1LC3A		R-HSA-5205663;R-HSA-5205649
365	R-HSA-6798163	Choline catabolism	1	22	0.00145657	0.494482	0.557604	1	8	0.000579962	9606	Homo sapiens	SLC44A1		R-HSA-6797956
366	R-HSA-416482	G alpha (12/13) signalling events	3	86	0.00569386	0.498164	0.557604	6	15	0.00108743	9606	Homo sapiens	GNG2;P3H3;RHOB		R-HSA-751019;R-HSA-751039;R-HSA-751027;R-HSA-419166;R-HSA-751029;R-HSA-419049
367	R-HSA-9649948	Signaling downstream of RAS mutants	2	54	0.00357521	0.498764	0.557604	4	7	0.000507467	9606	Homo sapiens	VWF;ITGB3		R-HSA-6803233;R-HSA-6802926;R-HSA-6802925;R-HSA-6802922
368	R-HSA-6802955	Paradoxical activation of RAF signaling by kinase inactive BRAF	2	54	0.00357521	0.498764	0.557604	4	7	0.000507467	9606	Homo sapiens	VWF;ITGB3		R-HSA-6802918;R-HSA-6803234;R-HSA-6802943;R-HSA-6802942
369	R-HSA-6802946	Signaling by moderate kinase activity BRAF mutants	2	54	0.00357521	0.498764	0.557604	4	7	0.000507467	9606	Homo sapiens	VWF;ITGB3		R-HSA-6802919;R-HSA-6802914;R-HSA-6803230;R-HSA-6802921
370	R-HSA-6802949	Signaling by RAS mutants	2	54	0.00357521	0.498764	0.557604	4	9	0.000652458	9606	Homo sapiens	VWF;ITGB3		R-HSA-6803233;R-HSA-6802926;R-HSA-6802925;R-HSA-6802922
371	R-HSA-9664424	Cell recruitment (pro-inflammatory response)	2	54	0.00357521	0.498764	0.557604	3	23	0.00166739	9606	Homo sapiens	NT5E;MEFV		R-HSA-8940074;R-HSA-879221;R-HSA-877361
372	R-HSA-9660826	Purinergic signaling in leishmaniasis infection	2	54	0.00357521	0.498764	0.557604	3	23	0.00166739	9606	Homo sapiens	NT5E;MEFV		R-HSA-8940074;R-HSA-879221;R-HSA-877361
373	R-HSA-2514859	Inactivation, recovery and regulation of the phototransduction cascade	2	54	0.00357521	0.498764	0.557604	2	19	0.00137741	9606	Homo sapiens	MAP1A;PRKCA		R-HSA-2534096;R-HSA-74615
374	R-HSA-166016	Toll Like Receptor 4 (TLR4) Cascade	5	152	0.0100636	0.507855	0.557604	44	95	0.00688705	9606	Homo sapiens	BCAM;CD14;S100A9;S100A8;TLR2		R-HSA-166082;R-HSA-2201316;R-HSA-2569057;R-HSA-166091;R-HSA-2562541;R-HSA-2201322;R-HSA-937029;R-HSA-166286;R-HSA-166284;R-HSA-2559414;R-HSA-168915;R-HSA-166038;R-HSA-2262775;R-HSA-5362500;R-HSA-936985;R-HSA-166362;R-HSA-166363;R-HSA-166168;R-HSA-166041;R-HSA-2262777;R-HSA-2201338;R-HSA-168921;R-HSA-166175;R-HSA-936941;R-HSA-2562564;R-HSA-168166;R-HSA-166119;R-HSA-166245;R-HSA-5362486;R-HSA-25594…
375	R-HSA-8955332	Carboxyterminal post-translational modifications of tubulin	2	55	0.00364142	0.508451	0.557604	6	6	0.000434972	9606	Homo sapiens	TUBB6;AGTPBP1		R-HSA-8955706;R-HSA-8955869;R-HSA-8955712;R-HSA-8865774;R-HSA-8867370;R-HSA-8866105
376	R-HSA-5625900	RHO GTPases activate CIT	1	23	0.00152278	0.509928	0.557604	5	6	0.000434972	9606	Homo sapiens	RHOB		R-HSA-5671970;R-HSA-5625901;R-HSA-5671919;R-HSA-8981443;R-HSA-5671993
377	R-HSA-181429	Serotonin Neurotransmitter Release Cycle	1	23	0.00152278	0.509928	0.557604	3	4	0.000289981	9606	Homo sapiens	SLC18A2		R-HSA-380901;R-HSA-380905;R-HSA-380586
378	R-HSA-416993	Trafficking of GluR2-containing AMPA receptors	1	23	0.00152278	0.509928	0.557604	2	3	0.000217486	9606	Homo sapiens	PRKCA		R-HSA-421007;R-HSA-416639
379	R-HSA-164378	PKA activation in glucagon signalling	1	23	0.00152278	0.509928	0.557604	1	2	0.000144991	9606	Homo sapiens	ADCY7		R-HSA-164377
380	R-HSA-4419969	Depolymerisation of the Nuclear Lamina	1	23	0.00152278	0.509928	0.557604	2	6	0.000434972	9606	Homo sapiens	PRKCA		R-HSA-5229194;R-HSA-5223304
381	R-HSA-190872	Transport of connexons to the plasma membrane	1	23	0.00152278	0.509928	0.557604	1	3	0.000217486	9606	Homo sapiens	TUBB6		R-HSA-190520
382	R-HSA-163615	PKA activation	1	23	0.00152278	0.509928	0.557604	1	4	0.000289981	9606	Homo sapiens	ADCY7		R-HSA-111930
383	R-HSA-2142845	Hyaluronan metabolism	1	23	0.00152278	0.509928	0.557604	3	13	0.000942439	9606	Homo sapiens	HYAL2		R-HSA-2160915;R-HSA-2160884;R-HSA-2160892
384	R-HSA-1912420	Pre-NOTCH Processing in Golgi	1	23	0.00152278	0.509928	0.557604	1	8	0.000579962	9606	Homo sapiens	ST3GAL4		R-HSA-1912378
385	R-HSA-1606322	ZBP1(DAI) mediated induction of type I IFNs	1	23	0.00152278	0.509928	0.557604	1	11	0.000797448	9606	Homo sapiens	NLRP1		R-HSA-1606327
386	R-HSA-6806834	Signaling by MET	3	88	0.00582627	0.513409	0.557604	2	51	0.00369726	9606	Homo sapiens	LAMB2;PTPRJ;LAMC1		R-HSA-6807008;R-HSA-8874079
387	R-HSA-198933	Immunoregulatory interactions between a Lymphoid and a non-Lymphoid cell	10	316	0.0209216	0.516772	0.557604	11	44	0.00318979	9606	Homo sapiens	NPDC1;LILRA6;SIGLEC9;CD81;CD300E;PILRA;TREM1;NECTIN2;OSCAR		R-HSA-5696358;R-HSA-199043;R-HSA-5685607;R-HSA-5696356;R-HSA-8862084;R-HSA-199014;R-HSA-199131;R-HSA-199112;R-HSA-199144;R-HSA-199518;R-HSA-8862090
388	R-HSA-937041	IKK complex recruitment mediated by RIP1	1	24	0.00158898	0.524903	0.557604	3	3	0.000217486	9606	Homo sapiens	CD14		R-HSA-168915;R-HSA-937029;R-HSA-168921
389	R-HSA-5627117	RHO GTPases Activate ROCKs	1	24	0.00158898	0.524903	0.557604	4	7	0.000507467	9606	Homo sapiens	RHOB		R-HSA-419087;R-HSA-419197;R-HSA-419083;R-HSA-419049
390	R-HSA-9013418	RHOBTB2 GTPase cycle	1	24	0.00158898	0.524903	0.557604	1	2	0.000144991	9606	Homo sapiens	MSI2		R-HSA-9018787
391	R-HSA-156587	Amino Acid conjugation	1	24	0.00158898	0.524903	0.557604	2	6	0.000434972	9606	Homo sapiens	CAT		R-HSA-159574;R-HSA-159566
392	R-HSA-159424	Conjugation of carboxylic acids	1	24	0.00158898	0.524903	0.557604	2	6	0.000434972	9606	Homo sapiens	CAT		R-HSA-159574;R-HSA-159566
393	R-HSA-2142688	Synthesis of 5-eicosatetraenoic acids	1	24	0.00158898	0.524903	0.557604	1	4	0.000289981	9606	Homo sapiens	ALOX5		R-HSA-265296
394	R-HSA-2243919	Crosslinking of collagen fibrils	1	24	0.00158898	0.524903	0.557604	3	13	0.000942439	9606	Homo sapiens	LOXL3		R-HSA-2022141;R-HSA-2395340;R-HSA-2002466
395	R-HSA-9018896	Biosynthesis of E-series 18(S)-resolvins	1	24	0.00158898	0.524903	0.557604	2	9	0.000652458	9606	Homo sapiens	ALOX5		R-HSA-9018859;R-HSA-9018858
396	R-HSA-881907	Gastrin-CREB signalling pathway via PKC and MAPK	1	24	0.00158898	0.524903	0.557604	2	9	0.000652458	9606	Homo sapiens	PRKCA		R-HSA-2179413;R-HSA-400015
397	R-HSA-8964058	HDL remodeling	1	24	0.00158898	0.524903	0.557604	2	13	0.000942439	9606	Homo sapiens	CETP		R-HSA-349404;R-HSA-266328
398	R-HSA-844456	The NLRP3 inflammasome	1	24	0.00158898	0.524903	0.557604	2	18	0.00130492	9606	Homo sapiens	MEFV		R-HSA-879221;R-HSA-877361
399	R-HSA-1834941	STING mediated induction of host immune responses	1	24	0.00158898	0.524903	0.557604	1	19	0.00137741	9606	Homo sapiens	NLRP1		R-HSA-2396007
400	R-HSA-2173793	Transcriptional activity of SMAD2/SMAD3:SMAD4 heterotrimer	2	57	0.00377383	0.527455	0.557604	7	44	0.00318979	9606	Homo sapiens	SMAD7		R-HSA-2186785;R-HSA-9736966;R-HSA-2186771;R-HSA-9736959;R-HSA-2186780;R-HSA-9736970;R-HSA-2106591
401	R-HSA-380108	Chemokine receptors bind chemokines	2	57	0.00377383	0.527455	0.557604	1	19	0.00137741	9606	Homo sapiens	PPBP		R-HSA-373813
402	R-HSA-9645723	Diseases of programmed cell death	3	90	0.00595869	0.528404	0.557604	5	28	0.00202987	9606	Homo sapiens	PRDX1;DNMT3B;CAPN2		R-HSA-8868567;R-HSA-8868134;R-HSA-8863012;R-HSA-8863008;R-HSA-9710490
403	R-HSA-168898	Toll-like Receptor Cascades	6	189	0.0125132	0.531841	0.557604	53	185	0.0134116	9606	Homo sapiens	BCAM;CD14;S100A9;S100A8;CTSS;TLR2		R-HSA-166286;R-HSA-166284;R-HSA-2559414;R-HSA-166038;R-HSA-5362500;R-HSA-936985;R-HSA-166168;R-HSA-166041;R-HSA-1678981;R-HSA-166175;R-HSA-2562564;R-HSA-937022;R-HSA-450358;R-HSA-2213017;R-HSA-8869694;R-HSA-166072;R-HSA-5432814;R-HSA-166082;R-HSA-5432849;R-HSA-2201316;R-HSA-2569057;R-HSA-166091;R-HSA-2562541;R-HSA-2201322;R-HSA-2559468;R-HSA-937029;R-HSA-2559464;R-HSA-168915;R-HSA-1678920;R-HSA-2…
404	R-HSA-109704	PI3K Cascade	2	58	0.00384004	0.536768	0.557604	1	6	0.000434972	9606	Homo sapiens	FGFR1		R-HSA-109699
405	R-HSA-389977	Post-chaperonin tubulin folding pathway	1	25	0.00165519	0.539421	0.557604	6	9	0.000652458	9606	Homo sapiens	TUBB6		R-HSA-389956;R-HSA-389974;R-HSA-389969;R-HSA-389955;R-HSA-389964;R-HSA-389976
406	R-HSA-416572	Sema4D induced cell migration and growth-cone collapse	1	25	0.00165519	0.539421	0.557604	4	7	0.000507467	9606	Homo sapiens	RHOB		R-HSA-419087;R-HSA-416588;R-HSA-419197;R-HSA-419049
407	R-HSA-2142700	Synthesis of Lipoxins (LX)	1	25	0.00165519	0.539421	0.557604	3	8	0.000579962	9606	Homo sapiens	ALOX5		R-HSA-2161907;R-HSA-266051;R-HSA-2161917
408	R-HSA-389513	CTLA4 inhibitory signaling	1	25	0.00165519	0.539421	0.557604	1	5	0.000362476	9606	Homo sapiens	AKT3		R-HSA-390329
409	R-HSA-71288	Creatine metabolism	1	25	0.00165519	0.539421	0.557604	1	6	0.000434972	9606	Homo sapiens	CKB		R-HSA-200318
410	R-HSA-1482922	Acyl chain remodelling of PI	1	25	0.00165519	0.539421	0.557604	1	6	0.000434972	9606	Homo sapiens	PLBD1		R-HSA-1482825
411	R-HSA-977347	Serine biosynthesis	1	25	0.00165519	0.539421	0.557604	1	7	0.000507467	9606	Homo sapiens	PHGDH		R-HSA-977348
412	R-HSA-6807004	Negative regulation of MET activity	1	25	0.00165519	0.539421	0.557604	1	12	0.000869943	9606	Homo sapiens	PTPRJ		R-HSA-6807008
413	R-HSA-202733	Cell surface interactions at the vascular wall	8	257	0.0170154	0.543049	0.557604	11	65	0.00471219	9606	Homo sapiens	LAT2;CD74;SLC7A7;ITGB3;SIRPB2;PPBP;TREM1;JAM3		R-HSA-202706;R-HSA-202721;R-HSA-141040;R-HSA-5676133;R-HSA-210304;R-HSA-202704;R-HSA-202727;R-HSA-203156;R-HSA-202731;R-HSA-202703;R-HSA-375131
414	R-HSA-373752	Netrin-1 signaling	2	59	0.00390625	0.545955	0.557604	5	37	0.00268233	9606	Homo sapiens	ABLIM1;DOCK1		R-HSA-418850;R-HSA-418865;R-HSA-418874;R-HSA-418858;R-HSA-418856
415	R-HSA-2514856	The phototransduction cascade	2	59	0.00390625	0.545955	0.557604	2	27	0.00195737	9606	Homo sapiens	MAP1A;PRKCA		R-HSA-2534096;R-HSA-74615
416	R-HSA-111931	PKA-mediated phosphorylation of CREB	1	26	0.0017214	0.553497	0.557604	1	7	0.000507467	9606	Homo sapiens	ADCY7		R-HSA-111930
417	R-HSA-196836	Vitamin C (ascorbate) metabolism	1	26	0.0017214	0.553497	0.557604	1	9	0.000652458	9606	Homo sapiens	SLC2A3		R-HSA-198818
418	R-HSA-8876198	RAB GEFs exchange GTP for GDP on RABs	3	94	0.00622352	0.557604	0.557604	3	21	0.0015224	9606	Homo sapiens	ALS2CL;RAB31;AKT3		R-HSA-8877311;R-HSA-8933446;R-HSA-8875320
419	R-HSA-1169410	Antiviral mechanism by IFN-stimulated genes	3	94	0.00622352	0.557604	0.557604	2	31	0.00224735	9606	Homo sapiens	MX1;USP18		R-HSA-1678841;R-HSA-1169406
420	R-HSA-1236975	Antigen processing-Cross presentation	6	195	0.0129105	0.562141	0.562141	3	23	0.00166739	9606	Homo sapiens	NCF1;NCF1C;CD14;S100A9;S100A8;CTSS;TLR2		R-HSA-8863895;R-HSA-1236967;R-HSA-1236948
421	R-HSA-9705462	Inactivation of CSF3 (G-CSF) signaling	1	27	0.00178761	0.567143	0.567143	5	9	0.000652458	9606	Homo sapiens	CSF3R;IL12RB2		R-HSA-9705729;R-HSA-9705726;R-HSA-9707977;R-HSA-9705738;R-HSA-9705467
422	R-HSA-9018676	Biosynthesis of D-series resolvins	1	27	0.00178761	0.567143	0.567143	4	11	0.000797448	9606	Homo sapiens	ALOX5		R-HSA-9020264;R-HSA-9020282;R-HSA-9020255;R-HSA-9020277
423	R-HSA-211958	Miscellaneous substrates	1	27	0.00178761	0.567143	0.567143	1	5	0.000362476	9606	Homo sapiens	CYP2S1		R-HSA-211874
424	R-HSA-5652084	Fructose metabolism	1	27	0.00178761	0.567143	0.567143	1	7	0.000507467	9606	Homo sapiens	ALDH1A1		R-HSA-6813749
425	R-HSA-196108	Pregnenolone biosynthesis	1	27	0.00178761	0.567143	0.567143	1	9	0.000652458	9606	Homo sapiens	TSPO		R-HSA-8951850
426	R-HSA-174403	Glutathione synthesis and recycling	1	27	0.00178761	0.567143	0.567143	1	9	0.000652458	9606	Homo sapiens	GCLM		R-HSA-174367
427	R-HSA-390466	Chaperonin-mediated protein folding	3	96	0.00635593	0.571792	0.571792	11	19	0.00137741	9606	Homo sapiens	TUBB6;GNG2;P3H3		R-HSA-6814119;R-HSA-6814418;R-HSA-8850560;R-HSA-389970;R-HSA-389954;R-HSA-8850527;R-HSA-389980;R-HSA-6814124;R-HSA-389961;R-HSA-6814121;R-HSA-6814120
428	R-HSA-2219530	Constitutive Signaling by Aberrant PI3K in Cancer	3	96	0.00635593	0.571792	0.571792	1	2	0.000144991	9606	Homo sapiens	NRG4;FGFR1		R-HSA-2400009
429	R-HSA-447115	Interleukin-12 family signaling	3	96	0.00635593	0.571792	0.571792	26	114	0.00826446	9606	Homo sapiens	ANXA2;IL12RB2		R-HSA-8984012;R-HSA-8984014;R-HSA-8984001;R-HSA-8983872;R-HSA-8950405;R-HSA-8983876;R-HSA-8983878;R-HSA-447252;R-HSA-6809140;R-HSA-8983519;R-HSA-8950480;R-HSA-8950354;R-HSA-8984021;R-HSA-8984023;R-HSA-8950423;R-HSA-8983983;R-HSA-8950063;R-HSA-8981093;R-HSA-8950757;R-HSA-8952807;R-HSA-8983996;R-HSA-8983870;R-HSA-8950128;R-HSA-8950448;R-HSA-447226;R-HSA-8950453
430	R-HSA-5654736	Signaling by FGFR1	2	62	0.00410487	0.572745	0.572745	33	48	0.00347977	9606	Homo sapiens	FGFR1		R-HSA-5654167;R-HSA-5654165;R-HSA-5654672;R-HSA-5654673;R-HSA-5654596;R-HSA-5654597;R-HSA-5654149;R-HSA-5654594;R-HSA-191062;R-HSA-5656064;R-HSA-5654592;R-HSA-190427;R-HSA-5654600;R-HSA-190429;R-HSA-5654582;R-HSA-5654578;R-HSA-5654514;R-HSA-190245;R-HSA-5654591;R-HSA-5654586;R-HSA-5654587;R-HSA-5654584;R-HSA-5654392;R-HSA-5654692;R-HSA-190256;R-HSA-5654690;R-HSA-5654560;R-HSA-5654575;R-HSA-565457…
431	R-HSA-9006936	Signaling by TGFB family members	4	130	0.00860699	0.572857	0.572857	31	118	0.00855444	9606	Homo sapiens	ITGB3;LTBP1;SMAD7		R-HSA-2186785;R-HSA-201475;R-HSA-178178;R-HSA-2176417;R-HSA-202626;R-HSA-2176416;R-HSA-2328033;R-HSA-2128994;R-HSA-173512;R-HSA-2167917;R-HSA-178189;R-HSA-9736966;R-HSA-2167924;R-HSA-2396029;R-HSA-2395320;R-HSA-201821;R-HSA-9736970;R-HSA-178208;R-HSA-2395328;R-HSA-2167876;R-HSA-178215;R-HSA-178218;R-HSA-173483;R-HSA-9736959;R-HSA-2186771;R-HSA-2169046;R-HSA-2179291;R-HSA-2169050;R-HSA-2179293;R-H…
432	R-HSA-9007101	Rab regulation of trafficking	4	131	0.0086732	0.57887	0.57887	4	35	0.00253734	9606	Homo sapiens	ALS2CL;RAB31;AKT3;OPTN		R-HSA-8854182;R-HSA-8877311;R-HSA-8933446;R-HSA-8875320
433	R-HSA-425366	Transport of bile salts and organic acids, metal ions and amine compounds	5	165	0.0109243	0.580077	0.580077	5	67	0.00485718	9606	Homo sapiens	VAT1;SLC44A1;SLC11A1;SLC40A1;SLC18A2		R-HSA-904830;R-HSA-435171;R-HSA-444160;R-HSA-442368;R-HSA-444433
434	R-HSA-2173788	Downregulation of TGF-beta receptor signaling	1	28	0.00185381	0.580373	0.580373	17	28	0.00202987	9606	Homo sapiens	SMAD7		R-HSA-178178;R-HSA-2176417;R-HSA-2176416;R-HSA-2128994;R-HSA-178208;R-HSA-2167876;R-HSA-178215;R-HSA-178218;R-HSA-173483;R-HSA-173512;R-HSA-2167917;R-HSA-178189;R-HSA-2167924;R-HSA-2169046;R-HSA-2179291;R-HSA-2169050;R-HSA-2179293
435	R-HSA-212676	Dopamine Neurotransmitter Release Cycle	1	28	0.00185381	0.580373	0.580373	3	5	0.000362476	9606	Homo sapiens	SLC18A2		R-HSA-380869;R-HSA-380574;R-HSA-372542
436	R-HSA-389357	CD28 dependent PI3K/Akt signaling	1	28	0.00185381	0.580373	0.580373	5	9	0.000652458	9606	Homo sapiens	AKT3		R-HSA-2317314;R-HSA-198640;R-HSA-2317332;R-HSA-389756;R-HSA-198270
437	R-HSA-977068	Termination of O-glycan biosynthesis	1	28	0.00185381	0.580373	0.580373	1	4	0.000289981	9606	Homo sapiens	ST3GAL4		R-HSA-981497
438	R-HSA-912694	Regulation of IFNA/IFNB signaling	1	28	0.00185381	0.580373	0.580373	1	5	0.000362476	9606	Homo sapiens	USP18		R-HSA-912685
439	R-HSA-373080	Class B/2 (Secretin family receptors)	3	99	0.00655456	0.592537	0.592537	2	20	0.00144991	9606	Homo sapiens	GNG2;FZD6;P3H3		R-HSA-381612;R-HSA-201708
440	R-HSA-389957	Prefoldin mediated transfer of substrate to CCT/TriC	1	29	0.00192002	0.5932	0.5932	2	2	0.000144991	9606	Homo sapiens	TUBB6		R-HSA-389970;R-HSA-389980
441	R-HSA-2024101	CS/DS degradation	1	29	0.00192002	0.5932	0.5932	3	10	0.000724953	9606	Homo sapiens	VCAN		R-HSA-1793176;R-HSA-2022056;R-HSA-2065233
442	R-HSA-9634638	Estrogen-dependent nuclear events downstream of ESR-membrane signaling	1	29	0.00192002	0.5932	0.5932	2	12	0.000869943	9606	Homo sapiens	AKT3		R-HSA-199298;R-HSA-9624526
443	R-HSA-9027604	Biosynthesis of electrophilic Ï‰-3 PUFA oxo-derivatives	1	29	0.00192002	0.5932	0.5932	3	20	0.00144991	9606	Homo sapiens	ALOX5		R-HSA-9027624;R-HSA-9027628;R-HSA-9027633
444	R-HSA-8943723	Regulation of PTEN mRNA translation	1	29	0.00192002	0.5932	0.5932	2	24	0.00173989	9606	Homo sapiens	MIR21		R-HSA-8944497;R-HSA-8944706
445	R-HSA-9018682	Biosynthesis of maresins	1	29	0.00192002	0.5932	0.5932	1	13	0.000942439	9606	Homo sapiens	ALOX5		R-HSA-9024997
446	R-HSA-9711123	Cellular response to chemical stress	8	269	0.0178099	0.594344	0.594344	11	134	0.00971437	9606	Homo sapiens	NCF1;PRDX1;AKT3;CAT;GCLM;BLVRA		R-HSA-9759189;R-HSA-9760103;R-HSA-5631885;R-HSA-9760125;R-HSA-189384;R-HSA-1222376;R-HSA-9760094;R-HSA-8932309;R-HSA-3341343;R-HSA-9759129;R-HSA-76031
447	R-HSA-446652	Interleukin-1 family signaling	5	168	0.0111229	0.595929	0.595929	4	80	0.00579962	9606	Homo sapiens	IL1RL1;BCAM;ALOX5		R-HSA-448629;R-HSA-168166;R-HSA-6797293;R-HSA-448603
448	R-HSA-112399	IRS-mediated signalling	2	65	0.0043035	0.598368	0.598368	1	9	0.000652458	9606	Homo sapiens	FGFR1		R-HSA-109699
449	R-HSA-211999	CYP2E1 reactions	1	30	0.00198623	0.605635	0.605635	6	6	0.000434972	9606	Homo sapiens	CYP2S1		R-HSA-76416;R-HSA-76354;R-HSA-76434;R-HSA-76475;R-HSA-76397;R-HSA-143468
450	R-HSA-5357956	TNFR1-induced NFkappaB signaling pathway	1	30	0.00198623	0.605635	0.605635	5	5	0.000362476	9606	Homo sapiens	TNF		R-HSA-5357776;R-HSA-5357904;R-HSA-5357860;R-HSA-5357780;R-HSA-5357757
451	R-HSA-389960	Formation of tubulin folding intermediates by CCT/TriC	1	30	0.00198623	0.605635	0.605635	2	2	0.000144991	9606	Homo sapiens	TUBB6		R-HSA-389954;R-HSA-389961
452	R-HSA-181430	Norepinephrine Neurotransmitter Release Cycle	1	30	0.00198623	0.605635	0.605635	3	6	0.000434972	9606	Homo sapiens	SLC18A2		R-HSA-374899;R-HSA-372542;R-HSA-374922
453	R-HSA-9665686	Signaling by ERBB2 TMD/JMD mutants	1	30	0.00198623	0.605635	0.605635	6	13	0.000942439	9606	Homo sapiens	NRG4		R-HSA-9665699;R-HSA-9665697;R-HSA-9665701;R-HSA-9665700;R-HSA-9665705;R-HSA-9665709
454	R-HSA-8963898	Plasma lipoprotein assembly	1	30	0.00198623	0.605635	0.605635	6	19	0.00137741	9606	Homo sapiens	ABCA1		R-HSA-216723;R-HSA-5682103;R-HSA-5682084;R-HSA-5682101;R-HSA-216727;R-HSA-216757
455	R-HSA-933542	TRAF6 mediated NF-kB activation	1	30	0.00198623	0.605635	0.605635	1	4	0.000289981	9606	Homo sapiens	BCAM		R-HSA-168166
456	R-HSA-201451	Signaling by BMP	1	30	0.00198623	0.605635	0.605635	3	17	0.00123242	9606	Homo sapiens	SMAD7		R-HSA-201475;R-HSA-202626;R-HSA-201821
457	R-HSA-391251	Protein folding	3	102	0.00675318	0.612622	0.612622	17	28	0.00202987	9606	Homo sapiens	TUBB6;GNG2;P3H3		R-HSA-6814119;R-HSA-389956;R-HSA-389955;R-HSA-8850560;R-HSA-389954;R-HSA-389964;R-HSA-6814124;R-HSA-389961;R-HSA-6814121;R-HSA-6814120;R-HSA-389974;R-HSA-389969;R-HSA-6814418;R-HSA-389970;R-HSA-8850527;R-HSA-389980;R-HSA-389976
458	R-HSA-112043	PLC beta mediated events	2	67	0.00443591	0.614799	0.614799	3	32	0.00231985	9606	Homo sapiens	PRKCA;ADCY7		R-HSA-111970;R-HSA-111930;R-HSA-111966
459	R-HSA-5218921	VEGFR2 mediated cell proliferation	1	31	0.00205244	0.617691	0.617691	4	12	0.000869943	9606	Homo sapiens	PRKCA		R-HSA-5218813;R-HSA-5218823;R-HSA-5218821;R-HSA-5218805
460	R-HSA-400685	Sema4D in semaphorin signaling	1	31	0.00205244	0.617691	0.617691	4	13	0.000942439	9606	Homo sapiens	RHOB		R-HSA-419087;R-HSA-416588;R-HSA-419197;R-HSA-419049
461	R-HSA-9620244	Long-term potentiation	1	31	0.00205244	0.617691	0.617691	2	7	0.000507467	9606	Homo sapiens	NRGN		R-HSA-9618785;R-HSA-9618811
462	R-HSA-9025094	Biosynthesis of DPAn-3 SPMs	1	31	0.00205244	0.617691	0.617691	5	18	0.00130492	9606	Homo sapiens	ALOX5		R-HSA-9025995;R-HSA-9025996;R-HSA-9025999;R-HSA-9026405;R-HSA-9026005
463	R-HSA-5205647	Mitophagy	1	31	0.00205244	0.617691	0.617691	4	15	0.00108743	9606	Homo sapiens	MAP1LC3A		R-HSA-5205663;R-HSA-8959571;R-HSA-8959573;R-HSA-5205649
464	R-HSA-3296469	Defects in cobalamin (B12) metabolism	1	31	0.00205244	0.617691	0.617691	2	14	0.00101493	9606	Homo sapiens	TCN2		R-HSA-3325546;R-HSA-3299657
465	R-HSA-1660516	Synthesis of PIPs at the early endosome membrane	1	31	0.00205244	0.617691	0.617691	1	13	0.000942439	9606	Homo sapiens	INPP4B		R-HSA-1676162
466	R-HSA-421270	Cell-cell junction organization	2	68	0.00450212	0.62282	0.62282	5	21	0.0015224	9606	Homo sapiens	NECTIN2		R-HSA-419011;R-HSA-420593;R-HSA-420591;R-HSA-433711;R-HSA-419003
467	R-HSA-983189	Kinesins	2	68	0.00450212	0.62282	0.62282	2	14	0.00101493	9606	Homo sapiens	TUBB6;KIF26B		R-HSA-983259;R-HSA-983266
468	R-HSA-1855183	Synthesis of IP2, IP, and Ins in the cytosol	1	32	0.00211864	0.62938	0.62938	2	14	0.00101493	9606	Homo sapiens	INPP4B		R-HSA-1855180;R-HSA-1855202
469	R-HSA-5357769	Caspase activation via extrinsic apoptotic signalling pathway	1	32	0.00211864	0.62938	0.62938	1	17	0.00123242	9606	Homo sapiens	CD14		R-HSA-2562564
470	R-HSA-2428928	IRS-related events triggered by IGF1R	2	69	0.00456833	0.630711	0.630711	1	12	0.000869943	9606	Homo sapiens	FGFR1		R-HSA-109699
471	R-HSA-352230	Amino acid transport across the plasma membrane	2	69	0.00456833	0.630711	0.630711	2	36	0.00260983	9606	Homo sapiens	LAT2;SLC7A7		R-HSA-379415;R-HSA-352191
472	R-HSA-400253	Circadian Clock	3	105	0.0069518	0.632032	0.632032	6	59	0.00427722	9606	Homo sapiens	NAMPT;NRIP1		R-HSA-400342;R-HSA-1368087;R-HSA-5663122;R-HSA-549475;R-HSA-1368889;R-HSA-5663273
473	R-HSA-186797	Signaling by PDGF	2	70	0.00463453	0.638473	0.638473	1	31	0.00224735	9606	Homo sapiens	COL6A1;COL9A2		R-HSA-382054
474	R-HSA-83936	Transport of nucleosides and free purine and pyrimidine bases across the plasma membrane	1	33	0.00218485	0.640711	0.640711	4	16	0.00115992	9606	Homo sapiens	SLC29A2		R-HSA-109536;R-HSA-109527;R-HSA-109529;R-HSA-109534
475	R-HSA-9018679	Biosynthesis of EPA-derived SPMs	1	33	0.00218485	0.640711	0.640711	4	17	0.00123242	9606	Homo sapiens	ALOX5		R-HSA-9018859;R-HSA-9018858;R-HSA-9018863;R-HSA-9018894
476	R-HSA-1296071	Potassium Channels	3	107	0.00708422	0.644593	0.644593	4	19	0.00137741	9606	Homo sapiens	GNG2;KCNA3;P3H3		R-HSA-1013020;R-HSA-1013013;R-HSA-1013012;R-HSA-1296127
477	R-HSA-9006927	Signaling by Non-Receptor Tyrosine Kinases	2	71	0.00470074	0.646106	0.646106	4	53	0.00384225	9606	Homo sapiens	NRG4;DOCK1		R-HSA-8848005;R-HSA-8848611;R-HSA-8847995;R-HSA-8848618
478	R-HSA-8848021	Signaling by PTK6	2	71	0.00470074	0.646106	0.646106	4	53	0.00384225	9606	Homo sapiens	NRG4;DOCK1		R-HSA-8848005;R-HSA-8848611;R-HSA-8847995;R-HSA-8848618
479	R-HSA-425407	SLC-mediated transmembrane transport	12	420	0.0278072	0.651114	0.651114	15	191	0.0138466	9606	Homo sapiens	LAT2;VAT1;SLC7A7;SLC45A3;SLC24A3;SLC44A1;SLC11A1;SLC40A1;SLC2A3;SLC18A2;SLC29A2		R-HSA-109536;R-HSA-435171;R-HSA-444160;R-HSA-442368;R-HSA-425678;R-HSA-379415;R-HSA-904830;R-HSA-8981564;R-HSA-109527;R-HSA-444433;R-HSA-109529;R-HSA-8981553;R-HSA-8875902;R-HSA-352191;R-HSA-109534
480	R-HSA-5576892	Phase 0 - rapid depolarisation	1	34	0.00225106	0.651697	0.651697	1	2	0.000144991	9606	Homo sapiens	CACNA2D2		R-HSA-5577213
481	R-HSA-9619483	Activation of AMPK downstream of NMDARs	1	34	0.00225106	0.651697	0.651697	1	3	0.000217486	9606	Homo sapiens	TUBB6		R-HSA-9619542
482	R-HSA-73614	Pyrimidine salvage	1	34	0.00225106	0.651697	0.651697	1	10	0.000724953	9606	Homo sapiens	TYMP		R-HSA-112266
483	R-HSA-112311	Neurotransmitter clearance	1	34	0.00225106	0.651697	0.651697	1	13	0.000942439	9606	Homo sapiens	ALDH2		R-HSA-380608
484	R-HSA-168643	Nucleotide-binding domain, leucine rich repeat containing receptor (NLR) signaling pathways	2	72	0.00476695	0.653611	0.653611	6	46	0.00333478	9606	Homo sapiens	NLRP1;MEFV		R-HSA-844447;R-HSA-879221;R-HSA-844438;R-HSA-879222;R-HSA-877361;R-HSA-879201
485	R-HSA-2428924	IGF1R signaling cascade	2	72	0.00476695	0.653611	0.653611	1	17	0.00123242	9606	Homo sapiens	FGFR1		R-HSA-109699
486	R-HSA-74751	Insulin receptor signalling cascade	2	72	0.00476695	0.653611	0.653611	1	25	0.00181238	9606	Homo sapiens	FGFR1		R-HSA-109699
487	R-HSA-112040	G-protein mediated events	2	73	0.00483316	0.660989	0.660989	12	41	0.00297231	9606	Homo sapiens	PRKCA;ADCY7		R-HSA-170674;R-HSA-170672;R-HSA-111970;R-HSA-170676;R-HSA-170677;R-HSA-170666;R-HSA-392206;R-HSA-111930;R-HSA-170686;R-HSA-170671;R-HSA-170685;R-HSA-111966
488	R-HSA-2404192	Signaling by Type 1 Insulin-like Growth Factor 1 Receptor (IGF1R)	2	73	0.00483316	0.660989	0.660989	1	19	0.00137741	9606	Homo sapiens	FGFR1		R-HSA-109699
489	R-HSA-8950505	Gene and protein expression by JAK-STAT signaling after Interleukin-12 stimulation	2	73	0.00483316	0.660989	0.660989	1	36	0.00260983	9606	Homo sapiens	ANXA2		R-HSA-8950480
490	R-HSA-9674555	Signaling by CSF3 (G-CSF)	1	35	0.00231727	0.662348	0.662348	15	21	0.0015224	9606	Homo sapiens	CSF3R;IL12RB2		R-HSA-9674546;R-HSA-9677585;R-HSA-9705726;R-HSA-9674808;R-HSA-9674558;R-HSA-9705467;R-HSA-9674563;R-HSA-9674562;R-HSA-9674816;R-HSA-9674567;R-HSA-9676071;R-HSA-9705729;R-HSA-9677579;R-HSA-9707977;R-HSA-9705738
491	R-HSA-9664565	Signaling by ERBB2 KD Mutants	1	35	0.00231727	0.662348	0.662348	6	17	0.00123242	9606	Homo sapiens	NRG4		R-HSA-9664976;R-HSA-9664983;R-HSA-9664567;R-HSA-9664950;R-HSA-9664991;R-HSA-9664588
492	R-HSA-9018683	Biosynthesis of DPA-derived SPMs	1	35	0.00231727	0.662348	0.662348	5	21	0.0015224	9606	Homo sapiens	ALOX5		R-HSA-9025995;R-HSA-9025996;R-HSA-9025999;R-HSA-9026405;R-HSA-9026005
493	R-HSA-210745	Regulation of gene expression in beta cells	1	35	0.00231727	0.662348	0.662348	1	12	0.000869943	9606	Homo sapiens	AKT3		R-HSA-211164
494	R-HSA-1630316	Glycosaminoglycan metabolism	5	182	0.0120498	0.665261	0.665261	25	88	0.00637959	9606	Homo sapiens	VCAN;CHST12;HYAL2;ST3GAL4;XYLT1		R-HSA-1971487;R-HSA-1793176;R-HSA-1971482;R-HSA-1971483;R-HSA-2065233;R-HSA-2046285;R-HSA-2160884;R-HSA-2160892;R-HSA-2022911;R-HSA-1889981;R-HSA-9638064;R-HSA-2018682;R-HSA-1889978;R-HSA-1878002;R-HSA-2022065;R-HSA-9632034;R-HSA-2022063;R-HSA-2160915;R-HSA-2022061;R-HSA-9632033;R-HSA-2022056;R-HSA-2022052;R-HSA-2018659;R-HSA-1971491;R-HSA-1889955
495	R-HSA-9009391	Extra-nuclear estrogen signaling	3	111	0.00734905	0.668797	0.668797	5	39	0.00282732	9606	Homo sapiens	GNG2;AKT3;P3H3		R-HSA-199298;R-HSA-9021596;R-HSA-9021601;R-HSA-9021600;R-HSA-9624526
496	R-HSA-9687139	Aberrant regulation of mitotic cell cycle due to RB1 defects	1	36	0.00238347	0.672674	0.672674	1	3	0.000217486	9606	Homo sapiens	CDKN1A		R-HSA-9659782
497	R-HSA-5334118	DNA methylation	1	36	0.00238347	0.672674	0.672674	2	7	0.000507467	9606	Homo sapiens	DNMT3B		R-HSA-5334097;R-HSA-5334164
498	R-HSA-9706574	RHOBTB GTPase Cycle	1	36	0.00238347	0.672674	0.672674	1	4	0.000289981	9606	Homo sapiens	MSI2		R-HSA-9018787
499	R-HSA-5626467	RHO GTPases activate IQGAPs	1	36	0.00238347	0.672674	0.672674	1	5	0.000362476	9606	Homo sapiens	TUBB6		R-HSA-5672329
500	R-HSA-1227990	Signaling by ERBB2 in Cancer	1	36	0.00238347	0.672674	0.672674	12	62	0.00449471	9606	Homo sapiens	NRG4		R-HSA-9665699;R-HSA-9665697;R-HSA-9664976;R-HSA-9664983;R-HSA-9664567;R-HSA-9664950;R-HSA-9665701;R-HSA-9665700;R-HSA-9665705;R-HSA-9664991;R-HSA-9665709;R-HSA-9664588
501	R-HSA-114452	Activation of BH3-only proteins	1	36	0.00238347	0.672674	0.672674	1	19	0.00137741	9606	Homo sapiens	AKT3		R-HSA-198347
502	R-HSA-72306	tRNA processing	5	184	0.0121822	0.674507	0.674507	3	54	0.00391475	9606	Homo sapiens	MT-TP;MT-TE;MT-TS2;MT-TL1;MT-TL2		R-HSA-6786854;R-HSA-6786881;R-HSA-6785722
503	R-HSA-389958	Cooperation of Prefoldin and TriC/CCT in actin and tubulin folding	1	37	0.00244968	0.682684	0.682684	4	6	0.000434972	9606	Homo sapiens	TUBB6		R-HSA-389970;R-HSA-389954;R-HSA-389980;R-HSA-389961
504	R-HSA-399719	Trafficking of AMPA receptors	1	37	0.00244968	0.682684	0.682684	2	4	0.000289981	9606	Homo sapiens	PRKCA		R-HSA-421007;R-HSA-416639
505	R-HSA-2022854	Keratan sulfate biosynthesis	1	37	0.00244968	0.682684	0.682684	1	9	0.000652458	9606	Homo sapiens	ST3GAL4		R-HSA-2046285
506	R-HSA-204005	COPII-mediated vesicle transport	2	77	0.00509799	0.689244	0.689244	10	16	0.00115992	9606	Homo sapiens	SERPINA1;CD59		R-HSA-5694439;R-HSA-5694418;R-HSA-203973;R-HSA-5694417;R-HSA-5694446;R-HSA-5694527;R-HSA-204008;R-HSA-5694522;R-HSA-5694441;R-HSA-5694409
507	R-HSA-157118	Signaling by NOTCH	7	259	0.0171478	0.691816	0.691816	6	154	0.0111643	9606	Homo sapiens	ACTA2;FCER2;FLT4;ST3GAL4		R-HSA-9604451;R-HSA-2127285;R-HSA-9604471;R-HSA-1912378;R-HSA-9604664;R-HSA-2976742
508	R-HSA-2173796	SMAD2/SMAD3:SMAD4 heterotrimer regulates transcription	1	38	0.00251589	0.692389	0.692389	4	19	0.00137741	9606	Homo sapiens	SMAD7		R-HSA-2186785;R-HSA-2186771;R-HSA-9736959;R-HSA-2186780
509	R-HSA-9675126	Diseases of mitotic cell cycle	1	38	0.00251589	0.692389	0.692389	1	5	0.000362476	9606	Homo sapiens	CDKN1A		R-HSA-9659782
510	R-HSA-4791275	Signaling by WNT in cancer	1	38	0.00251589	0.692389	0.692389	1	16	0.00115992	9606	Homo sapiens	FZD6		R-HSA-5340587
511	R-HSA-399721	Glutamate binding, activation of AMPA receptors and synaptic plasticity	1	39	0.0025821	0.701798	0.701798	2	9	0.000652458	9606	Homo sapiens	PRKCA		R-HSA-421007;R-HSA-416639
512	R-HSA-6804758	Regulation of TP53 Activity through Acetylation	1	39	0.0025821	0.701798	0.701798	2	14	0.00101493	9606	Homo sapiens	AKT3		R-HSA-6805620;R-HSA-6805640
513	R-HSA-9668328	Sealing of the nuclear envelope (NE) by ESCRT-III	1	39	0.0025821	0.701798	0.701798	1	7	0.000507467	9606	Homo sapiens	TUBB6		R-HSA-9668419
514	R-HSA-9006925	Intracellular signaling by second messengers	10	368	0.0243644	0.704509	0.704509	28	114	0.00826446	9606	Homo sapiens	IL1RL1;CDKN1A;NRG4;AKT3;PRKCA;MIR21;ADCY7;FGFR1;IER3		R-HSA-199299;R-HSA-199298;R-HSA-199425;R-HSA-198599;R-HSA-198347;R-HSA-8944706;R-HSA-200143;R-HSA-199443;R-HSA-198611;R-HSA-198609;R-HSA-198613;R-HSA-198298;R-HSA-6811454;R-HSA-199839;R-HSA-8948757;R-HSA-198621;R-HSA-111966;R-HSA-198371;R-HSA-2317314;R-HSA-111970;R-HSA-2316434;R-HSA-198640;R-HSA-199863;R-HSA-2317332;R-HSA-6811472;R-HSA-8944497;R-HSA-111930;R-HSA-198270
515	R-HSA-9013149	RAC1 GTPase cycle	5	191	0.0126457	0.705519	0.705519	3	6	0.000434972	9606	Homo sapiens	ARHGAP22;FGD5;NCF1;CDC42BPA;DOCK1		R-HSA-9013145;R-HSA-9013144;R-HSA-9013143
516	R-HSA-8878159	Transcriptional regulation by RUNX3	3	118	0.0078125	0.708209	0.708209	42	47	0.00340728	9606	Homo sapiens	CDKN1A;RUNX3		R-HSA-8878212;R-HSA-8937807;R-HSA-8952399;R-HSA-8951951;R-HSA-8951695;R-HSA-8952128;R-HSA-8937792;R-HSA-8878220;R-HSA-8951428;R-HSA-8952069;R-HSA-8952408;R-HSA-8949276;R-HSA-8951966;R-HSA-8949343;R-HSA-8952081;R-HSA-8878237;R-HSA-8951442;R-HSA-8937814;R-HSA-8949335;R-HSA-8952232;R-HSA-8951977;R-HSA-8878117;R-HSA-8878243;R-HSA-4411367;R-HSA-8878178;R-HSA-8865454;R-HSA-8952226;R-HSA-8952419;R-HSA-8…
517	R-HSA-445989	TAK1-dependent IKK and NF-kappa-B activation	1	40	0.00264831	0.71092	0.71092	1	5	0.000362476	9606	Homo sapiens	BCAM		R-HSA-168166
518	R-HSA-1461957	Beta defensins	1	40	0.00264831	0.71092	0.71092	1	5	0.000362476	9606	Homo sapiens	TLR2		R-HSA-1974676
519	R-HSA-114508	Effects of PIP2 hydrolysis	1	40	0.00264831	0.71092	0.71092	1	9	0.000652458	9606	Homo sapiens	MGLL		R-HSA-426043
520	R-HSA-1482788	Acyl chain remodelling of PC	1	40	0.00264831	0.71092	0.71092	1	9	0.000652458	9606	Homo sapiens	PLBD1		R-HSA-1482856
521	R-HSA-189483	Heme degradation	1	40	0.00264831	0.71092	0.71092	1	22	0.0015949	9606	Homo sapiens	BLVRA		R-HSA-189384
522	R-HSA-389356	CD28 co-stimulation	1	41	0.00271451	0.719763	0.719763	5	19	0.00137741	9606	Homo sapiens	AKT3		R-HSA-2317314;R-HSA-198640;R-HSA-2317332;R-HSA-389756;R-HSA-198270
523	R-HSA-190861	Gap junction assembly	1	41	0.00271451	0.719763	0.719763	3	16	0.00115992	9606	Homo sapiens	TUBB6		R-HSA-190520;R-HSA-191737;R-HSA-190877
524	R-HSA-5365859	RA biosynthesis pathway	1	41	0.00271451	0.719763	0.719763	1	11	0.000797448	9606	Homo sapiens	ALDH1A1		R-HSA-5362522
525	R-HSA-1222556	ROS and RNS production in phagocytes	2	82	0.00542903	0.721809	0.721809	2	45	0.00326229	9606	Homo sapiens	NCF1;SLC11A1;NCF1C		R-HSA-6789092;R-HSA-435171
526	R-HSA-112314	Neurotransmitter receptors and postsynaptic signal transmission	6	232	0.0153602	0.724769	0.724769	16	109	0.00790199	9606	Homo sapiens	TUBB6;GNG2;PRKCA;P3H3;ADCY7;NRGN		R-HSA-9619542;R-HSA-170666;R-HSA-9618811;R-HSA-421007;R-HSA-500717;R-HSA-392206;R-HSA-170671;R-HSA-170674;R-HSA-9610627;R-HSA-1013020;R-HSA-9618785;R-HSA-416639;R-HSA-1013013;R-HSA-9610408;R-HSA-1013012;R-HSA-170686
527	R-HSA-8852276	The role of GTSE1 in G2/M progression after G2 checkpoint	2	83	0.00549523	0.727966	0.727966	4	10	0.000724953	9606	Homo sapiens	TUBB6;CDKN1A		R-HSA-8852306;R-HSA-8852362;R-HSA-8852298;R-HSA-8852280
528	R-HSA-5633008	TP53 Regulates Transcription of Cell Death Genes	2	83	0.00549523	0.727966	0.727966	4	68	0.00492968	9606	Homo sapiens	TP53I3		R-HSA-6799462;R-HSA-6799441;R-HSA-6799466;R-HSA-6799722
529	R-HSA-1482839	Acyl chain remodelling of PE	1	42	0.00278072	0.728336	0.728336	1	9	0.000652458	9606	Homo sapiens	PLBD1		R-HSA-1482884
530	R-HSA-3296482	Defects in vitamin and cofactor metabolism	1	42	0.00278072	0.728336	0.728336	2	20	0.00144991	9606	Homo sapiens	TCN2		R-HSA-3325546;R-HSA-3299657
531	R-HSA-163560	Triglyceride catabolism	1	42	0.00278072	0.728336	0.728336	1	17	0.00123242	9606	Homo sapiens	MGLL		R-HSA-163595
532	R-HSA-382556	ABC-family proteins mediated transport	3	122	0.00807733	0.729065	0.729065	3	27	0.00195737	9606	Homo sapiens	ABCA1;ABCA2		R-HSA-1369028;R-HSA-5683714;R-HSA-1369052
533	R-HSA-9675108	Nervous system development	17	621	0.0411149	0.731347	0.731347	44	324	0.0234885	9606	Homo sapiens	NRP1;LAMB2;ITGB3;NAB2;PRKCA;LAMC1;RHOB;TUBB6;ABLIM1;COL6A1;PRX;COL9A2;PLXNC1;DOCK1;ITGA9;FGFR1		R-HSA-9619666;R-HSA-399942;R-HSA-9619667;R-HSA-399941;R-HSA-443778;R-HSA-399939;R-HSA-9619668;R-HSA-9619669;R-HSA-374669;R-HSA-399951;R-HSA-419087;R-HSA-445071;R-HSA-416588;R-HSA-399946;R-HSA-399947;R-HSA-399944;R-HSA-9010951;R-HSA-445077;R-HSA-399952;R-HSA-9010643;R-HSA-374686;R-HSA-9619657;R-HSA-445083;R-HSA-419033;R-HSA-9010646;R-HSA-418850;R-HSA-437230;R-HSA-375151;R-HSA-434989;R-HSA-418858;R…
534	R-HSA-112315	Transmission across Chemical Synapses	9	343	0.0227092	0.73625	0.73625	26	163	0.0118167	9606	Homo sapiens	TUBB6;GNG2;ALDH2;CACNA2D2;PRKCA;P3H3;ADCY7;SLC18A2;NRGN		R-HSA-380869;R-HSA-9619542;R-HSA-380608;R-HSA-421007;R-HSA-392206;R-HSA-374922;R-HSA-9610627;R-HSA-1013020;R-HSA-1013013;R-HSA-1013012;R-HSA-380574;R-HSA-380901;R-HSA-170666;R-HSA-9618811;R-HSA-500717;R-HSA-380905;R-HSA-170671;R-HSA-380586;R-HSA-170674;R-HSA-9618785;R-HSA-374899;R-HSA-210420;R-HSA-416639;R-HSA-9610408;R-HSA-372542;R-HSA-170686
535	R-HSA-8853659	RET signaling	1	43	0.00284693	0.736648	0.736648	1	24	0.00173989	9606	Homo sapiens	PRKCA		R-HSA-8855915
536	R-HSA-114604	GPVI-mediated activation cascade	1	43	0.00284693	0.736648	0.736648	1	25	0.00181238	9606	Homo sapiens	RHOB		R-HSA-442291
537	R-HSA-6804757	Regulation of TP53 Degradation	1	43	0.00284693	0.736648	0.736648	1	30	0.00217486	9606	Homo sapiens	AKT3		R-HSA-198599
538	R-HSA-1296072	Voltage gated Potassium channels	1	44	0.00291314	0.744705	0.744705	1	1	7.24953e-05	9606	Homo sapiens	KCNA3		R-HSA-1296127
539	R-HSA-212300	PRC2 methylates histones and DNA	1	44	0.00291314	0.744705	0.744705	2	4	0.000289981	9606	Homo sapiens	DNMT3B		R-HSA-212222;R-HSA-212269
540	R-HSA-9696270	RND2 GTPase cycle	1	44	0.00291314	0.744705	0.744705	1	2	0.000144991	9606	Homo sapiens	UBXN11		R-HSA-9696266
541	R-HSA-71064	Lysine catabolism	1	44	0.00291314	0.744705	0.744705	2	13	0.000942439	9606	Homo sapiens	AADAT		R-HSA-508561;R-HSA-70952
542	R-HSA-381771	Synthesis, secretion, and inactivation of Glucagon-like Peptide-1 (GLP-1)	1	44	0.00291314	0.744705	0.744705	1	7	0.000507467	9606	Homo sapiens	P3H3		R-HSA-383313
543	R-HSA-9694548	Maturation of spike protein	1	44	0.00291314	0.744705	0.744705	1	11	0.000797448	9606	Homo sapiens	ST3GAL4		R-HSA-9697018
544	R-HSA-3899300	SUMOylation of transcription cofactors	1	44	0.00291314	0.744705	0.744705	1	27	0.00195737	9606	Homo sapiens	NRIP1		R-HSA-4086036
545	R-HSA-3781865	Diseases of glycosylation	5	202	0.0133739	0.749978	0.749978	9	77	0.00558214	9606	Homo sapiens	VCAN;ADAMTSL4;GPT2;CFP;ADAMTS10		R-HSA-3636919;R-HSA-3595175;R-HSA-3560804;R-HSA-4549334;R-HSA-3560802;R-HSA-6785565;R-HSA-3595178;R-HSA-4420365;R-HSA-3595176
546	R-HSA-375276	Peptide ligand-binding receptors	5	203	0.0134401	0.753761	0.753761	4	77	0.00558214	9606	Homo sapiens	C5AR1;ECE1;PPBP		R-HSA-373813;R-HSA-8876868;R-HSA-964811;R-HSA-375395
547	R-HSA-3858494	Beta-catenin independent WNT signaling	4	166	0.0109905	0.756115	0.756115	11	51	0.00369726	9606	Homo sapiens	GNG2;FZD6;PRKCA;P3H3		R-HSA-3858491;R-HSA-4332390;R-HSA-398193;R-HSA-3965444;R-HSA-3858482;R-HSA-3965446;R-HSA-3858480;R-HSA-3965447;R-HSA-3965441;R-HSA-398040;R-HSA-5138432
548	R-HSA-69202	Cyclin E associated events during G1/S transition	2	88	0.00582627	0.757042	0.757042	7	20	0.00144991	9606	Homo sapiens	CDKN1A;AKT3		R-HSA-187520;R-HSA-187552;R-HSA-187574;R-HSA-187575;R-HSA-198613;R-HSA-187828;R-HSA-69562
549	R-HSA-1638091	Heparan sulfate/heparin (HS-GAG) metabolism	2	88	0.00582627	0.757042	0.757042	5	33	0.00239234	9606	Homo sapiens	VCAN;XYLT1		R-HSA-1889981;R-HSA-9638064;R-HSA-1889978;R-HSA-1878002;R-HSA-1889955
550	R-HSA-9035034	RHOF GTPase cycle	1	46	0.00304555	0.76009	0.76009	1	3	0.000217486	9606	Homo sapiens	FAM169A		R-HSA-9693125
551	R-HSA-5218920	VEGFR2 mediated vascular permeability	1	46	0.00304555	0.76009	0.76009	3	15	0.00108743	9606	Homo sapiens	AKT3		R-HSA-2317314;R-HSA-198640;R-HSA-198270
552	R-HSA-975576	N-glycan antennae elongation in the medial/trans-Golgi	1	46	0.00304555	0.76009	0.76009	1	14	0.00101493	9606	Homo sapiens	ST3GAL4		R-HSA-1022129
553	R-HSA-3781860	Diseases associated with N-glycosylation of proteins	1	46	0.00304555	0.76009	0.76009	1	24	0.00173989	9606	Homo sapiens	GPT2		R-HSA-4549334
554	R-HSA-6806003	Regulation of TP53 Expression and Degradation	1	46	0.00304555	0.76009	0.76009	1	35	0.00253734	9606	Homo sapiens	AKT3		R-HSA-198599
555	R-HSA-9006931	Signaling by Nuclear Receptors	10	387	0.0256224	0.760242	0.760242	27	193	0.0139916	9606	Homo sapiens	ABCA1;CETP;GNG2;NRIP1;AKT3;ALDH1A1;P3H3		R-HSA-199298;R-HSA-9024334;R-HSA-5362522;R-HSA-9024326;R-HSA-9624925;R-HSA-9605056;R-HSA-9605057;R-HSA-9021596;R-HSA-9605063;R-HSA-9605060;R-HSA-9038163;R-HSA-9624526;R-HSA-9028525;R-HSA-9618486;R-HSA-9028524;R-HSA-9029551;R-HSA-9028526;R-HSA-9035169;R-HSA-9021601;R-HSA-9021600;R-HSA-9605051;R-HSA-9657791;R-HSA-9029561;R-HSA-9035133;R-HSA-9028533;R-HSA-9618479;R-HSA-9619756
556	R-HSA-9663891	Selective autophagy	2	89	0.00589248	0.762525	0.762525	8	48	0.00347977	9606	Homo sapiens	TUBB6;MAP1LC3A		R-HSA-5205663;R-HSA-9646679;R-HSA-9646390;R-HSA-8959571;R-HSA-9646383;R-HSA-8959573;R-HSA-5205649;R-HSA-9646685
557	R-HSA-9646399	Aggrephagy	1	47	0.00311176	0.767432	0.767432	4	15	0.00108743	9606	Homo sapiens	TUBB6		R-HSA-9646679;R-HSA-9646390;R-HSA-9646383;R-HSA-9646685
558	R-HSA-451927	Interleukin-2 family signaling	1	47	0.00311176	0.767432	0.767432	1	59	0.00427722	9606	Homo sapiens	HAVCR2		R-HSA-5340385
559	R-HSA-69656	Cyclin A:Cdk2-associated events at S phase entry	2	90	0.00595869	0.767901	0.767901	8	19	0.00137741	9606	Homo sapiens	CDKN1A;AKT3		R-HSA-187520;R-HSA-187552;R-HSA-187574;R-HSA-187575;R-HSA-198613;R-HSA-187828;R-HSA-187934;R-HSA-187916
560	R-HSA-400508	Incretin synthesis, secretion, and inactivation	1	48	0.00317797	0.77455	0.77455	1	14	0.00101493	9606	Homo sapiens	P3H3		R-HSA-383313
561	R-HSA-71240	Tryptophan catabolism	1	48	0.00317797	0.77455	0.77455	1	16	0.00115992	9606	Homo sapiens	AADAT		R-HSA-893583
562	R-HSA-1257604	PIP3 activates AKT signaling	8	321	0.0212526	0.777792	0.777792	25	86	0.00623459	9606	Homo sapiens	IL1RL1;CDKN1A;NRG4;AKT3;MIR21;FGFR1;IER3		R-HSA-199299;R-HSA-199298;R-HSA-199425;R-HSA-198599;R-HSA-198347;R-HSA-8944706;R-HSA-200143;R-HSA-199443;R-HSA-198611;R-HSA-198609;R-HSA-198613;R-HSA-198298;R-HSA-6811454;R-HSA-199839;R-HSA-8948757;R-HSA-198621;R-HSA-198371;R-HSA-2317314;R-HSA-2316434;R-HSA-198640;R-HSA-199863;R-HSA-2317332;R-HSA-6811472;R-HSA-8944497;R-HSA-198270
563	R-HSA-9013404	RAC2 GTPase cycle	2	92	0.0060911	0.778335	0.778335	2	10	0.000724953	9606	Homo sapiens	NCF1;NCF1C;DOCK1		R-HSA-9014296;R-HSA-9014424
564	R-HSA-9609736	Assembly and cell surface presentation of NMDA receptors	1	49	0.00324417	0.78145	0.78145	2	23	0.00166739	9606	Homo sapiens	TUBB6		R-HSA-9610627;R-HSA-9610408
565	R-HSA-9683701	Translation of Structural Proteins	1	49	0.00324417	0.78145	0.78145	1	37	0.00268233	9606	Homo sapiens	ST3GAL4		R-HSA-9683769
566	R-HSA-1236974	ER-Phagosome pathway	4	173	0.0114539	0.783616	0.783616	1	10	0.000724953	9606	Homo sapiens	CD14;S100A9;S100A8;TLR2		R-HSA-8863895
567	R-HSA-1500931	Cell-Cell communication	3	134	0.00887182	0.784634	0.784634	6	60	0.00434972	9606	Homo sapiens	SIRPB2;NECTIN2		R-HSA-419011;R-HSA-391168;R-HSA-420593;R-HSA-420591;R-HSA-433711;R-HSA-419003
568	R-HSA-397014	Muscle contraction	5	213	0.0141022	0.789263	0.789263	6	42	0.0030448	9606	Homo sapiens	ACTA2;ANXA2;ANXA6;CACNA2D2		R-HSA-445700;R-HSA-445699;R-HSA-5577213;R-HSA-5263628;R-HSA-445704;R-HSA-445705
569	R-HSA-446728	Cell junction organization	2	95	0.00628972	0.793216	0.793216	5	37	0.00268233	9606	Homo sapiens	NECTIN2		R-HSA-419011;R-HSA-420593;R-HSA-420591;R-HSA-433711;R-HSA-419003
570	R-HSA-8854214	TBC/RABGAPs	1	51	0.00337659	0.794625	0.794625	1	14	0.00101493	9606	Homo sapiens	OPTN		R-HSA-8854182
571	R-HSA-1461973	Defensins	1	51	0.00337659	0.794625	0.794625	1	19	0.00137741	9606	Homo sapiens	TLR2		R-HSA-1974676
572	R-HSA-1433557	Signaling by SCF-KIT	1	51	0.00337659	0.794625	0.794625	2	39	0.00282732	9606	Homo sapiens	PRKCA		R-HSA-1433508;R-HSA-205289
573	R-HSA-375280	Amine ligand-binding receptors	1	51	0.00337659	0.794625	0.794625	1	22	0.0015949	9606	Homo sapiens	HTR1F		R-HSA-390929
574	R-HSA-438064	Post NMDA receptor activation events	2	96	0.00635593	0.797977	0.797977	3	39	0.00282732	9606	Homo sapiens	TUBB6;NRGN		R-HSA-9618785;R-HSA-9619542;R-HSA-9618811
575	R-HSA-69231	Cyclin D associated events in G1	1	52	0.0034428	0.800912	0.800912	8	17	0.00123242	9606	Homo sapiens	CDKN1A		R-HSA-8941915;R-HSA-8942607;R-HSA-9018017;R-HSA-69227;R-HSA-8942803;R-HSA-1226094;R-HSA-8942836;R-HSA-1226095
576	R-HSA-69236	G1 Phase	1	52	0.0034428	0.800912	0.800912	8	17	0.00123242	9606	Homo sapiens	CDKN1A		R-HSA-8941915;R-HSA-8942607;R-HSA-9018017;R-HSA-69227;R-HSA-8942803;R-HSA-1226094;R-HSA-8942836;R-HSA-1226095
577	R-HSA-9710421	Defective pyroptosis	1	52	0.0034428	0.800912	0.800912	1	3	0.000217486	9606	Homo sapiens	DNMT3B		R-HSA-9710490
578	R-HSA-2142691	Synthesis of Leukotrienes (LT) and Eoxins (EX)	1	52	0.0034428	0.800912	0.800912	5	19	0.00137741	9606	Homo sapiens	ALOX5		R-HSA-265296;R-HSA-266050;R-HSA-266051;R-HSA-2161768;R-HSA-429016
579	R-HSA-196741	Cobalamin (Cbl, vitamin B12) transport and metabolism	1	52	0.0034428	0.800912	0.800912	6	27	0.00195737	9606	Homo sapiens	TCN2		R-HSA-9759202;R-HSA-3000122;R-HSA-3000074;R-HSA-3000263;R-HSA-9759209;R-HSA-3000112
580	R-HSA-190828	Gap junction trafficking	1	52	0.0034428	0.800912	0.800912	3	20	0.00144991	9606	Homo sapiens	TUBB6		R-HSA-190520;R-HSA-191737;R-HSA-190877
581	R-HSA-1638074	Keratan sulfate/keratin metabolism	1	52	0.0034428	0.800912	0.800912	1	16	0.00115992	9606	Homo sapiens	ST3GAL4		R-HSA-2046285
582	R-HSA-74752	Signaling by Insulin receptor	2	97	0.00642214	0.802641	0.802641	1	34	0.00246484	9606	Homo sapiens	FGFR1		R-HSA-109699
583	R-HSA-4086400	PCP/CE pathway	2	99	0.00655456	0.811683	0.811683	4	24	0.00173989	9606	Homo sapiens	FZD6;PRKCA		R-HSA-3858491;R-HSA-3858482;R-HSA-3858480;R-HSA-5138432
584	R-HSA-5619084	ABC transporter disorders	2	99	0.00655456	0.811683	0.811683	2	22	0.0015949	9606	Homo sapiens	ABCA1		R-HSA-5682111;R-HSA-5683672
585	R-HSA-75153	Apoptotic execution phase	1	54	0.00357521	0.812916	0.812916	2	57	0.00413223	9606	Homo sapiens	H1F0		R-HSA-211239;R-HSA-211247
586	R-HSA-8986944	Transcriptional Regulation by MECP2	2	100	0.00662076	0.816064	0.816064	2	77	0.00558214	9606	Homo sapiens	SLC2A3		R-HSA-9022186;R-HSA-9022175
587	R-HSA-3560782	Diseases associated with glycosaminoglycan metabolism	1	55	0.00364142	0.818644	0.818644	7	29	0.00210236	9606	Homo sapiens	VCAN		R-HSA-3636919;R-HSA-3595175;R-HSA-3560804;R-HSA-3560802;R-HSA-3595178;R-HSA-4420365;R-HSA-3595176
588	R-HSA-437239	Recycling pathway of L1	1	55	0.00364142	0.818644	0.818644	2	14	0.00101493	9606	Homo sapiens	TUBB6		R-HSA-445077;R-HSA-445071
589	R-HSA-1483191	Synthesis of PC	1	55	0.00364142	0.818644	0.818644	1	18	0.00130492	9606	Homo sapiens	SLC44A1		R-HSA-444433
590	R-HSA-5620924	Intraflagellar transport	1	56	0.00370763	0.824198	0.824198	6	12	0.000869943	9606	Homo sapiens	TUBB6		R-HSA-5624949;R-HSA-5625424;R-HSA-5625426;R-HSA-5625421;R-HSA-5624952;R-HSA-5625416
591	R-HSA-8963899	Plasma lipoprotein remodeling	1	56	0.00370763	0.824198	0.824198	3	31	0.00224735	9606	Homo sapiens	CETP		R-HSA-349404;R-HSA-266350;R-HSA-266328
592	R-HSA-174824	Plasma lipoprotein assembly, remodeling, and clearance	2	102	0.00675318	0.824554	0.824554	9	85	0.0061621	9606	Homo sapiens	ABCA1;CETP		R-HSA-216723;R-HSA-5682103;R-HSA-5682084;R-HSA-5682101;R-HSA-216727;R-HSA-216757;R-HSA-349404;R-HSA-266350;R-HSA-266328
593	R-HSA-975138	TRAF6 mediated induction of NFkB and MAP kinases upon TLR7/8 or 9 activation	2	102	0.00675318	0.824554	0.824554	2	48	0.00347977	9606	Homo sapiens	BCAM;CD14		R-HSA-450358;R-HSA-168166
594	R-HSA-975155	MyD88 dependent cascade initiated on endosome	2	103	0.00681939	0.828666	0.828666	2	63	0.0045672	9606	Homo sapiens	BCAM;CD14		R-HSA-450358;R-HSA-168166
595	R-HSA-8941858	Regulation of RUNX3 expression and activity	1	57	0.00377383	0.829581	0.829581	9	9	0.000652458	9606	Homo sapiens	RUNX3		R-HSA-8952408;R-HSA-8952382;R-HSA-8937807;R-HSA-8952399;R-HSA-8937792;R-HSA-8865454;R-HSA-8952419;R-HSA-8952371;R-HSA-8937814
596	R-HSA-157858	Gap junction trafficking and regulation	1	57	0.00377383	0.829581	0.829581	3	24	0.00173989	9606	Homo sapiens	TUBB6		R-HSA-190520;R-HSA-191737;R-HSA-190877
597	R-HSA-5668541	TNFR2 non-canonical NF-kB pathway	2	104	0.00688559	0.83269	0.83269	9	43	0.0031173	9606	Homo sapiens	TNFSF12;TNF		R-HSA-5668454;R-HSA-5668534;R-HSA-5676598;R-HSA-5668404;R-HSA-5668467;R-HSA-5668481;R-HSA-5668417;R-HSA-5668414;R-HSA-5669023
598	R-HSA-168181	Toll Like Receptor 7/8 (TLR7/8) Cascade	2	104	0.00688559	0.83269	0.83269	2	66	0.00478469	9606	Homo sapiens	BCAM;CD14		R-HSA-450358;R-HSA-168166
599	R-HSA-8878166	Transcriptional regulation by RUNX2	3	147	0.00973252	0.833855	0.833855	3	84	0.0060896	9606	Homo sapiens	CDKN1A;AKT3		R-HSA-9008456;R-HSA-8939963;R-HSA-9008433
600	R-HSA-9748787	Azathioprine ADME	1	58	0.00384004	0.8348	0.8348	1	18	0.00130492	9606	Homo sapiens	SLC29A2		R-HSA-9751024
601	R-HSA-9013409	RHOJ GTPase cycle	1	59	0.00390625	0.83986	0.83986	1	3	0.000217486	9606	Homo sapiens	CDC42BPA		R-HSA-9017507
602	R-HSA-197264	Nicotinamide salvaging	1	59	0.00390625	0.83986	0.83986	1	12	0.000869943	9606	Homo sapiens	NAMPT		R-HSA-197250
603	R-HSA-2168880	Scavenging of heme from plasma	2	106	0.00701801	0.840485	0.840485	4	12	0.000869943	9606	Homo sapiens	CD163;LRP1		R-HSA-2168897;R-HSA-2168883;R-HSA-2230983;R-HSA-2230938
604	R-HSA-6807878	COPI-mediated anterograde transport	2	107	0.00708422	0.844258	0.844258	6	12	0.000869943	9606	Homo sapiens	TUBB6;CD59		R-HSA-6807877;R-HSA-6809011;R-HSA-6807875;R-HSA-6809010;R-HSA-6809006;R-HSA-6809003
605	R-HSA-190236	Signaling by FGFR	2	107	0.00708422	0.844258	0.844258	33	142	0.0102943	9606	Homo sapiens	FGFR1		R-HSA-5654167;R-HSA-5654165;R-HSA-5654672;R-HSA-5654673;R-HSA-5654596;R-HSA-5654597;R-HSA-5654149;R-HSA-5654594;R-HSA-191062;R-HSA-5656064;R-HSA-5654592;R-HSA-190427;R-HSA-5654600;R-HSA-190429;R-HSA-5654582;R-HSA-5654578;R-HSA-5654514;R-HSA-190245;R-HSA-5654591;R-HSA-5654586;R-HSA-5654587;R-HSA-5654584;R-HSA-5654392;R-HSA-5654692;R-HSA-190256;R-HSA-5654690;R-HSA-5654560;R-HSA-5654575;R-HSA-565457…
606	R-HSA-6811434	COPI-dependent Golgi-to-ER retrograde traffic	2	107	0.00708422	0.844258	0.844258	2	11	0.000797448	9606	Homo sapiens	TUBB6;KIF26B		R-HSA-6811426;R-HSA-6811423
607	R-HSA-168138	Toll Like Receptor 9 (TLR9) Cascade	2	107	0.00708422	0.844258	0.844258	2	68	0.00492968	9606	Homo sapiens	BCAM;CD14		R-HSA-450358;R-HSA-168166
608	R-HSA-9012999	RHO GTPase cycle	11	460	0.0304555	0.844532	0.844532	23	91	0.00659707	9606	Homo sapiens	ARHGAP22;FGD5;NCF1;UBXN11;EPSTI1;NCF1C;CKB;MSI2;FAM169A;CDC42BPA;DOCK1;RHOB		R-HSA-9013161;R-HSA-9013024;R-HSA-9017507;R-HSA-9018787;R-HSA-8981637;R-HSA-9013157;R-HSA-9690494;R-HSA-9690493;R-HSA-9013145;R-HSA-9013144;R-HSA-9014296;R-HSA-9014424;R-HSA-9018808;R-HSA-9018746;R-HSA-9013021;R-HSA-9693125;R-HSA-9013023;R-HSA-9013022;R-HSA-9014449;R-HSA-9696266;R-HSA-9696271;R-HSA-9013143;R-HSA-9696268
[truncated: 226 more rows]

## Sheet: Table7E.Cyto VLBs Pathways
Rank Pathway Sign (N=1020)	Pathway identifier	Pathway name	#Entities found	#Entities total	Entities ratio	Entities pValue	Entities FDR	#Reactions found	#Reactions total	Reactions ratio	Species identifier	Species name	Submitted entities found	Mapped entities	Found reaction identifiers
[truncated: 1,019 more rows]

[truncated: 4 more sheets: Table7F.Cyto PathwayCombined, Table7G.ELN MNCs Pathways, Table7H.ELN VLBs Pathways, Table7I.ELN PathwaysCombined]
