# Supplementary material for: Verification of prognostic expression biomarkers is improved by examining enriched leukemic blasts rather than mononuclear cells from acute myeloid leukemia patients
Source: Biomark Res. 2023 Mar 16;11:31. doi: 10.1186/s40364-023-00461-0 (PMC10022072; doi:10.1186/s40364-023-00461-0)
Supplement: Supplementary file 1 — Additional file 1: Supplemental Methods. Supplemental Figure 1. Genomic landscape of mutations in various cohorts of patients used for the study. Supplemental Figure 2. Quality Control Assessments of RNAseq Data. Supplemental Figure 3. Principal Component (PC) Analyses of QC Data. Supplemental Figure 4. QQ plots of observed and expected results. Supplemental Figure 5. LSC17 score applied to RNAseq data from bulk MNCs and VLBsCD34+. Supplemental Table 1. Genetic Sequencing Data. Supplemental Table 2. RNA Sequencing Data. Supplemental Table 3. QRT-PCR Assays. Supplemental Table 4. Characteristics of included and excluded patients. Supplemental Table 5. Comparisons to assess the impact of batch, instrument, and tissue source on transcript profiles. Supplemental Table 6. Expression changes associated with patient characteristics. Supplemental Table 7. Pathways associated with DEGs and patient characteristics. Supplemental Table 8. Expression changes and pathways associated with clinical outcomes. Supplemental Table 9. Prognostic significance of LSC17 in RNA from MNCs and VLBsCD34+ from the discovery cohort. [file 40364_2023_461_MOESM1_ESM.zip › Stirewalt_Sup.Table8.Expression&Outcomes.xlsx]

## Sheet: Table8A.CR.Unadjusted
Notes					Number of transcripts		Significant in VLB		Total
Unadjusted model	Logistic regression: CR ~ log2(GE)						Yes	No
FC	Fold change of GE in CR = 1 group compared to CR = 0 group				Significant in MNC	Yes	3	0	3
CI_FC	95% confidence interval of FC					No	709	11827	12536
OR	Odds ratio per fold change of GE				Total		712	11827	12539
CI_OR	95% confidence interval of OR
P	P value of Wald test H0: OR = 1 vs H1: OR ≠ 1
FDR	False discovery rate based on P
Significance	FDR<0.1 and OR>1.5 or <2/3
Ensembl_ID	Gene_Symbol	MNCs								VLBs								Overlap
		MNC_FC	MNC_CI_FC	MNC_OR	MNC_CI_OR	MNC_P-value	MNC_FDR	MNC_Significant	MNC_Direction	VLB_FC	VLB_CI_FC	VLB_OR	VLB_CI_OR	VLB_P-value	VLB_FDR	VLB_Significant	VLB_Direction
ENSG00000021762.20_4	OSBPL5	1.71572	(1.44, 2.05)	7.75831	(3.19, 18.9)	6.11475e-06	0.0504243	Yes	Increased	1.84767	(1.52, 2.24)	6.52335	(2.95, 14.4)	3.64532e-06	0.0268286	Yes	Increased	Yes
ENSG00000285505.1_2	AC010616.2	0.749997	(0.678, 0.829)	0.044289	(0.011, 0.179)	1.18904e-05	0.0504243	Yes	Decreased	0.694412	(0.616, 0.783)	0.058066	(0.0167, 0.202)	7.86404e-06	0.0268286	Yes	Decreased	Yes
ENSG00000205336.11_6	ADGRG1	0.384471	(0.274, 0.539)	0.417212	(0.282, 0.617)	1.20642e-05	0.0504243	Yes	Decreased	0.314829	(0.212, 0.468)	0.467711	(0.336, 0.651)	6.729e-06	0.0268286	Yes	Decreased	Yes
ENSG00000125257.16_6	ABCC4	1.47067	(1.13, 1.91)	1.90833	(1.19, 3.05)	0.00706444	0.159523	No	N/A	1.83843	(1.41, 2.39)	2.73896	(1.63, 4.61)	0.00014885	0.0385237	Yes	Increased	No
ENSG00000268193.5_6	AC002985.1	1.22468	(1.04, 1.44)	2.4819	(1.16, 5.32)	0.0195801	0.220773	No	N/A	1.29898	(1.1, 1.53)	3.14076	(1.44, 6.87)	0.004172	0.0871879	Yes	Increased	No
ENSG00000284292.1_4	AC004922.1	1.28531	(1.09, 1.51)	3.01006	(1.39, 6.5)	0.00503403	0.14829	No	N/A	1.26015	(1.09, 1.46)	3.49198	(1.48, 8.27)	0.00444844	0.0897104	Yes	Increased	No
ENSG00000281039.1_6	AC005154.5	1.15045	(1.02, 1.3)	3.1971	(1.14, 8.98)	0.0273835	0.248308	No	N/A	1.24811	(1.1, 1.41)	5.20991	(1.85, 14.7)	0.0018092	0.0685907	Yes	Increased	No
ENSG00000227946.1_6	AC007383.2	1.29453	(1.07, 1.57)	2.26254	(1.2, 4.28)	0.0119226	0.18709	No	N/A	1.39162	(1.14, 1.69)	2.6947	(1.42, 5.13)	0.00255168	0.0730653	Yes	Increased	No
ENSG00000272369.1_7	AC008035.1	1.30681	(1.12, 1.53)	3.54385	(1.56, 8.05)	0.00251821	0.128585	No	N/A	1.29517	(1.11, 1.51)	3.64567	(1.57, 8.47)	0.00263761	0.0738236	Yes	Increased	No
ENSG00000269242.1_6	AC010422.3	1.38148	(1.18, 1.62)	4.45916	(1.94, 10.2)	0.00042403	0.102489	No	N/A	1.3502	(1.16, 1.58)	4.3971	(1.85, 10.4)	0.000780974	0.0534119	Yes	Increased	No
ENSG00000269590.1_6	AC010422.5	1.33682	(1.16, 1.54)	4.91104	(2, 12.1)	0.000525	0.102489	No	N/A	1.32405	(1.14, 1.53)	4.72632	(1.91, 11.7)	0.00080326	0.0538614	Yes	Increased	No
ENSG00000279814.1_6	AC010997.6	1.48701	(1.23, 1.8)	4.1428	(1.88, 9.14)	0.000428417	0.102489	No	N/A	1.4005	(1.15, 1.71)	2.92212	(1.46, 5.84)	0.00238172	0.0719622	Yes	Increased	No
ENSG00000264772.6_7	AC016876.2	1.3385	(1.15, 1.56)	4.13225	(1.78, 9.6)	0.000970574	0.102489	No	N/A	1.35324	(1.19, 1.54)	7.75523	(2.7, 22.3)	0.000142145	0.0385237	Yes	Increased	No
ENSG00000125695.12_7	AC046185.1	1.07325	(0.998, 1.15)	4.80598	(0.921, 25.1)	0.0626356	0.346291	No	N/A	1.12527	(1.04, 1.22)	9.79001	(1.94, 49.5)	0.00579817	0.0998812	Yes	Increased	No
ENSG00000267102.1_5	AC060766.1	1.40458	(1.13, 1.74)	2.48711	(1.33, 4.65)	0.00435592	0.143162	No	N/A	1.42761	(1.15, 1.77)	2.52273	(1.36, 4.67)	0.00324865	0.0801867	Yes	Increased	No
ENSG00000144785.8_8	AC073896.1	1.11263	(1.02, 1.22)	4.87899	(1.23, 19.3)	0.0239163	0.23535	No	N/A	1.17936	(1.08, 1.29)	12.0613	(2.65, 54.9)	0.00127607	0.06038	Yes	Increased	No
ENSG00000228144.2_6	AC078927.1	1.09876	(0.989, 1.22)	2.76233	(0.87, 8.77)	0.0847046	0.388747	No	N/A	1.17943	(1.06, 1.31)	5.96196	(1.73, 20.6)	0.00470119	0.0917183	Yes	Increased	No
ENSG00000268279.4_6	AC090004.1	1.2054	(1.08, 1.35)	5.44522	(1.78, 16.7)	0.00299753	0.128585	No	N/A	1.22861	(1.09, 1.39)	4.89081	(1.73, 13.8)	0.00274761	0.0754711	Yes	Increased	No
ENSG00000260170.1_6	AC090527.2	1.26078	(1.09, 1.46)	3.54083	(1.48, 8.45)	0.00438543	0.1432	No	N/A	1.30235	(1.13, 1.5)	4.86647	(1.87, 12.7)	0.0012163	0.0592064	Yes	Increased	No
ENSG00000267458.1_6	AC092069.1	1.37439	(1.13, 1.67)	2.65761	(1.39, 5.09)	0.00317408	0.130199	No	N/A	1.35292	(1.12, 1.64)	2.64755	(1.36, 5.16)	0.00426904	0.0880558	Yes	Increased	No
ENSG00000266953.6_7	AC092073.1	1.22361	(1.04, 1.44)	2.40822	(1.13, 5.11)	0.0220279	0.229409	No	N/A	1.29722	(1.11, 1.51)	3.62213	(1.56, 8.38)	0.00265292	0.0739222	Yes	Increased	No
ENSG00000265303.1_8	AC099850.2	1.11907	(0.976, 1.28)	2.02842	(0.848, 4.85)	0.112151	0.439497	No	N/A	1.28552	(1.11, 1.49)	3.74096	(1.6, 8.77)	0.00240913	0.0720286	Yes	Increased	No
ENSG00000260007.3_6	AC107871.1	1.16349	(1.04, 1.3)	4.34196	(1.4, 13.5)	0.0109767	0.181578	No	N/A	1.22506	(1.08, 1.38)	4.73877	(1.7, 13.2)	0.00293013	0.077928	Yes	Increased	No
ENSG00000255723.1_7	AC108516.2	1.29647	(1.13, 1.49)	4.75602	(1.85, 12.3)	0.001237	0.106238	No	N/A	1.3729	(1.19, 1.59)	5.15964	(2.1, 12.7)	0.000337393	0.0441826	Yes	Increased	No
ENSG00000283782.2_6	AC116366.3	1.13164	(1, 1.28)	2.73318	(0.996, 7.5)	0.0510044	0.3179	No	N/A	1.21399	(1.07, 1.37)	4.48664	(1.59, 12.6)	0.00446442	0.0897104	Yes	Increased	No
ENSG00000060971.18_4	ACAA1	1.25368	(1.13, 1.39)	10.8918	(2.98, 39.8)	0.000306497	0.102489	No	N/A	1.23678	(1.11, 1.37)	8.85936	(2.55, 30.8)	0.000607538	0.0485217	Yes	Increased	No
ENSG00000107796.13_5	ACTA2	1.65164	(1.32, 2.07)	2.97346	(1.68, 5.27)	0.000188233	0.102489	No	N/A	1.80555	(1.41, 2.31)	2.92553	(1.71, 5)	8.71382e-05	0.0372812	Yes	Increased	No
ENSG00000130706.13_4	ADRM1	1.34294	(1.15, 1.57)	4.69829	(1.86, 11.8)	0.00103566	0.103578	No	N/A	1.44845	(1.21, 1.74)	3.88166	(1.8, 8.38)	0.000547669	0.0465267	Yes	Increased	No
ENSG00000183077.15_2	AFMID	1.22841	(1.05, 1.43)	2.73046	(1.23, 6.05)	0.0133748	0.194104	No	N/A	1.28347	(1.1, 1.49)	3.49169	(1.52, 8.04)	0.00330385	0.0803406	Yes	Increased	No
ENSG00000106305.10_3	AIMP2	1.24255	(1.07, 1.44)	3.27865	(1.39, 7.74)	0.00678057	0.159505	No	N/A	1.3823	(1.18, 1.63)	4.2812	(1.86, 9.86)	0.00063226	0.0490633	Yes	Increased	No
ENSG00000259132.1_6	AL132780.3	1.30014	(1.11, 1.52)	3.30191	(1.5, 7.28)	0.00308197	0.128585	No	N/A	1.39295	(1.17, 1.65)	3.53561	(1.69, 7.39)	0.00079251	0.0537151	Yes	Increased	No
ENSG00000203546.7_6	AL139353.1	1.18558	(1.08, 1.3)	9.53431	(2.37, 38.4)	0.00151776	0.109437	No	N/A	1.19227	(1.09, 1.31)	11.2977	(2.71, 47.2)	0.000883641	0.0552507	Yes	Increased	No
ENSG00000285534.1_2	AL163541.1	2.02539	(1.31, 3.13)	1.63126	(1.17, 2.28)	0.00402732	0.138559	No	N/A	2.08408	(1.32, 3.29)	1.57767	(1.15, 2.16)	0.00445714	0.0897104	Yes	Increased	No
ENSG00000237781.3_6	AL356356.1	1.5499	(1.25, 1.92)	3.26717	(1.69, 6.33)	0.000451876	0.102489	No	N/A	1.45564	(1.2, 1.76)	3.7642	(1.76, 8.07)	0.000659656	0.0493244	Yes	Increased	No
ENSG00000268659.2_7	AL589863.1	1.57125	(1.25, 1.98)	2.81357	(1.54, 5.15)	0.000792781	0.102489	No	N/A	1.42619	(1.15, 1.77)	2.46881	(1.35, 4.52)	0.00343493	0.0805488	Yes	Increased	No
ENSG00000286715.1_1	AL589863.2	1.541	(1.23, 1.93)	2.79861	(1.54, 5.1)	0.000778001	0.102489	No	N/A	1.45833	(1.17, 1.81)	2.56387	(1.41, 4.66)	0.00203815	0.069579	Yes	Increased	No
ENSG00000283411.1_6	AL590627.2	1.2283	(1.09, 1.38)	5.62977	(1.88, 16.9)	0.00203986	0.119117	No	N/A	1.24306	(1.1, 1.4)	5.94802	(1.98, 17.8)	0.00147093	0.0648826	Yes	Increased	No
ENSG00000255591.1	AL590762.1	1.02331	(0.951, 1.1)	1.66078	(0.334, 8.25)	0.534982	0.799481	No	N/A	1.11481	(1.04, 1.2)	12.9437	(2.18, 76.8)	0.00481335	0.0922881	Yes	Increased	No
ENSG00000228280.1_7	AL731568.1	1.66444	(1.31, 2.11)	2.90875	(1.63, 5.2)	0.000316394	0.102489	No	N/A	1.60125	(1.27, 2.02)	2.80454	(1.57, 5)	0.000478671	0.0443969	Yes	Increased	No
ENSG00000257341.5_8	AL928654.3	1.88641	(1.29, 2.76)	1.63801	(1.19, 2.26)	0.0026852	0.128585	No	N/A	2.18882	(1.48, 3.24)	1.76042	(1.28, 2.42)	0.000477136	0.0443969	Yes	Increased	No
ENSG00000006534.16_4	ALDH3B1	1.74312	(1.32, 2.3)	2.26192	(1.41, 3.62)	0.000685354	0.102489	No	N/A	1.74943	(1.32, 2.32)	2.17546	(1.38, 3.44)	0.000856544	0.0549068	Yes	Increased	No
ENSG00000003393.15_5	ALS2	1.30767	(1.04, 1.64)	1.85268	(1.08, 3.19)	0.0263131	0.244287	No	N/A	1.4547	(1.15, 1.84)	2.25463	(1.3, 3.92)	0.00395823	0.085511	Yes	Increased	No
ENSG00000106524.9_3	ANKMY2	1.12857	(0.989, 1.29)	2.24351	(0.911, 5.53)	0.0790203	0.37905	No	N/A	1.2444	(1.09, 1.41)	4.72376	(1.7, 13.1)	0.00287161	0.0774348	Yes	Increased	No
ENSG00000177119.16_5	ANO6	1.2231	(1.05, 1.42)	2.87227	(1.25, 6.6)	0.0129531	0.19314	No	N/A	1.29755	(1.13, 1.49)	4.57607	(1.82, 11.5)	0.00119764	0.0591144	Yes	Increased	No
ENSG00000255292.8_5	AP002884.3	1.11307	(1.01, 1.23)	3.6843	(1.06, 12.8)	0.0405912	0.29051	No	N/A	1.20053	(1.07, 1.34)	5.48854	(1.73, 17.4)	0.00390389	0.085511	Yes	Increased	No
ENSG00000129675.16_3	ARHGEF6	1.22578	(1.04, 1.44)	2.60822	(1.16, 5.87)	0.0205732	0.222913	No	N/A	1.32236	(1.11, 1.57)	3.18533	(1.44, 7.03)	0.00413324	0.0871879	Yes	Increased	No
ENSG00000116017.6	ARID3A	1.25339	(1.08, 1.46)	3.07223	(1.36, 6.92)	0.00669739	0.15875	No	N/A	1.28335	(1.11, 1.49)	3.74048	(1.58, 8.83)	0.00261455	0.0735064	Yes	Increased	No
ENSG00000170632.14_4	ARMC10	1.18807	(1.03, 1.37)	2.58437	(1.13, 5.9)	0.024102	0.23601	No	N/A	1.27101	(1.09, 1.48)	3.25354	(1.46, 7.26)	0.00396219	0.085511	Yes	Increased	No
ENSG00000130429.15_7	ARPC1B	1.34245	(1.12, 1.61)	2.80959	(1.41, 5.6)	0.00334789	0.130449	No	N/A	1.30491	(1.11, 1.54)	3.17572	(1.47, 6.86)	0.00328315	0.0803406	Yes	Increased	No
ENSG00000197070.14_4	ARRDC1	1.29336	(1.15, 1.45)	8.66047	(2.69, 27.9)	0.000295398	0.102489	No	N/A	1.23609	(1.1, 1.38)	6.72611	(2.13, 21.2)	0.00113695	0.0588677	Yes	Increased	No
ENSG00000117407.17_6	ARTN	1.53919	(1.2, 1.98)	2.65615	(1.4, 5.05)	0.00284572	0.128585	No	N/A	1.73734	(1.29, 2.33)	2.47456	(1.43, 4.29)	0.00123343	0.0597144	Yes	Increased	No
ENSG00000126522.16_3	ASL	1.33883	(1.12, 1.6)	2.88049	(1.43, 5.8)	0.00305803	0.128585	No	N/A	1.41134	(1.16, 1.71)	2.82943	(1.49, 5.38)	0.00153068	0.0662474	Yes	Increased	No
ENSG00000198356.11_4	ASNA1	1.16292	(1.02, 1.32)	2.87134	(1.11, 7.42)	0.0294007	0.253546	No	N/A	1.2423	(1.08, 1.43)	3.48551	(1.45, 8.39)	0.0053176	0.0966339	Yes	Increased	No
ENSG00000197548.12_2	ATG7	1.28609	(1.12, 1.48)	5.01389	(1.86, 13.5)	0.00147064	0.109437	No	N/A	1.2745	(1.13, 1.44)	6.62824	(2.21, 19.9)	0.000726993	0.0520934	Yes	Increased	No
ENSG00000068650.18_4	ATP11A	1.43681	(1.24, 1.66)	8.4838	(2.86, 25.2)	0.000115696	0.102489	No	N/A	1.51213	(1.3, 1.76)	9.7659	(3.21, 29.8)	6.09955e-05	0.0372812	Yes	Increased	No
ENSG00000117410.14_4	ATP6V0B	1.25461	(1.1, 1.43)	4.51828	(1.71, 11.9)	0.00230959	0.125895	No	N/A	1.2593	(1.1, 1.44)	4.44623	(1.71, 11.5)	0.00216557	0.0705371	Yes	Increased	No
ENSG00000088812.18_4	ATRN	1.21627	(1.05, 1.4)	3.02777	(1.28, 7.17)	0.0117511	0.185757	No	N/A	1.27923	(1.11, 1.47)	4.21415	(1.71, 10.4)	0.00180902	0.0685907	Yes	Increased	No
ENSG00000146776.14_4	ATXN7L1	1.1902	(1.05, 1.35)	3.44819	(1.33, 8.97)	0.0111664	0.182075	No	N/A	1.23063	(1.08, 1.41)	3.77662	(1.5, 9.52)	0.00485109	0.0926456	Yes	Increased	No
ENSG00000187676.8_4	B3GLCT	1.14485	(1.01, 1.3)	2.7276	(1.03, 7.25)	0.044258	0.299034	No	N/A	1.24825	(1.08, 1.44)	3.51058	(1.45, 8.51)	0.00543311	0.0969261	Yes	Increased	No
ENSG00000259040.5_3	BLOC1S5-TXNDC5	1.19994	(1.01, 1.43)	2.00029	(0.999, 4.01)	0.0503555	0.316829	No	N/A	1.37946	(1.15, 1.66)	2.98446	(1.49, 5.97)	0.00200704	0.069579	Yes	Increased	No
ENSG00000165733.8_3	BMS1	1.10511	(1, 1.22)	3.54523	(1.02, 12.4)	0.0472569	0.310075	No	N/A	1.2222	(1.11, 1.35)	11.8785	(2.99, 47.3)	0.000444134	0.0441826	Yes	Increased	No
ENSG00000010671.15_2	BTK	1.20818	(1.04, 1.41)	2.57807	(1.16, 5.75)	0.0206254	0.222913	No	N/A	1.28359	(1.1, 1.5)	3.36371	(1.47, 7.71)	0.00418133	0.0872375	Yes	Increased	No
ENSG00000136261.15_3	BZW2	1.12503	(0.985, 1.29)	2.16241	(0.887, 5.27)	0.0896892	0.399474	No	N/A	1.22116	(1.08, 1.39)	4.245	(1.54, 11.7)	0.00533015	0.0967218	Yes	Increased	No
ENSG00000139637.14_4	C12orf10	1.14977	(1.06, 1.24)	14.7678	(2.77, 78.6)	0.00159774	0.111301	No	N/A	1.14762	(1.05, 1.25)	9.31129	(2.08, 41.7)	0.00350969	0.0807487	Yes	Increased	No
ENSG00000157895.11_5	C12orf43	1.06525	(0.998, 1.14)	5.62773	(0.905, 35)	0.0638286	0.348311	No	N/A	1.11571	(1.04, 1.2)	13.662	(2.28, 81.9)	0.00421735	0.0876971	Yes	Increased	No
ENSG00000108561.8_4	C1QBP	1.19637	(1.03, 1.39)	2.59825	(1.14, 5.91)	0.0226497	0.231274	No	N/A	1.31475	(1.13, 1.53)	3.78061	(1.67, 8.55)	0.0013927	0.0627641	Yes	Increased	No
ENSG00000116161.17_2	CACYBP	1.12057	(1, 1.26)	2.77088	(0.964, 7.97)	0.0585293	0.335727	No	N/A	1.22728	(1.08, 1.4)	4.19491	(1.56, 11.3)	0.00458223	0.0907687	Yes	Increased	No
ENSG00000179218.13_2	CALR	1.38657	(1.17, 1.65)	3.39354	(1.65, 6.98)	0.00088727	0.102489	No	N/A	1.60262	(1.32, 1.95)	3.8201	(1.96, 7.46)	8.74636e-05	0.0372812	Yes	Increased	No
ENSG00000128595.17_6	CALU	1.15944	(1.02, 1.31)	3.00642	(1.14, 7.94)	0.0263119	0.244287	No	N/A	1.28869	(1.13, 1.47)	5.04091	(1.93, 13.2)	0.000988435	0.0568637	Yes	Increased	No
ENSG00000110931.19_6	CAMKK2	1.30061	(1.14, 1.48)	5.68635	(2.1, 15.4)	0.000622729	0.102489	No	N/A	1.25065	(1.08, 1.44)	3.62976	(1.47, 8.95)	0.00511835	0.0953105	Yes	Increased	No
ENSG00000127022.15_5	CANX	1.07847	(0.981, 1.19)	2.64121	(0.765, 9.12)	0.124557	0.456806	No	N/A	1.17388	(1.06, 1.3)	6.74375	(1.88, 24.2)	0.00346598	0.0805488	Yes	Increased	No
ENSG00000103326.12_4	CAPN15	1.21311	(1.08, 1.36)	5.78936	(1.86, 18)	0.00238708	0.126829	No	N/A	1.23089	(1.08, 1.4)	4.24891	(1.6, 11.3)	0.00369097	0.0826447	Yes	Increased	No
ENSG00000187796.14_5	CARD9	1.66687	(1.36, 2.05)	3.82898	(1.98, 7.39)	6.3063e-05	0.102489	No	N/A	1.64054	(1.35, 1.99)	4.25739	(2.11, 8.59)	5.20544e-05	0.0372812	Yes	Increased	No
ENSG00000132906.18_5	CASP9	1.17257	(1.06, 1.29)	8.00482	(1.95, 32.8)	0.00383809	0.137854	No	N/A	1.20027	(1.08, 1.33)	7.08567	(2.04, 24.6)	0.00202292	0.069579	Yes	Increased	No
ENSG00000271503.6_3	CCL5	1.58278	(1.1, 2.27)	1.52048	(1.07, 2.15)	0.0183808	0.214022	No	N/A	2.77319	(1.63, 4.71)	1.52402	(1.19, 1.95)	0.000719114	0.0520934	Yes	Increased	No
ENSG00000166226.13_3	CCT2	1.07611	(0.95, 1.22)	1.7438	(0.677, 4.49)	0.249359	0.597975	No	N/A	1.20912	(1.08, 1.36)	5.28692	(1.75, 16)	0.0031297	0.0794296	Yes	Increased	No
ENSG00000146731.11_3	CCT6A	1.05411	(0.956, 1.16)	1.91253	(0.575, 6.37)	0.290545	0.633151	No	N/A	1.20115	(1.08, 1.33)	6.64924	(1.98, 22.3)	0.00218266	0.0705371	Yes	Increased	No
ENSG00000167850.3_2	CD300C	1.73889	(1.23, 2.45)	1.74219	(1.2, 2.53)	0.00356352	0.13425	No	N/A	1.6356	(1.24, 2.16)	2.22465	(1.34, 3.7)	0.00203228	0.069579	Yes	Increased	No
ENSG00000241399.7_4	CD302	1.41167	(1.14, 1.75)	2.32819	(1.3, 4.18)	0.00468092	0.145282	No	N/A	1.42567	(1.17, 1.74)	2.97231	(1.49, 5.94)	0.00205959	0.069579	Yes	Increased	No
ENSG00000026508.18_7	CD44	1.25484	(1.04, 1.51)	2.21242	(1.12, 4.38)	0.0224661	0.230338	No	N/A	1.37601	(1.12, 1.7)	2.37766	(1.29, 4.4)	0.00579899	0.0998812	Yes	Increased	No
ENSG00000129226.14_4	CD68	1.79456	(1.2, 2.69)	1.5128	(1.12, 2.05)	0.00763631	0.164435	No	N/A	1.82479	(1.31, 2.55)	1.88354	(1.28, 2.78)	0.00138107	0.0627641	Yes	Increased	No
ENSG00000164885.13_3	CDK5	1.31455	(1.14, 1.51)	4.87442	(1.94, 12.2)	0.000731971	0.102489	No	N/A	1.37106	(1.16, 1.62)	3.78098	(1.73, 8.27)	0.000861465	0.0549068	Yes	Increased	No
ENSG00000092067.5_2	CEBPE	1.43074	(1.11, 1.84)	2.09292	(1.2, 3.66)	0.0096289	0.174593	No	N/A	1.61367	(1.31, 1.99)	5.63656	(2.17, 14.6)	0.000382387	0.0441826	Yes	Increased	No
ENSG00000106477.19_4	CEP41	1.21253	(1.06, 1.39)	3.53969	(1.4, 8.98)	0.00777493	0.164842	No	N/A	1.32428	(1.14, 1.54)	3.97707	(1.73, 9.14)	0.00114637	0.0588677	Yes	Increased	No
ENSG00000087237.12_4	CETP	1.38888	(1.12, 1.72)	2.57089	(1.31, 5.04)	0.00592659	0.15386	No	N/A	1.52942	(1.17, 1.99)	2.16168	(1.28, 3.66)	0.00407121	0.0868178	Yes	Increased	No
ENSG00000164430.16_5	CGAS	1.23786	(1.05, 1.46)	2.56562	(1.18, 5.56)	0.0169794	0.207329	No	N/A	1.34947	(1.13, 1.62)	2.95533	(1.43, 6.1)	0.00335515	0.0805355	Yes	Increased	No
ENSG00000106554.13_5	CHCHD3	1.06428	(0.966, 1.17)	2.19133	(0.648, 7.42)	0.20721	0.554579	No	N/A	1.18416	(1.06, 1.32)	4.58366	(1.56, 13.5)	0.00566523	0.0989364	Yes	Increased	No
ENSG00000185043.11_3	CIB1	1.30927	(1.12, 1.53)	3.66823	(1.61, 8.35)	0.00194158	0.118182	No	N/A	1.34112	(1.14, 1.58)	3.46176	(1.61, 7.45)	0.00149202	0.065401	Yes	Increased	No
ENSG00000172322.14_3	CLEC12A	1.88426	(1.3, 2.73)	1.6774	(1.2, 2.34)	0.0023548	0.125895	No	N/A	1.83467	(1.26, 2.67)	1.63281	(1.17, 2.27)	0.00361548	0.0819791	Yes	Increased	No
ENSG00000258227.7_4	CLEC5A	1.86037	(1.26, 2.75)	1.60553	(1.17, 2.21)	0.00369273	0.135786	No	N/A	1.64559	(1.24, 2.19)	2.26862	(1.34, 3.84)	0.00233834	0.0716852	Yes	Increased	No
ENSG00000128973.13_4	CLN6	1.15795	(1.02, 1.32)	2.81313	(1.09, 7.24)	0.0320915	0.262488	No	N/A	1.26193	(1.09, 1.46)	3.33092	(1.44, 7.7)	0.00490968	0.093418	Yes	Increased	No
ENSG00000068120.15_5	COASY	1.1184	(1.02, 1.23)	4.45977	(1.22, 16.4)	0.0240981	0.23601	No	N/A	1.18369	(1.07, 1.31)	6.66137	(1.93, 23)	0.00271685	0.0750366	Yes	Increased	No
ENSG00000164597.13_4	COG5	1.12996	(1.02, 1.25)	4.05463	(1.21, 13.6)	0.0235081	0.233387	No	N/A	1.19087	(1.07, 1.32)	6.47113	(1.88, 22.3)	0.00308078	0.0789978	Yes	Increased	No
ENSG00000049089.15_6	COL9A2	1.5683	(1.2, 2.05)	2.06475	(1.29, 3.31)	0.00256723	0.128585	No	N/A	1.55888	(1.19, 2.04)	2.11029	(1.29, 3.46)	0.00298688	0.0786818	Yes	Increased	No
ENSG00000130309.11_7	COLGALT1	1.41255	(1.16, 1.71)	2.83739	(1.48, 5.46)	0.00177738	0.113194	No	N/A	1.43679	(1.16, 1.78)	2.44728	(1.37, 4.38)	0.00255221	0.0730653	Yes	Increased	No
ENSG00000122218.16_4	COPA	1.07365	(1, 1.15)	5.31124	(0.947, 29.8)	0.0576914	0.333982	No	N/A	1.14819	(1.07, 1.24)	19.9954	(3.2, 125)	0.00134986	0.062457	Yes	Increased	No
ENSG00000158623.14_3	COPG2	1.18333	(1.03, 1.36)	2.81889	(1.16, 6.86)	0.0222936	0.230338	No	N/A	1.27496	(1.1, 1.48)	3.35341	(1.46, 7.7)	0.00432075	0.0886587	Yes	Increased	No
ENSG00000172725.14_4	CORO1B	1.35285	(1.17, 1.57)	4.72053	(1.99, 11.2)	0.000417638	0.102489	No	N/A	1.2829	(1.11, 1.49)	3.68387	(1.56, 8.71)	0.00296347	0.0782294	Yes	Increased	No
ENSG00000088882.8_3	CPXM1	1.52943	(1.15, 2.04)	1.81233	(1.17, 2.81)	0.00776304	0.164842	No	N/A	1.58202	(1.21, 2.07)	2.1359	(1.29, 3.55)	0.00341052	0.0805488	Yes	Increased	No
ENSG00000213145.9_3	CRIP1	1.8375	(1.28, 2.65)	1.68089	(1.2, 2.36)	0.00260063	0.128585	No	N/A	2.09354	(1.45, 3.03)	1.81778	(1.3, 2.54)	0.000493662	0.0448876	Yes	Increased	No
ENSG00000119535.17_6	CSF3R	1.9049	(1.43, 2.54)	2.52719	(1.52, 4.21)	0.000364858	0.102489	No	N/A	1.90415	(1.4, 2.59)	2.31291	(1.41, 3.78)	0.000836178	0.0546085	Yes	Increased	No
ENSG00000101439.9_4	CST3	2.21246	(1.37, 3.58)	1.48437	(1.14, 1.93)	0.00317736	0.130199	No	N/A	1.9928	(1.34, 2.96)	1.66589	(1.2, 2.3)	0.00206378	0.069579	Yes	Increased	No
ENSG00000064601.18_4	CTSA	1.40314	(1.12, 1.75)	2.1833	(1.24, 3.84)	0.00680893	0.159505	No	N/A	1.48353	(1.15, 1.91)	2.053	(1.24, 3.4)	0.00513661	0.0953105	Yes	Increased	No
ENSG00000065615.14_3	CYB5R4	1.16996	(1.05, 1.31)	4.50591	(1.45, 14)	0.00909291	0.17197	No	N/A	1.24081	(1.11, 1.39)	7.17193	(2.22, 23.1)	0.000974527	0.0568637	Yes	Increased	No
ENSG00000129562.11_3	DAD1	1.26622	(1.06, 1.51)	2.51636	(1.22, 5.2)	0.0127153	0.191171	No	N/A	1.45487	(1.2, 1.76)	3.15103	(1.62, 6.15)	0.000763276	0.0530345	Yes	Increased	No
ENSG00000178149.17_5	DALRD3	1.20076	(1.07, 1.35)	5.2515	(1.67, 16.5)	0.00459839	0.145282	No	N/A	1.21891	(1.08, 1.37)	5.42718	(1.78, 16.5)	0.00292501	0.077928	Yes	Increased	No
ENSG00000155368.16_3	DBI	1.43984	(1.15, 1.8)	2.33223	(1.33, 4.1)	0.00329944	0.130449	No	N/A	1.55981	(1.24, 1.96)	2.73582	(1.54, 4.88)	0.000640037	0.0490633	Yes	Increased	No
ENSG00000244038.9_5	DDOST	1.1662	(1.05, 1.29)	5.83063	(1.63, 20.9)	0.00679641	0.159505	No	N/A	1.23611	(1.11, 1.38)	7.54331	(2.29, 24.8)	0.000885668	0.0552507	Yes	Increased	No
ENSG00000100612.14_3	DHRS7	1.15139	(1.03, 1.28)	4.15261	(1.29, 13.3)	0.0166654	0.207329	No	N/A	1.19507	(1.07, 1.34)	5.1288	(1.63, 16.1)	0.00513784	0.0953105	Yes	Increased	No
ENSG00000005100.13_6	DHX33	1.17463	(1.02, 1.36)	2.46425	(1.07, 5.68)	0.0343598	0.269274	No	N/A	1.27672	(1.11, 1.47)	4.19397	(1.71, 10.3)	0.00176324	0.068506	Yes	Increased	No
ENSG00000162946.22_6	DISC1	1.37985	(1.2, 1.59)	6.63648	(2.5, 17.6)	0.000144949	0.102489	No	N/A	1.35156	(1.18, 1.55)	6.69464	(2.42, 18.5)	0.000248819	0.0429783	Yes	Increased	No
ENSG00000164741.15_8	DLC1	1.73458	(1.23, 2.45)	1.78489	(1.2, 2.65)	0.00389664	0.137854	No	N/A	2.10764	(1.48, 3)	2.04414	(1.39, 3)	0.000271602	0.0429783	Yes	Increased	No
ENSG00000105341.18_6	DMAC2	1.11749	(1.02, 1.23)	4.38959	(1.2, 16.1)	0.0253648	0.240267	No	N/A	1.16742	(1.05, 1.29)	5.56641	(1.65, 18.8)	0.00575056	0.0995943	Yes	Increased	No
ENSG00000138246.17_5	DNAJC13	1.215	(1.02, 1.45)	2.0996	(1.05, 4.18)	0.0348644	0.270519	No	N/A	1.31608	(1.11, 1.55)	3.08755	(1.46, 6.52)	0.00313333	0.0794296	Yes	Increased	No
ENSG00000154813.10_3	DPH3	1.17951	(1.03, 1.35)	2.79673	(1.16, 6.77)	0.0225929	0.231071	No	N/A	1.22937	(1.08, 1.4)	4.19984	(1.58, 11.1)	0.00392184	0.085511	Yes	Increased	No
ENSG00000178904.19_3	DPY19L3	1.18885	(1.06, 1.33)	5.37135	(1.66, 17.3)	0.00493715	0.148103	No	N/A	1.23952	(1.1, 1.4)	5.51342	(1.87, 16.2)	0.00194204	0.069579	Yes	Increased	No
ENSG00000127884.5_3	ECHS1	1.17836	(1.02, 1.36)	2.60351	(1.1, 6.17)	0.0298274	0.254937	No	N/A	1.26136	(1.09, 1.46)	3.49658	(1.47, 8.31)	0.00460379	0.0909196	Yes	Increased	No
ENSG00000088298.13_3	EDEM2	1.20986	(1.11, 1.32)	19.0935	(3.85, 94.7)	0.000306147	0.102489	No	N/A	1.22218	(1.1, 1.35)	9.68896	(2.6, 36.1)	0.000709415	0.0517172	Yes	Increased	No
ENSG00000103319.12_3	EEF2K	1.10624	(0.958, 1.28)	1.77746	(0.778, 4.06)	0.172629	0.517473	No	N/A	1.2432	(1.08, 1.43)	3.51326	(1.45, 8.52)	0.00543109	0.0969261	Yes	Increased	No
ENSG00000132394.11_3	EEFSEC	1.10381	(0.996, 1.22)	3.00903	(0.931, 9.73)	0.0657208	0.351217	No	N/A	1.18044	(1.06, 1.31)	5.4529	(1.69, 17.6)	0.00448638	0.0900076	Yes	Increased	No
ENSG00000108883.13_3	EFTUD2	1.12948	(1.04, 1.22)	8.43331	(1.81, 39.2)	0.00654216	0.158582	No	N/A	1.21076	(1.11, 1.32)	14.9513	(3.46, 64.6)	0.000291088	0.0429783	Yes	Increased	No
ENSG00000161960.15_4	EIF4A1	1.17991	(1.08, 1.29)	11.3138	(2.54, 50.4)	0.00145828	0.109437	No	N/A	1.24894	(1.11, 1.4)	7.1634	(2.25, 22.8)	0.000865188	0.0549068	Yes	Increased	No
ENSG00000242372.8_5	EIF6	1.15328	(1.04, 1.28)	4.53883	(1.4, 14.7)	0.0117913	0.185757	No	N/A	1.19039	(1.07, 1.32)	5.93294	(1.81, 19.5)	0.00329777	0.0803406	Yes	Increased	No
ENSG00000066322.15_4	ELOVL1	1.20717	(1.03, 1.41)	2.5105	(1.12, 5.63)	0.0253699	0.240267	No	N/A	1.31856	(1.13, 1.54)	3.60733	(1.6, 8.14)	0.00199413	0.069579	Yes	Increased	No
ENSG00000187097.12_3	ENTPD5	1.08697	(0.972, 1.22)	2.2239	(0.755, 6.55)	0.147216	0.484117	No	N/A	1.20106	(1.08, 1.34)	6.43214	(1.93, 21.4)	0.00243131	0.0720286	Yes	Increased	No
ENSG00000173153.14_4	ESRRA	1.22685	(1.08, 1.4)	5.1382	(1.64, 16.1)	0.00489684	0.147246	No	N/A	1.27843	(1.11, 1.48)	5.03911	(1.79, 14.2)	0.00225025	0.0714325	Yes	Increased	No
ENSG00000139641.12_3	ESYT1	1.2936	(1.11, 1.51)	3.30827	(1.49, 7.33)	0.00322035	0.130449	No	N/A	1.41405	(1.2, 1.66)	4.2754	(1.94, 9.41)	0.000308482	0.0429783	Yes	Increased	No
ENSG00000142694.6_2	EVA1B	1.57557	(1.26, 1.98)	2.73424	(1.52, 4.9)	0.000740864	0.102489	No	N/A	1.62899	(1.27, 2.09)	2.44225	(1.43, 4.16)	0.00102495	0.0571195	Yes	Increased	No
ENSG00000171311.12_3	EXOSC1	1.08279	(1.01, 1.16)	8.89039	(1.3, 60.9)	0.0260723	0.243244	No	N/A	1.14968	(1.06, 1.25)	12.7892	(2.41, 67.9)	0.00277721	0.0756372	Yes	Increased	No
ENSG00000103254.10_4	FAM173A	1.28539	(1.13, 1.47)	5.40018	(1.97, 14.8)	0.00104796	0.103578	No	N/A	1.32182	(1.14, 1.53)	4.54039	(1.84, 11.2)	0.000993153	0.0568637	Yes	Increased	No
ENSG00000179115.11_3	FARSA	1.25246	(1.04, 1.51)	2.12406	(1.11, 4.06)	0.0224873	0.230366	No	N/A	1.3999	(1.14, 1.72)	2.50766	(1.36, 4.61)	0.003104	0.0791079	Yes	Increased	No
ENSG00000026103.22_4	FAS	1.27175	(1.07, 1.51)	2.61059	(1.26, 5.43)	0.0101329	0.17795	No	N/A	1.44449	(1.21, 1.72)	4.04259	(1.86, 8.77)	0.000403849	0.0441826	Yes	Increased	No
ENSG00000150337.13_4	FCGR1A	1.48266	(1.13, 1.95)	1.87601	(1.18, 2.99)	0.00832488	0.16675	No	N/A	1.56286	(1.19, 2.05)	2.12567	(1.28, 3.52)	0.00340145	0.0805488	Yes	Increased	No
ENSG00000177731.16_5	FLII	1.25383	(1.14, 1.38)	16.2223	(3.94, 66.8)	0.000113396	0.102489	No	N/A	1.25669	(1.14, 1.39)	13.8219	(3.54, 54)	0.00015701	0.0393749	Yes	Increased	No
ENSG00000075420.13_3	FNDC3B	1.39267	(1.12, 1.73)	2.31054	(1.26, 4.24)	0.00682554	0.159505	No	N/A	1.49125	(1.19, 1.86)	2.67363	(1.43, 5)	0.00210615	0.0699171	Yes	Increased	No
ENSG00000165879.8_2	FRAT1	1.3828	(1.17, 1.64)	3.9002	(1.75, 8.7)	0.000886974	0.102489	No	N/A	1.36991	(1.16, 1.62)	4.06991	(1.75, 9.46)	0.00110106	0.0582538	Yes	Increased	No
ENSG00000181274.6_2	FRAT2	1.33781	(1.14, 1.57)	4.78835	(1.72, 13.3)	0.00266094	0.128585	No	N/A	1.41588	(1.21, 1.65)	6.61796	(2.38, 18.4)	0.000293818	0.0429783	Yes	Increased	No
ENSG00000156869.13_5	FRRS1	1.22084	(1.03, 1.45)	2.15149	(1.07, 4.32)	0.0312875	0.259811	No	N/A	1.35183	(1.12, 1.62)	2.79651	(1.41, 5.54)	0.00316892	0.0794296	Yes	Increased	No
ENSG00000001036.13_2	FUCA2	1.50473	(1.21, 1.86)	3.06449	(1.54, 6.12)	0.00148764	0.109437	No	N/A	1.64687	(1.32, 2.05)	3.7867	(1.87, 7.67)	0.00021862	0.0429783	Yes	Increased	No
ENSG00000196371.3_3	FUT4	1.40843	(1.11, 1.79)	1.99896	(1.19, 3.35)	0.00870547	0.169472	No	N/A	1.51124	(1.19, 1.93)	2.25984	(1.34, 3.82)	0.00232532	0.0716852	Yes	Increased	No
ENSG00000082074.18_8	FYB1	1.57456	(1.24, 1.99)	2.58357	(1.47, 4.53)	0.000927307	0.102489	No	N/A	1.72676	(1.33, 2.24)	2.55175	(1.52, 4.29)	0.000414295	0.0441826	Yes	Increased	No
ENSG00000163251.4_3	FZD5	1.07701	(0.901, 1.29)	1.32008	(0.677, 2.57)	0.414732	0.72428	No	N/A	1.29875	(1.11, 1.51)	3.68486	(1.59, 8.52)	0.00229264	0.0716852	Yes	Increased	No
ENSG00000179271.3_3	GADD45GIP1	1.15869	(1.03, 1.3)	3.36527	(1.21, 9.39)	0.0204702	0.222913	No	N/A	1.23807	(1.09, 1.41)	4.18645	(1.6, 10.9)	0.00345253	0.0805488	Yes	Increased	No
ENSG00000175857.8_3	GAPT	1.63961	(1.25, 2.14)	2.26404	(1.36, 3.76)	0.00157994	0.111301	No	N/A	1.75819	(1.33, 2.33)	2.35809	(1.42, 3.92)	0.000947527	0.0565764	Yes	Increased	No
ENSG00000105607.13_4	GCDH	1.17661	(1.03, 1.34)	2.9092	(1.17, 7.26)	0.0220136	0.229409	No	N/A	1.29511	(1.13, 1.48)	4.97683	(1.89, 13.1)	0.00112562	0.0588091	Yes	Increased	No
ENSG00000057608.17_5	GDI2	1.13688	(1.03, 1.26)	4.12418	(1.24, 13.7)	0.0208763	0.222922	No	N/A	1.19817	(1.08, 1.33)	7.1541	(1.98, 25.9)	0.00269467	0.0745881	Yes	Increased	No
ENSG00000162676.12_3	GFI1	1.60609	(1.16, 2.21)	1.69627	(1.15, 2.5)	0.00732826	0.162062	No	N/A	1.88761	(1.36, 2.63)	1.93799	(1.31, 2.88)	0.00102432	0.0571195	Yes	Increased	No
ENSG00000006625.18_4	GGCT	1.1378	(0.985, 1.31)	2.07039	(0.899, 4.77)	0.08712	0.393799	No	N/A	1.26881	(1.09, 1.48)	3.17816	(1.41, 7.18)	0.00540478	0.0969261	Yes	Increased	No
ENSG00000257698.2_7	GIHCG	1.34686	(1.09, 1.67)	2.15406	(1.21, 3.85)	0.00959342	0.174593	No	N/A	1.523	(1.24, 1.87)	3.09235	(1.65, 5.79)	0.000420427	0.0441826	Yes	Increased	No
ENSG00000102393.10_3	GLA	1.26804	(1.1, 1.46)	3.94459	(1.58, 9.85)	0.00330656	0.130449	No	N/A	1.28787	(1.12, 1.48)	4.95838	(1.82, 13.5)	0.00169432	0.0674634	Yes	Increased	No
ENSG00000170266.16_4	GLB1	1.29051	(1.13, 1.47)	5.83677	(2.07, 16.5)	0.000864734	0.102489	No	N/A	1.31499	(1.15, 1.5)	6.49851	(2.28, 18.5)	0.000468078	0.0443969	Yes	Increased	No
ENSG00000016864.18_5	GLT8D1	1.18775	(1.02, 1.38)	2.38708	(1.08, 5.29)	0.0320773	0.262488	No	N/A	1.27825	(1.09, 1.5)	2.94274	(1.37, 6.31)	0.00553915	0.0974128	Yes	Increased	No
ENSG00000196743.8_3	GM2A	1.3866	(1.16, 1.66)	3.25448	(1.55, 6.83)	0.00181578	0.113194	No	N/A	1.37327	(1.17, 1.61)	4.35696	(1.82, 10.4)	0.000956893	0.0568637	Yes	Increased	No
ENSG00000137198.9_2	GMPR	1.23463	(0.901, 1.69)	1.28647	(0.88, 1.88)	0.19353	0.540923	No	N/A	1.76475	(1.33, 2.34)	2.21044	(1.42, 3.44)	0.000437764	0.0441826	Yes	Increased	No
ENSG00000100938.17_4	GMPR2	1.1967	(1.08, 1.33)	6.10603	(1.89, 19.7)	0.00249387	0.128585	No	N/A	1.25033	(1.11, 1.41)	6.39877	(2.12, 19.3)	0.00099204	0.0568637	Yes	Increased	No
ENSG00000114353.17_4	GNAI2	1.17843	(1.06, 1.32)	4.98264	(1.58, 15.7)	0.00617532	0.15386	No	N/A	1.17029	(1.06, 1.29)	7.90641	(1.96, 31.9)	0.00364762	0.0824099	Yes	Increased	No
ENSG00000105220.17_6	GPI	1.23192	(1.03, 1.47)	2.2596	(1.1, 4.66)	0.0271795	0.248226	No	N/A	1.30508	(1.12, 1.52)	3.71779	(1.61, 8.6)	0.00215882	0.0705371	Yes	Increased	No
ENSG00000198522.13_4	GPN1	1.07125	(0.986, 1.16)	3.23675	(0.77, 13.6)	0.108898	0.434921	No	N/A	1.14676	(1.05, 1.25)	9.34779	(2.1, 41.6)	0.00335471	0.0805355	Yes	Increased	No
ENSG00000137106.18_4	GRHPR	1.20095	(1.08, 1.33)	7.29393	(2.01, 26.5)	0.0025554	0.128585	No	N/A	1.24193	(1.11, 1.4)	6.77163	(2.05, 22.4)	0.00172629	0.0680689	Yes	Increased	No
ENSG00000170627.11_4	GTSF1	2.53109	(1.64, 3.9)	1.71872	(1.29, 2.28)	0.000182056	0.102489	No	N/A	2.87578	(1.81, 4.56)	1.70312	(1.3, 2.22)	9.05908e-05	0.0372812	Yes	Increased	No
ENSG00000169919.17_3	GUSB	1.24049	(1.04, 1.47)	2.31177	(1.14, 4.68)	0.0199033	0.222097	No	N/A	1.32979	(1.11, 1.6)	2.64478	(1.35, 5.19)	0.00473456	0.0920124	Yes	Increased	No
ENSG00000104812.15_4	GYS1	1.17222	(1.04, 1.32)	3.46981	(1.27, 9.45)	0.0149671	0.199461	No	N/A	1.2241	(1.08, 1.39)	4.31166	(1.59, 11.7)	0.00399613	0.0859477	Yes	Increased	No
ENSG00000162882.15_3	HAAO	1.32157	(1.13, 1.54)	4.13858	(1.72, 9.93)	0.00147615	0.109437	No	N/A	1.35442	(1.15, 1.59)	3.94029	(1.71, 9.07)	0.00127249	0.06038	Yes	Increased	No
ENSG00000138029.14_4	HADHB	1.09706	(1.01, 1.19)	4.54562	(1.09, 18.9)	0.03757	0.279077	No	N/A	1.16259	(1.07, 1.26)	11.3626	(2.47, 52.2)	0.00178543	0.0685907	Yes	Increased	No
ENSG00000170445.15_7	HARS	1.09943	(0.991, 1.22)	2.74924	(0.877, 8.62)	0.082727	0.38581	No	N/A	1.1968	(1.07, 1.34)	5.61772	(1.73, 18.3)	0.00414827	0.0871879	Yes	Increased	No
ENSG00000092036.18_4	HAUS4	1.28644	(1.11, 1.49)	3.6152	(1.56, 8.37)	0.0027009	0.128585	No	N/A	1.35575	(1.15, 1.6)	3.6246	(1.68, 7.84)	0.00106967	0.0578129	Yes	Increased	No
ENSG00000135077.9_4	HAVCR2	1.55001	(1.18, 2.04)	1.92315	(1.23, 3.01)	0.00425789	0.141617	No	N/A	1.56363	(1.18, 2.08)	1.88203	(1.22, 2.91)	0.0043938	0.0890678	Yes	Increased	No
ENSG00000146066.3_4	HIGD2A	1.26988	(1.09, 1.48)	3.26791	(1.38, 7.73)	0.00699378	0.159523	No	N/A	1.26298	(1.1, 1.46)	3.93475	(1.53, 10.1)	0.00453713	0.0902375	Yes	Increased	No
ENSG00000159399.9_3	HK2	1.37486	(1.06, 1.79)	1.74872	(1.07, 2.85)	0.0252683	0.240212	No	N/A	1.481	(1.17, 1.87)	2.25902	(1.32, 3.88)	0.00315582	0.0794296	Yes	Increased	No
ENSG00000269019.2_6	HOMER3-AS1	1.54957	(1.19, 2.02)	2.22375	(1.31, 3.78)	0.00308598	0.128585	No	N/A	1.61145	(1.23, 2.1)	2.5118	(1.4, 4.52)	0.00210976	0.0699171	Yes	Increased	No
ENSG00000230989.6_2	HSBP1	1.14138	(1.02, 1.27)	3.76099	(1.21, 11.7)	0.0221791	0.229664	No	N/A	1.19777	(1.07, 1.34)	5.37104	(1.74, 16.6)	0.00346415	0.0805488	Yes	Increased	No
ENSG00000198189.11_4	HSD17B11	1.27693	(1.12, 1.46)	4.62823	(1.8, 11.9)	0.00151342	0.109437	No	N/A	1.36974	(1.18, 1.58)	5.20885	(2.12, 12.8)	0.000321524	0.0441826	Yes	Increased	No
ENSG00000068001.14_6	HYAL2	1.41537	(1.2, 1.67)	4.37427	(1.95, 9.84)	0.000357753	0.102489	No	N/A	1.45589	(1.21, 1.75)	3.68084	(1.78, 7.6)	0.00042666	0.0441826	Yes	Increased	No
ENSG00000186792.17_4	HYAL3	1.70277	(1.29, 2.26)	2.21421	(1.38, 3.55)	0.000944928	0.102489	No	N/A	1.88853	(1.42, 2.51)	2.5452	(1.56, 4.16)	0.000200026	0.0429783	Yes	Increased	No
ENSG00000005700.15_5	IBTK	1.08262	(0.974, 1.2)	2.28264	(0.749, 6.95)	0.146398	0.482949	No	N/A	1.18849	(1.08, 1.31)	7.75298	(2.11, 28.5)	0.00206978	0.069579	Yes	Increased	No
ENSG00000163913.11_6	IFT122	1.07297	(0.977, 1.18)	2.59527	(0.722, 9.33)	0.144122	0.479349	No	N/A	1.17316	(1.07, 1.29)	7.89987	(2.06, 30.3)	0.00256699	0.0730653	Yes	Increased	No
ENSG00000263528.8_3	IKBKE	1.36468	(1.17, 1.59)	4.58165	(1.93, 10.9)	0.000580494	0.102489	No	N/A	1.39204	(1.18, 1.65)	3.86581	(1.77, 8.45)	0.00070374	0.0516034	Yes	Increased	No
ENSG00000166333.13_3	ILK	1.20468	(1.04, 1.39)	2.77135	(1.2, 6.43)	0.0175273	0.210714	No	N/A	1.2952	(1.1, 1.53)	2.98241	(1.39, 6.4)	0.00500245	0.0944436	Yes	Increased	No
ENSG00000106348.18_7	IMPDH1	1.45216	(1.2, 1.76)	3.17975	(1.63, 6.22)	0.000716982	0.102489	No	N/A	1.46402	(1.21, 1.76)	3.47903	(1.72, 7.02)	0.000504778	0.0448876	Yes	Increased	No
ENSG00000128604.20_5	IRF5	1.47918	(1.21, 1.8)	3.41295	(1.67, 6.96)	0.000736878	0.102489	No	N/A	1.38937	(1.14, 1.69)	2.78045	(1.4, 5.52)	0.00349752	0.0807487	Yes	Increased	No
ENSG00000125877.13_3	ITPA	1.16303	(1.02, 1.32)	2.89558	(1.13, 7.43)	0.0270161	0.248027	No	N/A	1.22377	(1.07, 1.39)	3.8982	(1.5, 10.1)	0.00523683	0.0962373	Yes	Increased	No
ENSG00000107104.18_3	KANK1	1.42173	(1.19, 1.7)	3.8693	(1.79, 8.36)	0.000575554	0.102489	No	N/A	1.48141	(1.22, 1.8)	3.24784	(1.67, 6.31)	0.000500478	0.0448876	Yes	Increased	No
ENSG00000175538.10_6	KCNE3	1.60761	(1.19, 2.17)	1.83777	(1.21, 2.79)	0.00414273	0.139597	No	N/A	1.58657	(1.19, 2.11)	1.90836	(1.23, 2.95)	0.003678	0.0826447	Yes	Increased	No
ENSG00000185760.15_5	KCNQ5	1.37443	(1.08, 1.75)	1.8331	(1.11, 3.01)	0.0169701	0.207329	No	N/A	1.5653	(1.2, 2.04)	2.05616	(1.27, 3.34)	0.00356486	0.0814203	Yes	Increased	No
ENSG00000233844.1_6	KCNQ5-IT1	1.3682	(1.06, 1.76)	1.76241	(1.09, 2.85)	0.0208895	0.222922	No	N/A	1.52792	(1.17, 2)	1.93507	(1.22, 3.06)	0.00470332	0.0917183	Yes	Increased	No
ENSG00000007202.15_5	KIAA0100	1.13909	(1.02, 1.27)	3.88124	(1.21, 12.4)	0.0224311	0.230338	No	N/A	1.16714	(1.06, 1.29)	5.88299	(1.68, 20.6)	0.00559767	0.0981666	Yes	Increased	No
ENSG00000163463.11_3	KRTCAP2	1.24045	(1.13, 1.36)	18.4211	(4.27, 79.5)	9.37415e-05	0.102489	No	N/A	1.20163	(1.09, 1.33)	9.1006	(2.42, 34.2)	0.00106761	0.0578129	Yes	Increased	No
ENSG00000116586.11_2	LAMTOR2	1.28239	(1.09, 1.51)	2.8494	(1.35, 6.02)	0.00608851	0.15386	No	N/A	1.3434	(1.12, 1.61)	2.87369	(1.42, 5.81)	0.00330592	0.0803406	Yes	Increased	No
ENSG00000155506.17_4	LARP1	1.14364	(1.01, 1.29)	2.73969	(1.05, 7.16)	0.0398981	0.287816	No	N/A	1.22903	(1.08, 1.4)	4.24803	(1.61, 11.2)	0.00350228	0.0807487	Yes	Increased	No
ENSG00000205629.12_3	LCMT1	1.10822	(1.01, 1.21)	4.17406	(1.1, 15.8)	0.0354162	0.272277	No	N/A	1.1675	(1.07, 1.27)	10.9307	(2.38, 50.2)	0.00211329	0.0699171	Yes	Increased	No
ENSG00000237945.7_5	LINC00649	1.41987	(1.12, 1.79)	2.30996	(1.26, 4.25)	0.00708405	0.159523	No	N/A	1.48604	(1.15, 1.92)	2.15951	(1.26, 3.7)	0.00511525	0.0953105	Yes	Increased	No
ENSG00000240024.5_5	LINC00888	1.14541	(1.02, 1.29)	3.41197	(1.15, 10.1)	0.0270584	0.248027	No	N/A	1.26182	(1.13, 1.41)	9.50096	(2.77, 32.6)	0.000342127	0.0441826	Yes	Increased	No
ENSG00000237476.1_5	LINC01637	1.55076	(1.24, 1.94)	2.72142	(1.54, 4.82)	0.000599526	0.102489	No	N/A	1.58918	(1.24, 2.03)	2.4011	(1.44, 4.01)	0.000833547	0.0546085	Yes	Increased	No
ENSG00000176454.14_4	LPCAT4	1.32214	(1.15, 1.53)	4.80388	(1.91, 12.1)	0.000838632	0.102489	No	N/A	1.29687	(1.12, 1.5)	4.19797	(1.72, 10.2)	0.00162114	0.0674634	Yes	Increased	No
ENSG00000148655.15_8	LRMDA	1.47692	(1.21, 1.81)	3.01006	(1.58, 5.73)	0.000789949	0.102489	No	N/A	1.51762	(1.23, 1.87)	2.89725	(1.57, 5.33)	0.000626122	0.0490633	Yes	Increased	No
ENSG00000250462.8_2	LRRC37BP1	1.11206	(1, 1.23)	3.20105	(0.974, 10.5)	0.0551924	0.328363	No	N/A	1.1875	(1.08, 1.31)	9.00668	(2.1, 38.6)	0.00306184	0.0789535	Yes	Increased	No
ENSG00000062524.16_3	LTK	1.84493	(1.24, 2.74)	1.57356	(1.15, 2.15)	0.00465699	0.145282	No	N/A	2.13445	(1.36, 3.35)	1.5317	(1.17, 2.01)	0.00225958	0.0715478	Yes	Increased	No
ENSG00000054219.11_4	LY75	1.20227	(1.06, 1.37)	3.7018	(1.4, 9.78)	0.00829797	0.166733	No	N/A	1.23314	(1.09, 1.4)	4.67715	(1.69, 12.9)	0.00294904	0.0780126	Yes	Increased	No
ENSG00000248672.5_3	LY75-CD302	1.23537	(1.09, 1.4)	4.52056	(1.68, 12.2)	0.0028237	0.128585	No	N/A	1.26898	(1.12, 1.44)	5.86138	(2.06, 16.7)	0.00092347	0.0556702	Yes	Increased	No
ENSG00000186687.16_3	LYRM7	1.23024	(1.05, 1.44)	2.74549	(1.24, 6.09)	0.012941	0.19314	No	N/A	1.34679	(1.15, 1.58)	3.76518	(1.7, 8.36)	0.00112531	0.0588091	Yes	Increased	No
ENSG00000003056.3	M6PR	1.25546	(1.08, 1.47)	3.06763	(1.33, 7.07)	0.00853403	0.168881	No	N/A	1.31945	(1.12, 1.56)	3.19405	(1.47, 6.92)	0.00323562	0.0801867	Yes	Increased	No
ENSG00000104774.13_4	MAN2B1	1.41065	(1.19, 1.67)	3.99336	(1.84, 8.65)	0.000449076	0.102489	No	N/A	1.37794	(1.17, 1.62)	4.42574	(1.9, 10.3)	0.000549163	0.0465267	Yes	Increased	No
ENSG00000109323.10_6	MANBA	1.20047	(1.09, 1.33)	8.6389	(2.32, 32.2)	0.00132232	0.106971	No	N/A	1.19314	(1.07, 1.33)	6.15161	(1.86, 20.3)	0.00288117	0.0775256	Yes	Increased	No
ENSG00000095015.6_3	MAP3K1	1.34518	(1.08, 1.67)	2.14737	(1.18, 3.92)	0.012959	0.19314	No	N/A	1.3896	(1.13, 1.71)	2.53761	(1.32, 4.89)	0.0054419	0.0969261	Yes	Increased	No
ENSG00000114738.11_4	MAPKAPK3	1.24204	(1.1, 1.4)	6.67644	(1.96, 22.7)	0.00235947	0.125895	No	N/A	1.25365	(1.1, 1.43)	5.35574	(1.76, 16.3)	0.00316387	0.0794296	Yes	Increased	No
ENSG00000139793.18_4	MBNL2	1.14192	(0.999, 1.31)	2.35476	(0.964, 5.75)	0.0602734	0.34078	No	N/A	1.29908	(1.12, 1.51)	3.98966	(1.61, 9.86)	0.00272418	0.0750736	Yes	Increased	No
ENSG00000078070.13_5	MCCC1	1.08557	(0.98, 1.2)	2.49463	(0.782, 7.96)	0.122484	0.453715	No	N/A	1.16234	(1.06, 1.27)	7.85547	(1.92, 32.1)	0.00413701	0.0871879	Yes	Increased	No
ENSG00000225663.7_6	MCRIP1	1.17804	(1.08, 1.28)	15.6585	(3.05, 80.4)	0.000977807	0.102489	No	N/A	1.17768	(1.08, 1.28)	14.615	(2.96, 72.1)	0.000992008	0.0568637	Yes	Increased	No
ENSG00000146701.12_3	MDH2	1.15669	(1.04, 1.29)	4.14407	(1.35, 12.8)	0.0132493	0.193854	No	N/A	1.23255	(1.1, 1.38)	5.67704	(1.94, 16.6)	0.00154837	0.0664486	Yes	Increased	No
ENSG00000106484.15_3	MEST	2.06641	(1.35, 3.16)	1.58621	(1.18, 2.13)	0.00222506	0.125008	No	N/A	2.49815	(1.59, 3.92)	1.66746	(1.25, 2.22)	0.000510586	0.0448876	Yes	Increased	No
ENSG00000109736.15_4	MFSD10	1.30973	(1.1, 1.56)	2.83134	(1.36, 5.88)	0.00528283	0.150077	No	N/A	1.30282	(1.1, 1.55)	2.96415	(1.37, 6.42)	0.00581966	0.0999627	Yes	Increased	No
ENSG00000008394.13_5	MGST1	1.70803	(1.25, 2.34)	1.83428	(1.23, 2.74)	0.00302604	0.128585	No	N/A	1.92125	(1.37, 2.69)	1.88917	(1.29, 2.77)	0.00109774	0.0582538	Yes	Increased	No
ENSG00000164877.19_3	MICALL2	1.7865	(1.41, 2.26)	3.11536	(1.8, 5.4)	5.25523e-05	0.102489	No	N/A	1.9183	(1.5, 2.46)	3.13953	(1.85, 5.34)	2.37367e-05	0.0372812	Yes	Increased	No
ENSG00000207939.1	MIR223	1.52805	(1.14, 2.05)	1.79942	(1.16, 2.79)	0.00883309	0.170633	No	N/A	1.60738	(1.19, 2.17)	1.85957	(1.21, 2.85)	0.00451421	0.0901333	Yes	Increased	No
ENSG00000265037.1	MIR4707	1.36883	(1.16, 1.62)	3.55861	(1.64, 7.71)	0.00130085	0.10661	No	N/A	1.45606	(1.21, 1.75)	3.39894	(1.68, 6.86)	0.000637936	0.0490633	Yes	Increased	No
ENSG00000265087.1	MIR4761	1.31765	(1.12, 1.55)	3.25308	(1.48, 7.14)	0.0032618	0.130449	No	N/A	1.3187	(1.11, 1.57)	2.87903	(1.38, 6.01)	0.00486715	0.0927495	Yes	Increased	No
ENSG00000263506.1	MIR5193	1.32401	(1.14, 1.54)	3.91648	(1.69, 9.1)	0.00149971	0.109437	No	N/A	1.37684	(1.18, 1.6)	4.87013	(2.01, 11.8)	0.00044698	0.0441826	Yes	Increased	No
ENSG00000133606.11_7	MKRN1	1.18013	(1, 1.39)	2.10887	(0.988, 4.5)	0.0536805	0.324229	No	N/A	1.26854	(1.09, 1.48)	3.07211	(1.39, 6.8)	0.00566282	0.0989364	Yes	Increased	No
ENSG00000108788.11_2	MLX	1.21403	(1.07, 1.38)	4.17953	(1.52, 11.5)	0.0056255	0.153344	No	N/A	1.24322	(1.1, 1.4)	5.38278	(1.87, 15.5)	0.00176799	0.068506	Yes	Increased	No
ENSG00000155229.21_5	MMS19	1.12211	(1.02, 1.24)	4.05116	(1.17, 14.1)	0.0276487	0.248425	No	N/A	1.18621	(1.08, 1.3)	9.60391	(2.4, 38.5)	0.00139654	0.0627641	Yes	Increased	No
ENSG00000115275.13_6	MOGS	1.20119	(1.07, 1.35)	5.25382	(1.7, 16.2)	0.00398112	0.138559	No	N/A	1.19542	(1.06, 1.34)	4.66153	(1.58, 13.7)	0.00517688	0.095641	Yes	Increased	No
ENSG00000129255.16_4	MPDU1	1.15191	(1.01, 1.32)	2.50006	(1.02, 6.12)	0.044937	0.301478	No	N/A	1.26292	(1.1, 1.45)	3.79726	(1.56, 9.25)	0.00329885	0.0803406	Yes	Increased	No
ENSG00000128309.16_2	MPST	1.19468	(1.07, 1.33)	6.0925	(1.83, 20.3)	0.00320722	0.130449	No	N/A	1.31277	(1.17, 1.47)	11.0907	(3.28, 37.5)	0.000108682	0.0372812	Yes	Increased	No
ENSG00000108826.16_3	MRPL27	1.0797	(0.951, 1.23)	1.7441	(0.691, 4.4)	0.23863	0.585736	No	N/A	1.22655	(1.07, 1.4)	3.67337	(1.47, 9.2)	0.00549614	0.0973391	Yes	Increased	No
ENSG00000175110.11_5	MRPS22	1.0956	(0.998, 1.2)	3.41047	(0.938, 12.4)	0.0625248	0.346136	No	N/A	1.20163	(1.08, 1.33)	6.83451	(2.03, 23)	0.00194072	0.069579	Yes	Increased	No
ENSG00000134056.12_3	MRPS36	1.10256	(1, 1.21)	3.34527	(0.972, 11.5)	0.0555075	0.329312	No	N/A	1.20628	(1.07, 1.36)	4.46133	(1.6, 12.4)	0.00417008	0.0871879	Yes	Increased	No
ENSG00000124532.14_5	MRS2	1.14358	(1.01, 1.29)	2.91554	(1.07, 7.91)	0.0356511	0.273246	No	N/A	1.24488	(1.09, 1.42)	4.36861	(1.67, 11.4)	0.00259213	0.0730653	Yes	Increased	No
ENSG00000166927.13_4	MS4A7	1.47837	(1.08, 2.02)	1.59348	(1.08, 2.35)	0.0188859	0.216463	No	N/A	1.54933	(1.16, 2.06)	1.88404	(1.21, 2.94)	0.00527319	0.0962454	Yes	Increased	No
ENSG00000085760.14_2	MTIF2	1.12884	(1.01, 1.26)	3.2687	(1.07, 9.97)	0.0373654	0.278387	No	N/A	1.21068	(1.09, 1.35)	6.68358	(1.96, 22.8)	0.00243883	0.0720286	Yes	Increased	No
ENSG00000171100.14_5	MTM1	1.10071	(0.996, 1.22)	3.08557	(0.929, 10.2)	0.0657285	0.351217	No	N/A	1.16664	(1.06, 1.29)	6.21529	(1.77, 21.8)	0.00439278	0.0890678	Yes	Increased	No
ENSG00000170873.18_4	MTSS1	1.77984	(1.25, 2.53)	1.72595	(1.2, 2.48)	0.00302455	0.128585	No	N/A	2.00934	(1.33, 3.03)	1.6273	(1.19, 2.22)	0.00220135	0.0705953	Yes	Increased	No
ENSG00000172936.14_6	MYD88	1.36095	(1.14, 1.63)	3.03512	(1.47, 6.26)	0.00265818	0.128585	No	N/A	1.35085	(1.15, 1.58)	4.00462	(1.73, 9.24)	0.00115022	0.0588677	Yes	Increased	No
ENSG00000074842.7_5	MYDGF	1.20219	(1.05, 1.37)	3.35013	(1.32, 8.53)	0.0112617	0.183102	No	N/A	1.2464	(1.1, 1.41)	5.43631	(1.86, 15.9)	0.00197261	0.069579	Yes	Increased	No
ENSG00000243477.5_4	NAA80	1.34236	(1.13, 1.6)	3.11269	(1.49, 6.5)	0.00248567	0.128585	No	N/A	1.42136	(1.17, 1.72)	3.06696	(1.56, 6.05)	0.00121822	0.0592064	Yes	Increased	No
ENSG00000123338.13_4	NCKAP1L	1.17858	(1.08, 1.29)	10.5883	(2.49, 45.1)	0.00140939	0.109089	No	N/A	1.17117	(1.07, 1.28)	8.3903	(2.11, 33.3)	0.00248506	0.072474	Yes	Increased	No
ENSG00000213672.8_6	NCKIPSD	1.20575	(1.07, 1.36)	4.22337	(1.52, 11.7)	0.00573957	0.15386	No	N/A	1.22661	(1.08, 1.4)	3.92505	(1.52, 10.1)	0.00472563	0.0920104	Yes	Increased	No
ENSG00000070614.15_4	NDST1	1.45059	(1.23, 1.72)	4.3852	(2.02, 9.54)	0.000192203	0.102489	No	N/A	1.41316	(1.2, 1.67)	4.29702	(1.93, 9.58)	0.000366357	0.0441826	Yes	Increased	No
ENSG00000090266.13_6	NDUFB2	1.23955	(1.08, 1.42)	3.72017	(1.51, 9.19)	0.00442676	0.143801	No	N/A	1.3046	(1.12, 1.52)	3.57728	(1.6, 8)	0.00190307	0.069579	Yes	Increased	No
ENSG00000160194.18_3	NDUFV3	1.1425	(1.04, 1.25)	6.18234	(1.59, 24.1)	0.00862623	0.169108	No	N/A	1.16393	(1.06, 1.28)	6.50588	(1.79, 23.7)	0.00451301	0.0901333	Yes	Increased	No
ENSG00000168256.18_4	NKIRAS2	1.13804	(1.03, 1.25)	4.95367	(1.34, 18.3)	0.0163165	0.206868	No	N/A	1.19946	(1.08, 1.34)	6.35379	(1.85, 21.9)	0.00336555	0.0805355	Yes	Increased	No
ENSG00000141101.13_3	NOB1	1.19448	(1.07, 1.34)	4.81842	(1.61, 14.4)	0.00488542	0.147246	No	N/A	1.32436	(1.18, 1.49)	10.8687	(3.07, 38.5)	0.000218385	0.0429783	Yes	Increased	No
ENSG00000225921.7_3	NOL7	1.03517	(0.966, 1.11)	2.32591	(0.425, 12.7)	0.330581	0.665467	No	N/A	1.13252	(1.05, 1.22)	14.2158	(2.37, 85.4)	0.00371627	0.083063	Yes	Increased	No
ENSG00000103512.15_4	NOMO1	1.11313	(0.978, 1.27)	2.09919	(0.837, 5.26)	0.113963	0.44159	No	N/A	1.22456	(1.08, 1.39)	4.13952	(1.51, 11.4)	0.00579022	0.0998812	Yes	Increased	No
ENSG00000185164.10	NOMO2	1.13593	(1.01, 1.27)	3.15599	(1.09, 9.17)	0.0346715	0.270519	No	N/A	1.22791	(1.08, 1.39)	4.57096	(1.67, 12.5)	0.0030286	0.0789535	Yes	Increased	No
ENSG00000198585.11_2	NUDT16	1.40408	(1.18, 1.67)	4.13641	(1.78, 9.63)	0.000984735	0.102489	No	N/A	1.37187	(1.17, 1.62)	4.21001	(1.76, 10.1)	0.00124131	0.0598646	Yes	Increased	No
ENSG00000133961.20_5	NUMB	1.19738	(1.06, 1.36)	3.84123	(1.41, 10.4)	0.00831071	0.166733	No	N/A	1.18069	(1.06, 1.32)	5.61404	(1.66, 19)	0.00561637	0.0983571	Yes	Increased	No
ENSG00000136243.12	NUPL2	1.14164	(1.03, 1.27)	4.01494	(1.24, 13)	0.0203886	0.222913	No	N/A	1.20441	(1.08, 1.35)	5.8464	(1.83, 18.7)	0.00285473	0.0773061	Yes	Increased	No
ENSG00000105953.15_4	OGDH	1.29725	(1.11, 1.52)	3.30671	(1.5, 7.28)	0.00297243	0.128585	No	N/A	1.31599	(1.12, 1.55)	3.17662	(1.5, 6.75)	0.00262949	0.073761	Yes	Increased	No
ENSG00000135506.16_6	OS9	1.20853	(1.09, 1.34)	8.53327	(2.35, 31)	0.00113301	0.104883	No	N/A	1.21188	(1.09, 1.35)	7.17716	(2.12, 24.3)	0.00155638	0.0664486	Yes	Increased	No
ENSG00000198856.13_3	OSTC	1.08327	(0.972, 1.21)	2.2008	(0.743, 6.51)	0.154257	0.492683	No	N/A	1.20771	(1.08, 1.35)	5.85262	(1.88, 18.3)	0.00233631	0.0716852	Yes	Increased	No
ENSG00000134996.11_2	OSTF1	1.30019	(1.1, 1.54)	2.84943	(1.38, 5.9)	0.00482502	0.147246	No	N/A	1.41451	(1.2, 1.66)	4.57643	(2.03, 10.3)	0.000246004	0.0429783	Yes	Increased	No
ENSG00000117385.15_3	P3H1	1.1698	(1.04, 1.32)	3.82283	(1.31, 11.2)	0.0143256	0.19836	No	N/A	1.21137	(1.07, 1.37)	5.06867	(1.65, 15.6)	0.00469505	0.0917183	Yes	Increased	No
ENSG00000185624.15_3	P4HB	1.27049	(1.06, 1.52)	2.35677	(1.19, 4.68)	0.0143799	0.19836	No	N/A	1.36189	(1.15, 1.61)	3.72218	(1.67, 8.3)	0.0013165	0.0615953	Yes	Increased	No
ENSG00000090621.14_5	PABPC4	1.19361	(1.08, 1.32)	8.48154	(2.26, 31.8)	0.00151863	0.109437	No	N/A	1.21527	(1.1, 1.34)	12.0086	(2.95, 49)	0.000526774	0.0455533	Yes	Increased	No
ENSG00000111845.5_3	PAK1IP1	1.13011	(0.964, 1.32)	1.75946	(0.837, 3.7)	0.135862	0.471273	No	N/A	1.33329	(1.13, 1.57)	3.42371	(1.57, 7.48)	0.00203379	0.069579	Yes	Increased	No
ENSG00000180370.10_3	PAK2	1.13844	(1.02, 1.27)	3.53576	(1.16, 10.8)	0.0260644	0.243244	No	N/A	1.20689	(1.08, 1.35)	6.12164	(1.9, 19.8)	0.00244135	0.0720286	Yes	Increased	No
ENSG00000138801.9_3	PAPSS1	1.22387	(1.06, 1.41)	3.33291	(1.36, 8.14)	0.00824906	0.166733	No	N/A	1.27265	(1.11, 1.46)	4.18884	(1.68, 10.5)	0.00217895	0.0705371	Yes	Increased	No
ENSG00000102699.6_4	PARP4	1.15389	(1, 1.33)	2.32523	(0.991, 5.46)	0.0525204	0.321089	No	N/A	1.23008	(1.08, 1.41)	3.9136	(1.51, 10.1)	0.00485431	0.0926456	Yes	Increased	No
ENSG00000102390.10_3	PBDC1	1.14342	(1.03, 1.26)	5.19847	(1.4, 19.3)	0.0136204	0.195407	No	N/A	1.21041	(1.07, 1.36)	5.00254	(1.66, 15.1)	0.00428775	0.0881379	Yes	Increased	No
ENSG00000100731.15_4	PCNX1	1.21109	(1.07, 1.37)	4.93837	(1.64, 14.8)	0.00444328	0.143965	No	N/A	1.22027	(1.08, 1.38)	4.89921	(1.64, 14.7)	0.00453809	0.0902375	Yes	Increased	No
ENSG00000141179.13_2	PCTP	1.23214	(1.07, 1.42)	3.42629	(1.43, 8.22)	0.00581229	0.15386	No	N/A	1.3629	(1.16, 1.6)	3.90493	(1.8, 8.49)	0.000591435	0.0481559	Yes	Increased	No
ENSG00000168291.13_4	PDHB	1.10006	(0.982, 1.23)	2.35719	(0.834, 6.67)	0.105953	0.430087	No	N/A	1.2125	(1.08, 1.36)	4.92495	(1.7, 14.3)	0.00334235	0.0805355	Yes	Increased	No
ENSG00000155660.11_6	PDIA4	1.268	(1.09, 1.48)	3.27731	(1.43, 7.51)	0.00501113	0.14829	No	N/A	1.34793	(1.15, 1.59)	3.6566	(1.65, 8.1)	0.00139599	0.0627641	Yes	Increased	No
ENSG00000090857.13_4	PDPR	1.16589	(1.03, 1.32)	3.38044	(1.24, 9.25)	0.0177456	0.211685	No	N/A	1.21522	(1.08, 1.37)	5.13459	(1.73, 15.3)	0.0032365	0.0801867	Yes	Increased	No
ENSG00000171314.9_3	PGAM1	1.22376	(1.04, 1.44)	2.50644	(1.16, 5.43)	0.0199396	0.222097	No	N/A	1.29618	(1.1, 1.52)	3.26046	(1.47, 7.22)	0.00355394	0.0814203	Yes	Increased	No
ENSG00000142657.21_4	PGD	1.22362	(1.06, 1.41)	3.03244	(1.3, 7.08)	0.0103468	0.178329	No	N/A	1.32811	(1.16, 1.52)	6.22909	(2.32, 16.8)	0.000289777	0.0429783	Yes	Increased	No
ENSG00000169299.14_3	PGM2	1.24847	(1.09, 1.44)	3.65068	(1.5, 8.89)	0.00437283	0.143162	No	N/A	1.33729	(1.16, 1.54)	4.96834	(2.01, 12.3)	0.000504709	0.0448876	Yes	Increased	No
ENSG00000087111.21_4	PIGS	1.19782	(1.09, 1.32)	9.8843	(2.52, 38.8)	0.00103038	0.103578	No	N/A	1.26741	(1.13, 1.42)	8.38953	(2.61, 27)	0.000364203	0.0441826	Yes	Increased	No
ENSG00000134627.12_4	PIWIL4	1.39797	(1.1, 1.77)	1.98416	(1.18, 3.33)	0.00962509	0.174593	No	N/A	1.51578	(1.19, 1.93)	2.29336	(1.35, 3.89)	0.00205813	0.069579	Yes	Increased	No
ENSG00000075651.16_4	PLD1	1.41512	(1.14, 1.75)	2.42566	(1.33, 4.41)	0.00365768	0.135572	No	N/A	1.57392	(1.24, 1.99)	2.57287	(1.47, 4.5)	0.000918158	0.0556702	Yes	Increased	No
ENSG00000106397.12_6	PLOD3	1.27793	(1.12, 1.46)	4.93925	(1.9, 12.8)	0.00105734	0.103578	No	N/A	1.30193	(1.13, 1.5)	4.12537	(1.74, 9.76)	0.00126054	0.0603279	Yes	Increased	No
ENSG00000100979.15_4	PLTP	1.45283	(1.11, 1.9)	1.80212	(1.15, 2.84)	0.0108558	0.181353	No	N/A	1.59401	(1.19, 2.13)	1.87443	(1.22, 2.87)	0.00394237	0.085511	Yes	Increased	No
ENSG00000186141.9_3	POLR3C	1.0478	(0.972, 1.13)	2.63463	(0.548, 12.7)	0.226787	0.574878	No	N/A	1.13699	(1.05, 1.23)	10.6533	(2.14, 53)	0.00384531	0.0851479	Yes	Increased	No
ENSG00000138777.20_5	PPA2	1.05319	(0.97, 1.14)	2.4617	(0.579, 10.5)	0.222212	0.571079	No	N/A	1.14177	(1.06, 1.23)	13.7673	(2.54, 74.5)	0.00233613	0.0716852	Yes	Increased	No
ENSG00000115241.11_4	PPM1G	1.07294	(0.968, 1.19)	2.17752	(0.691, 6.86)	0.184069	0.531316	No	N/A	1.20212	(1.07, 1.36)	4.22885	(1.53, 11.7)	0.00552251	0.0973934	Yes	Increased	No
ENSG00000092020.10_3	PPP2R3C	1.06748	(0.98, 1.16)	2.90267	(0.706, 11.9)	0.139513	0.475238	No	N/A	1.17213	(1.07, 1.29)	8.6456	(2.14, 34.9)	0.00247116	0.0724398	Yes	Increased	No
ENSG00000133246.12_6	PRAM1	1.60262	(1.25, 2.06)	2.3589	(1.39, 3.99)	0.00140508	0.109089	No	N/A	1.61331	(1.24, 2.1)	2.22836	(1.33, 3.74)	0.00242941	0.0720286	Yes	Increased	No
ENSG00000187514.16_4	PTMA	1.07956	(0.983, 1.19)	2.78267	(0.783, 9.89)	0.113564	0.441407	No	N/A	1.18897	(1.06, 1.33)	4.72358	(1.58, 14.1)	0.00537205	0.0969261	Yes	Increased	No
ENSG00000072135.13_4	PTPN18	1.491	(1.17, 1.91)	2.17992	(1.27, 3.75)	0.00486983	0.147246	No	N/A	1.49929	(1.18, 1.9)	2.35307	(1.32, 4.21)	0.00392191	0.085511	Yes	Increased	No
ENSG00000184924.5_2	PTRHD1	1.19172	(1.05, 1.35)	3.39559	(1.31, 8.77)	0.0115828	0.184697	No	N/A	1.23441	(1.09, 1.4)	4.85215	(1.74, 13.6)	0.00257946	0.0730653	Yes	Increased	No
ENSG00000100994.12_4	PYGB	1.42614	(1.22, 1.67)	5.31693	(2.24, 12.6)	0.000152334	0.102489	No	N/A	1.51812	(1.29, 1.78)	6.18676	(2.57, 14.9)	4.62469e-05	0.0372812	Yes	Increased	No
ENSG00000100504.17_3	PYGL	1.41895	(1.13, 1.78)	2.17946	(1.26, 3.76)	0.00508225	0.148546	No	N/A	1.57626	(1.24, 2)	2.49556	(1.43, 4.34)	0.00120217	0.0591144	Yes	Increased	No
ENSG00000172053.18_3	QARS	1.25276	(1.1, 1.43)	4.69896	(1.7, 13)	0.00280494	0.128585	No	N/A	1.30167	(1.14, 1.48)	6.617	(2.19, 20)	0.000808874	0.0539493	Yes	Increased	No
ENSG00000111737.12_4	RAB35	1.13772	(1.02, 1.27)	3.74257	(1.19, 11.8)	0.0243603	0.237154	No	N/A	1.18833	(1.07, 1.33)	5.39373	(1.7, 17.1)	0.00417171	0.0871879	Yes	Increased	No
ENSG00000255587.9_4	RAB44	1.90871	(1.4, 2.59)	2.18738	(1.4, 3.41)	0.000533135	0.102489	No	N/A	2.06484	(1.51, 2.82)	2.3418	(1.48, 3.69)	0.00025386	0.0429783	Yes	Increased	No
ENSG00000154917.11_3	RAB6B	1.14704	(0.895, 1.47)	1.30818	(0.803, 2.13)	0.280492	0.626127	No	N/A	1.55611	(1.2, 2.01)	2.52342	(1.37, 4.65)	0.003049	0.0789535	Yes	Increased	No
ENSG00000113522.14_6	RAD50	1.15336	(1.02, 1.3)	3.25599	(1.16, 9.13)	0.0248716	0.238991	No	N/A	1.23454	(1.1, 1.39)	5.44815	(1.87, 15.9)	0.00191969	0.069579	Yes	Increased	No
ENSG00000180198.16_5	RCC1	1.15219	(1.01, 1.32)	2.49473	(1.02, 6.13)	0.0460942	0.305161	No	N/A	1.26001	(1.1, 1.44)	4.26229	(1.67, 10.9)	0.00243596	0.0720286	Yes	Increased	No
ENSG00000129625.13_4	REEP5	1.35508	(1.1, 1.67)	2.2551	(1.24, 4.1)	0.00763864	0.164435	No	N/A	1.42177	(1.14, 1.77)	2.30373	(1.3, 4.08)	0.00419491	0.0873753	Yes	Increased	No
ENSG00000263961.8_4	RHEX	2.09565	(1.46, 3.01)	1.8898	(1.32, 2.71)	0.000514643	0.102489	No	N/A	2.47611	(1.68, 3.64)	1.95899	(1.39, 2.76)	0.000122711	0.0372812	Yes	Increased	No
ENSG00000181481.14_4	RNF135	1.36955	(1.18, 1.59)	4.94977	(2.07, 11.9)	0.000332537	0.102489	No	N/A	1.29518	(1.12, 1.5)	4.21326	(1.73, 10.3)	0.00156025	0.0664486	Yes	Increased	No
ENSG00000189050.16_4	RNFT1	1.18792	(1.06, 1.33)	5.04008	(1.62, 15.7)	0.00517759	0.149937	No	N/A	1.26345	(1.12, 1.43)	6.08617	(2.08, 17.8)	0.000989978	0.0568637	Yes	Increased	No
ENSG00000023191.17_3	RNH1	1.50678	(1.26, 1.8)	4.35233	(2.07, 9.14)	0.000102021	0.102489	No	N/A	1.51441	(1.27, 1.81)	4.1871	(2.03, 8.66)	0.000111141	0.0372812	Yes	Increased	No
ENSG00000198208.11_3	RPS6KL1	1.32298	(1.07, 1.64)	2.09161	(1.15, 3.81)	0.0159831	0.205762	No	N/A	1.52985	(1.17, 1.99)	2.18523	(1.28, 3.74)	0.00436494	0.088995	Yes	Increased	No
ENSG00000163993.7_3	S100P	1.60537	(0.959, 2.69)	1.23442	(0.978, 1.56)	0.0768479	0.375232	No	N/A	1.69626	(1.21, 2.38)	1.82621	(1.2, 2.78)	0.00513836	0.0953105	Yes	Increased	No
ENSG00000031698.13_3	SARS	1.1588	(1.03, 1.31)	3.33508	(1.19, 9.35)	0.0220253	0.229409	No	N/A	1.22819	(1.08, 1.39)	4.5259	(1.64, 12.5)	0.00346888	0.0805488	Yes	Increased	No
ENSG00000143653.10_3	SCCPDH	1.3462	(1.14, 1.59)	3.58662	(1.61, 8.01)	0.00182155	0.113194	No	N/A	1.50055	(1.27, 1.77)	6.08348	(2.45, 15.1)	9.70454e-05	0.0372812	Yes	Increased	No
ENSG00000140612.14_3	SEC11A	1.20713	(1.06, 1.37)	3.72417	(1.43, 9.69)	0.00705899	0.159523	No	N/A	1.28818	(1.15, 1.45)	8.03744	(2.63, 24.6)	0.000261796	0.0429783	Yes	Increased	No
ENSG00000131871.15_5	SELENOS	1.15038	(1.03, 1.28)	3.99653	(1.25, 12.8)	0.0193823	0.220141	No	N/A	1.21768	(1.09, 1.36)	7.07425	(2.06, 24.3)	0.00191939	0.069579	Yes	Increased	No
ENSG00000277957.1_3	SENP3-EIF4A1	1.20114	(1.08, 1.33)	7.30899	(2.09, 25.6)	0.00184132	0.113736	No	N/A	1.27942	(1.14, 1.43)	8.43238	(2.62, 27.2)	0.000355371	0.0441826	Yes	Increased	No
ENSG00000138758.11_7	SEPTIN11	1.37886	(1.08, 1.76)	1.88238	(1.12, 3.17)	0.0173029	0.208818	No	N/A	1.53838	(1.19, 1.99)	2.16274	(1.28, 3.67)	0.00416195	0.0871879	Yes	Increased	No
ENSG00000021355.13_3	SERPINB1	1.31253	(1.12, 1.54)	3.28919	(1.5, 7.23)	0.0030651	0.128585	No	N/A	1.48312	(1.24, 1.78)	3.80609	(1.85, 7.85)	0.000292507	0.0429783	Yes	Increased	No
ENSG00000196209.12_3	SIRPB2	1.94084	(1.42, 2.65)	2.13304	(1.42, 3.21)	0.000276474	0.102489	No	N/A	1.7391	(1.28, 2.36)	1.99876	(1.31, 3.05)	0.00127359	0.06038	Yes	Increased	No
ENSG00000162739.14_4	SLAMF6	1.55736	(1.19, 2.04)	2.12357	(1.28, 3.51)	0.00337039	0.130449	No	N/A	1.73111	(1.24, 2.43)	1.80877	(1.22, 2.69)	0.00345969	0.0805488	Yes	Increased	No
ENSG00000136867.11_3	SLC31A2	1.4547	(1.13, 1.87)	1.98057	(1.22, 3.22)	0.0059555	0.15386	No	N/A	1.39756	(1.13, 1.72)	2.35972	(1.31, 4.24)	0.00411832	0.0871879	Yes	Increased	No
ENSG00000176463.14_4	SLCO3A1	1.37144	(1.11, 1.69)	2.28513	(1.25, 4.18)	0.00739917	0.162296	No	N/A	1.38997	(1.13, 1.71)	2.5255	(1.32, 4.83)	0.00509904	0.0953105	Yes	Increased	No
ENSG00000172716.16_3	SLFN11	1.34212	(1.09, 1.65)	2.33528	(1.24, 4.41)	0.00896609	0.171063	No	N/A	1.39567	(1.13, 1.73)	2.40014	(1.3, 4.44)	0.00525903	0.0962454	Yes	Increased	No
ENSG00000172123.12_3	SLFN12	1.32819	(1.09, 1.61)	2.53725	(1.28, 5.02)	0.00742196	0.162415	No	N/A	1.36001	(1.13, 1.64)	2.87887	(1.42, 5.85)	0.00346554	0.0805488	Yes	Increased	No
ENSG00000080503.24_6	SMARCA2	1.17218	(1.02, 1.34)	2.98494	(1.12, 7.92)	0.0280963	0.248799	No	N/A	1.25784	(1.09, 1.46)	3.88378	(1.49, 10.1)	0.00551533	0.0973934	Yes	Increased	No
ENSG00000104976.12_4	SNAPC2	1.16882	(1.04, 1.31)	3.88014	(1.31, 11.5)	0.0142299	0.19836	No	N/A	1.22415	(1.09, 1.38)	5.62847	(1.83, 17.3)	0.00257156	0.0730653	Yes	Increased	No
ENSG00000197157.11_6	SND1	1.17152	(1.05, 1.31)	4.63179	(1.49, 14.4)	0.00824854	0.166733	No	N/A	1.19862	(1.07, 1.35)	4.41982	(1.55, 12.6)	0.00543894	0.0969261	Yes	Increased	No
ENSG00000002919.14_2	SNX11	1.2146	(1.07, 1.38)	4.39921	(1.55, 12.5)	0.00534286	0.150077	No	N/A	1.27467	(1.11, 1.46)	4.89808	(1.82, 13.2)	0.00162353	0.0674634	Yes	Increased	No
ENSG00000140263.14_3	SORD	1.28549	(1.09, 1.52)	2.79065	(1.32, 5.89)	0.00711943	0.159983	No	N/A	1.42291	(1.19, 1.7)	3.70563	(1.75, 7.83)	0.000596502	0.0482551	Yes	Increased	No
ENSG00000187808.5_3	SOWAHD	1.45982	(1.16, 1.83)	2.45169	(1.36, 4.42)	0.00281099	0.128585	No	N/A	1.47185	(1.18, 1.84)	2.58797	(1.42, 4.72)	0.00191983	0.069579	Yes	Increased	No
ENSG00000137767.14_7	SQOR	1.3479	(1.11, 1.63)	2.53342	(1.32, 4.86)	0.00521926	0.150077	No	N/A	1.40186	(1.16, 1.7)	2.92822	(1.48, 5.78)	0.00197894	0.069579	Yes	Increased	No
ENSG00000185482.8_4	STAC3	1.53654	(1.22, 1.93)	2.48789	(1.45, 4.28)	0.000976447	0.102489	No	N/A	1.57789	(1.27, 1.97)	2.89565	(1.61, 5.22)	0.000408695	0.0441826	Yes	Increased	No
ENSG00000147465.11_2	STAR	1.50703	(1.11, 2.04)	1.72966	(1.13, 2.65)	0.0118779	0.186873	No	N/A	1.73181	(1.27, 2.37)	1.95681	(1.29, 2.98)	0.00169295	0.0674634	Yes	Increased	No
ENSG00000115107.20_4	STEAP3	1.52238	(1.16, 2)	1.89859	(1.21, 2.98)	0.00534839	0.150077	No	N/A	1.93522	(1.45, 2.59)	2.38109	(1.52, 3.73)	0.000149534	0.0385237	Yes	Increased	No
ENSG00000164506.14_3	STXBP5	1.34006	(1.06, 1.69)	1.86055	(1.1, 3.15)	0.0207642	0.222913	No	N/A	1.50043	(1.17, 1.92)	2.17323	(1.28, 3.68)	0.0038503	0.0851479	Yes	Increased	No
ENSG00000127952.17_4	STYXL1	1.25881	(1.07, 1.47)	2.82873	(1.32, 6.08)	0.00771541	0.164842	No	N/A	1.31764	(1.12, 1.55)	3.29939	(1.53, 7.13)	0.00238085	0.0719622	Yes	Increased	No
ENSG00000129103.18_4	SUMF2	1.17126	(1.04, 1.32)	3.51419	(1.27, 9.76)	0.0158421	0.204527	No	N/A	1.21993	(1.08, 1.38)	4.62547	(1.63, 13.1)	0.00395883	0.085511	Yes	Increased	No
ENSG00000120656.11_2	TAF12	1.24582	(1.09, 1.42)	4.45761	(1.69, 11.8)	0.00254699	0.128585	No	N/A	1.29743	(1.13, 1.49)	4.70744	(1.86, 11.9)	0.00105132	0.0578129	Yes	Increased	No
ENSG00000065882.16_4	TBC1D1	1.17412	(1.05, 1.32)	4.02302	(1.37, 11.8)	0.0115479	0.184606	No	N/A	1.22169	(1.09, 1.37)	6.37842	(1.97, 20.6)	0.00196836	0.069579	Yes	Increased	No
ENSG00000267104.2_4	TBC1D3P1-DHX40P1	1.19675	(1.09, 1.31)	11.3364	(2.75, 46.8)	0.000783819	0.102489	No	N/A	1.22264	(1.11, 1.35)	11.0692	(2.91, 42.1)	0.000418412	0.0441826	Yes	Increased	No
ENSG00000135269.18_4	TES	1.74459	(1.23, 2.47)	1.67798	(1.17, 2.42)	0.00542261	0.151025	No	N/A	1.95529	(1.31, 2.91)	1.61274	(1.17, 2.23)	0.00382171	0.0848149	Yes	Increased	No
ENSG00000132749.11_6	TESMIN	1.18885	(1.03, 1.38)	2.58184	(1.12, 5.95)	0.0259781	0.242908	No	N/A	1.26741	(1.09, 1.48)	3.32941	(1.44, 7.72)	0.0050592	0.0952511	Yes	Increased	No
ENSG00000105967.16_4	TFEC	1.45424	(1.17, 1.81)	2.44874	(1.34, 4.46)	0.00344368	0.13205	No	N/A	1.48149	(1.16, 1.89)	2.21711	(1.27, 3.87)	0.00509284	0.0953105	Yes	Increased	No
ENSG00000113272.14_3	THG1L	1.1745	(1.03, 1.33)	3.15241	(1.21, 8.23)	0.0190302	0.217261	No	N/A	1.23195	(1.08, 1.41)	3.8766	(1.51, 9.95)	0.00482213	0.0923125	Yes	Increased	No
ENSG00000137462.8_4	TLR2	1.94289	(1.41, 2.68)	2.04421	(1.36, 3.07)	0.000578685	0.102489	No	N/A	1.9311	(1.41, 2.64)	2.14674	(1.4, 3.29)	0.00044829	0.0441826	Yes	Increased	No
ENSG00000064115.11_5	TM7SF3	1.3804	(1.1, 1.73)	2.06607	(1.2, 3.57)	0.00916111	0.172822	No	N/A	1.55023	(1.24, 1.94)	2.65681	(1.49, 4.72)	0.000868373	0.0549068	Yes	Increased	No
ENSG00000198498.10_4	TMA16	1.12213	(0.986, 1.28)	2.24743	(0.892, 5.66)	0.0860269	0.391398	No	N/A	1.24921	(1.09, 1.43)	3.91002	(1.55, 9.83)	0.00375559	0.0836436	Yes	Increased	No
ENSG00000150403.18_5	TMCO3	1.19785	(1.06, 1.36)	3.75214	(1.41, 10)	0.00819284	0.166499	No	N/A	1.29158	(1.12, 1.49)	4.00162	(1.68, 9.51)	0.00170017	0.0674634	Yes	Increased	No
ENSG00000181284.2_3	TMEM102	1.24101	(1.06, 1.46)	2.6526	(1.22, 5.75)	0.0135571	0.194945	No	N/A	1.33604	(1.12, 1.6)	2.90684	(1.42, 5.93)	0.00338611	0.0805488	Yes	Increased	No
ENSG00000171202.7_3	TMEM126A	1.07569	(0.984, 1.18)	2.95106	(0.767, 11.3)	0.115316	0.442873	No	N/A	1.17223	(1.07, 1.28)	8.64569	(2.19, 34.2)	0.0020986	0.0699171	Yes	Increased	No
ENSG00000187049.9_3	TMEM216	1.27819	(1.11, 1.48)	3.91762	(1.6, 9.61)	0.00287308	0.128585	No	N/A	1.41702	(1.2, 1.67)	4.64723	(1.97, 11)	0.000444989	0.0441826	Yes	Increased	No
ENSG00000170876.7_3	TMEM43	1.21177	(1.05, 1.39)	3.1729	(1.3, 7.75)	0.0112732	0.183102	No	N/A	1.26437	(1.1, 1.46)	3.86685	(1.58, 9.45)	0.00301517	0.0789535	Yes	Increased	No
ENSG00000188167.9_4	TMPPE	1.19533	(1.08, 1.32)	7.59675	(2.16, 26.8)	0.00159631	0.111301	No	N/A	1.1977	(1.08, 1.32)	7.39004	(2.14, 25.6)	0.00158625	0.0669696	Yes	Increased	No
ENSG00000034510.6_3	TMSB10	1.26385	(1.06, 1.51)	2.38822	(1.2, 4.75)	0.0131907	0.193558	No	N/A	1.2976	(1.1, 1.54)	2.83484	(1.37, 5.86)	0.0049368	0.0937918	Yes	Increased	No
ENSG00000115129.14_3	TP53I3	1.44366	(1.14, 1.83)	2.1123	(1.26, 3.55)	0.00467967	0.145282	No	N/A	1.4986	(1.17, 1.91)	2.15575	(1.3, 3.58)	0.00292466	0.077928	Yes	Increased	No
ENSG00000171368.12_3	TPPP	1.31912	(1.06, 1.64)	2.04745	(1.13, 3.72)	0.0186662	0.215323	No	N/A	1.48919	(1.15, 1.92)	2.14291	(1.26, 3.64)	0.00475192	0.0920392	Yes	Increased	No
ENSG00000159713.11_3	TPPP3	2.38286	(1.54, 3.68)	1.7474	(1.27, 2.4)	0.000586201	0.102489	No	N/A	2.56341	(1.62, 4.05)	1.73852	(1.28, 2.37)	0.000454546	0.0441826	Yes	Increased	No
ENSG00000176058.13_5	TPRN	1.16221	(1.04, 1.3)	4.08732	(1.35, 12.4)	0.0127915	0.192087	No	N/A	1.21665	(1.08, 1.37)	4.56598	(1.64, 12.7)	0.00359791	0.0818768	Yes	Increased	No
ENSG00000131653.13_5	TRAF7	1.26146	(1.12, 1.42)	8.08426	(2.46, 26.6)	0.000587095	0.102489	No	N/A	1.32299	(1.18, 1.49)	10.8957	(3.28, 36.2)	9.79766e-05	0.0372812	Yes	Increased	No
ENSG00000234127.9_6	TRIM26	1.17194	(1.05, 1.31)	4.2779	(1.4, 13.1)	0.0106528	0.180508	No	N/A	1.20577	(1.08, 1.35)	5.60247	(1.75, 17.9)	0.00362304	0.0820023	Yes	Increased	No
ENSG00000141569.12_5	TRIM65	1.1597	(1.03, 1.3)	3.47544	(1.23, 9.83)	0.0188355	0.216136	No	N/A	1.23782	(1.09, 1.4)	5.10221	(1.8, 14.5)	0.00217991	0.0705371	Yes	Increased	No
ENSG00000258588.3_3	TRIM6-TRIM34	1.17084	(1.04, 1.32)	3.72961	(1.31, 10.6)	0.0133547	0.194104	No	N/A	1.20572	(1.07, 1.36)	4.78728	(1.64, 13.9)	0.00408706	0.0870079	Yes	Increased	No
ENSG00000038382.20_4	TRIO	1.60501	(1.26, 2.05)	2.66613	(1.44, 4.93)	0.00173982	0.113194	No	N/A	1.62125	(1.24, 2.12)	2.27843	(1.32, 3.95)	0.00331741	0.0804584	Yes	Increased	No
ENSG00000270106.6_5	TSNAX-DISC1	1.26902	(1.13, 1.42)	8.56332	(2.63, 27.8)	0.000358437	0.102489	No	N/A	1.26641	(1.14, 1.41)	11.2979	(3.11, 41.1)	0.00023319	0.0429783	Yes	Increased	No
ENSG00000214063.11_4	TSPAN4	1.46959	(1.19, 1.81)	2.70438	(1.49, 4.92)	0.00113314	0.104883	No	N/A	1.55296	(1.23, 1.97)	2.46066	(1.44, 4.2)	0.000969876	0.0568637	Yes	Increased	No
ENSG00000128311.14_4	TST	1.32289	(1.05, 1.66)	1.89083	(1.1, 3.25)	0.0209561	0.223063	No	N/A	1.48288	(1.18, 1.86)	2.38374	(1.37, 4.14)	0.00199794	0.069579	Yes	Increased	No
ENSG00000052841.15_4	TTC17	1.17662	(1.05, 1.32)	3.90231	(1.38, 11)	0.0102367	0.178329	No	N/A	1.21096	(1.09, 1.35)	6.017	(1.94, 18.6)	0.00187352	0.069579	Yes	Increased	No
ENSG00000084652.16_3	TXLNA	1.15305	(1.02, 1.3)	3.06621	(1.13, 8.29)	0.0272044	0.248226	No	N/A	1.22684	(1.08, 1.39)	4.17792	(1.58, 11.1)	0.00406259	0.0867816	Yes	Increased	No
ENSG00000239264.8_3	TXNDC5	1.19629	(1.01, 1.42)	2.00066	(0.995, 4.02)	0.0516672	0.318885	No	N/A	1.37216	(1.14, 1.65)	2.93414	(1.47, 5.87)	0.00233165	0.0716852	Yes	Increased	No
ENSG00000011600.11_2	TYROBP	1.874	(1.28, 2.75)	1.61695	(1.18, 2.22)	0.00308671	0.128585	No	N/A	1.9381	(1.35, 2.79)	1.74835	(1.24, 2.46)	0.00140383	0.0628665	Yes	Increased	No
ENSG00000182179.13_4	UBA7	1.33633	(1.15, 1.56)	4.2316	(1.78, 10.1)	0.00108632	0.10478	No	N/A	1.35539	(1.17, 1.58)	4.61391	(1.91, 11.2)	0.000697346	0.0516034	Yes	Increased	No
ENSG00000143222.12_3	UFC1	1.14723	(1.05, 1.25)	7.6171	(1.84, 31.4)	0.00500769	0.14829	No	N/A	1.18295	(1.08, 1.3)	9.90818	(2.41, 40.8)	0.00149694	0.065401	Yes	Increased	No
ENSG00000010256.11_3	UQCRC1	1.16194	(1.05, 1.29)	4.62767	(1.45, 14.7)	0.00952534	0.174445	No	N/A	1.22841	(1.1, 1.37)	7.19268	(2.2, 23.6)	0.00111991	0.0588091	Yes	Increased	No
ENSG00000138768.14_4	USO1	1.17718	(1, 1.38)	2.11748	(0.996, 4.5)	0.0513793	0.31846	No	N/A	1.29159	(1.12, 1.49)	3.97991	(1.67, 9.5)	0.00187097	0.069579	Yes	Increased	No
ENSG00000170832.13_4	USP32	1.12278	(0.998, 1.26)	2.69202	(0.95, 7.63)	0.0623278	0.345809	No	N/A	1.18633	(1.06, 1.33)	5.30106	(1.63, 17.2)	0.00548232	0.0972316	Yes	Increased	No
ENSG00000108651.10_3	UTP6	1.1849	(1.04, 1.35)	3.06327	(1.21, 7.77)	0.0183292	0.214022	No	N/A	1.23956	(1.08, 1.42)	4.02273	(1.55, 10.4)	0.00425723	0.0880558	Yes	Increased	No
ENSG00000118640.11_3	VAMP8	1.2451	(1.09, 1.43)	3.84952	(1.54, 9.64)	0.00398581	0.138559	No	N/A	1.28608	(1.1, 1.5)	3.51053	(1.53, 8.07)	0.00308995	0.0790712	Yes	Increased	No
ENSG00000189068.11_5	VSTM1	1.84526	(1.19, 2.85)	1.43755	(1.1, 1.89)	0.00885862	0.170633	No	N/A	2.21801	(1.43, 3.45)	1.5753	(1.2, 2.07)	0.00119811	0.0591144	Yes	Increased	No
ENSG00000172661.18_3	WASHC2C	1.15689	(1.06, 1.27)	9.6153	(1.99, 46.5)	0.0048744	0.147246	No	N/A	1.19311	(1.08, 1.32)	9.81764	(2.36, 40.9)	0.00169457	0.0674634	Yes	Increased	No
ENSG00000120008.16_3	WDR11	1.16282	(1.03, 1.31)	3.62408	(1.26, 10.4)	0.0169488	0.207329	No	N/A	1.22377	(1.09, 1.38)	5.22953	(1.81, 15.1)	0.00223172	0.0710241	Yes	Increased	No
ENSG00000115935.17_4	WIPF1	1.22448	(1.08, 1.39)	4.22655	(1.5, 11.9)	0.00622686	0.154001	No	N/A	1.25525	(1.09, 1.45)	3.36718	(1.42, 7.97)	0.00574627	0.0995943	Yes	Increased	No
ENSG00000130733.10_4	YIPF2	1.05841	(0.974, 1.15)	2.64892	(0.624, 11.2)	0.186475	0.533838	No	N/A	1.14106	(1.05, 1.24)	10.1044	(2.09, 48.9)	0.00405506	0.0867685	Yes	Increased	No
ENSG00000108953.17_3	YWHAE	1.09457	(0.977, 1.23)	2.26304	(0.801, 6.39)	0.123316	0.454489	No	N/A	1.21573	(1.08, 1.37)	4.97765	(1.76, 14.1)	0.00247262	0.0724398	Yes	Increased	No
ENSG00000100722.20_6	ZC3H14	1.06201	(0.988, 1.14)	3.85026	(0.737, 20.1)	0.109921	0.436447	No	N/A	1.1361	(1.05, 1.23)	11.59	(2.17, 61.9)	0.00415017	0.0871879	Yes	Increased	No
ENSG00000162078.11_4	ZG16B	1.60415	(1.33, 1.94)	4.58499	(2.21, 9.51)	4.27526e-05	0.102489	No	N/A	1.67814	(1.39, 2.02)	5.52324	(2.54, 12)	1.64766e-05	0.0371944	Yes	Increased	No
ENSG00000142684.9_4	ZNF593	1.25316	(1.07, 1.46)	3.04459	(1.34, 6.9)	0.0076454	0.164435	No	N/A	1.27573	(1.09, 1.49)	3.29066	(1.45, 7.45)	0.00427673	0.0880558	Yes	Increased	No
ENSG00000170396.8_4	ZNF804A	1.51909	(1.18, 1.96)	2.13144	(1.3, 3.51)	0.00290385	0.128585	No	N/A	1.71312	(1.3, 2.26)	2.2135	(1.4, 3.5)	0.000660858	0.0493244	Yes	Increased	No
ENSG00000165029.16_3	ABCA1	0.605013	(0.465, 0.786)	0.441706	(0.274, 0.712)	0.000805425	0.102489	No	N/A	0.525695	(0.394, 0.701)	0.419501	(0.266, 0.662)	0.000191954	0.0429783	Yes	Decreased	No
ENSG00000107331.17_5	ABCA2	0.646645	(0.504, 0.829)	0.450406	(0.271, 0.747)	0.00202765	0.119117	No	N/A	0.607553	(0.472, 0.782)	0.406154	(0.241, 0.684)	0.000700967	0.0516034	Yes	Decreased	No
ENSG00000160179.18_6	ABCG1	0.619262	(0.481, 0.797)	0.432022	(0.263, 0.711)	0.000957143	0.102489	No	N/A	0.507744	(0.378, 0.682)	0.42676	(0.276, 0.66)	0.000131572	0.0374951	Yes	Decreased	No
ENSG00000159842.15_5	ABR	0.762808	(0.612, 0.952)	0.505581	(0.282, 0.907)	0.0221611	0.229664	No	N/A	0.653241	(0.503, 0.849)	0.475005	(0.289, 0.782)	0.00338923	0.0805488	Yes	Decreased	No
ENSG00000257767.3_7	AC002996.1	0.569397	(0.401, 0.809)	0.584136	(0.405, 0.842)	0.00390286	0.137854	No	N/A	0.412496	(0.289, 0.589)	0.469999	(0.324, 0.681)	6.50733e-05	0.0372812	Yes	Decreased	No
ENSG00000248751.6_6	AC004997.1	0.742514	(0.643, 0.858)	0.190353	(0.0736, 0.492)	0.00062394	0.102489	No	N/A	0.692897	(0.587, 0.818)	0.213768	(0.0937, 0.488)	0.000245258	0.0429783	Yes	Decreased	No
ENSG00000277476.1_6	AC005332.5	0.797509	(0.66, 0.963)	0.476643	(0.249, 0.913)	0.0254585	0.240742	No	N/A	0.725259	(0.592, 0.888)	0.400379	(0.213, 0.751)	0.00435333	0.0889029	Yes	Decreased	No
ENSG00000233264.2_5	AC006042.3	0.68011	(0.554, 0.834)	0.342284	(0.177, 0.662)	0.0014532	0.109437	No	N/A	0.697014	(0.567, 0.857)	0.389244	(0.211, 0.719)	0.00256406	0.0730653	Yes	Decreased	No
ENSG00000267121.6_6	AC008105.3	0.907157	(0.763, 1.08)	0.681148	(0.344, 1.35)	0.270384	0.617729	No	N/A	0.754696	(0.628, 0.907)	0.373828	(0.186, 0.751)	0.00568845	0.0990659	Yes	Decreased	No
ENSG00000269755.1_6	AC008758.6	0.77569	(0.646, 0.931)	0.414875	(0.211, 0.818)	0.0110333	0.181901	No	N/A	0.745265	(0.62, 0.895)	0.358837	(0.178, 0.723)	0.00412525	0.0871879	Yes	Decreased	No
ENSG00000279529.1_6	AC008764.8	0.925861	(0.822, 1.04)	0.526606	(0.194, 1.43)	0.207682	0.55525	No	N/A	0.813796	(0.732, 0.905)	0.121143	(0.0355, 0.413)	0.000748736	0.0527438	Yes	Decreased	No
ENSG00000267952.1_6	AC008878.1	0.612189	(0.486, 0.771)	0.326288	(0.177, 0.602)	0.000339201	0.102489	No	N/A	0.561372	(0.429, 0.735)	0.377026	(0.221, 0.644)	0.000357088	0.0441826	Yes	Decreased	No
ENSG00000275927.1_7	AC009152.1	0.649278	(0.508, 0.83)	0.440391	(0.258, 0.751)	0.00262715	0.128585	No	N/A	0.598708	(0.469, 0.765)	0.380574	(0.221, 0.654)	0.000476287	0.0443969	Yes	Decreased	No
ENSG00000269110.1_7	AC010636.2	0.707229	(0.557, 0.897)	0.487904	(0.288, 0.825)	0.00747453	0.162732	No	N/A	0.662748	(0.512, 0.859)	0.48414	(0.296, 0.793)	0.00393459	0.085511	Yes	Decreased	No
ENSG00000286177.1_2	AC011462.5	0.860157	(0.746, 0.991)	0.417887	(0.179, 0.977)	0.0439657	0.298816	No	N/A	0.780682	(0.675, 0.903)	0.259073	(0.108, 0.62)	0.00243132	0.0720286	Yes	Decreased	No
ENSG00000267748.4_6	AC011479.1	0.607142	(0.443, 0.833)	0.533158	(0.345, 0.825)	0.00470765	0.145291	No	N/A	0.536882	(0.374, 0.771)	0.546393	(0.369, 0.808)	0.00249314	0.0725326	Yes	Decreased	No
ENSG00000268049.1_6	AC012313.2	0.810359	(0.689, 0.953)	0.398833	(0.188, 0.848)	0.0168492	0.207329	No	N/A	0.783245	(0.67, 0.916)	0.311768	(0.139, 0.701)	0.00477856	0.0920405	Yes	Decreased	No
ENSG00000230747.1_7	AC021188.1	0.786652	(0.654, 0.946)	0.447187	(0.233, 0.86)	0.0157851	0.204527	No	N/A	0.742208	(0.624, 0.883)	0.316931	(0.151, 0.667)	0.00248535	0.072474	Yes	Decreased	No
ENSG00000248235.6_6	AC037459.1	0.8464	(0.718, 0.998)	0.486442	(0.233, 1.01)	0.0545698	0.326615	No	N/A	0.74831	(0.627, 0.892)	0.344469	(0.17, 0.697)	0.00304638	0.0789535	Yes	Decreased	No
ENSG00000229512.1_7	AC068580.1	0.799987	(0.584, 1.1)	0.76873	(0.529, 1.12)	0.168591	0.512847	No	N/A	0.651	(0.506, 0.837)	0.460051	(0.276, 0.767)	0.00294509	0.0780126	Yes	Decreased	No
ENSG00000258539.1_6	AC068896.1	0.807738	(0.734, 0.889)	0.055911	(0.0119, 0.262)	0.000254921	0.102489	No	N/A	0.770499	(0.687, 0.864)	0.0749424	(0.0185, 0.303)	0.00027984	0.0429783	Yes	Decreased	No
ENSG00000263244.2_7	AC087190.3	0.780271	(0.67, 0.909)	0.289966	(0.127, 0.661)	0.00325721	0.130449	No	N/A	0.759823	(0.651, 0.887)	0.268165	(0.118, 0.608)	0.00163913	0.0674634	Yes	Decreased	No
ENSG00000253878.5_7	AC087752.3	0.740591	(0.608, 0.902)	0.40175	(0.207, 0.779)	0.0069906	0.159523	No	N/A	0.694848	(0.573, 0.843)	0.315351	(0.156, 0.637)	0.00130433	0.0612545	Yes	Decreased	No
ENSG00000253982.2_6	AC100810.1	0.810949	(0.709, 0.928)	0.258617	(0.101, 0.663)	0.00488989	0.147246	No	N/A	0.788482	(0.689, 0.902)	0.211516	(0.0789, 0.567)	0.00202272	0.069579	Yes	Decreased	No
ENSG00000215692.2_6	AC114730.1	0.724477	(0.575, 0.913)	0.49601	(0.287, 0.858)	0.0121749	0.188723	No	N/A	0.64511	(0.505, 0.824)	0.42816	(0.25, 0.735)	0.00206667	0.069579	Yes	Decreased	No
ENSG00000280137.1_6	AC116348.4	0.796119	(0.64, 0.99)	0.573116	(0.328, 1)	0.0502314	0.316829	No	N/A	0.574553	(0.443, 0.745)	0.402421	(0.245, 0.661)	0.000329979	0.0441826	Yes	Decreased	No
ENSG00000274370.1_6	AC130371.2	0.705956	(0.577, 0.864)	0.384363	(0.208, 0.711)	0.00229033	0.125895	No	N/A	0.610953	(0.486, 0.768)	0.358239	(0.206, 0.623)	0.000281515	0.0429783	Yes	Decreased	No
ENSG00000235151.1_6	AC131097.3	0.59226	(0.41, 0.855)	0.639535	(0.458, 0.893)	0.00866943	0.169306	No	N/A	0.498466	(0.341, 0.728)	0.575367	(0.412, 0.803)	0.00117176	0.0591144	Yes	Decreased	No
ENSG00000260563.3_6	AC132872.1	0.747837	(0.631, 0.887)	0.311244	(0.145, 0.668)	0.00273282	0.128585	No	N/A	0.643001	(0.536, 0.772)	0.209522	(0.0959, 0.458)	8.85228e-05	0.0372812	Yes	Decreased	No
ENSG00000241525.4_6	AC141424.1	0.621943	(0.456, 0.849)	0.555671	(0.367, 0.842)	0.00553261	0.152469	No	N/A	0.577338	(0.421, 0.792)	0.496273	(0.316, 0.779)	0.00233159	0.0716852	Yes	Decreased	No
ENSG00000274373.1_6	AC148476.1	0.669376	(0.525, 0.853)	0.456427	(0.267, 0.779)	0.00407449	0.138831	No	N/A	0.597089	(0.459, 0.777)	0.433298	(0.264, 0.711)	0.000918761	0.0556702	Yes	Decreased	No
ENSG00000241489.8_7	AC244197.3	0.846714	(0.741, 0.967)	0.333276	(0.133, 0.838)	0.0195402	0.220773	No	N/A	0.809403	(0.707, 0.927)	0.255759	(0.0988, 0.662)	0.00494574	0.0938194	Yes	Decreased	No
ENSG00000244620.1_6	AC246787.2	0.334994	(0.207, 0.543)	0.577786	(0.434, 0.769)	0.000173093	0.102489	No	N/A	0.305845	(0.185, 0.505)	0.547856	(0.401, 0.749)	0.000161784	0.0397767	Yes	Decreased	No
ENSG00000102575.12_5	ACP5	0.780837	(0.603, 1.01)	0.652005	(0.413, 1.03)	0.0670204	0.35384	No	N/A	0.624448	(0.483, 0.808)	0.453146	(0.278, 0.739)	0.00150669	0.0655987	Yes	Decreased	No
ENSG00000176715.16_6	ACSF3	0.852366	(0.759, 0.957)	0.249125	(0.0849, 0.731)	0.0114148	0.184545	No	N/A	0.827657	(0.742, 0.923)	0.161247	(0.0502, 0.518)	0.00216954	0.0705371	Yes	Decreased	No
ENSG00000101442.10_3	ACTR5	0.80485	(0.702, 0.923)	0.258221	(0.101, 0.661)	0.00472754	0.145291	No	N/A	0.792272	(0.688, 0.912)	0.258728	(0.105, 0.635)	0.00315977	0.0794296	Yes	Decreased	No
ENSG00000142303.14_3	ADAMTS10	0.617628	(0.462, 0.826)	0.527149	(0.346, 0.804)	0.00291474	0.128585	No	N/A	0.539247	(0.393, 0.74)	0.502392	(0.338, 0.747)	0.000657164	0.0493244	Yes	Decreased	No
ENSG00000121281.12_5	ADCY7	0.720778	(0.545, 0.952)	0.59597	(0.376, 0.945)	0.0276001	0.248342	No	N/A	0.494455	(0.335, 0.729)	0.568889	(0.403, 0.804)	0.00139126	0.0627641	Yes	Decreased	No
ENSG00000072071.16_4	ADGRL1	0.596125	(0.449, 0.792)	0.495659	(0.323, 0.76)	0.00128713	0.10661	No	N/A	0.535296	(0.389, 0.736)	0.511929	(0.35, 0.749)	0.000574448	0.0473666	Yes	Decreased	No
ENSG00000117020.17_4	AKT3	0.471432	(0.337, 0.659)	0.488888	(0.34, 0.704)	0.000118669	0.102489	No	N/A	0.410755	(0.278, 0.608)	0.538285	(0.394, 0.736)	0.000103334	0.0372812	Yes	Decreased	No
ENSG00000273253.2_6	AL022328.4	0.767623	(0.636, 0.927)	0.423173	(0.219, 0.817)	0.0104307	0.179411	No	N/A	0.647767	(0.539, 0.778)	0.232211	(0.111, 0.487)	0.000112016	0.0372812	Yes	Decreased	No
ENSG00000278948.1_5	AL031587.5	0.794345	(0.682, 0.926)	0.312686	(0.136, 0.721)	0.00640725	0.156609	No	N/A	0.788986	(0.676, 0.921)	0.306456	(0.133, 0.705)	0.00542234	0.0969261	Yes	Decreased	No
ENSG00000284969.1_2	AL049629.2	0.459546	(0.315, 0.669)	0.523521	(0.366, 0.749)	0.000404211	0.102489	No	N/A	0.409691	(0.272, 0.618)	0.524252	(0.369, 0.744)	0.000301835	0.0429783	Yes	Decreased	No
ENSG00000275964.1_6	AL355001.2	0.846396	(0.746, 0.96)	0.294404	(0.11, 0.785)	0.014595	0.199461	No	N/A	0.822403	(0.727, 0.931)	0.231758	(0.0842, 0.638)	0.00465706	0.0916716	Yes	Decreased	No
ENSG00000249967.1_6	AL355315.1	0.944202	(0.727, 1.23)	0.905247	(0.578, 1.42)	0.663344	0.862444	No	N/A	0.743856	(0.633, 0.875)	0.266803	(0.116, 0.616)	0.00198142	0.069579	Yes	Decreased	No
ENSG00000278238.1_6	AL359513.1	0.792769	(0.67, 0.938)	0.388953	(0.188, 0.806)	0.0110698	0.181901	No	N/A	0.789973	(0.687, 0.908)	0.243433	(0.0982, 0.603)	0.00228054	0.0716852	Yes	Decreased	No
ENSG00000259834.1_6	AL365361.1	0.822667	(0.672, 1.01)	0.578361	(0.322, 1.04)	0.0664273	0.352382	No	N/A	0.660096	(0.519, 0.84)	0.449209	(0.267, 0.755)	0.00253035	0.0730653	Yes	Decreased	No
ENSG00000271380.1_6	AL451085.2	0.862257	(0.768, 0.968)	0.279965	(0.0978, 0.802)	0.0176987	0.211685	No	N/A	0.791873	(0.701, 0.895)	0.161112	(0.054, 0.48)	0.00105604	0.0578129	Yes	Decreased	No
ENSG00000273565.1_6	AL691403.2	0.979463	(0.849, 1.13)	0.887292	(0.392, 2.01)	0.773958	0.916286	No	N/A	0.742671	(0.622, 0.886)	0.340318	(0.169, 0.685)	0.00254645	0.0730653	Yes	Decreased	No
ENSG00000279073.3_6	AL807752.6	0.575352	(0.422, 0.785)	0.522988	(0.351, 0.78)	0.00149554	0.109437	No	N/A	0.537758	(0.379, 0.762)	0.558513	(0.39, 0.799)	0.00143463	0.0640172	Yes	Decreased	No
ENSG00000111275.13_4	ALDH2	0.594288	(0.445, 0.793)	0.485991	(0.311, 0.761)	0.00159051	0.111301	No	N/A	0.482733	(0.358, 0.65)	0.408574	(0.261, 0.639)	8.78658e-05	0.0372812	Yes	Decreased	No
ENSG00000109107.14_5	ALDOC	0.786779	(0.623, 0.993)	0.59916	(0.358, 1)	0.0507309	0.31708	No	N/A	0.688724	(0.539, 0.879)	0.492549	(0.298, 0.814)	0.00574478	0.0995943	Yes	Decreased	No
ENSG00000159461.15_5	AMFR	0.879247	(0.798, 0.969)	0.202345	(0.0559, 0.733)	0.0149687	0.199461	No	N/A	0.858409	(0.781, 0.943)	0.128913	(0.032, 0.519)	0.00393992	0.085511	Yes	Decreased	No
ENSG00000196704.12_6	AMZ2	0.816253	(0.725, 0.919)	0.180546	(0.0608, 0.536)	0.00203991	0.119117	No	N/A	0.797892	(0.708, 0.9)	0.15958	(0.0538, 0.473)	0.000933223	0.0559889	Yes	Decreased	No
ENSG00000165138.18_3	ANKS6	0.757263	(0.631, 0.909)	0.393383	(0.204, 0.759)	0.00543202	0.151025	No	N/A	0.701934	(0.57, 0.864)	0.4004	(0.223, 0.719)	0.00216702	0.0705371	Yes	Decreased	No
ENSG00000273271.1_6	AP000254.1	0.851918	(0.752, 0.965)	0.295286	(0.109, 0.8)	0.0165054	0.207329	No	N/A	0.82233	(0.724, 0.934)	0.235821	(0.0852, 0.653)	0.00542402	0.0969261	Yes	Decreased	No
ENSG00000134909.18_3	ARHGAP32	0.610596	(0.456, 0.818)	0.522654	(0.344, 0.793)	0.00232043	0.125895	No	N/A	0.586075	(0.427, 0.804)	0.548774	(0.374, 0.806)	0.00222503	0.0709913	Yes	Decreased	No
ENSG00000136950.13_3	ARPC5L	0.768784	(0.64, 0.924)	0.407181	(0.209, 0.793)	0.00827244	0.166733	No	N/A	0.721547	(0.598, 0.871)	0.343756	(0.175, 0.674)	0.00187514	0.069579	Yes	Decreased	No
ENSG00000159363.18_4	ATP13A2	0.71532	(0.589, 0.869)	0.353287	(0.181, 0.69)	0.0023241	0.125895	No	N/A	0.687809	(0.555, 0.853)	0.387211	(0.212, 0.706)	0.00196036	0.069579	Yes	Decreased	No
ENSG00000054793.13_4	ATP9A	0.649892	(0.482, 0.877)	0.571863	(0.372, 0.88)	0.0109524	0.181417	No	N/A	0.592907	(0.425, 0.827)	0.585417	(0.402, 0.853)	0.0052879	0.0963735	Yes	Decreased	No
ENSG00000114439.19_6	BBX	0.774371	(0.688, 0.872)	0.11982	(0.0381, 0.377)	0.000281343	0.102489	No	N/A	0.767731	(0.686, 0.859)	0.0805171	(0.0222, 0.292)	0.000124875	0.0372812	Yes	Decreased	No
ENSG00000119866.21_5	BCL11A	0.721209	(0.585, 0.888)	0.415395	(0.226, 0.763)	0.00464107	0.145282	No	N/A	0.72673	(0.594, 0.889)	0.384739	(0.2, 0.739)	0.00411289	0.0871879	Yes	Decreased	No
ENSG00000110987.8_2	BCL7A	0.634163	(0.497, 0.809)	0.395982	(0.225, 0.698)	0.00136729	0.108968	No	N/A	0.649032	(0.509, 0.828)	0.411736	(0.235, 0.722)	0.0019507	0.069579	Yes	Decreased	No
ENSG00000188848.16_4	BEND4	0.563011	(0.411, 0.771)	0.53731	(0.369, 0.781)	0.0011547	0.104883	No	N/A	0.499715	(0.347, 0.72)	0.576128	(0.418, 0.794)	0.00074044	0.0524541	Yes	Decreased	No
ENSG00000133134.11_5	BEX2	0.538448	(0.366, 0.792)	0.633289	(0.465, 0.863)	0.00376697	0.137222	No	N/A	0.414166	(0.264, 0.651)	0.631434	(0.485, 0.822)	0.000641709	0.0490633	Yes	Decreased	No
ENSG00000063169.10_6	BICRA	0.923968	(0.851, 1)	0.252105	(0.0576, 1.1)	0.0671968	0.354433	No	N/A	0.85318	(0.777, 0.937)	0.119598	(0.03, 0.476)	0.00259303	0.0730653	Yes	Decreased	No
ENSG00000141867.17_5	BRD4	0.859674	(0.785, 0.942)	0.121925	(0.0302, 0.493)	0.00313666	0.130147	No	N/A	0.850824	(0.769, 0.942)	0.147228	(0.039, 0.555)	0.00467017	0.0917183	Yes	Decreased	No
ENSG00000185024.17_7	BRF1	0.805616	(0.71, 0.913)	0.205418	(0.0732, 0.576)	0.00264176	0.128585	No	N/A	0.757479	(0.665, 0.863)	0.160424	(0.0594, 0.433)	0.000306454	0.0429783	Yes	Decreased	No
ENSG00000151136.15_4	BTBD11	0.679789	(0.531, 0.871)	0.472738	(0.281, 0.794)	0.00464879	0.145282	No	N/A	0.628261	(0.472, 0.836)	0.50014	(0.314, 0.796)	0.0034664	0.0805488	Yes	Decreased	No
ENSG00000167173.19_6	C15orf39	0.60026	(0.453, 0.796)	0.423494	(0.246, 0.728)	0.00188729	0.115437	No	N/A	0.449658	(0.317, 0.638)	0.418101	(0.262, 0.667)	0.000258703	0.0429783	Yes	Decreased	No
ENSG00000182831.12_6	C16orf72	0.807567	(0.706, 0.924)	0.254854	(0.1, 0.647)	0.00399814	0.138559	No	N/A	0.777853	(0.68, 0.89)	0.201653	(0.0772, 0.527)	0.00107538	0.057872	Yes	Decreased	No
ENSG00000130813.18_6	C19orf66	0.854263	(0.751, 0.971)	0.331107	(0.128, 0.857)	0.0226861	0.231334	No	N/A	0.793084	(0.704, 0.893)	0.150812	(0.0497, 0.457)	0.000828951	0.0546085	Yes	Decreased	No
ENSG00000185127.6_2	C6orf120	0.849464	(0.756, 0.955)	0.237852	(0.0776, 0.729)	0.0119263	0.18709	No	N/A	0.826425	(0.737, 0.926)	0.165875	(0.0493, 0.558)	0.0036799	0.0826447	Yes	Decreased	No
ENSG00000241852.10_5	C8orf58	0.836319	(0.737, 0.949)	0.262508	(0.0924, 0.746)	0.0120299	0.187538	No	N/A	0.799257	(0.706, 0.905)	0.16545	(0.0529, 0.517)	0.00198025	0.069579	Yes	Decreased	No
ENSG00000136819.15_4	C9orf78	0.861624	(0.778, 0.954)	0.181654	(0.0515, 0.641)	0.00804733	0.165419	No	N/A	0.86035	(0.781, 0.948)	0.140879	(0.0361, 0.549)	0.00475647	0.0920392	Yes	Decreased	No
ENSG00000131375.10_3	CAPN7	0.804115	(0.726, 0.891)	0.0891584	(0.024, 0.331)	0.000300973	0.102489	No	N/A	0.767315	(0.677, 0.869)	0.148365	(0.0527, 0.418)	0.000303913	0.0429783	Yes	Decreased	No
ENSG00000198286.9_2	CARD11	0.682217	(0.523, 0.891)	0.539754	(0.341, 0.855)	0.00863138	0.169108	No	N/A	0.513303	(0.372, 0.708)	0.486998	(0.328, 0.724)	0.00037824	0.0441826	Yes	Decreased	No
ENSG00000165233.18_3	CARD19	0.715559	(0.577, 0.888)	0.421153	(0.23, 0.771)	0.00507286	0.148546	No	N/A	0.630401	(0.52, 0.764)	0.226967	(0.107, 0.48)	0.000104102	0.0372812	Yes	Decreased	No
ENSG00000135736.6_3	CCDC102A	0.648929	(0.523, 0.805)	0.351082	(0.196, 0.629)	0.000427204	0.102489	No	N/A	0.603098	(0.482, 0.755)	0.314212	(0.173, 0.572)	0.000150543	0.0385237	Yes	Decreased	No
ENSG00000167851.14_4	CD300A	0.758661	(0.579, 0.994)	0.631575	(0.396, 1.01)	0.0533695	0.323285	No	N/A	0.628462	(0.466, 0.848)	0.52501	(0.333, 0.827)	0.00546687	0.097095	Yes	Decreased	No
ENSG00000104894.12_4	CD37	0.922633	(0.815, 1.04)	0.533298	(0.201, 1.41)	0.205869	0.553701	No	N/A	0.794965	(0.693, 0.911)	0.231484	(0.0884, 0.606)	0.00289292	0.0776752	Yes	Decreased	No
ENSG00000085063.16_5	CD59	0.539368	(0.399, 0.73)	0.461361	(0.3, 0.709)	0.000409937	0.102489	No	N/A	0.493364	(0.358, 0.679)	0.447555	(0.293, 0.684)	0.00020254	0.0429783	Yes	Decreased	No
ENSG00000110651.11_5	CD81	0.655092	(0.517, 0.83)	0.385442	(0.212, 0.7)	0.00174377	0.113194	No	N/A	0.604527	(0.471, 0.776)	0.347837	(0.189, 0.639)	0.000656904	0.0493244	Yes	Decreased	No
ENSG00000085117.12_5	CD82	0.616821	(0.481, 0.79)	0.398337	(0.234, 0.678)	0.000700712	0.102489	No	N/A	0.619999	(0.468, 0.821)	0.485415	(0.305, 0.772)	0.00229647	0.0716852	Yes	Decreased	No
ENSG00000143776.18_6	CDC42BPA	0.61884	(0.474, 0.808)	0.474462	(0.296, 0.761)	0.00196452	0.118429	No	N/A	0.633514	(0.492, 0.816)	0.454712	(0.275, 0.751)	0.0020595	0.069579	Yes	Decreased	No
ENSG00000136807.13_5	CDK9	0.777123	(0.672, 0.898)	0.245951	(0.1, 0.602)	0.00213609	0.122865	No	N/A	0.72107	(0.618, 0.842)	0.201716	(0.0835, 0.487)	0.000374897	0.0441826	Yes	Decreased	No
ENSG00000135048.14_7	CEMIP2	0.923476	(0.787, 1.08)	0.689791	(0.328, 1.45)	0.327122	0.662754	No	N/A	0.724497	(0.597, 0.879)	0.37411	(0.194, 0.722)	0.00335763	0.0805355	Yes	Decreased	No
ENSG00000114107.9_6	CEP70	0.646795	(0.516, 0.811)	0.373617	(0.207, 0.675)	0.00110368	0.104883	No	N/A	0.642574	(0.522, 0.792)	0.314813	(0.165, 0.6)	0.000446275	0.0441826	Yes	Decreased	No
ENSG00000170004.16_5	CHD3	0.802613	(0.69, 0.933)	0.319792	(0.138, 0.742)	0.00798044	0.164862	No	N/A	0.754364	(0.637, 0.893)	0.310436	(0.144, 0.668)	0.00278235	0.0756372	Yes	Decreased	No
ENSG00000079432.7_6	CIC	0.87006	(0.782, 0.968)	0.242406	(0.077, 0.763)	0.0154213	0.201889	No	N/A	0.837394	(0.754, 0.93)	0.152055	(0.044, 0.526)	0.00293341	0.077928	Yes	Decreased	No
ENSG00000183723.12_3	CMTM4	0.735472	(0.589, 0.918)	0.490288	(0.285, 0.844)	0.0101653	0.178099	No	N/A	0.680253	(0.531, 0.872)	0.491469	(0.301, 0.802)	0.00445181	0.0897104	Yes	Decreased	No
ENSG00000058453.17_4	CROCC	0.815618	(0.696, 0.956)	0.388981	(0.18, 0.84)	0.0162006	0.206233	No	N/A	0.720764	(0.597, 0.871)	0.341843	(0.173, 0.675)	0.00197649	0.069579	Yes	Decreased	No
ENSG00000008405.12_4	CRY1	0.691732	(0.543, 0.881)	0.469475	(0.275, 0.801)	0.00556397	0.152997	No	N/A	0.65339	(0.498, 0.857)	0.498313	(0.308, 0.806)	0.00454627	0.0902375	Yes	Decreased	No
ENSG00000174080.11_4	CTSF	0.625417	(0.488, 0.802)	0.42719	(0.259, 0.705)	0.000888499	0.102489	No	N/A	0.550884	(0.413, 0.735)	0.442556	(0.282, 0.694)	0.000381033	0.0441826	Yes	Decreased	No
ENSG00000171604.12_4	CXXC5	0.642216	(0.493, 0.837)	0.447877	(0.262, 0.765)	0.00326768	0.130449	No	N/A	0.628238	(0.475, 0.831)	0.455896	(0.269, 0.772)	0.00346853	0.0805488	Yes	Decreased	No
ENSG00000055163.20_5	CYFIP2	0.65743	(0.491, 0.88)	0.547753	(0.35, 0.858)	0.0085417	0.168881	No	N/A	0.528015	(0.367, 0.76)	0.544337	(0.37, 0.802)	0.00208949	0.0699171	Yes	Decreased	No
ENSG00000163257.11_3	DCAF16	0.786495	(0.689, 0.898)	0.205539	(0.0776, 0.544)	0.00145204	0.109437	No	N/A	0.806758	(0.712, 0.914)	0.20018	(0.0711, 0.564)	0.00233115	0.0716852	Yes	Decreased	No
ENSG00000168209.5_4	DDIT4	0.42658	(0.267, 0.682)	0.636167	(0.482, 0.839)	0.00135855	0.108968	No	N/A	0.279782	(0.163, 0.481)	0.615822	(0.483, 0.786)	9.73991e-05	0.0372812	Yes	Decreased	No
ENSG00000174839.13_3	DENND6A	0.833166	(0.75, 0.926)	0.144314	(0.0405, 0.514)	0.00283139	0.128585	No	N/A	0.831985	(0.747, 0.926)	0.153625	(0.0451, 0.524)	0.00275064	0.0754711	Yes	Decreased	No
ENSG00000088305.18_3	DNMT3B	0.503044	(0.356, 0.712)	0.519099	(0.355, 0.759)	0.000731305	0.102489	No	N/A	0.4935	(0.349, 0.698)	0.508299	(0.347, 0.745)	0.000526402	0.0455533	Yes	Decreased	No
ENSG00000125170.11_4	DOK4	0.755689	(0.627, 0.911)	0.401412	(0.21, 0.768)	0.00582181	0.15386	No	N/A	0.718226	(0.592, 0.872)	0.367009	(0.193, 0.696)	0.00214972	0.0705371	Yes	Decreased	No
ENSG00000138101.18_4	DTNB	0.883929	(0.805, 0.971)	0.188543	(0.0494, 0.72)	0.0146746	0.199461	No	N/A	0.858804	(0.788, 0.936)	0.0791716	(0.0162, 0.388)	0.00176556	0.068506	Yes	Decreased	No
ENSG00000188542.9_2	DUSP28	0.88575	(0.807, 0.972)	0.19368	(0.0506, 0.741)	0.0165039	0.207329	No	N/A	0.841754	(0.764, 0.927)	0.117727	(0.0308, 0.45)	0.00177984	0.0685907	Yes	Decreased	No
ENSG00000157540.21_5	DYRK1A	0.8471	(0.772, 0.93)	0.111374	(0.0282, 0.44)	0.00174056	0.113194	No	N/A	0.860751	(0.783, 0.946)	0.146033	(0.0389, 0.549)	0.00439692	0.0890678	Yes	Decreased	No
ENSG00000117298.16_5	ECE1	0.577194	(0.444, 0.75)	0.415919	(0.258, 0.67)	0.00030993	0.102489	No	N/A	0.548001	(0.402, 0.748)	0.506572	(0.341, 0.752)	0.00073518	0.0523774	Yes	Decreased	No
ENSG00000169242.12_3	EFNA1	0.678621	(0.544, 0.847)	0.416185	(0.238, 0.727)	0.00204243	0.119117	No	N/A	0.659364	(0.517, 0.842)	0.458188	(0.278, 0.757)	0.00228308	0.0716852	Yes	Decreased	No
ENSG00000111145.8_5	ELK3	0.762824	(0.621, 0.936)	0.471686	(0.258, 0.864)	0.0149226	0.199461	No	N/A	0.717515	(0.579, 0.89)	0.430337	(0.237, 0.781)	0.00550703	0.0973934	Yes	Decreased	No
ENSG00000111674.9_4	ENO2	0.648816	(0.52, 0.81)	0.383044	(0.219, 0.669)	0.000740294	0.102489	No	N/A	0.561907	(0.438, 0.722)	0.374929	(0.227, 0.619)	0.000123211	0.0372812	Yes	Decreased	No
ENSG00000012061.15_5	ERCC1	0.896133	(0.815, 0.985)	0.236036	(0.0635, 0.877)	0.0311269	0.259811	No	N/A	0.83017	(0.753, 0.915)	0.0974948	(0.0242, 0.393)	0.00105362	0.0578129	Yes	Decreased	No
ENSG00000260565.7_6	ERVK13-1	0.902942	(0.8, 1.02)	0.443734	(0.166, 1.19)	0.105172	0.428414	No	N/A	0.833628	(0.74, 0.939)	0.228041	(0.0808, 0.644)	0.00523804	0.0962373	Yes	Decreased	No
ENSG00000142459.8_6	EVI5L	0.859029	(0.787, 0.938)	0.101926	(0.0236, 0.441)	0.00223318	0.125008	No	N/A	0.832034	(0.751, 0.922)	0.132675	(0.0376, 0.468)	0.00169726	0.0674634	Yes	Decreased	No
ENSG00000196405.13_5	EVL	0.700932	(0.555, 0.885)	0.466508	(0.269, 0.809)	0.0066679	0.15875	No	N/A	0.571221	(0.437, 0.747)	0.401352	(0.241, 0.67)	0.000474154	0.0443969	Yes	Decreased	No
ENSG00000164251.5_4	F2RL1	0.539928	(0.373, 0.781)	0.604675	(0.435, 0.841)	0.00276279	0.128585	No	N/A	0.538233	(0.363, 0.799)	0.641128	(0.472, 0.87)	0.00432723	0.0886587	Yes	Decreased	No
ENSG00000162585.17_4	FAAP20	0.896338	(0.833, 0.964)	0.0901877	(0.0157, 0.52)	0.00708174	0.159523	No	N/A	0.850542	(0.789, 0.917)	0.0330628	(0.00507, 0.215)	0.000363485	0.0441826	Yes	Decreased	No
ENSG00000188938.17_6	FAM120AOS	0.878389	(0.811, 0.952)	0.0875949	(0.0166, 0.463)	0.0041586	0.139597	No	N/A	0.853829	(0.785, 0.928)	0.071347	(0.0148, 0.344)	0.00101096	0.0571012	Yes	Decreased	No
ENSG00000198780.12_3	FAM169A	0.612818	(0.477, 0.787)	0.426342	(0.259, 0.701)	0.000775197	0.102489	No	N/A	0.494284	(0.366, 0.667)	0.443384	(0.294, 0.668)	0.000102484	0.0372812	Yes	Decreased	No
ENSG00000144369.13_3	FAM171B	0.629986	(0.503, 0.789)	0.376741	(0.219, 0.648)	0.000414718	0.102489	No	N/A	0.594216	(0.459, 0.77)	0.435957	(0.274, 0.693)	0.000453482	0.0441826	Yes	Decreased	No
ENSG00000125386.15_5	FAM193A	0.884419	(0.816, 0.959)	0.114925	(0.024, 0.55)	0.00674597	0.159299	No	N/A	0.864934	(0.792, 0.944)	0.113539	(0.0264, 0.489)	0.00350564	0.0807487	Yes	Decreased	No
ENSG00000164970.15_3	FAM219A	0.85904	(0.741, 0.996)	0.439027	(0.189, 1.02)	0.0549222	0.327867	No	N/A	0.758313	(0.646, 0.89)	0.274983	(0.117, 0.646)	0.00302466	0.0789535	Yes	Decreased	No
ENSG00000226777.7_5	FAM30A	0.380747	(0.241, 0.602)	0.581829	(0.431, 0.785)	0.000399425	0.102489	No	N/A	0.354952	(0.22, 0.573)	0.556859	(0.402, 0.771)	0.00041112	0.0441826	Yes	Decreased	No
ENSG00000189319.14_4	FAM53B	0.80457	(0.7, 0.924)	0.265981	(0.105, 0.671)	0.00504169	0.14829	No	N/A	0.724398	(0.605, 0.867)	0.297913	(0.139, 0.641)	0.00194098	0.069579	Yes	Decreased	No
ENSG00000188522.15_4	FAM83G	0.72264	(0.593, 0.88)	0.388203	(0.206, 0.732)	0.00342308	0.131663	No	N/A	0.674091	(0.543, 0.836)	0.386024	(0.216, 0.691)	0.00135774	0.0625909	Yes	Decreased	No
ENSG00000135108.14_3	FBXO21	0.736476	(0.648, 0.837)	0.113756	(0.0377, 0.344)	0.000116402	0.102489	No	N/A	0.664443	(0.567, 0.779)	0.14675	(0.0578, 0.373)	5.44209e-05	0.0372812	Yes	Decreased	No
ENSG00000132879.14_4	FBXO44	0.735148	(0.609, 0.888)	0.370564	(0.191, 0.72)	0.0034	0.131177	No	N/A	0.613669	(0.494, 0.763)	0.315383	(0.172, 0.577)	0.000178553	0.0429783	Yes	Decreased	No
ENSG00000107829.15_4	FBXW4	0.872228	(0.797, 0.954)	0.127979	(0.0296, 0.552)	0.00586473	0.15386	No	N/A	0.833178	(0.755, 0.92)	0.102065	(0.0257, 0.405)	0.00118206	0.0591144	Yes	Decreased	No
ENSG00000052795.13_4	FNIP2	0.820499	(0.685, 0.983)	0.47859	(0.238, 0.962)	0.0385791	0.281737	No	N/A	0.73689	(0.626, 0.868)	0.226594	(0.0898, 0.572)	0.00167496	0.0674634	Yes	Decreased	No
ENSG00000277117.4_6	FP565260.3	0.656233	(0.493, 0.873)	0.550288	(0.356, 0.85)	0.00716428	0.16035	No	N/A	0.594065	(0.441, 0.8)	0.506507	(0.33, 0.778)	0.00188284	0.069579	Yes	Decreased	No
ENSG00000010810.17_7	FYN	0.799023	(0.644, 0.991)	0.559136	(0.315, 0.992)	0.0469636	0.309446	No	N/A	0.566555	(0.432, 0.742)	0.403503	(0.246, 0.663)	0.00034038	0.0441826	Yes	Decreased	No
ENSG00000023909.10_3	GCLM	0.672981	(0.544, 0.833)	0.344245	(0.176, 0.674)	0.00187446	0.115215	No	N/A	0.684112	(0.575, 0.814)	0.229707	(0.104, 0.509)	0.000288164	0.0429783	Yes	Decreased	No
ENSG00000165113.13_4	GKAP1	0.798407	(0.702, 0.908)	0.208438	(0.0778, 0.559)	0.00182352	0.113194	No	N/A	0.791257	(0.694, 0.902)	0.204518	(0.0765, 0.547)	0.00155418	0.0664486	Yes	Decreased	No
ENSG00000106415.13_5	GLCCI1	0.776615	(0.659, 0.916)	0.342648	(0.161, 0.727)	0.00529546	0.150077	No	N/A	0.726121	(0.598, 0.882)	0.370686	(0.192, 0.716)	0.00310133	0.0791079	Yes	Decreased	No
ENSG00000146535.14_3	GNA12	0.663879	(0.504, 0.874)	0.524871	(0.327, 0.841)	0.00740358	0.162296	No	N/A	0.612894	(0.448, 0.838)	0.541957	(0.353, 0.833)	0.00517906	0.095641	Yes	Decreased	No
ENSG00000069966.18_2	GNB5	0.74809	(0.639, 0.876)	0.257182	(0.113, 0.588)	0.00128383	0.10661	No	N/A	0.724677	(0.606, 0.866)	0.300317	(0.143, 0.632)	0.00153216	0.0662474	Yes	Decreased	No
ENSG00000186566.13_4	GPATCH8	0.875649	(0.805, 0.953)	0.118847	(0.0272, 0.519)	0.00462323	0.145282	No	N/A	0.85477	(0.779, 0.938)	0.122535	(0.0311, 0.482)	0.0026725	0.0742694	Yes	Decreased	No
ENSG00000164849.10_4	GPR146	0.808723	(0.659, 0.992)	0.557815	(0.313, 0.995)	0.0481433	0.31262	No	N/A	0.733143	(0.597, 0.9)	0.4357	(0.242, 0.786)	0.0057672	0.0997447	Yes	Decreased	No
ENSG00000178719.17_4	GRINA	0.848591	(0.72, 1)	0.488149	(0.233, 1.02)	0.0577983	0.334403	No	N/A	0.698029	(0.562, 0.867)	0.400886	(0.219, 0.734)	0.00305914	0.0789535	Yes	Decreased	No
ENSG00000186088.16_4	GSAP	0.83154	(0.7, 0.987)	0.483433	(0.24, 0.974)	0.0420736	0.293976	No	N/A	0.742958	(0.614, 0.899)	0.388544	(0.2, 0.754)	0.00519812	0.0958517	Yes	Decreased	No
ENSG00000111727.12_5	HCFC2	0.834802	(0.755, 0.924)	0.1294	(0.0362, 0.463)	0.00165355	0.112664	No	N/A	0.80803	(0.723, 0.903)	0.139483	(0.044, 0.442)	0.000824716	0.0546085	Yes	Decreased	No
ENSG00000130589.16_2	HELZ2	0.832654	(0.689, 1.01)	0.547326	(0.289, 1.04)	0.0648826	0.349618	No	N/A	0.720912	(0.581, 0.894)	0.443353	(0.249, 0.788)	0.00558145	0.0980194	Yes	Decreased	No
ENSG00000188290.10_3	HES4	0.69373	(0.498, 0.966)	0.677516	(0.465, 0.986)	0.0421462	0.293976	No	N/A	0.5708	(0.402, 0.81)	0.574682	(0.39, 0.848)	0.00524205	0.0962373	Yes	Decreased	No
ENSG00000127124.16_5	HIVEP3	0.776304	(0.637, 0.946)	0.471017	(0.254, 0.874)	0.0170505	0.207771	No	N/A	0.729954	(0.597, 0.893)	0.408308	(0.219, 0.76)	0.00468958	0.0917183	Yes	Decreased	No
ENSG00000183624.14_3	HMCES	0.808101	(0.718, 0.91)	0.1741	(0.0589, 0.515)	0.0015751	0.111301	No	N/A	0.803911	(0.716, 0.903)	0.150338	(0.0478, 0.473)	0.00118595	0.0591144	Yes	Decreased	No
ENSG00000171476.22_4	HOPX	0.550997	(0.396, 0.767)	0.548245	(0.379, 0.793)	0.00139046	0.108968	No	N/A	0.503911	(0.344, 0.738)	0.585816	(0.422, 0.813)	0.00137899	0.0627641	Yes	Decreased	No
ENSG00000160223.17_3	ICOSLG	0.652319	(0.492, 0.865)	0.539172	(0.347, 0.838)	0.00601121	0.15386	No	N/A	0.585932	(0.436, 0.788)	0.497853	(0.324, 0.765)	0.00147472	0.0648826	Yes	Decreased	No
ENSG00000010404.18_4	IDS	0.852949	(0.742, 0.98)	0.378695	(0.157, 0.915)	0.030941	0.258986	No	N/A	0.787722	(0.685, 0.906)	0.239455	(0.0945, 0.607)	0.00259138	0.0730653	Yes	Decreased	No
ENSG00000169991.11_5	IFFO2	0.710056	(0.554, 0.91)	0.513744	(0.308, 0.857)	0.01083	0.181353	No	N/A	0.604653	(0.459, 0.797)	0.454108	(0.28, 0.736)	0.00134672	0.062457	Yes	Decreased	No
ENSG00000197081.14_6	IGF2R	0.698206	(0.528, 0.923)	0.590384	(0.384, 0.907)	0.0160764	0.206085	No	N/A	0.555937	(0.41, 0.754)	0.504212	(0.337, 0.755)	0.000899833	0.0555813	Yes	Decreased	No
ENSG00000211898.7_2	IGHD	0.782988	(0.531, 1.16)	0.828424	(0.613, 1.12)	0.221806	0.570841	No	N/A	0.411087	(0.264, 0.641)	0.612384	(0.463, 0.809)	0.000561173	0.0468768	Yes	Decreased	No
ENSG00000267100.1_5	ILF3-DT	0.855292	(0.753, 0.972)	0.324819	(0.124, 0.851)	0.0220782	0.229551	No	N/A	0.813791	(0.713, 0.929)	0.248955	(0.0944, 0.657)	0.0049565	0.0938816	Yes	Decreased	No
ENSG00000259330.2_3	INAFM2	0.659208	(0.536, 0.811)	0.333905	(0.176, 0.632)	0.00074779	0.102489	No	N/A	0.610825	(0.493, 0.758)	0.298683	(0.158, 0.565)	0.000201724	0.0429783	Yes	Decreased	No
ENSG00000109452.12_6	INPP4B	0.69248	(0.533, 0.901)	0.546466	(0.343, 0.87)	0.0108915	0.181353	No	N/A	0.605785	(0.437, 0.839)	0.588413	(0.405, 0.854)	0.0053116	0.0966339	Yes	Decreased	No
ENSG00000144711.16_6	IQSEC1	0.877979	(0.705, 1.09)	0.72788	(0.425, 1.25)	0.24807	0.597084	No	N/A	0.637336	(0.513, 0.791)	0.325702	(0.173, 0.612)	0.000495077	0.0448876	Yes	Decreased	No
ENSG00000134070.5_4	IRAK2	0.747029	(0.591, 0.945)	0.547299	(0.328, 0.913)	0.0209321	0.223063	No	N/A	0.66817	(0.532, 0.839)	0.406907	(0.228, 0.727)	0.00238759	0.0719664	Yes	Decreased	No
ENSG00000119669.5_3	IRF2BPL	0.824065	(0.695, 0.977)	0.456315	(0.223, 0.935)	0.0320304	0.262488	No	N/A	0.70259	(0.578, 0.854)	0.347788	(0.182, 0.666)	0.00144784	0.0643776	Yes	Decreased	No
ENSG00000227039.6_6	ITGB2-AS1	0.988719	(0.726, 1.35)	0.986087	(0.675, 1.44)	0.942132	0.980039	No	N/A	0.651888	(0.514, 0.827)	0.418996	(0.243, 0.724)	0.00181222	0.0685907	Yes	Decreased	No
ENSG00000096433.11_3	ITPR3	0.654301	(0.528, 0.811)	0.359141	(0.198, 0.65)	0.000714339	0.102489	No	N/A	0.51795	(0.398, 0.674)	0.367009	(0.225, 0.598)	5.76159e-05	0.0372812	Yes	Decreased	No
ENSG00000166086.12_3	JAM3	0.662458	(0.518, 0.848)	0.475815	(0.292, 0.775)	0.00284403	0.128585	No	N/A	0.628173	(0.465, 0.848)	0.567279	(0.383, 0.839)	0.00454822	0.0902375	Yes	Decreased	No
ENSG00000177272.9_3	KCNA3	0.724264	(0.534, 0.983)	0.670383	(0.453, 0.991)	0.0449559	0.301478	No	N/A	0.4943	(0.33, 0.741)	0.618362	(0.457, 0.837)	0.00187691	0.069579	Yes	Decreased	No
ENSG00000100379.17_5	KCTD17	0.842716	(0.704, 1.01)	0.53844	(0.276, 1.05)	0.0689026	0.357646	No	N/A	0.708586	(0.589, 0.852)	0.315849	(0.157, 0.634)	0.00118207	0.0591144	Yes	Decreased	No
ENSG00000155729.13_3	KCTD18	0.901216	(0.826, 0.983)	0.196091	(0.047, 0.818)	0.0253548	0.240267	No	N/A	0.878425	(0.811, 0.951)	0.0971898	(0.0205, 0.46)	0.00329454	0.0803406	Yes	Decreased	No
ENSG00000100441.10_5	KHNYN	0.858268	(0.763, 0.966)	0.277453	(0.0977, 0.788)	0.0160366	0.205888	No	N/A	0.794818	(0.701, 0.901)	0.189935	(0.0695, 0.519)	0.00119905	0.0591144	Yes	Decreased	No
ENSG00000118922.17_3	KLF12	0.662002	(0.516, 0.849)	0.480607	(0.296, 0.78)	0.00302909	0.128585	No	N/A	0.547183	(0.411, 0.729)	0.462486	(0.304, 0.705)	0.000332645	0.0441826	Yes	Decreased	No
ENSG00000089692.9_4	LAG3	0.743103	(0.616, 0.896)	0.383034	(0.195, 0.752)	0.0052912	0.150077	No	N/A	0.614673	(0.494, 0.765)	0.337379	(0.19, 0.6)	0.000217377	0.0429783	Yes	Decreased	No
ENSG00000135862.6_3	LAMC1	0.594972	(0.426, 0.831)	0.59925	(0.42, 0.856)	0.0048437	0.147246	No	N/A	0.5511	(0.38, 0.8)	0.626205	(0.456, 0.86)	0.00381131	0.0847342	Yes	Decreased	No
ENSG00000086730.17_6	LAT2	0.556442	(0.382, 0.81)	0.550581	(0.359, 0.844)	0.00618326	0.15386	No	N/A	0.470627	(0.304, 0.728)	0.570868	(0.395, 0.825)	0.00286068	0.0773061	Yes	Decreased	No
ENSG00000168675.18_5	LDLRAD4	0.773456	(0.614, 0.974)	0.57174	(0.339, 0.965)	0.0361835	0.275372	No	N/A	0.679848	(0.53, 0.873)	0.490584	(0.298, 0.807)	0.00500877	0.0944436	Yes	Decreased	No
ENSG00000161904.12_5	LEMD2	0.867227	(0.774, 0.972)	0.278738	(0.0941, 0.825)	0.021068	0.223534	No	N/A	0.809788	(0.723, 0.907)	0.158328	(0.0513, 0.489)	0.00134778	0.062457	Yes	Decreased	No
ENSG00000174106.3_4	LEMD3	0.848682	(0.767, 0.939)	0.148619	(0.0407, 0.543)	0.00394297	0.13849	No	N/A	0.860085	(0.783, 0.945)	0.129951	(0.0321, 0.527)	0.00426988	0.0880558	Yes	Decreased	No
ENSG00000196668.4_3	LINC00173	0.621234	(0.487, 0.792)	0.389588	(0.222, 0.683)	0.00100665	0.103462	No	N/A	0.568626	(0.433, 0.746)	0.41152	(0.247, 0.684)	0.000621872	0.0490418	Yes	Decreased	No
ENSG00000227403.2_5	LINC01806	0.649041	(0.515, 0.818)	0.405066	(0.237, 0.693)	0.000971957	0.102489	No	N/A	0.615443	(0.472, 0.802)	0.455984	(0.284, 0.732)	0.00113879	0.0588677	Yes	Decreased	No
ENSG00000139517.9_4	LNX2	0.741197	(0.64, 0.858)	0.201369	(0.0807, 0.502)	0.000588178	0.102489	No	N/A	0.79297	(0.69, 0.912)	0.250462	(0.0993, 0.632)	0.00335957	0.0805355	Yes	Decreased	No
ENSG00000130592.15_2	LSP1	0.610936	(0.435, 0.857)	0.577596	(0.384, 0.869)	0.00838745	0.167736	No	N/A	0.368813	(0.236, 0.575)	0.523105	(0.37, 0.739)	0.000238138	0.0429783	Yes	Decreased	No
ENSG00000227507.2_2	LTB	0.756888	(0.579, 0.99)	0.639469	(0.409, 0.999)	0.0495755	0.316039	No	N/A	0.447419	(0.315, 0.636)	0.488445	(0.333, 0.716)	0.000235968	0.0429783	Yes	Decreased	No
ENSG00000166963.13_4	MAP1A	0.532626	(0.382, 0.742)	0.524604	(0.359, 0.767)	0.000855464	0.102489	No	N/A	0.513105	(0.371, 0.711)	0.484777	(0.324, 0.726)	0.000442918	0.0441826	Yes	Decreased	No
ENSG00000139266.6_3	MARCHF9	0.786916	(0.677, 0.914)	0.301938	(0.134, 0.679)	0.00378091	0.137222	No	N/A	0.649939	(0.539, 0.784)	0.270221	(0.139, 0.525)	0.000111665	0.0372812	Yes	Decreased	No
ENSG00000144893.12_6	MED12L	0.471994	(0.318, 0.702)	0.588989	(0.428, 0.81)	0.0011179	0.104883	No	N/A	0.491183	(0.326, 0.741)	0.628388	(0.467, 0.845)	0.00209874	0.0699171	Yes	Decreased	No
ENSG00000123066.8_6	MED13L	0.741922	(0.64, 0.86)	0.17072	(0.0594, 0.491)	0.00102791	0.103578	No	N/A	0.728787	(0.624, 0.852)	0.197416	(0.0766, 0.509)	0.000779435	0.0534119	Yes	Decreased	No
ENSG00000105085.10_3	MED26	0.843957	(0.741, 0.961)	0.311414	(0.121, 0.803)	0.0157407	0.204527	No	N/A	0.810491	(0.71, 0.926)	0.256101	(0.1, 0.656)	0.00450895	0.0901333	Yes	Decreased	No
ENSG00000176845.13_5	METRNL	0.750244	(0.559, 1.01)	0.671356	(0.442, 1.02)	0.0620389	0.344821	No	N/A	0.570034	(0.416, 0.781)	0.502139	(0.326, 0.774)	0.00179652	0.0685907	Yes	Decreased	No
ENSG00000211513.3	MIR320E	0.648655	(0.514, 0.818)	0.372643	(0.205, 0.678)	0.0012163	0.105945	No	N/A	0.631057	(0.497, 0.801)	0.374424	(0.21, 0.669)	0.000894951	0.0555534	Yes	Decreased	No
ENSG00000266070.1	MIR3960	0.888971	(0.749, 1.06)	0.620921	(0.308, 1.25)	0.182672	0.530192	No	N/A	0.675097	(0.559, 0.815)	0.282386	(0.14, 0.568)	0.000389477	0.0441826	Yes	Decreased	No
ENSG00000089693.10_3	MLF2	0.87069	(0.788, 0.962)	0.198255	(0.0571, 0.689)	0.0108755	0.181353	No	N/A	0.857667	(0.775, 0.949)	0.178538	(0.0525, 0.607)	0.00581027	0.0999382	Yes	Decreased	No
ENSG00000108960.9_4	MMD	0.762086	(0.657, 0.884)	0.241574	(0.101, 0.577)	0.00138762	0.108968	No	N/A	0.773699	(0.654, 0.915)	0.339877	(0.158, 0.73)	0.00568458	0.0990659	Yes	Decreased	No
ENSG00000165943.5_3	MOAP1	0.849814	(0.747, 0.967)	0.304915	(0.114, 0.819)	0.0184832	0.214395	No	N/A	0.781863	(0.685, 0.892)	0.173617	(0.0611, 0.493)	0.00101629	0.0571195	Yes	Decreased	No
ENSG00000153944.11_7	MSI2	0.618876	(0.466, 0.821)	0.499122	(0.318, 0.784)	0.00253666	0.128585	No	N/A	0.573338	(0.428, 0.768)	0.461632	(0.291, 0.732)	0.00100379	0.0569525	Yes	Decreased	No
ENSG00000157601.14_4	MX1	0.627286	(0.45, 0.875)	0.620485	(0.432, 0.891)	0.00976616	0.17494	No	N/A	0.522026	(0.369, 0.738)	0.547346	(0.381, 0.785)	0.00106704	0.0578129	Yes	Decreased	No
ENSG00000105402.8_5	NAPA	0.8949	(0.812, 0.986)	0.250925	(0.0714, 0.882)	0.0311662	0.259811	No	N/A	0.847966	(0.767, 0.938)	0.153569	(0.0443, 0.533)	0.00315179	0.0794296	Yes	Decreased	No
ENSG00000160796.17_3	NBEAL2	0.788592	(0.657, 0.947)	0.436967	(0.221, 0.866)	0.0176052	0.210945	No	N/A	0.6841	(0.552, 0.848)	0.389575	(0.215, 0.707)	0.00195776	0.069579	Yes	Decreased	No
ENSG00000196498.13_7	NCOR2	0.883375	(0.798, 0.977)	0.236167	(0.0688, 0.811)	0.0218482	0.228105	No	N/A	0.826702	(0.749, 0.913)	0.106767	(0.0287, 0.397)	0.000846462	0.0549068	Yes	Decreased	No
ENSG00000130202.10_4	NECTIN2	0.683321	(0.532, 0.877)	0.483818	(0.289, 0.81)	0.00572258	0.15386	No	N/A	0.676282	(0.524, 0.873)	0.488343	(0.295, 0.809)	0.00540929	0.0969261	Yes	Decreased	No
ENSG00000154328.16_3	NEIL2	0.775409	(0.659, 0.912)	0.328451	(0.152, 0.71)	0.00467244	0.145282	No	N/A	0.758728	(0.653, 0.882)	0.241025	(0.1, 0.579)	0.0014621	0.0647817	Yes	Decreased	No
ENSG00000170113.16_5	NIPA1	0.70935	(0.58, 0.868)	0.379785	(0.202, 0.715)	0.00270745	0.128585	No	N/A	0.702197	(0.566, 0.871)	0.407832	(0.223, 0.746)	0.00357978	0.0816126	Yes	Decreased	No
ENSG00000285967.1_2	NIPBL-DT	0.826441	(0.73, 0.936)	0.240689	(0.0884, 0.656)	0.00533666	0.150077	No	N/A	0.831007	(0.742, 0.93)	0.178471	(0.0567, 0.562)	0.00324277	0.0801867	Yes	Decreased	No
ENSG00000167984.18_4	NLRC3	0.686766	(0.537, 0.879)	0.48076	(0.286, 0.809)	0.00586392	0.15386	No	N/A	0.648008	(0.499, 0.842)	0.45682	(0.271, 0.77)	0.00324702	0.0801867	Yes	Decreased	No
ENSG00000197183.14_5	NOL4L	0.713327	(0.562, 0.905)	0.49444	(0.291, 0.841)	0.0092812	0.173438	No	N/A	0.673141	(0.528, 0.858)	0.450051	(0.264, 0.769)	0.00345576	0.0805488	Yes	Decreased	No
ENSG00000148400.12_5	NOTCH1	0.690889	(0.559, 0.853)	0.383516	(0.208, 0.708)	0.00216903	0.124189	No	N/A	0.62728	(0.507, 0.776)	0.301954	(0.159, 0.575)	0.000269727	0.0429783	Yes	Decreased	No
ENSG00000188747.8_4	NOXA1	0.758622	(0.587, 0.981)	0.614757	(0.385, 0.983)	0.0420102	0.293976	No	N/A	0.591829	(0.445, 0.786)	0.47809	(0.306, 0.748)	0.00121445	0.0592064	Yes	Decreased	No
ENSG00000185189.18_4	NRBP2	0.686556	(0.559, 0.843)	0.363687	(0.194, 0.682)	0.00163252	0.112474	No	N/A	0.596821	(0.464, 0.768)	0.411865	(0.249, 0.682)	0.00056451	0.0468768	Yes	Decreased	No
ENSG00000180530.11_4	NRIP1	0.700755	(0.557, 0.882)	0.452398	(0.256, 0.798)	0.00620887	0.15386	No	N/A	0.664275	(0.524, 0.842)	0.425951	(0.243, 0.745)	0.00278686	0.0756372	Yes	Decreased	No
ENSG00000165802.22_5	NSMF	0.755305	(0.606, 0.941)	0.490508	(0.271, 0.889)	0.0188385	0.216136	No	N/A	0.691729	(0.547, 0.875)	0.441614	(0.25, 0.779)	0.0047976	0.0922656	Yes	Decreased	No
ENSG00000163545.9_3	NUAK2	0.824603	(0.623, 1.09)	0.75169	(0.495, 1.14)	0.180913	0.528213	No	N/A	0.627879	(0.485, 0.813)	0.464544	(0.288, 0.75)	0.00169521	0.0674634	Yes	Decreased	No
ENSG00000123240.17_6	OPTN	0.554498	(0.413, 0.744)	0.467397	(0.304, 0.719)	0.000529789	0.102489	No	N/A	0.449294	(0.315, 0.641)	0.507254	(0.359, 0.717)	0.000121303	0.0372812	Yes	Decreased	No
ENSG00000110811.20_4	P3H3	0.730872	(0.597, 0.895)	0.424893	(0.231, 0.781)	0.00589439	0.15386	No	N/A	0.667607	(0.525, 0.848)	0.46224	(0.279, 0.766)	0.00278269	0.0756372	Yes	Decreased	No
ENSG00000205022.9_2	PABPN1L	0.756148	(0.619, 0.923)	0.45096	(0.245, 0.83)	0.0105324	0.179926	No	N/A	0.744492	(0.617, 0.898)	0.390435	(0.204, 0.748)	0.00460969	0.0909196	Yes	Decreased	No
ENSG00000179364.13_6	PACS2	0.8863	(0.797, 0.986)	0.279211	(0.0865, 0.902)	0.0329236	0.26479	No	N/A	0.834431	(0.745, 0.935)	0.194247	(0.0639, 0.59)	0.00386025	0.0852176	Yes	Decreased	No
ENSG00000073150.13_4	PANX2	0.568556	(0.425, 0.76)	0.468703	(0.3, 0.731)	0.000845948	0.102489	No	N/A	0.485563	(0.359, 0.656)	0.419053	(0.271, 0.648)	8.9699e-05	0.0372812	Yes	Decreased	No
ENSG00000148362.11_6	PAXX	0.812445	(0.708, 0.933)	0.269628	(0.105, 0.691)	0.0063465	0.155732	No	N/A	0.772343	(0.667, 0.894)	0.232135	(0.092, 0.585)	0.00197281	0.069579	Yes	Decreased	No
ENSG00000081154.11_2	PCNP	0.811481	(0.743, 0.886)	0.0408301	(0.00797, 0.209)	0.000124404	0.102489	No	N/A	0.858938	(0.779, 0.947)	0.143229	(0.0366, 0.561)	0.00527102	0.0962454	Yes	Decreased	No
ENSG00000152556.17_8	PFKM	0.73511	(0.61, 0.886)	0.370146	(0.191, 0.717)	0.00323655	0.130449	No	N/A	0.722279	(0.607, 0.859)	0.305396	(0.15, 0.622)	0.00109492	0.0582538	Yes	Decreased	No
ENSG00000213997.3_4	PGAM1P7	0.769125	(0.656, 0.901)	0.288143	(0.123, 0.673)	0.00403334	0.138559	No	N/A	0.764796	(0.66, 0.886)	0.238345	(0.0979, 0.581)	0.00159277	0.0670191	Yes	Decreased	No
ENSG00000142102.15_8	PGGHG	0.770432	(0.589, 1.01)	0.66097	(0.426, 1.02)	0.064169	0.349225	No	N/A	0.580771	(0.429, 0.786)	0.503469	(0.327, 0.775)	0.00179716	0.0685907	Yes	Decreased	No
ENSG00000173889.16_5	PHC3	0.850971	(0.76, 0.953)	0.232259	(0.0769, 0.702)	0.00966886	0.174652	No	N/A	0.839463	(0.754, 0.935)	0.173601	(0.0535, 0.563)	0.00355931	0.0814203	Yes	Decreased	No
ENSG00000116273.6_3	PHF13	0.701013	(0.584, 0.842)	0.279227	(0.132, 0.589)	0.000817583	0.102489	No	N/A	0.707659	(0.583, 0.86)	0.332827	(0.166, 0.666)	0.00189781	0.069579	Yes	Decreased	No
ENSG00000092621.12_4	PHGDH	0.626731	(0.481, 0.816)	0.47087	(0.294, 0.753)	0.00166352	0.112664	No	N/A	0.598484	(0.448, 0.8)	0.504724	(0.33, 0.772)	0.00163086	0.0674634	Yes	Decreased	No
ENSG00000155252.13_3	PI4K2A	0.909026	(0.67, 1.23)	0.886472	(0.604, 1.3)	0.537669	0.80037	No	N/A	0.698329	(0.569, 0.857)	0.377972	(0.202, 0.708)	0.0023626	0.0719622	Yes	Decreased	No
ENSG00000131788.16_4	PIAS3	0.83475	(0.751, 0.928)	0.152322	(0.0457, 0.508)	0.00220634	0.125008	No	N/A	0.799517	(0.711, 0.9)	0.158606	(0.0534, 0.471)	0.000923023	0.0556702	Yes	Decreased	No
ENSG00000133056.13_5	PIK3C2B	0.673956	(0.521, 0.871)	0.507112	(0.313, 0.821)	0.00576765	0.15386	No	N/A	0.621342	(0.477, 0.81)	0.464997	(0.289, 0.749)	0.00162828	0.0674634	Yes	Decreased	No
ENSG00000250251.6_2	PKD1P6	0.848995	(0.77, 0.936)	0.138046	(0.0378, 0.505)	0.00275147	0.128585	No	N/A	0.839048	(0.753, 0.936)	0.128228	(0.0322, 0.511)	0.00361116	0.0819791	Yes	Decreased	No
ENSG00000184381.19_5	PLA2G6	0.777688	(0.664, 0.91)	0.311482	(0.14, 0.691)	0.00409821	0.139261	No	N/A	0.757791	(0.653, 0.879)	0.234458	(0.0975, 0.564)	0.00120218	0.0591144	Yes	Decreased	No
ENSG00000154822.18_4	PLCL2	0.812101	(0.691, 0.955)	0.386487	(0.177, 0.843)	0.0168273	0.207329	No	N/A	0.757373	(0.634, 0.905)	0.351446	(0.17, 0.726)	0.00474041	0.0920124	Yes	Decreased	No
ENSG00000105520.10_3	PLPPR2	0.863284	(0.694, 1.07)	0.697417	(0.406, 1.2)	0.191642	0.53944	No	N/A	0.70429	(0.573, 0.866)	0.384438	(0.207, 0.716)	0.00256262	0.0730653	Yes	Decreased	No
ENSG00000136040.9_4	PLXNC1	0.533211	(0.382, 0.744)	0.516818	(0.35, 0.763)	0.000911797	0.102489	No	N/A	0.469974	(0.316, 0.7)	0.57485	(0.415, 0.796)	0.000871397	0.0549068	Yes	Decreased	No
ENSG00000143442.22_7	POGZ	0.853682	(0.784, 0.93)	0.0839281	(0.0183, 0.385)	0.00143335	0.109437	No	N/A	0.860217	(0.789, 0.938)	0.103319	(0.0242, 0.441)	0.00217605	0.0705371	Yes	Decreased	No
ENSG00000138621.12_4	PPCDC	0.785186	(0.671, 0.919)	0.327711	(0.149, 0.719)	0.005374	0.150077	No	N/A	0.732536	(0.621, 0.864)	0.270516	(0.124, 0.589)	0.00100045	0.0569525	Yes	Decreased	No
ENSG00000100034.14_4	PPM1F	0.816565	(0.69, 0.967)	0.438052	(0.213, 0.901)	0.024884	0.238991	No	N/A	0.715226	(0.585, 0.874)	0.376951	(0.199, 0.713)	0.00267723	0.0742694	Yes	Decreased	No
ENSG00000164088.18_4	PPM1M	1.01431	(0.839, 1.23)	1.0477	(0.565, 1.94)	0.882287	0.959279	No	N/A	0.72662	(0.606, 0.871)	0.320147	(0.156, 0.655)	0.0018161	0.0685907	Yes	Decreased	No
ENSG00000101445.10_3	PPP1R16B	0.466144	(0.311, 0.699)	0.590069	(0.431, 0.808)	0.000988369	0.102489	No	N/A	0.362691	(0.227, 0.579)	0.592992	(0.449, 0.783)	0.000234885	0.0429783	Yes	Decreased	No
ENSG00000120910.14_4	PPP3CC	0.789777	(0.68, 0.917)	0.297253	(0.128, 0.688)	0.00459894	0.145282	No	N/A	0.781409	(0.669, 0.913)	0.314576	(0.142, 0.697)	0.00437213	0.0889969	Yes	Decreased	No
ENSG00000243279.4_4	PRAF2	0.815537	(0.738, 0.902)	0.0780114	(0.0181, 0.336)	0.000625125	0.102489	No	N/A	0.816292	(0.741, 0.9)	0.0677435	(0.0151, 0.304)	0.0004463	0.0441826	Yes	Decreased	No
ENSG00000171132.14_4	PRKCE	0.817567	(0.662, 1.01)	0.584444	(0.328, 1.04)	0.0688477	0.357646	No	N/A	0.708779	(0.567, 0.885)	0.444378	(0.252, 0.784)	0.00511283	0.0953105	Yes	Decreased	No
ENSG00000105287.12_4	PRKD2	0.721581	(0.616, 0.846)	0.210826	(0.0864, 0.515)	0.000627624	0.102489	No	N/A	0.69321	(0.586, 0.82)	0.208841	(0.0888, 0.491)	0.000330606	0.0441826	Yes	Decreased	No
ENSG00000131188.12_3	PRR7	0.808736	(0.67, 0.976)	0.495102	(0.259, 0.946)	0.0334244	0.265672	No	N/A	0.665109	(0.549, 0.806)	0.287209	(0.146, 0.565)	0.000306655	0.0429783	Yes	Decreased	No
ENSG00000163704.12_3	PRRT3	0.777401	(0.66, 0.915)	0.334909	(0.153, 0.733)	0.00615595	0.15386	No	N/A	0.716048	(0.591, 0.868)	0.36157	(0.188, 0.697)	0.00236756	0.0719622	Yes	Decreased	No
ENSG00000122378.14_4	PRXL2A	0.668989	(0.517, 0.866)	0.512626	(0.323, 0.815)	0.00469976	0.145291	No	N/A	0.613569	(0.46, 0.818)	0.521592	(0.344, 0.791)	0.00219347	0.0705953	Yes	Decreased	No
ENSG00000140368.12_4	PSTPIP1	0.976982	(0.766, 1.25)	0.954376	(0.589, 1.55)	0.8495	0.947086	No	N/A	0.680505	(0.539, 0.86)	0.451402	(0.266, 0.766)	0.00317364	0.0794296	Yes	Decreased	No
ENSG00000196396.10_3	PTPN1	0.862351	(0.76, 0.979)	0.338919	(0.129, 0.887)	0.0275611	0.248342	No	N/A	0.822914	(0.728, 0.93)	0.221181	(0.0791, 0.618)	0.00402967	0.0865205	Yes	Decreased	No
ENSG00000169228.14_4	RAB24	0.913406	(0.771, 1.08)	0.685414	(0.339, 1.39)	0.293861	0.636649	No	N/A	0.742899	(0.622, 0.887)	0.335913	(0.165, 0.684)	0.00265079	0.0739222	Yes	Decreased	No
ENSG00000105404.11_4	RABAC1	0.803602	(0.726, 0.889)	0.0870957	(0.0234, 0.324)	0.000270012	0.102489	No	N/A	0.728297	(0.64, 0.829)	0.111459	(0.0373, 0.333)	8.40094e-05	0.0372812	Yes	Decreased	No
ENSG00000107263.18_3	RAPGEF1	0.885469	(0.77, 1.02)	0.483966	(0.206, 1.13)	0.0951528	0.408603	No	N/A	0.766635	(0.661, 0.889)	0.245897	(0.103, 0.587)	0.00157542	0.0667373	Yes	Decreased	No
ENSG00000109756.9_6	RAPGEF2	0.713619	(0.591, 0.862)	0.332253	(0.167, 0.663)	0.00176504	0.113194	No	N/A	0.694593	(0.558, 0.864)	0.41089	(0.227, 0.743)	0.00326945	0.0803406	Yes	Decreased	No
ENSG00000132819.17_3	RBM38	0.604361	(0.436, 0.837)	0.569855	(0.384, 0.847)	0.00536122	0.150077	No	N/A	0.487962	(0.341, 0.699)	0.522871	(0.361, 0.756)	0.000577964	0.0473666	Yes	Decreased	No
ENSG00000131381.12_4	RBSN	0.857768	(0.779, 0.945)	0.15103	(0.0409, 0.558)	0.00458417	0.145282	No	N/A	0.837884	(0.748, 0.938)	0.198331	(0.0639, 0.616)	0.0051173	0.0953105	Yes	Decreased	No
ENSG00000100918.13_6	REC8	0.678042	(0.546, 0.843)	0.389418	(0.217, 0.7)	0.00160917	0.111478	No	N/A	0.561992	(0.434, 0.728)	0.369883	(0.219, 0.625)	0.000201405	0.0429783	Yes	Decreased	No
ENSG00000122707.12_3	RECK	0.70057	(0.57, 0.861)	0.377084	(0.202, 0.704)	0.00221973	0.125008	No	N/A	0.664197	(0.527, 0.837)	0.413237	(0.238, 0.717)	0.00168481	0.0674634	Yes	Decreased	No
ENSG00000131378.14_7	RFTN1	0.790932	(0.671, 0.932)	0.354719	(0.161, 0.783)	0.0103534	0.178329	No	N/A	0.745504	(0.631, 0.881)	0.289977	(0.132, 0.637)	0.00206913	0.069579	Yes	Decreased	No
ENSG00000240474.2	RN7SL116P	0.641033	(0.494, 0.832)	0.475589	(0.292, 0.774)	0.00275554	0.128585	No	N/A	0.569202	(0.402, 0.805)	0.593591	(0.418, 0.842)	0.00344872	0.0805488	Yes	Decreased	No
ENSG00000240853.2	RN7SL328P	0.766063	(0.584, 1)	0.653866	(0.419, 1.02)	0.061294	0.342762	No	N/A	0.622527	(0.47, 0.825)	0.506673	(0.324, 0.793)	0.00292506	0.077928	Yes	Decreased	No
ENSG00000242889.2	RN7SL449P	0.652768	(0.497, 0.858)	0.523109	(0.333, 0.823)	0.00502889	0.14829	No	N/A	0.628774	(0.465, 0.851)	0.560694	(0.372, 0.845)	0.00572817	0.0995943	Yes	Decreased	No
ENSG00000223262.1_1	RNA5SP492	0.65078	(0.467, 0.906)	0.635363	(0.44, 0.918)	0.0156803	0.20417	No	N/A	0.539979	(0.389, 0.75)	0.522114	(0.354, 0.77)	0.00106158	0.0578129	Yes	Decreased	No
ENSG00000163961.4_2	RNF168	0.723451	(0.589, 0.888)	0.396812	(0.204, 0.771)	0.00633677	0.155732	No	N/A	0.70664	(0.571, 0.874)	0.398951	(0.211, 0.756)	0.0048135	0.0922881	Yes	Decreased	No
ENSG00000166439.6_5	RNF169	0.877167	(0.807, 0.953)	0.105037	(0.0221, 0.5)	0.00464885	0.145282	No	N/A	0.852093	(0.782, 0.928)	0.0629415	(0.0117, 0.338)	0.00125841	0.0603279	Yes	Decreased	No
ENSG00000212864.3_2	RNF208	0.681943	(0.564, 0.824)	0.308364	(0.157, 0.604)	0.000607786	0.102489	No	N/A	0.653154	(0.526, 0.81)	0.3631	(0.201, 0.655)	0.000765551	0.0530345	Yes	Decreased	No
ENSG00000244267.1_4	RPL34P22	0.707472	(0.578, 0.866)	0.374612	(0.197, 0.711)	0.00266045	0.128585	No	N/A	0.660758	(0.529, 0.826)	0.39088	(0.222, 0.688)	0.00114443	0.0588677	Yes	Decreased	No
ENSG00000048649.13_4	RSF1	0.859177	(0.79, 0.935)	0.0857275	(0.0185, 0.398)	0.00170581	0.113194	No	N/A	0.870483	(0.797, 0.951)	0.128888	(0.0312, 0.532)	0.0046116	0.0909196	Yes	Decreased	No
ENSG00000020633.18_2	RUNX3	0.509984	(0.355, 0.732)	0.53128	(0.361, 0.781)	0.00129419	0.10661	No	N/A	0.294881	(0.169, 0.515)	0.613614	(0.47, 0.802)	0.00034716	0.0441826	Yes	Decreased	No
ENSG00000111832.13_6	RWDD1	0.861442	(0.799, 0.929)	0.0420217	(0.00677, 0.261)	0.000663998	0.102489	No	N/A	0.88405	(0.823, 0.949)	0.049578	(0.00702, 0.35)	0.00258871	0.0730653	Yes	Decreased	No
ENSG00000186350.11_4	RXRA	0.801105	(0.623, 1.03)	0.661494	(0.41, 1.07)	0.0898992	0.399474	No	N/A	0.560394	(0.414, 0.759)	0.500319	(0.334, 0.749)	0.000761889	0.0530345	Yes	Decreased	No
ENSG00000156671.14_7	SAMD8	0.801085	(0.663, 0.968)	0.487852	(0.259, 0.919)	0.0264009	0.244742	No	N/A	0.720901	(0.595, 0.874)	0.368294	(0.193, 0.702)	0.00239762	0.0720286	Yes	Decreased	No
ENSG00000004139.14_4	SARM1	0.742184	(0.635, 0.868)	0.25699	(0.116, 0.568)	0.000778037	0.102489	No	N/A	0.673851	(0.556, 0.817)	0.309788	(0.162, 0.592)	0.000389096	0.0441826	Yes	Decreased	No
ENSG00000173611.17_5	SCAI	0.781691	(0.674, 0.907)	0.281768	(0.122, 0.65)	0.00298237	0.128585	No	N/A	0.791366	(0.686, 0.912)	0.269157	(0.112, 0.647)	0.00333752	0.0805355	Yes	Decreased	No
ENSG00000198794.12_5	SCAMP5	0.716869	(0.597, 0.86)	0.313427	(0.152, 0.647)	0.00170491	0.113194	No	N/A	0.709249	(0.596, 0.844)	0.278819	(0.133, 0.585)	0.000727039	0.0520934	Yes	Decreased	No
ENSG00000140386.13_5	SCAPER	0.86994	(0.788, 0.96)	0.188785	(0.0534, 0.667)	0.00964505	0.174593	No	N/A	0.844849	(0.769, 0.929)	0.110985	(0.0282, 0.437)	0.00167235	0.0674634	Yes	Decreased	No
ENSG00000252835.1	SCARNA21	0.76727	(0.637, 0.925)	0.40252	(0.202, 0.801)	0.00952522	0.174445	No	N/A	0.673309	(0.534, 0.849)	0.422952	(0.243, 0.736)	0.00233508	0.0716852	Yes	Decreased	No
ENSG00000069188.17_4	SDK2	0.490723	(0.322, 0.749)	0.641392	(0.48, 0.858)	0.00272768	0.128585	No	N/A	0.449432	(0.286, 0.706)	0.649249	(0.496, 0.85)	0.00166301	0.0674634	Yes	Decreased	No
ENSG00000073169.14_5	SELENOO	0.882378	(0.757, 1.03)	0.539673	(0.249, 1.17)	0.118293	0.447715	No	N/A	0.796966	(0.694, 0.916)	0.256794	(0.103, 0.643)	0.00368908	0.0826447	Yes	Decreased	No
ENSG00000180096.12_4	SEPTIN1	0.791834	(0.671, 0.934)	0.370452	(0.172, 0.797)	0.0110929	0.181901	No	N/A	0.626595	(0.519, 0.757)	0.223775	(0.106, 0.472)	8.44833e-05	0.0372812	Yes	Decreased	No
ENSG00000184640.18_5	SEPTIN9	0.888937	(0.763, 1.04)	0.554778	(0.255, 1.21)	0.136557	0.472145	No	N/A	0.777743	(0.674, 0.898)	0.245909	(0.101, 0.599)	0.00202567	0.069579	Yes	Decreased	No
ENSG00000187231.14_5	SESTD1	0.695368	(0.541, 0.894)	0.501881	(0.301, 0.836)	0.00808325	0.165747	No	N/A	0.663376	(0.513, 0.857)	0.474739	(0.286, 0.787)	0.00386729	0.0852231	Yes	Decreased	No
ENSG00000152217.19_7	SETBP1	0.59272	(0.451, 0.778)	0.453111	(0.281, 0.731)	0.00116083	0.104883	No	N/A	0.504833	(0.377, 0.676)	0.419778	(0.269, 0.656)	0.000139533	0.0385237	Yes	Decreased	No
ENSG00000095370.20_5	SH2D3C	0.591696	(0.455, 0.769)	0.398984	(0.236, 0.673)	0.000578388	0.102489	No	N/A	0.450912	(0.329, 0.618)	0.386407	(0.243, 0.615)	5.90313e-05	0.0372812	Yes	Decreased	No
ENSG00000131370.16_5	SH3BP5	0.489022	(0.343, 0.697)	0.532346	(0.372, 0.761)	0.000543398	0.102489	No	N/A	0.36702	(0.242, 0.556)	0.541853	(0.399, 0.735)	8.27211e-05	0.0372812	Yes	Decreased	No
ENSG00000148341.17_3	SH3GLB2	0.793595	(0.686, 0.918)	0.275476	(0.112, 0.678)	0.00504131	0.14829	No	N/A	0.746695	(0.656, 0.85)	0.112685	(0.0355, 0.358)	0.000212979	0.0429783	Yes	Decreased	No
ENSG00000154447.15_4	SH3RF1	0.698625	(0.591, 0.826)	0.232475	(0.104, 0.522)	0.000407426	0.102489	No	N/A	0.68304	(0.587, 0.794)	0.133298	(0.0488, 0.364)	8.42869e-05	0.0372812	Yes	Decreased	No
ENSG00000125089.17_6	SH3TC1	0.731277	(0.574, 0.932)	0.536098	(0.322, 0.894)	0.0168568	0.207329	No	N/A	0.507815	(0.383, 0.673)	0.39148	(0.245, 0.625)	8.52191e-05	0.0372812	Yes	Decreased	No
ENSG00000171101.13_2	SIGLEC17P	0.608666	(0.442, 0.838)	0.578507	(0.392, 0.854)	0.00588303	0.15386	No	N/A	0.573346	(0.401, 0.82)	0.614472	(0.436, 0.866)	0.00539778	0.0969261	Yes	Decreased	No
ENSG00000169375.15_5	SIN3A	0.867159	(0.805, 0.934)	0.0504893	(0.00857, 0.297)	0.000967584	0.102489	No	N/A	0.882302	(0.823, 0.946)	0.0492951	(0.00728, 0.334)	0.00203653	0.069579	Yes	Decreased	No
ENSG00000089057.15_5	SLC23A2	0.831015	(0.736, 0.938)	0.225496	(0.0778, 0.653)	0.00606944	0.15386	No	N/A	0.766221	(0.68, 0.863)	0.117373	(0.0379, 0.363)	0.000203061	0.0429783	Yes	Decreased	No
ENSG00000155287.11_3	SLC25A28	0.793681	(0.705, 0.894)	0.144591	(0.0457, 0.457)	0.00098901	0.102489	No	N/A	0.745711	(0.657, 0.847)	0.0940877	(0.0266, 0.333)	0.000247276	0.0429783	Yes	Decreased	No
ENSG00000174669.12_3	SLC29A2	0.704953	(0.575, 0.864)	0.382074	(0.204, 0.715)	0.00262145	0.128585	No	N/A	0.616449	(0.483, 0.786)	0.403456	(0.24, 0.678)	0.000616791	0.048949	Yes	Decreased	No
ENSG00000168917.9_3	SLC35G2	0.748589	(0.608, 0.921)	0.46427	(0.257, 0.837)	0.0107966	0.181353	No	N/A	0.704765	(0.562, 0.884)	0.459765	(0.268, 0.789)	0.00476435	0.0920405	Yes	Decreased	No
ENSG00000165915.14_3	SLC39A13	0.894766	(0.81, 0.988)	0.268463	(0.0789, 0.913)	0.0352939	0.271837	No	N/A	0.858821	(0.783, 0.942)	0.126459	(0.0316, 0.505)	0.00343598	0.0805488	Yes	Decreased	No
ENSG00000167703.14_3	SLC43A2	0.919357	(0.717, 1.18)	0.851791	(0.532, 1.36)	0.504793	0.782678	No	N/A	0.698335	(0.553, 0.882)	0.472721	(0.279, 0.801)	0.00537654	0.0969261	Yes	Decreased	No
ENSG00000170365.10_4	SMAD1	0.693372	(0.548, 0.877)	0.456684	(0.263, 0.792)	0.00522444	0.150077	No	N/A	0.679669	(0.536, 0.862)	0.436311	(0.248, 0.768)	0.00403829	0.0865575	Yes	Decreased	No
ENSG00000166949.16_4	SMAD3	0.65813	(0.516, 0.84)	0.432556	(0.251, 0.745)	0.00254664	0.128585	No	N/A	0.544477	(0.412, 0.719)	0.392714	(0.237, 0.652)	0.000301649	0.0429783	Yes	Decreased	No
ENSG00000283426.1_5	SMBD1P	0.810767	(0.681, 0.965)	0.445152	(0.218, 0.907)	0.0258335	0.242097	No	N/A	0.748743	(0.628, 0.893)	0.336596	(0.162, 0.699)	0.00350646	0.0807487	Yes	Decreased	No
ENSG00000088826.18_4	SMOX	0.64235	(0.497, 0.83)	0.457043	(0.278, 0.752)	0.0020822	0.120316	No	N/A	0.631915	(0.483, 0.827)	0.47488	(0.294, 0.767)	0.00234396	0.0716852	Yes	Decreased	No
ENSG00000108854.16_5	SMURF2	0.814607	(0.71, 0.934)	0.290006	(0.118, 0.712)	0.00693035	0.159523	No	N/A	0.80141	(0.699, 0.919)	0.251976	(0.0989, 0.642)	0.00387418	0.0852252	Yes	Decreased	No
ENSG00000270704.2	SNORD64	0.705706	(0.56, 0.889)	0.466608	(0.271, 0.802)	0.00585553	0.15386	No	N/A	0.679926	(0.534, 0.866)	0.44851	(0.259, 0.777)	0.00423213	0.0878587	Yes	Decreased	No
ENSG00000167642.13_6	SPINT2	0.62556	(0.473, 0.828)	0.478525	(0.294, 0.778)	0.00293164	0.128585	No	N/A	0.561037	(0.406, 0.775)	0.506092	(0.331, 0.775)	0.0017084	0.0675763	Yes	Decreased	No
ENSG00000182557.8_3	SPNS3	0.590256	(0.409, 0.852)	0.62646	(0.442, 0.887)	0.00844013	0.16852	No	N/A	0.477445	(0.315, 0.724)	0.603738	(0.441, 0.827)	0.00164538	0.0674634	Yes	Decreased	No
ENSG00000107742.13_3	SPOCK2	0.7921	(0.574, 1.09)	0.769395	(0.534, 1.11)	0.159795	0.5012	No	N/A	0.501555	(0.35, 0.719)	0.556311	(0.393, 0.788)	0.000976624	0.0568637	Yes	Decreased	No
ENSG00000262655.4_4	SPON1	0.494987	(0.318, 0.771)	0.659549	(0.488, 0.892)	0.00692438	0.159523	No	N/A	0.431763	(0.266, 0.7)	0.663259	(0.505, 0.871)	0.00320487	0.0800516	Yes	Decreased	No
ENSG00000197122.11_3	SRC	0.685745	(0.528, 0.89)	0.522256	(0.324, 0.842)	0.00775722	0.164842	No	N/A	0.623661	(0.478, 0.814)	0.459026	(0.282, 0.747)	0.00173705	0.0682786	Yes	Decreased	No
ENSG00000136840.19_4	ST6GALNAC4	0.573273	(0.464, 0.708)	0.2163	(0.102, 0.459)	6.73468e-05	0.102489	No	N/A	0.566075	(0.471, 0.681)	0.139961	(0.0589, 0.333)	8.55844e-06	0.0268286	Yes	Decreased	No
ENSG00000214530.9_6	STARD10	0.718348	(0.615, 0.839)	0.217675	(0.0944, 0.502)	0.000347964	0.102489	No	N/A	0.626332	(0.529, 0.741)	0.164774	(0.0723, 0.375)	1.77978e-05	0.0371944	Yes	Decreased	No
ENSG00000159433.12_4	STARD9	0.643475	(0.51, 0.811)	0.39941	(0.232, 0.688)	0.000937467	0.102489	No	N/A	0.617538	(0.482, 0.791)	0.406564	(0.24, 0.688)	0.000799195	0.0538614	Yes	Decreased	No
ENSG00000100647.8_3	SUSD6	0.880713	(0.766, 1.01)	0.465192	(0.197, 1.1)	0.0809621	0.381773	No	N/A	0.798995	(0.693, 0.921)	0.267056	(0.108, 0.663)	0.00445767	0.0897104	Yes	Decreased	No
ENSG00000198168.9_3	SVIP	0.781508	(0.686, 0.891)	0.193858	(0.0734, 0.512)	0.00093337	0.102489	No	N/A	0.809143	(0.706, 0.927)	0.26082	(0.103, 0.662)	0.00469673	0.0917183	Yes	Decreased	No
ENSG00000078269.15_5	SYNJ2	0.681172	(0.543, 0.855)	0.420312	(0.237, 0.744)	0.00294928	0.128585	No	N/A	0.632401	(0.496, 0.806)	0.399617	(0.23, 0.695)	0.00117069	0.0591144	Yes	Decreased	No
ENSG00000055208.19_5	TAB2	0.798714	(0.703, 0.908)	0.201164	(0.0734, 0.551)	0.00181314	0.113194	No	N/A	0.802061	(0.702, 0.916)	0.237231	(0.0915, 0.615)	0.00306522	0.0789535	Yes	Decreased	No
ENSG00000099992.15_4	TBC1D10A	0.7209	(0.61, 0.852)	0.255075	(0.112, 0.583)	0.00118777	0.104883	No	N/A	0.646904	(0.541, 0.774)	0.212319	(0.0969, 0.465)	0.000107057	0.0372812	Yes	Decreased	No
ENSG00000065491.8_3	TBC1D22B	0.779523	(0.683, 0.89)	0.199945	(0.0763, 0.524)	0.00105421	0.103578	No	N/A	0.817745	(0.722, 0.927)	0.230134	(0.0858, 0.617)	0.00352166	0.0808757	Yes	Decreased	No
ENSG00000171703.17_4	TCEA2	0.834514	(0.747, 0.932)	0.17099	(0.0525, 0.557)	0.0033619	0.130449	No	N/A	0.814543	(0.722, 0.919)	0.199728	(0.0708, 0.563)	0.00232542	0.0716852	Yes	Decreased	No
ENSG00000185222.10_2	TCEAL9	0.59397	(0.446, 0.791)	0.501057	(0.33, 0.762)	0.00122194	0.105945	No	N/A	0.586197	(0.431, 0.797)	0.537666	(0.364, 0.793)	0.00176002	0.068506	Yes	Decreased	No
ENSG00000166848.7_4	TERF2IP	0.853977	(0.782, 0.933)	0.0940919	(0.0213, 0.415)	0.00180329	0.113194	No	N/A	0.870544	(0.801, 0.947)	0.100015	(0.0217, 0.462)	0.00316755	0.0794296	Yes	Decreased	No
ENSG00000134077.16_5	THUMPD3	0.80142	(0.719, 0.893)	0.112268	(0.0326, 0.387)	0.000529657	0.102489	No	N/A	0.820371	(0.727, 0.925)	0.202959	(0.07, 0.588)	0.00330614	0.0803406	Yes	Decreased	No
ENSG00000172765.17_6	TMCC1	0.882646	(0.811, 0.961)	0.127299	(0.028, 0.58)	0.00769981	0.164842	No	N/A	0.859487	(0.785, 0.941)	0.12089	(0.0299, 0.488)	0.00301236	0.0789535	Yes	Decreased	No
ENSG00000142046.15_4	TMEM91	0.887132	(0.77, 1.02)	0.495047	(0.212, 1.15)	0.103549	0.425428	No	N/A	0.808384	(0.709, 0.922)	0.228475	(0.0838, 0.623)	0.00390862	0.085511	Yes	Decreased	No
ENSG00000130595.19_6	TNNT3	0.672415	(0.546, 0.828)	0.362511	(0.199, 0.662)	0.000955909	0.102489	No	N/A	0.623407	(0.488, 0.797)	0.422494	(0.256, 0.699)	0.000783778	0.0534119	Yes	Decreased	No
ENSG00000170638.9_3	TRABD	0.874328	(0.756, 1.01)	0.47205	(0.205, 1.09)	0.0773569	0.375815	No	N/A	0.778138	(0.671, 0.902)	0.249407	(0.101, 0.614)	0.00250681	0.0727613	Yes	Decreased	No
ENSG00000155428.12_2	TRIM74	0.801207	(0.669, 0.96)	0.461497	(0.237, 0.898)	0.0227139	0.231334	No	N/A	0.748034	(0.624, 0.897)	0.366181	(0.184, 0.73)	0.00434215	0.0888192	Yes	Decreased	No
ENSG00000171206.14_3	TRIM8	0.825712	(0.699, 0.975)	0.437316	(0.207, 0.926)	0.0307084	0.258252	No	N/A	0.704725	(0.574, 0.865)	0.376565	(0.201, 0.707)	0.00237379	0.0719622	Yes	Decreased	No
ENSG00000196428.12_5	TSC22D2	0.882595	(0.781, 0.997)	0.376362	(0.141, 1)	0.0503279	0.316829	No	N/A	0.830556	(0.737, 0.935)	0.220482	(0.0765, 0.636)	0.00512288	0.0953105	Yes	Decreased	No
ENSG00000170892.12_6	TSEN34	0.822448	(0.717, 0.943)	0.289243	(0.114, 0.733)	0.00888617	0.170633	No	N/A	0.743268	(0.642, 0.86)	0.19747	(0.0789, 0.494)	0.000532318	0.0457173	Yes	Decreased	No
ENSG00000108219.15_3	TSPAN14	0.769157	(0.639, 0.926)	0.411374	(0.209, 0.808)	0.00996421	0.177318	No	N/A	0.681765	(0.542, 0.858)	0.432615	(0.248, 0.753)	0.0030701	0.0789535	Yes	Decreased	No
ENSG00000235217.6_4	TSPY26P	0.838996	(0.732, 0.962)	0.338234	(0.139, 0.821)	0.0166452	0.207329	No	N/A	0.776356	(0.665, 0.906)	0.297053	(0.133, 0.664)	0.00307276	0.0789535	Yes	Decreased	No
ENSG00000189241.7_4	TSPYL1	0.867075	(0.773, 0.973)	0.273368	(0.0911, 0.82)	0.020721	0.222913	No	N/A	0.836112	(0.744, 0.939)	0.20076	(0.0648, 0.622)	0.00539019	0.0969261	Yes	Decreased	No
ENSG00000184205.14_4	TSPYL2	0.776129	(0.594, 1.01)	0.657867	(0.418, 1.04)	0.0702372	0.359325	No	N/A	0.625278	(0.477, 0.819)	0.467602	(0.287, 0.761)	0.00219866	0.0705953	Yes	Decreased	No
ENSG00000130717.13_3	UCK1	0.857449	(0.783, 0.939)	0.113396	(0.0273, 0.47)	0.00270469	0.128585	No	N/A	0.837294	(0.76, 0.923)	0.107669	(0.0275, 0.421)	0.00137031	0.0627641	Yes	Decreased	No
ENSG00000105698.16_4	USF2	0.898772	(0.83, 0.973)	0.142165	(0.0306, 0.661)	0.0128748	0.193106	No	N/A	0.853375	(0.789, 0.923)	0.055171	(0.0106, 0.286)	0.000556123	0.0468002	Yes	Decreased	No
ENSG00000136878.13_4	USP20	0.733951	(0.611, 0.881)	0.348869	(0.177, 0.689)	0.00239887	0.126917	No	N/A	0.710897	(0.592, 0.854)	0.315191	(0.158, 0.63)	0.00109759	0.0582538	Yes	Decreased	No
ENSG00000148429.14_2	USP6NL	0.825954	(0.746, 0.915)	0.113416	(0.0305, 0.422)	0.00117632	0.104883	No	N/A	0.832043	(0.753, 0.919)	0.104435	(0.0255, 0.427)	0.00166751	0.0674634	Yes	Decreased	No
ENSG00000134086.7_2	VHL	0.850851	(0.785, 0.923)	0.0566824	(0.0108, 0.298)	0.000695015	0.102489	No	N/A	0.825259	(0.751, 0.907)	0.0799383	(0.0192, 0.332)	0.000511917	0.0448876	Yes	Decreased	No
ENSG00000107738.20_5	VSIR	0.85453	(0.631, 1.16)	0.81719	(0.553, 1.21)	0.310823	0.650018	No	N/A	0.539677	(0.366, 0.795)	0.620006	(0.448, 0.858)	0.00399083	0.0859477	Yes	Decreased	No
ENSG00000103489.11_3	XYLT1	0.698912	(0.562, 0.869)	0.417271	(0.234, 0.744)	0.00308236	0.128585	No	N/A	0.662057	(0.541, 0.81)	0.303479	(0.156, 0.59)	0.000434415	0.0441826	Yes	Decreased	No
ENSG00000236287.8_4	ZBED5	0.852562	(0.75, 0.97)	0.327618	(0.128, 0.839)	0.0200859	0.22248	No	N/A	0.817634	(0.72, 0.929)	0.230399	(0.0842, 0.63)	0.00424281	0.0879348	Yes	Decreased	No
ENSG00000173276.14_3	ZBTB21	0.790985	(0.66, 0.948)	0.432726	(0.219, 0.855)	0.015971	0.205762	No	N/A	0.729005	(0.605, 0.879)	0.352739	(0.18, 0.692)	0.00243274	0.0720286	Yes	Decreased	No
ENSG00000130584.11_4	ZBTB46	0.686683	(0.533, 0.885)	0.51391	(0.318, 0.831)	0.00666695	0.15875	No	N/A	0.673512	(0.522, 0.869)	0.494295	(0.303, 0.806)	0.0047737	0.0920405	Yes	Decreased	No
ENSG00000141664.9_4	ZCCHC2	0.724348	(0.623, 0.842)	0.128701	(0.0423, 0.391)	0.000301699	0.102489	No	N/A	0.670558	(0.566, 0.795)	0.133906	(0.0478, 0.375)	0.000128978	0.0374951	Yes	Decreased	No
ENSG00000148516.21_5	ZEB1	0.644136	(0.508, 0.818)	0.393001	(0.223, 0.694)	0.00128511	0.10661	No	N/A	0.612161	(0.463, 0.809)	0.456424	(0.278, 0.75)	0.00194426	0.069579	Yes	Decreased	No
ENSG00000108175.17_3	ZMIZ1	0.743928	(0.638, 0.868)	0.241973	(0.105, 0.556)	0.000818829	0.102489	No	N/A	0.705446	(0.608, 0.818)	0.154535	(0.0598, 0.399)	0.000114184	0.0372812	Yes	Decreased	No
ENSG00000179909.15_2	ZNF154	0.651843	(0.501, 0.847)	0.501089	(0.317, 0.792)	0.00305964	0.128585	No	N/A	0.61336	(0.454, 0.828)	0.544183	(0.364, 0.814)	0.0030299	0.0789535	Yes	Decreased	No
ENSG00000198816.7_4	ZNF358	0.625625	(0.493, 0.793)	0.360064	(0.199, 0.65)	0.000699219	0.102489	No	N/A	0.546866	(0.411, 0.728)	0.403553	(0.244, 0.667)	0.000405035	0.0441826	Yes	Decreased	No
ENSG00000167685.15_5	ZNF444	0.785339	(0.688, 0.896)	0.210887	(0.0819, 0.543)	0.00125711	0.106506	No	N/A	0.728021	(0.628, 0.844)	0.199741	(0.0842, 0.474)	0.000255251	0.0429783	Yes	Decreased	No
ENSG00000196700.9_4	ZNF512B	0.816017	(0.71, 0.938)	0.264859	(0.0993, 0.706)	0.00795355	0.164842	No	N/A	0.80399	(0.717, 0.902)	0.117538	(0.0334, 0.414)	0.000852276	0.0549068	Yes	Decreased	No
ENSG00000166704.11_3	ZNF606	0.851342	(0.751, 0.965)	0.300486	(0.112, 0.808)	0.0171607	0.208331	No	N/A	0.839522	(0.749, 0.941)	0.213287	(0.0717, 0.634)	0.00546403	0.097095	Yes	Decreased	No
ENSG00000198551.10_5	ZNF627	0.787582	(0.666, 0.931)	0.364001	(0.171, 0.773)	0.00857455	0.168881	No	N/A	0.773652	(0.659, 0.908)	0.301733	(0.134, 0.682)	0.00394905	0.085511	Yes	Decreased	No
ENSG00000198740.8_3	ZNF652	0.869306	(0.752, 1.01)	0.459575	(0.201, 1.05)	0.0652518	0.350263	No	N/A	0.795229	(0.685, 0.923)	0.298718	(0.128, 0.697)	0.00516504	0.095641	Yes	Decreased	No
ENSG00000196597.12_3	ZNF782	0.879317	(0.785, 0.985)	0.307448	(0.104, 0.905)	0.0322363	0.262813	No	N/A	0.854651	(0.778, 0.939)	0.129813	(0.0341, 0.494)	0.00276935	0.0756372	Yes	Decreased	No
ENSG00000121413.12_2	ZSCAN18	0.783392	(0.655, 0.936)	0.383058	(0.181, 0.813)	0.0124099	0.190463	No	N/A	0.756551	(0.634, 0.903)	0.265987	(0.105, 0.676)	0.00541754	0.0969261	Yes	Decreased	No
ENSG00000271818.1	7SK	1.15148	(1, 1.33)	2.34261	(0.98, 5.6)	0.05552	0.329312	No	N/A	1.12175	(0.98, 1.28)	2.15277	(0.859, 5.4)	0.102064	0.360951	No	N/A	N/A
ENSG00000268895.6_6	A1BG-AS1	0.886054	(0.766, 1.02)	0.513774	(0.226, 1.17)	0.111154	0.438014	No	N/A	0.834896	(0.725, 0.961)	0.344396	(0.142, 0.835)	0.018396	0.163223	No	N/A	N/A
ENSG00000094914.13_4	AAAS	1.01873	(0.897, 1.16)	1.1454	(0.456, 2.88)	0.772807	0.915652	No	N/A	1.04824	(0.926, 1.19)	1.43377	(0.558, 3.68)	0.454246	0.712775	No	N/A	N/A
ENSG00000109576.14_4	AADAT	1.32357	(1.04, 1.69)	1.76884	(1.06, 2.94)	0.0280636	0.248799	No	N/A	1.47658	(1.1, 1.99)	1.68296	(1.11, 2.55)	0.0141726	0.14991	No	N/A	N/A
ENSG00000103591.12_3	AAGAB	0.915514	(0.83, 1.01)	0.344807	(0.102, 1.16)	0.0858904	0.390918	No	N/A	0.96316	(0.864, 1.07)	0.690439	(0.236, 2.02)	0.49823	0.745631	No	N/A	N/A
ENSG00000115977.19_5	AAK1	1.09344	(0.979, 1.22)	2.43666	(0.797, 7.45)	0.118264	0.447715	No	N/A	1.03184	(0.917, 1.16)	1.30729	(0.481, 3.55)	0.599561	0.809801	No	N/A	N/A
ENSG00000087884.14_6	AAMDC	0.9946	(0.889, 1.11)	0.950081	(0.333, 2.71)	0.923659	0.973389	No	N/A	1.00486	(0.891, 1.13)	1.04064	(0.392, 2.76)	0.936293	0.976179	No	N/A	N/A
ENSG00000127837.9_2	AAMP	1.06188	(0.97, 1.16)	2.32439	(0.641, 8.43)	0.199303	0.546607	No	N/A	1.05824	(0.973, 1.15)	2.56756	(0.633, 10.4)	0.186982	0.476536	No	N/A	N/A
ENSG00000131043.12_4	AAR2	1.08926	(0.976, 1.22)	2.29582	(0.768, 6.87)	0.136996	0.472309	No	N/A	1.15601	(1.03, 1.3)	3.31561	(1.14, 9.64)	0.0276967	0.195359	No	N/A	N/A
ENSG00000090861.15_3	AARS	0.925685	(0.724, 1.18)	0.858024	(0.529, 1.39)	0.534598	0.799061	No	N/A	1.02361	(0.794, 1.32)	1.04372	(0.658, 1.65)	0.855607	0.944074	No	N/A	N/A
ENSG00000124608.5_4	AARS2	0.931525	(0.824, 1.05)	0.568355	(0.214, 1.51)	0.25733	0.605719	No	N/A	0.93428	(0.826, 1.06)	0.585268	(0.222, 1.55)	0.279431	0.572076	No	N/A	N/A
ENSG00000266967.7_4	AARSD1	1.05101	(0.964, 1.15)	2.20406	(0.558, 8.71)	0.259658	0.608168	No	N/A	1.13399	(1.04, 1.24)	6.70656	(1.57, 28.6)	0.0100734	0.130351	No	N/A	N/A
ENSG00000157426.14_3	AASDH	0.989779	(0.888, 1.1)	0.902264	(0.307, 2.65)	0.851492	0.948464	No	N/A	1.00808	(0.903, 1.13)	1.08165	(0.373, 3.14)	0.885117	0.95578	No	N/A	N/A
ENSG00000149313.11_3	AASDHPPT	0.899788	(0.809, 1)	0.334353	(0.107, 1.04)	0.0588087	0.336406	No	N/A	0.962636	(0.862, 1.08)	0.693458	(0.24, 2)	0.498525	0.745677	No	N/A	N/A
ENSG00000215458.8_6	AATBC	1.55029	(1.22, 1.96)	2.79455	(1.51, 5.19)	0.00112665	0.104883	No	N/A	1.26997	(1.08, 1.49)	3.96473	(1.39, 11.3)	0.00984038	0.129334	No	N/A	N/A
ENSG00000275700.5_4	AATF	1.04723	(0.959, 1.14)	1.99851	(0.529, 7.54)	0.306998	0.647794	No	N/A	1.11123	(1.01, 1.22)	3.81562	(1.08, 13.5)	0.0374563	0.227206	No	N/A	N/A
ENSG00000064687.12_2	ABCA7	0.846017	(0.68, 1.05)	0.653665	(0.372, 1.15)	0.13903	0.474755	No	N/A	0.746576	(0.584, 0.955)	0.555782	(0.331, 0.933)	0.0261767	0.190388	No	N/A	N/A
ENSG00000085563.14_5	ABCB1	0.708965	(0.508, 0.99)	0.700855	(0.491, 1)	0.0501176	0.316829	No	N/A	0.688036	(0.485, 0.976)	0.701046	(0.498, 0.987)	0.042091	0.241105	No	N/A	N/A
ENSG00000135776.5_3	ABCB10	0.954635	(0.787, 1.16)	0.863525	(0.472, 1.58)	0.634101	0.849376	No	N/A	1.18361	(1.04, 1.35)	3.26007	(1.25, 8.49)	0.0154806	0.152723	No	N/A	N/A
ENSG00000131269.18_6	ABCB7	1.03638	(0.946, 1.14)	1.64881	(0.458, 5.93)	0.443864	0.744005	No	N/A	1.09542	(0.998, 1.2)	3.50386	(0.885, 13.9)	0.0740105	0.308314	No	N/A	N/A
ENSG00000197150.12_6	ABCB8	0.998788	(0.911, 1.09)	0.983079	(0.274, 3.53)	0.979113	0.993214	No	N/A	0.995041	(0.894, 1.11)	0.949894	(0.318, 2.84)	0.926702	0.972051	No	N/A	N/A
ENSG00000103222.19_4	ABCC1	0.818705	(0.677, 0.989)	0.513559	(0.267, 0.988)	0.0458868	0.30427	No	N/A	0.802035	(0.669, 0.961)	0.433321	(0.21, 0.896)	0.0239729	0.182158	No	N/A	N/A
ENSG00000124574.15_5	ABCC10	1.0609	(0.956, 1.18)	1.90464	(0.608, 5.97)	0.268685	0.61625	No	N/A	1.0087	(0.903, 1.13)	1.08839	(0.375, 3.16)	0.8762	0.952216	No	N/A	N/A
ENSG00000114770.17_5	ABCC5	1.06005	(0.866, 1.3)	1.18528	(0.66, 2.13)	0.568953	0.8171	No	N/A	1.11088	(0.929, 1.33)	1.48298	(0.758, 2.9)	0.24944	0.545567	No	N/A	N/A
ENSG00000101986.12_3	ABCD1	1.22377	(1.06, 1.42)	2.98395	(1.28, 6.95)	0.0112219	0.182743	No	N/A	1.10522	(0.949, 1.29)	1.67313	(0.758, 3.69)	0.20233	0.49602	No	N/A	N/A
ENSG00000117528.13_4	ABCD3	0.859393	(0.734, 1.01)	0.489624	(0.227, 1.06)	0.0687352	0.357646	No	N/A	0.944183	(0.792, 1.13)	0.80308	(0.412, 1.56)	0.518905	0.758922	No	N/A	N/A
ENSG00000119688.21_6	ABCD4	1.04611	(0.935, 1.17)	1.53027	(0.532, 4.4)	0.430015	0.735601	No	N/A	1.06307	(0.954, 1.18)	1.85859	(0.619, 5.58)	0.269442	0.563372	No	N/A	N/A
ENSG00000164163.11_4	ABCE1	0.916526	(0.815, 1.03)	0.469398	(0.168, 1.31)	0.149546	0.486518	No	N/A	1.02587	(0.908, 1.16)	1.2256	(0.469, 3.2)	0.678225	0.857198	No	N/A	N/A
ENSG00000204574.13_5	ABCF1	1.01856	(0.903, 1.15)	1.16342	(0.437, 3.1)	0.761977	0.910518	No	N/A	1.0524	(0.922, 1.2)	1.41432	(0.576, 3.47)	0.449302	0.709188	No	N/A	N/A
ENSG00000033050.9_4	ABCF2	1.12088	(0.971, 1.29)	1.91009	(0.837, 4.36)	0.12395	0.455539	No	N/A	1.19004	(1.02, 1.39)	2.32575	(1.07, 5.05)	0.0329871	0.212747	No	N/A	N/A
ENSG00000285292.1_3	ABCF2	1.16487	(0.994, 1.36)	2.02843	(0.956, 4.3)	0.06524	0.350263	No	N/A	1.24431	(1.05, 1.47)	2.41559	(1.18, 4.94)	0.0157799	0.15422	No	N/A	N/A
ENSG00000161204.11_4	ABCF3	1.12219	(1.03, 1.22)	6.1677	(1.43, 26.6)	0.0146637	0.199461	No	N/A	1.11703	(1.01, 1.24)	3.63569	(1.07, 12.4)	0.0385972	0.230514	No	N/A	N/A
ENSG00000144827.9_3	ABHD10	1.11382	(0.969, 1.28)	1.91863	(0.817, 4.5)	0.134542	0.468958	No	N/A	1.22241	(1.06, 1.41)	3.2155	(1.33, 7.75)	0.00924082	0.125537	No	N/A	N/A
ENSG00000106077.18_2	ABHD11	1.04318	(0.918, 1.18)	1.36338	(0.538, 3.45)	0.51334	0.788072	No	N/A	1.00989	(0.878, 1.16)	1.0616	(0.458, 2.46)	0.88911	0.957423	No	N/A	N/A
ENSG00000100997.19_5	ABHD12	1.01113	(0.926, 1.1)	1.18511	(0.312, 4.5)	0.802951	0.929564	No	N/A	0.917635	(0.825, 1.02)	0.413452	(0.136, 1.25)	0.118795	0.383381	No	N/A	N/A
ENSG00000139826.6_3	ABHD13	0.906901	(0.822, 1)	0.301905	(0.0881, 1.03)	0.0566366	0.331354	No	N/A	0.895283	(0.797, 1.01)	0.387195	(0.139, 1.08)	0.0687349	0.297956	No	N/A	N/A
ENSG00000248487.9_4	ABHD14A	1.13055	(1, 1.28)	2.72119	(0.99, 7.48)	0.0524106	0.321089	No	N/A	1.15271	(1.01, 1.32)	2.4882	(1.01, 6.12)	0.0470538	0.253015	No	N/A	N/A
ENSG00000114779.19_5	ABHD14B	1.0195	(0.9, 1.15)	1.15784	(0.454, 2.96)	0.759229	0.909523	No	N/A	1.00543	(0.88, 1.15)	1.03663	(0.431, 2.49)	0.935966	0.976054	No	N/A	N/A
ENSG00000168792.5_3	ABHD15	1.16028	(0.948, 1.42)	1.54669	(0.849, 2.82)	0.153789	0.492181	No	N/A	1.2011	(0.984, 1.47)	1.73507	(0.941, 3.2)	0.0774417	0.315008	No	N/A	N/A
ENSG00000204427.12_4	ABHD16A	0.992617	(0.919, 1.07)	0.862507	(0.188, 3.95)	0.849024	0.946977	No	N/A	0.999216	(0.922, 1.08)	0.985761	(0.23, 4.23)	0.9846	0.994259	No	N/A	N/A
ENSG00000129968.15_2	ABHD17A	0.959239	(0.876, 1.05)	0.556477	(0.154, 2.01)	0.37088	0.694073	No	N/A	0.922583	(0.836, 1.02)	0.376698	(0.112, 1.27)	0.114836	0.377636	No	N/A	N/A
ENSG00000107362.13_3	ABHD17B	0.776727	(0.646, 0.934)	0.419845	(0.214, 0.824)	0.0116838	0.185447	No	N/A	0.825568	(0.694, 0.981)	0.468936	(0.231, 0.954)	0.0366028	0.224322	No	N/A	N/A
ENSG00000136379.12_6	ABHD17C	0.809478	(0.573, 1.14)	0.813442	(0.579, 1.14)	0.232965	0.579567	No	N/A	0.827919	(0.572, 1.2)	0.848919	(0.617, 1.17)	0.315216	0.60519	No	N/A	N/A
ENSG00000164074.15_4	ABHD18	1.00817	(0.904, 1.12)	1.08388	(0.371, 3.17)	0.882874	0.959387	No	N/A	1.05073	(0.944, 1.17)	1.65872	(0.555, 4.95)	0.36461	0.646351	No	N/A	N/A
ENSG00000140526.18_4	ABHD2	0.916633	(0.793, 1.06)	0.619004	(0.277, 1.38)	0.242756	0.590356	No	N/A	0.934769	(0.793, 1.1)	0.744718	(0.365, 1.52)	0.418409	0.686885	No	N/A	N/A
ENSG00000158201.10_5	ABHD3	1.0478	(0.92, 1.19)	1.38676	(0.558, 3.44)	0.48108	0.769143	No	N/A	1.03341	(0.901, 1.19)	1.22875	(0.523, 2.89)	0.636635	0.833255	No	N/A	N/A
ENSG00000100439.10_2	ABHD4	1.0813	(0.846, 1.38)	1.16552	(0.722, 1.88)	0.530781	0.797341	No	N/A	1.22281	(0.931, 1.61)	1.37803	(0.888, 2.14)	0.152932	0.433751	No	N/A	N/A
ENSG00000011198.9_6	ABHD5	0.926277	(0.781, 1.1)	0.736456	(0.371, 1.46)	0.381145	0.701025	No	N/A	0.951259	(0.839, 1.08)	0.690173	(0.272, 1.75)	0.435446	0.698491	No	N/A	N/A
ENSG00000127220.6_4	ABHD8	0.965473	(0.844, 1.1)	0.794427	(0.331, 1.91)	0.606849	0.83599	No	N/A	0.907436	(0.779, 1.06)	0.608021	(0.278, 1.33)	0.213604	0.506982	No	N/A	N/A
ENSG00000136754.17_5	ABI1	0.932424	(0.861, 1.01)	0.274896	(0.0614, 1.23)	0.0914543	0.402579	No	N/A	0.980718	(0.906, 1.06)	0.693337	(0.158, 3.04)	0.627278	0.828813	No	N/A	N/A
ENSG00000138443.16_5	ABI2	0.879162	(0.726, 1.06)	0.656163	(0.35, 1.23)	0.189219	0.537524	No	N/A	0.924625	(0.74, 1.16)	0.82848	(0.486, 1.41)	0.48882	0.739095	No	N/A	N/A
ENSG00000108798.9_6	ABI3	1.09633	(0.85, 1.41)	1.18631	(0.741, 1.9)	0.476135	0.76539	No	N/A	0.936107	(0.744, 1.18)	0.864114	(0.521, 1.43)	0.571061	0.79482	No	N/A	N/A
ENSG00000119328.12_4	ABITRAM	1.08381	(0.969, 1.21)	2.11681	(0.737, 6.08)	0.163368	0.505796	No	N/A	1.16282	(1.03, 1.31)	3.54114	(1.26, 9.92)	0.0161484	0.154977	No	N/A	N/A
ENSG00000097007.18_5	ABL1	0.96344	(0.866, 1.07)	0.675664	(0.222, 2.05)	0.489308	0.774171	No	N/A	1.00793	(0.9, 1.13)	1.07478	(0.384, 3.01)	0.890676	0.958232	No	N/A	N/A
ENSG00000143322.21_5	ABL2	0.964661	(0.881, 1.06)	0.597553	(0.164, 2.18)	0.435364	0.738994	No	N/A	0.948292	(0.874, 1.03)	0.396666	(0.0938, 1.68)	0.208885	0.50292	No	N/A	N/A
ENSG00000099204.20_6	ABLIM1	0.663157	(0.493, 0.893)	0.588504	(0.391, 0.885)	0.0108322	0.181353	No	N/A	0.599886	(0.423, 0.851)	0.615988	(0.432, 0.878)	0.00739347	0.110893	No	N/A	N/A
ENSG00000175164.15_5	ABO	0.810558	(0.588, 1.12)	0.789463	(0.549, 1.14)	0.202308	0.549791	No	N/A	0.797752	(0.554, 1.15)	0.821031	(0.596, 1.13)	0.226684	0.520775	No	N/A	N/A
ENSG00000146386.8_3	ABRACL	1.16221	(1, 1.35)	2.16761	(0.978, 4.8)	0.0567703	0.331707	No	N/A	1.24559	(1.07, 1.46)	2.86742	(1.29, 6.39)	0.00991053	0.129716	No	N/A	N/A
ENSG00000163322.14_6	ABRAXAS1	1.08062	(0.968, 1.21)	2.126	(0.722, 6.26)	0.171216	0.51594	No	N/A	1.16483	(1.04, 1.3)	4.38943	(1.4, 13.8)	0.0111161	0.135129	No	N/A	N/A
ENSG00000165660.8_6	ABRAXAS2	0.879262	(0.772, 1)	0.408281	(0.161, 1.03)	0.0586084	0.335874	No	N/A	0.947008	(0.827, 1.08)	0.70483	(0.296, 1.68)	0.429586	0.695222	No	N/A	N/A
ENSG00000146109.5_3	ABT1	1.01392	(0.914, 1.12)	1.16459	(0.376, 3.61)	0.791696	0.924569	No	N/A	1.01711	(0.92, 1.12)	1.22055	(0.38, 3.92)	0.737735	0.888271	No	N/A	N/A
ENSG00000114626.18_5	ABTB1	1.16875	(0.972, 1.41)	1.72287	(0.894, 3.32)	0.103834	0.425897	No	N/A	1.09707	(0.87, 1.38)	1.22807	(0.737, 2.05)	0.430926	0.696132	No	N/A	N/A
ENSG00000166016.6_4	ABTB2	0.819484	(0.637, 1.05)	0.69766	(0.439, 1.11)	0.127015	0.460206	No	N/A	0.878107	(0.663, 1.16)	0.825159	(0.545, 1.25)	0.362859	0.645009	No	N/A	N/A
ENSG00000286508.1_1	AC000050.1	0.713159	(0.491, 1.04)	0.751685	(0.545, 1.04)	0.0822104	0.38479	No	N/A	0.683298	(0.479, 0.975)	0.69642	(0.491, 0.988)	0.0423103	0.241669	No	N/A	N/A
ENSG00000287932.1_1	AC000065.2	1.03511	(0.81, 1.32)	1.07099	(0.661, 1.73)	0.780279	0.918673	No	N/A	0.982662	(0.791, 1.22)	0.957113	(0.558, 1.64)	0.873312	0.951115	No	N/A	N/A
ENSG00000284874.1_2	AC000093.1	0.880758	(0.698, 1.11)	0.760604	(0.46, 1.26)	0.285566	0.630628	No	N/A	1.01804	(0.787, 1.32)	1.0325	(0.655, 1.63)	0.890635	0.958232	No	N/A	N/A
ENSG00000285772.1_1	AC000120.2	0.92626	(0.764, 1.12)	0.781802	(0.422, 1.45)	0.434646	0.738725	No	N/A	0.988835	(0.818, 1.19)	0.963453	(0.518, 1.79)	0.906442	0.964936	No	N/A	N/A
ENSG00000285953.1_1	AC000120.3	0.988719	(0.891, 1.1)	0.882516	(0.285, 2.73)	0.828471	0.938388	No	N/A	1.01309	(0.913, 1.12)	1.15146	(0.375, 3.54)	0.805434	0.920297	No	N/A	N/A
ENSG00000265975.1_6	AC002091.1	0.995837	(0.86, 1.15)	0.977383	(0.44, 2.17)	0.955169	0.983984	No	N/A	1.02844	(0.874, 1.21)	1.13341	(0.551, 2.33)	0.733744	0.885336	No	N/A	N/A
ENSG00000266389.1_6	AC002091.2	1.03771	(0.862, 1.25)	1.13534	(0.604, 2.14)	0.693699	0.87749	No	N/A	1.08616	(0.902, 1.31)	1.33132	(0.702, 2.52)	0.380697	0.659149	No	N/A	N/A
ENSG00000258924.4_7	AC002094.1	0.96498	(0.888, 1.05)	0.546313	(0.133, 2.24)	0.401029	0.713162	No	N/A	0.932769	(0.855, 1.02)	0.336773	(0.0848, 1.34)	0.121936	0.388985	No	N/A	N/A
ENSG00000248101.2_7	AC002116.1	0.97997	(0.907, 1.06)	0.669109	(0.145, 3.08)	0.606317	0.835451	No	N/A	0.95299	(0.874, 1.04)	0.461088	(0.115, 1.85)	0.274809	0.568431	No	N/A	N/A
ENSG00000235560.4_6	AC002310.1	0.97672	(0.845, 1.13)	0.875245	(0.39, 1.97)	0.74685	0.903759	No	N/A	0.981856	(0.848, 1.14)	0.904888	(0.409, 2)	0.80541	0.920297	No	N/A	N/A
ENSG00000261459.1_7	AC002310.4	0.92466	(0.832, 1.03)	0.43947	(0.143, 1.35)	0.151954	0.490619	No	N/A	0.949608	(0.847, 1.06)	0.622111	(0.219, 1.77)	0.37258	0.652203	No	N/A	N/A
ENSG00000236472.1_5	AC002401.1	1.13591	(1, 1.29)	2.60139	(0.988, 6.85)	0.0529397	0.322691	No	N/A	1.01417	(0.921, 1.12)	1.19664	(0.354, 4.05)	0.772733	0.903937	No	N/A	N/A
ENSG00000237819.5_5	AC002454.1	1.13384	(0.787, 1.63)	1.11828	(0.809, 1.54)	0.497737	0.779008	No	N/A	1.20007	(0.834, 1.73)	1.17623	(0.851, 1.63)	0.326035	0.614841	No	N/A	N/A
ENSG00000260188.1_6	AC002464.1	1.05461	(0.871, 1.28)	1.18913	(0.641, 2.21)	0.582472	0.824522	No	N/A	1.10774	(0.929, 1.32)	1.48066	(0.752, 2.91)	0.256105	0.55186	No	N/A	N/A
ENSG00000285314.1_3	AC002470.2	1.05144	(0.936, 1.18)	1.55856	(0.562, 4.33)	0.394155	0.708812	No	N/A	1.0048	(0.888, 1.14)	1.03802	(0.401, 2.69)	0.938695	0.977843	No	N/A	N/A
ENSG00000239291.1_5	AC002558.1	0.903541	(0.737, 1.11)	0.749649	(0.42, 1.34)	0.328731	0.663547	No	N/A	0.929407	(0.745, 1.16)	0.838881	(0.495, 1.42)	0.514231	0.756624	No	N/A	N/A
ENSG00000262265.2_7	AC002558.3	0.88844	(0.729, 1.08)	0.700757	(0.386, 1.27)	0.242929	0.590356	No	N/A	0.947562	(0.756, 1.19)	0.882483	(0.525, 1.48)	0.63668	0.833255	No	N/A	N/A
ENSG00000268133.1_6	AC003002.1	0.932845	(0.821, 1.06)	0.604971	(0.238, 1.54)	0.290176	0.633079	No	N/A	0.919009	(0.815, 1.04)	0.501603	(0.185, 1.36)	0.174034	0.461843	No	N/A	N/A
ENSG00000268533.1_6	AC003002.2	1.00364	(0.894, 1.13)	1.03246	(0.376, 2.83)	0.950571	0.982804	No	N/A	0.996676	(0.89, 1.12)	0.969918	(0.346, 2.72)	0.953719	0.982577	No	N/A	N/A
ENSG00000269533.5_6	AC003002.3	0.952153	(0.854, 1.06)	0.611908	(0.207, 1.81)	0.374912	0.697067	No	N/A	0.964723	(0.871, 1.07)	0.66762	(0.213, 2.1)	0.488986	0.739245	No	N/A	N/A
ENSG00000269026.2_6	AC003006.1	0.869312	(0.761, 0.993)	0.394934	(0.159, 0.983)	0.0457992	0.304231	No	N/A	0.873701	(0.77, 0.992)	0.367746	(0.139, 0.969)	0.0431118	0.243834	No	N/A	N/A
ENSG00000250318.1_5	AC003072.1	0.992407	(0.832, 1.18)	0.971545	(0.501, 1.88)	0.931958	0.975412	No	N/A	0.912899	(0.786, 1.06)	0.615455	(0.277, 1.37)	0.233409	0.527907	No	N/A	N/A
ENSG00000260793.2_6	AC003102.1	0.962047	(0.821, 1.13)	0.833457	(0.398, 1.74)	0.628915	0.84653	No	N/A	0.898878	(0.773, 1.05)	0.579185	(0.265, 1.27)	0.171894	0.45918	No	N/A	N/A
ENSG00000006025.12_4	AC003665.1	1.0279	(0.939, 1.13)	1.48654	(0.406, 5.44)	0.549328	0.806574	No	N/A	1.03338	(0.936, 1.14)	1.49074	(0.454, 4.9)	0.510704	0.754354	No	N/A	N/A
ENSG00000262302.1_6	AC003688.1	1.08052	(1, 1.17)	4.72707	(0.967, 23.1)	0.0550162	0.328082	No	N/A	1.11465	(1.03, 1.21)	6.88442	(1.47, 32.3)	0.014399	0.15002	No	N/A	N/A
ENSG00000262482.1_6	AC004034.1	1.05858	(0.788, 1.42)	1.08031	(0.726, 1.61)	0.702897	0.88157	No	N/A	1.14324	(0.834, 1.57)	1.17142	(0.808, 1.7)	0.403468	0.675626	No	N/A	N/A
ENSG00000251259.1_6	AC004069.1	1.19152	(0.992, 1.43)	1.85851	(0.958, 3.61)	0.0668713	0.35335	No	N/A	1.2396	(1.04, 1.48)	2.31268	(1.13, 4.73)	0.021714	0.17657	No	N/A	N/A
ENSG00000089009.15_3	AC004086.1	1.09547	(0.991, 1.21)	2.92587	(0.879, 9.74)	0.0800625	0.380376	No	N/A	1.1477	(1.04, 1.27)	5.30311	(1.48, 19.1)	0.0105741	0.132324	No	N/A	N/A
ENSG00000180448.10_6	AC004151.1	1.07737	(0.932, 1.25)	1.51719	(0.674, 3.41)	0.313742	0.653504	No	N/A	0.987717	(0.86, 1.13)	0.926112	(0.396, 2.17)	0.859451	0.945252	No	N/A	N/A
ENSG00000070423.18_4	AC004156.1	0.986162	(0.885, 1.1)	0.86891	(0.295, 2.56)	0.798829	0.927883	No	N/A	0.975592	(0.879, 1.08)	0.763119	(0.247, 2.36)	0.638343	0.833921	No	N/A	N/A
ENSG00000267457.1_7	AC004223.2	1.01926	(0.852, 1.22)	1.07294	(0.557, 2.07)	0.833236	0.94151	No	N/A	1.08674	(0.891, 1.33)	1.28763	(0.706, 2.35)	0.409132	0.679176	No	N/A	N/A
ENSG00000267618.5_7	AC004223.3	1.03142	(0.937, 1.13)	1.49072	(0.437, 5.08)	0.523556	0.792667	No	N/A	1.08327	(0.972, 1.21)	2.25794	(0.74, 6.89)	0.152351	0.433181	No	N/A	N/A
ENSG00000263212.2_7	AC004224.2	0.972564	(0.873, 1.08)	0.757258	(0.258, 2.22)	0.612512	0.838825	No	N/A	1.06454	(0.95, 1.19)	1.77301	(0.623, 5.05)	0.283155	0.575442	No	N/A	N/A
ENSG00000283399.1_5	AC004381.2	1.10402	(0.768, 1.59)	1.09417	(0.788, 1.52)	0.590726	0.827796	No	N/A	1.31659	(0.889, 1.95)	1.25096	(0.904, 1.73)	0.17637	0.465385	No	N/A	N/A
ENSG00000146677.7_5	AC004453.1	1.01752	(0.895, 1.16)	1.1342	(0.452, 2.84)	0.788244	0.923122	No	N/A	0.924885	(0.791, 1.08)	0.690636	(0.328, 1.46)	0.33084	0.618656	No	N/A	N/A
ENSG00000274737.1_7	AC004466.2	0.942571	(0.805, 1.1)	0.755695	(0.359, 1.59)	0.461104	0.756382	No	N/A	0.820857	(0.694, 0.971)	0.439078	(0.21, 0.918)	0.0287075	0.19782	No	N/A	N/A
ENSG00000105705.16_7	AC004475.1	0.99862	(0.929, 1.07)	0.968889	(0.19, 4.94)	0.969678	0.989485	No	N/A	1.03958	(0.964, 1.12)	2.2407	(0.469, 10.7)	0.312204	0.602636	No	N/A	N/A
ENSG00000089127.13_5	AC004551.1	1.30647	(1, 1.71)	1.5694	(0.989, 2.49)	0.0557654	0.329452	No	N/A	1.22902	(0.975, 1.55)	1.59066	(0.934, 2.71)	0.0873662	0.333888	No	N/A	N/A
ENSG00000265206.5_7	AC004687.1	1.31325	(1.07, 1.62)	2.06756	(1.14, 3.75)	0.0166433	0.207329	No	N/A	1.28241	(1.02, 1.62)	1.71383	(1.02, 2.89)	0.0434952	0.244568	No	N/A	N/A
ENSG00000285897.1_1	AC004687.2	1.0453	(0.958, 1.14)	1.96766	(0.508, 7.63)	0.327438	0.662858	No	N/A	1.09421	(0.995, 1.2)	3.30303	(0.866, 12.6)	0.0803586	0.321717	No	N/A	N/A
ENSG00000250424.4_7	AC004691.2	0.889218	(0.668, 1.18)	0.846973	(0.565, 1.27)	0.421308	0.729627	No	N/A	1.23196	(1.01, 1.5)	2.10533	(1.01, 4.38)	0.0466101	0.251698	No	N/A	N/A
ENSG00000263913.1	AC004812.1	0.999334	(0.817, 1.22)	0.998051	(0.557, 1.79)	0.994767	0.99779	No	N/A	0.970042	(0.773, 1.22)	0.932603	(0.557, 1.56)	0.790984	0.914284	No	N/A	N/A
ENSG00000266727.1	AC004824.1	1.04225	(0.932, 1.17)	1.48163	(0.517, 4.25)	0.464656	0.758238	No	N/A	1.0895	(0.967, 1.23)	2.02696	(0.744, 5.52)	0.167076	0.454145	No	N/A	N/A
ENSG00000274818.1_6	AC004825.2	1.01623	(0.855, 1.21)	1.06567	(0.541, 2.1)	0.85403	0.949489	No	N/A	1.0951	(0.905, 1.33)	1.34883	(0.72, 2.53)	0.349724	0.634615	No	N/A	N/A
ENSG00000249590.7_7	AC004832.3	1.06678	(0.893, 1.27)	1.27514	(0.655, 2.48)	0.474961	0.764422	No	N/A	1.21532	(0.999, 1.48)	1.84986	(0.978, 3.5)	0.0585035	0.275146	No	N/A	N/A
ENSG00000258944.1_6	AC004846.2	1.2306	(1.07, 1.42)	3.28313	(1.36, 7.92)	0.00817897	0.166487	No	N/A	1.07093	(0.935, 1.23)	1.55883	(0.647, 3.76)	0.322609	0.611677	No	N/A	N/A
ENSG00000260997.1_6	AC004847.1	1.10703	(0.893, 1.37)	1.3018	(0.746, 2.27)	0.352799	0.682701	No	N/A	1.07536	(0.857, 1.35)	1.18285	(0.703, 1.99)	0.527209	0.763905	No	N/A	N/A
ENSG00000272768.1_6	AC004854.2	1.02333	(0.862, 1.21)	1.09809	(0.552, 2.19)	0.789996	0.923442	No	N/A	0.929254	(0.78, 1.11)	0.754139	(0.386, 1.47)	0.408987	0.679133	No	N/A	N/A
ENSG00000239636.1_6	AC004865.2	0.880448	(0.697, 1.11)	0.758662	(0.457, 1.26)	0.284737	0.630353	No	N/A	0.842359	(0.66, 1.08)	0.71255	(0.438, 1.16)	0.172589	0.46023	No	N/A	N/A
ENSG00000239719.1_5	AC004890.1	1.13192	(0.979, 1.31)	2.00513	(0.877, 4.59)	0.0992471	0.418409	No	N/A	0.967352	(0.836, 1.12)	0.831981	(0.373, 1.86)	0.653023	0.842303	No	N/A	N/A
ENSG00000244560.7_5	AC004890.2	1.03271	(0.851, 1.25)	1.10769	(0.602, 2.04)	0.742308	0.901342	No	N/A	0.93761	(0.767, 1.15)	0.830368	(0.466, 1.48)	0.528349	0.764758	No	N/A	N/A
ENSG00000244701.1_7	AC004918.1	1.00605	(0.849, 1.19)	1.0252	(0.513, 2.05)	0.94379	0.980788	No	N/A	0.950859	(0.8, 1.13)	0.820068	(0.417, 1.61)	0.565472	0.791103	No	N/A	N/A
ENSG00000270157.1_7	AC004918.4	0.984672	(0.792, 1.22)	0.962204	(0.562, 1.65)	0.88837	0.961194	No	N/A	0.942273	(0.765, 1.16)	0.851256	(0.485, 1.49)	0.574472	0.796875	No	N/A	N/A
ENSG00000239556.4_6	AC004951.2	1.03874	(0.945, 1.14)	1.65271	(0.477, 5.73)	0.428357	0.73445	No	N/A	1.05558	(0.946, 1.18)	1.70312	(0.577, 5.02)	0.334709	0.621131	No	N/A	N/A
ENSG00000243554.1_5	AC004967.1	1.17617	(1.02, 1.36)	2.4627	(1.06, 5.7)	0.0351361	0.271775	No	N/A	1.1462	(0.949, 1.38)	1.56796	(0.837, 2.94)	0.160002	0.443856	No	N/A	N/A
ENSG00000205485.13_5	AC004980.1	0.992293	(0.885, 1.11)	0.93213	(0.334, 2.6)	0.893237	0.963301	No	N/A	0.967676	(0.858, 1.09)	0.763499	(0.288, 2.03)	0.587976	0.802877	No	N/A	N/A
ENSG00000272647.3_6	AC005020.2	1.08431	(0.929, 1.27)	1.48851	(0.696, 3.18)	0.305141	0.646092	No	N/A	1.01204	(0.848, 1.21)	1.04657	(0.539, 2.03)	0.893168	0.959697	No	N/A	N/A
ENSG00000222482.1	AC005071.1	0.935527	(0.699, 1.25)	0.910959	(0.608, 1.36)	0.650905	0.857707	No	N/A	0.782426	(0.608, 1.01)	0.633467	(0.391, 1.03)	0.0632503	0.286213	No	N/A	N/A
ENSG00000258040.1	AC005086.3	0.961585	(0.796, 1.16)	0.878367	(0.473, 1.63)	0.681722	0.872078	No	N/A	0.950464	(0.769, 1.18)	0.875348	(0.504, 1.52)	0.635929	0.832845	No	N/A	N/A
ENSG00000266709.1_8	AC005224.3	1.17537	(0.928, 1.49)	1.41818	(0.849, 2.37)	0.182497	0.530192	No	N/A	1.28671	(0.996, 1.66)	1.58723	(0.981, 2.57)	0.0598498	0.27862	No	N/A	N/A
ENSG00000273734.1_6	AC005258.1	1.00803	(0.908, 1.12)	1.09018	(0.356, 3.34)	0.879755	0.958156	No	N/A	1.0184	(0.904, 1.15)	1.16271	(0.436, 3.1)	0.763002	0.900874	No	N/A	N/A
ENSG00000131845.14_3	AC005261.1	0.930083	(0.814, 1.06)	0.619263	(0.256, 1.5)	0.287795	0.631492	No	N/A	0.988957	(0.88, 1.11)	0.908862	(0.335, 2.47)	0.851264	0.941846	No	N/A	N/A
ENSG00000268205.1_6	AC005261.2	0.893768	(0.765, 1.04)	0.578818	(0.269, 1.24)	0.161526	0.503575	No	N/A	0.886563	(0.769, 1.02)	0.49875	(0.215, 1.16)	0.105469	0.366074	No	N/A	N/A
ENSG00000265100.1_6	AC005332.1	0.953027	(0.829, 1.1)	0.747112	(0.323, 1.73)	0.495998	0.777706	No	N/A	0.836578	(0.735, 0.952)	0.295776	(0.116, 0.754)	0.0107659	0.133526	No	N/A	N/A
ENSG00000274561.1_6	AC005332.3	0.775737	(0.607, 0.991)	0.607173	(0.37, 0.997)	0.0484717	0.313615	No	N/A	0.683797	(0.524, 0.893)	0.530051	(0.329, 0.853)	0.00893401	0.124832	No	N/A	N/A
ENSG00000274712.1_6	AC005332.4	0.825067	(0.694, 0.98)	0.473061	(0.235, 0.953)	0.0363382	0.275786	No	N/A	0.797745	(0.661, 0.963)	0.477913	(0.251, 0.909)	0.0244739	0.184729	No	N/A	N/A
ENSG00000278730.1_6	AC005332.6	0.71297	(0.538, 0.945)	0.588247	(0.369, 0.937)	0.0255895	0.240947	No	N/A	0.678695	(0.495, 0.93)	0.606711	(0.394, 0.934)	0.0232181	0.180868	No	N/A	N/A
ENSG00000279717.1_5	AC005336.3	1.17598	(0.956, 1.45)	1.61307	(0.866, 3)	0.131692	0.465019	No	N/A	1.26918	(0.966, 1.67)	1.49769	(0.933, 2.41)	0.0947046	0.347596	No	N/A	N/A
ENSG00000255513.1_5	AC005363.1	1.00275	(0.858, 1.17)	1.01345	(0.478, 2.15)	0.97221	0.990644	No	N/A	0.962892	(0.797, 1.16)	0.882653	(0.475, 1.64)	0.692966	0.863699	No	N/A	N/A
ENSG00000275162.1_7	AC005391.1	1.00916	(0.803, 1.27)	1.02094	(0.611, 1.71)	0.936991	0.97717	No	N/A	1.00079	(0.814, 1.23)	1.00219	(0.569, 1.77)	0.993957	0.997777	No	N/A	N/A
ENSG00000266368.1_7	AC005410.2	0.953062	(0.855, 1.06)	0.619105	(0.209, 1.83)	0.385798	0.704026	No	N/A	1.0355	(0.944, 1.14)	1.6157	(0.453, 5.76)	0.459449	0.716503	No	N/A	N/A
ENSG00000279461.2_4	AC005480.2	1.04524	(0.905, 1.21)	1.28707	(0.57, 2.91)	0.544	0.803915	No	N/A	0.913393	(0.743, 1.12)	0.777794	(0.439, 1.38)	0.389333	0.664196	No	N/A	N/A
ENSG00000279599.1_6	AC005514.1	1.2259	(1.05, 1.43)	2.84166	(1.24, 6.5)	0.0133072	0.194104	No	N/A	1.07769	(0.92, 1.26)	1.42708	(0.673, 3.02)	0.353481	0.637649	No	N/A	N/A
ENSG00000258559.2_7	AC005519.1	1.02924	(0.884, 1.2)	1.16004	(0.534, 2.52)	0.707508	0.883274	No	N/A	1.01221	(0.854, 1.2)	1.05126	(0.526, 2.1)	0.88734	0.956754	No	N/A	N/A
ENSG00000258653.3_6	AC005520.1	1.02441	(0.927, 1.13)	1.33073	(0.409, 4.33)	0.634736	0.849421	No	N/A	1.06475	(0.957, 1.18)	1.95142	(0.626, 6.09)	0.249441	0.545567	No	N/A	N/A
ENSG00000270140.1_7	AC005520.3	1.02435	(0.861, 1.22)	1.09826	(0.561, 2.15)	0.784697	0.921198	No	N/A	1.09619	(0.901, 1.33)	1.32526	(0.727, 2.42)	0.357931	0.640425	No	N/A	N/A
ENSG00000266897.1_7	AC005546.1	0.956231	(0.828, 1.1)	0.77313	(0.341, 1.75)	0.538266	0.800438	No	N/A	0.898198	(0.764, 1.06)	0.617604	(0.296, 1.29)	0.198176	0.491469	No	N/A	N/A
ENSG00000269749.1_7	AC005614.2	1.10552	(0.979, 1.25)	2.29525	(0.824, 6.39)	0.112007	0.43944	No	N/A	1.02083	(0.901, 1.16)	1.16889	(0.457, 2.99)	0.744574	0.891371	No	N/A	N/A
ENSG00000255729.1	AC005618.1	0.971177	(0.861, 1.1)	0.788285	(0.298, 2.09)	0.63212	0.848149	No	N/A	0.963712	(0.857, 1.08)	0.724777	(0.264, 1.99)	0.532848	0.768238	No	N/A	N/A
ENSG00000261596.2_7	AC005632.2	0.999226	(0.824, 1.21)	0.997534	(0.543, 1.83)	0.993651	0.99739	No	N/A	0.924763	(0.769, 1.11)	0.762481	(0.403, 1.44)	0.404449	0.676094	No	N/A	N/A
ENSG00000262633.2_6	AC005670.2	0.920336	(0.848, 0.999)	0.228158	(0.0504, 1.03)	0.0551157	0.328311	No	N/A	0.953739	(0.875, 1.04)	0.471521	(0.119, 1.87)	0.284333	0.576994	No	N/A	N/A
ENSG00000262879.6_6	AC005670.3	1.06756	(0.942, 1.21)	1.6429	(0.632, 4.27)	0.308267	0.648178	No	N/A	1.08226	(0.957, 1.22)	1.8484	(0.704, 4.85)	0.211977	0.505261	No	N/A	N/A
ENSG00000267318.1_6	AC005702.1	1.01972	(0.931, 1.12)	1.32356	(0.363, 4.82)	0.67074	0.865803	No	N/A	1.06511	(0.968, 1.17)	2.30521	(0.642, 8.27)	0.200108	0.493123	No	N/A	N/A
ENSG00000258472.8_8	AC005726.1	1.09101	(0.972, 1.22)	2.19149	(0.763, 6.29)	0.144748	0.480227	No	N/A	1.0718	(0.94, 1.22)	1.61115	(0.655, 3.96)	0.298906	0.590963	No	N/A	N/A
ENSG00000264608.1_7	AC005726.3	1.14157	(0.993, 1.31)	2.26266	(0.939, 5.45)	0.0686643	0.357551	No	N/A	1.0646	(0.925, 1.22)	1.45576	(0.629, 3.37)	0.380015	0.658424	No	N/A	N/A
ENSG00000007237.18_5	AC005747.1	1.38266	(1.04, 1.84)	1.56919	(1.03, 2.39)	0.035967	0.274673	No	N/A	1.40882	(1.04, 1.9)	1.55451	(1.03, 2.34)	0.0339078	0.215881	No	N/A	N/A
ENSG00000270802.2_2	AC005776.1	1.10671	(0.891, 1.37)	1.29788	(0.744, 2.26)	0.358024	0.685278	No	N/A	1.10251	(0.883, 1.38)	1.27215	(0.736, 2.2)	0.388322	0.663316	No	N/A	N/A
ENSG00000272921.1_8	AC005832.4	1.01294	(0.921, 1.11)	1.18405	(0.344, 4.08)	0.788834	0.923288	No	N/A	1.11374	(1, 1.24)	3.1711	(0.998, 10.1)	0.0504014	0.261366	No	N/A	N/A
ENSG00000255639.3_8	AC005833.1	1.00451	(0.925, 1.09)	1.08112	(0.262, 4.47)	0.914204	0.970601	No	N/A	1.07713	(0.985, 1.18)	2.99526	(0.786, 11.4)	0.108076	0.369628	No	N/A	N/A
ENSG00000267168.1_6	AC005837.2	0.995697	(0.902, 1.1)	0.949551	(0.292, 3.09)	0.931512	0.975201	No	N/A	1.0051	(0.895, 1.13)	1.04551	(0.382, 2.86)	0.930976	0.973522	No	N/A	N/A
ENSG00000266538.1_7	AC005838.2	1.04994	(0.787, 1.4)	1.07206	(0.713, 1.61)	0.737685	0.899139	No	N/A	1.05034	(0.768, 1.44)	1.06117	(0.73, 1.54)	0.756032	0.896851	No	N/A	N/A
ENSG00000279089.1_6	AC005839.1	0.965547	(0.843, 1.11)	0.800178	(0.339, 1.89)	0.610524	0.837842	No	N/A	0.983795	(0.847, 1.14)	0.91769	(0.42, 2)	0.82926	0.932351	No	N/A	N/A
ENSG00000111321.11_4	AC005840.1	1.22492	(1.02, 1.48)	2.00657	(1.02, 3.94)	0.0432888	0.297485	No	N/A	1.20146	(1, 1.44)	1.92065	(0.969, 3.81)	0.0616875	0.283265	No	N/A	N/A
ENSG00000213942.3_6	AC005840.2	1.08441	(0.971, 1.21)	2.19343	(0.739, 6.51)	0.15702	0.497232	No	N/A	1.00361	(0.84, 1.2)	1.01355	(0.525, 1.96)	0.968057	0.988716	No	N/A	N/A
ENSG00000265794.5_7	AC005899.4	0.99714	(0.913, 1.09)	0.957639	(0.255, 3.6)	0.948921	0.982213	No	N/A	1.05838	(0.961, 1.17)	2.05298	(0.6, 7.03)	0.251935	0.54863	No	N/A	N/A
ENSG00000278356.1_7	AC005911.1	0.765163	(0.648, 0.903)	0.32711	(0.154, 0.695)	0.00365033	0.135572	No	N/A	0.809776	(0.69, 0.95)	0.385161	(0.18, 0.825)	0.0141029	0.149611	No	N/A	N/A
ENSG00000227081.5_5	AC005912.1	0.987646	(0.868, 1.12)	0.914938	(0.368, 2.28)	0.848356	0.94678	No	N/A	0.96898	(0.861, 1.09)	0.764846	(0.282, 2.08)	0.598656	0.809515	No	N/A	N/A
ENSG00000278963.1_6	AC005921.3	1.00139	(0.858, 1.17)	1.00687	(0.473, 2.14)	0.985835	0.995938	No	N/A	0.980941	(0.826, 1.16)	0.925856	(0.468, 1.83)	0.82461	0.929887	No	N/A	N/A
ENSG00000267059.2_6	AC005943.1	1.01182	(0.912, 1.12)	1.13821	(0.368, 3.52)	0.822256	0.935765	No	N/A	1.02526	(0.907, 1.16)	1.21698	(0.468, 3.16)	0.68707	0.861173	No	N/A	N/A
ENSG00000267469.1_6	AC005944.1	0.949901	(0.846, 1.07)	0.638991	(0.233, 1.76)	0.38499	0.703291	No	N/A	0.965869	(0.869, 1.07)	0.693075	(0.228, 2.11)	0.517873	0.758358	No	N/A	N/A
ENSG00000011132.12_5	AC005954.1	1.05369	(0.973, 1.14)	2.62682	(0.599, 11.5)	0.20031	0.548045	No	N/A	1.03169	(0.933, 1.14)	1.43275	(0.451, 4.56)	0.542394	0.775051	No	N/A	N/A
ENSG00000229180.7_5	AC006001.3	1.02489	(0.928, 1.13)	1.34527	(0.412, 4.39)	0.623314	0.843798	No	N/A	0.98385	(0.886, 1.09)	0.838384	(0.273, 2.57)	0.758029	0.898301	No	N/A	N/A
ENSG00000275400.1_5	AC006001.4	0.961135	(0.847, 1.09)	0.743884	(0.292, 1.89)	0.534522	0.799043	No	N/A	0.96119	(0.841, 1.1)	0.768318	(0.319, 1.85)	0.557095	0.784797	No	N/A	N/A
ENSG00000286912.1_1	AC006008.1	0.913512	(0.741, 1.13)	0.784992	(0.449, 1.37)	0.396499	0.709432	No	N/A	0.878559	(0.706, 1.09)	0.727092	(0.423, 1.25)	0.248596	0.544481	No	N/A	N/A
ENSG00000244563.1_5	AC006011.1	0.911289	(0.824, 1.01)	0.338204	(0.102, 1.13)	0.0772825	0.375766	No	N/A	1.00052	(0.907, 1.1)	1.00647	(0.304, 3.34)	0.991593	0.99684	No	N/A	N/A
ENSG00000264324.1_8	AC006030.1	1.02204	(0.958, 1.09)	1.8699	(0.299, 11.7)	0.50337	0.782281	No	N/A	1.01838	(0.959, 1.08)	1.80595	(0.258, 12.6)	0.551489	0.781722	No	N/A	N/A
ENSG00000269968.1_6	AC006064.4	1.10516	(0.933, 1.31)	1.50727	(0.75, 3.03)	0.248937	0.597516	No	N/A	1.11527	(0.946, 1.31)	1.60895	(0.781, 3.32)	0.197251	0.490052	No	N/A	N/A
ENSG00000276232.1_7	AC006064.5	0.877509	(0.747, 1.03)	0.544055	(0.254, 1.16)	0.117057	0.445066	No	N/A	0.863148	(0.688, 1.08)	0.712149	(0.42, 1.21)	0.208417	0.502371	No	N/A	N/A
ENSG00000285238.2_4	AC006064.6	1.0268	(0.924, 1.14)	1.32105	(0.437, 3.99)	0.62187	0.843127	No	N/A	1.07034	(0.964, 1.19)	2.08111	(0.662, 6.54)	0.209821	0.503599	No	N/A	N/A
ENSG00000279799.1_6	AC006077.2	1.1762	(0.974, 1.42)	1.70719	(0.908, 3.21)	0.0970313	0.413132	No	N/A	1.16042	(0.953, 1.41)	1.56688	(0.859, 2.86)	0.143427	0.423359	No	N/A	N/A
ENSG00000263900.1	AC006483.1	1.19264	(1.03, 1.38)	2.52872	(1.12, 5.7)	0.0252924	0.240258	No	N/A	1.23132	(1.06, 1.43)	2.84833	(1.27, 6.39)	0.0110789	0.135003	No	N/A	N/A
ENSG00000268643.1_7	AC006486.1	0.973322	(0.888, 1.07)	0.680808	(0.187, 2.48)	0.559383	0.812206	No	N/A	0.996487	(0.902, 1.1)	0.958514	(0.294, 3.13)	0.943995	0.979126	No	N/A	N/A
ENSG00000284697.1_4	AC006511.5	1.09089	(0.959, 1.24)	1.86338	(0.735, 4.73)	0.190073	0.537997	No	N/A	1.0553	(0.936, 1.19)	1.55931	(0.58, 4.19)	0.378589	0.657133	No	N/A	N/A
ENSG00000172009.15_5	AC006538.1	0.998004	(0.896, 1.11)	0.979948	(0.331, 2.9)	0.970796	0.990223	No	N/A	1.07117	(0.964, 1.19)	2.07091	(0.676, 6.34)	0.20234	0.49602	No	N/A	N/A
ENSG00000261342.1_4	AC006538.2	0.841055	(0.685, 1.03)	0.625679	(0.354, 1.11)	0.106784	0.432118	No	N/A	0.934954	(0.758, 1.15)	0.836612	(0.481, 1.46)	0.527507	0.764053	No	N/A	N/A
ENSG00000267001.1_8	AC006538.3	1.09149	(0.889, 1.34)	1.2804	(0.72, 2.28)	0.400457	0.712682	No	N/A	1.22857	(0.99, 1.52)	1.67262	(0.96, 2.91)	0.069322	0.298949	No	N/A	N/A
ENSG00000243762.1_7	AC006547.2	1.02374	(0.912, 1.15)	1.23041	(0.446, 3.39)	0.688552	0.875095	No	N/A	0.929944	(0.82, 1.05)	0.582673	(0.228, 1.49)	0.259236	0.554155	No	N/A	N/A
ENSG00000235859.5_5	AC006978.1	1.0846	(0.913, 1.29)	1.38245	(0.697, 2.74)	0.354317	0.683379	No	N/A	1.04523	(0.876, 1.25)	1.18255	(0.609, 2.3)	0.62047	0.824074	No	N/A	N/A
ENSG00000281593.1_6	AC006978.2	1.13791	(1, 1.29)	2.55901	(0.985, 6.65)	0.0536205	0.324179	No	N/A	1.14291	(1.01, 1.29)	3.04759	(1.08, 8.56)	0.0344801	0.218302	No	N/A	N/A
ENSG00000273320.1_6	AC007032.1	1.29696	(1.01, 1.66)	1.69027	(1.01, 2.82)	0.0445867	0.300254	No	N/A	1.09113	(0.871, 1.37)	1.22889	(0.724, 2.09)	0.445395	0.70649	No	N/A	N/A
ENSG00000230751.1_7	AC007036.2	1.0058	(0.781, 1.29)	1.0108	(0.635, 1.61)	0.963838	0.987934	No	N/A	0.971507	(0.733, 1.29)	0.957729	(0.632, 1.45)	0.838909	0.935464	No	N/A	N/A
ENSG00000251660.1_7	AC007036.3	0.979698	(0.753, 1.27)	0.965414	(0.618, 1.51)	0.877244	0.957592	No	N/A	1.04978	(0.795, 1.39)	1.0769	(0.707, 1.64)	0.729634	0.883096	No	N/A	N/A
ENSG00000213443.2_5	AC007068.1	1.01842	(0.874, 1.19)	1.09692	(0.509, 2.36)	0.813393	0.932746	No	N/A	0.891327	(0.735, 1.08)	0.696849	(0.379, 1.28)	0.244479	0.5398	No	N/A	N/A
ENSG00000268173.3_6	AC007192.1	1.37998	(1, 1.91)	1.44524	(0.99, 2.11)	0.0560798	0.329824	No	N/A	1.08578	(0.89, 1.32)	1.2861	(0.701, 2.36)	0.416758	0.685162	No	N/A	N/A
ENSG00000266163.1	AC007216.1	1.03436	(0.898, 1.19)	1.2215	(0.531, 2.81)	0.63774	0.850969	No	N/A	1.09386	(0.935, 1.28)	1.52794	(0.726, 3.22)	0.26459	0.558816	No	N/A	N/A
ENSG00000234431.2_7	AC007283.1	0.923832	(0.797, 1.07)	0.650626	(0.292, 1.45)	0.292974	0.635461	No	N/A	0.927499	(0.801, 1.07)	0.662862	(0.297, 1.48)	0.314839	0.604885	No	N/A	N/A
ENSG00000279030.1_6	AC007336.3	1.1449	(0.916, 1.43)	1.40027	(0.801, 2.45)	0.237025	0.583406	No	N/A	1.17229	(0.89, 1.54)	1.28928	(0.83, 2)	0.258786	0.554087	No	N/A	N/A
ENSG00000237513.2_7	AC007384.1	1.41468	(1.07, 1.87)	1.69751	(1.09, 2.65)	0.0202918	0.222913	No	N/A	1.41385	(1.05, 1.9)	1.61083	(1.05, 2.47)	0.0289727	0.199171	No	N/A	N/A
ENSG00000280028.1_6	AC007431.3	0.818832	(0.634, 1.06)	0.703245	(0.443, 1.12)	0.135171	0.470024	No	N/A	0.742167	(0.564, 0.977)	0.634475	(0.41, 0.983)	0.0416194	0.239388	No	N/A	N/A
ENSG00000273729.1_6	AC007686.3	0.892563	(0.786, 1.01)	0.443496	(0.175, 1.12)	0.0867282	0.393446	No	N/A	0.81978	(0.71, 0.947)	0.334488	(0.143, 0.78)	0.0112576	0.1356	No	N/A	N/A
ENSG00000241352.3_5	AC007688.1	1.03043	(0.916, 1.16)	1.29037	(0.477, 3.49)	0.615431	0.840001	No	N/A	1.00587	(0.922, 1.1)	1.09495	(0.286, 4.19)	0.894572	0.960199	No	N/A	N/A
ENSG00000277971.1_7	AC007731.4	0.869642	(0.779, 0.971)	0.257715	(0.0823, 0.807)	0.0199443	0.222097	No	N/A	0.856013	(0.756, 0.969)	0.303261	(0.11, 0.839)	0.0215738	0.176015	No	N/A	N/A
ENSG00000267009.6_7	AC007780.1	1.11362	(0.99, 1.25)	2.47765	(0.902, 6.8)	0.078331	0.377543	No	N/A	1.1472	(1.01, 1.3)	2.94778	(1.08, 8.07)	0.035446	0.220574	No	N/A	N/A
ENSG00000281195.1_7	AC007878.1	0.928387	(0.778, 1.11)	0.755308	(0.389, 1.47)	0.40781	0.718476	No	N/A	0.945515	(0.783, 1.14)	0.830592	(0.446, 1.55)	0.557983	0.785424	No	N/A	N/A
ENSG00000272735.1_6	AC007881.3	1.00651	(0.832, 1.22)	1.02148	(0.551, 1.89)	0.946138	0.98128	No	N/A	0.90208	(0.753, 1.08)	0.688778	(0.359, 1.32)	0.262665	0.55713	No	N/A	N/A
ENSG00000233762.3_5	AC007969.1	1.04475	(0.938, 1.16)	1.55785	(0.523, 4.64)	0.426007	0.732897	No	N/A	1.01337	(0.902, 1.14)	1.12438	(0.408, 3.1)	0.820501	0.928282	No	N/A	N/A
ENSG00000267140.1_6	AC007998.2	1.05243	(0.891, 1.24)	1.24514	(0.611, 2.54)	0.545724	0.804282	No	N/A	1.14696	(0.973, 1.35)	1.82523	(0.876, 3.8)	0.108061	0.369628	No	N/A	N/A
ENSG00000285901.1_1	AC008012.1	1.18237	(0.97, 1.44)	1.64554	(0.904, 3)	0.103344	0.425001	No	N/A	1.23576	(0.996, 1.53)	1.70205	(0.972, 2.98)	0.0629051	0.285682	No	N/A	N/A
ENSG00000283041.1_5	AC008038.1	0.989512	(0.888, 1.1)	0.899221	(0.305, 2.65)	0.847266	0.946567	No	N/A	0.98863	(0.891, 1.1)	0.881631	(0.285, 2.73)	0.827006	0.930902	No	N/A	N/A
ENSG00000260101.1_6	AC008074.2	1.11075	(0.944, 1.31)	1.62365	(0.762, 3.46)	0.208875	0.556441	No	N/A	1.09839	(0.937, 1.29)	1.56511	(0.731, 3.35)	0.24849	0.544437	No	N/A	N/A
ENSG00000256658.1_6	AC008115.1	1.05459	(0.799, 1.39)	1.08527	(0.71, 1.66)	0.705031	0.881976	No	N/A	0.961668	(0.738, 1.25)	0.936348	(0.602, 1.46)	0.7702	0.903432	No	N/A	N/A
ENSG00000275560.1_7	AC008115.3	0.940198	(0.773, 1.14)	0.825964	(0.452, 1.51)	0.534094	0.798879	No	N/A	0.87965	(0.708, 1.09)	0.725603	(0.421, 1.25)	0.248336	0.54429	No	N/A	N/A
ENSG00000273015.2_6	AC008124.1	0.965133	(0.856, 1.09)	0.744818	(0.278, 2)	0.55808	0.811616	No	N/A	0.989661	(0.887, 1.1)	0.902027	(0.308, 2.64)	0.850746	0.941444	No	N/A	N/A
ENSG00000244510.2_6	AC008267.6	1.0955	(0.935, 1.28)	1.53561	(0.727, 3.24)	0.261074	0.609186	No	N/A	1.10963	(0.962, 1.28)	1.83903	(0.793, 4.27)	0.155996	0.437253	No	N/A	N/A
ENSG00000268465.1_8	AC008403.1	1.01124	(0.916, 1.12)	1.14383	(0.35, 3.73)	0.823834	0.935863	No	N/A	1.02906	(0.915, 1.16)	1.2801	(0.468, 3.5)	0.630811	0.830855	No	N/A	N/A
ENSG00000254328.1_5	AC008429.4	1.05364	(0.848, 1.31)	1.14052	(0.664, 1.96)	0.633852	0.849376	No	N/A	1.01552	(0.828, 1.25)	1.0448	(0.588, 1.86)	0.881124	0.954369	No	N/A	N/A
ENSG00000228323.2_6	AC008440.1	0.989117	(0.829, 1.18)	0.959263	(0.494, 1.86)	0.902275	0.967084	No	N/A	0.831127	(0.689, 1)	0.539205	(0.283, 1.03)	0.0605182	0.280439	No	N/A	N/A
ENSG00000232220.2_6	AC008440.2	1.09966	(0.9, 1.34)	1.32006	(0.735, 2.37)	0.352121	0.682313	No	N/A	1.08505	(0.957, 1.23)	1.84826	(0.713, 4.79)	0.20628	0.500685	No	N/A	N/A
ENSG00000233937.7_7	AC008443.1	1.03214	(0.908, 1.17)	1.25645	(0.501, 3.15)	0.626582	0.845727	No	N/A	1.07912	(0.936, 1.24)	1.56979	(0.677, 3.64)	0.293544	0.5867	No	N/A	N/A
ENSG00000250309.2_6	AC008453.1	1.09529	(0.895, 1.34)	1.30251	(0.726, 2.34)	0.375694	0.697901	No	N/A	1.03373	(0.834, 1.28)	1.08926	(0.63, 1.88)	0.759638	0.899019	No	N/A	N/A
ENSG00000268797.1_6	AC008537.1	1.0008	(0.917, 1.09)	1.01229	(0.267, 3.84)	0.985672	0.995938	No	N/A	1.03516	(0.947, 1.13)	1.67736	(0.448, 6.27)	0.4422	0.703737	No	N/A	N/A
ENSG00000237440.9_6	AC008554.1	0.916204	(0.762, 1.1)	0.738779	(0.39, 1.4)	0.352426	0.682543	No	N/A	0.939249	(0.783, 1.13)	0.796694	(0.414, 1.53)	0.495685	0.74386	No	N/A	N/A
ENSG00000271109.2_7	AC008555.4	1.11677	(0.918, 1.36)	1.40363	(0.769, 2.56)	0.269615	0.616918	No	N/A	1.20568	(0.965, 1.51)	1.55115	(0.913, 2.64)	0.104812	0.36537	No	N/A	N/A
ENSG00000267379.1_6	AC008569.1	1.20282	(1.03, 1.4)	2.43378	(1.12, 5.3)	0.0252097	0.240033	No	N/A	1.05627	(0.931, 1.2)	1.49915	(0.59, 3.81)	0.395014	0.669058	No	N/A	N/A
ENSG00000258864.1_6	AC008575.1	1.05015	(0.956, 1.15)	1.92803	(0.549, 6.77)	0.305752	0.646735	No	N/A	1.11045	(1.01, 1.23)	3.58901	(1.03, 12.5)	0.0441762	0.246478	No	N/A	N/A
ENSG00000285000.1_3	AC008581.2	0.904953	(0.813, 1.01)	0.362686	(0.119, 1.1)	0.0739759	0.368674	No	N/A	0.978579	(0.882, 1.09)	0.790937	(0.258, 2.43)	0.681779	0.859093	No	N/A	N/A
ENSG00000273217.1_6	AC008695.1	0.997876	(0.884, 1.13)	0.982996	(0.374, 2.58)	0.972266	0.990644	No	N/A	0.972514	(0.854, 1.11)	0.824569	(0.337, 2.02)	0.672462	0.85422	No	N/A	N/A
ENSG00000256439.1	AC008731.1	1.10566	(0.972, 1.26)	2.06179	(0.806, 5.27)	0.1311	0.464368	No	N/A	1.09839	(0.961, 1.26)	1.86855	(0.759, 4.6)	0.17381	0.461641	No	N/A	N/A
ENSG00000267475.1_7	AC008736.2	1.1121	(0.945, 1.31)	1.61261	(0.772, 3.37)	0.203805	0.550829	No	N/A	1.13647	(0.975, 1.32)	1.91325	(0.868, 4.22)	0.107683	0.369215	No	N/A	N/A
ENSG00000268743.1_7	AC008737.1	0.887717	(0.733, 1.07)	0.682958	(0.369, 1.26)	0.223818	0.572978	No	N/A	0.904066	(0.735, 1.11)	0.760024	(0.433, 1.33)	0.339573	0.625794	No	N/A	N/A
ENSG00000267727.1_6	AC008738.5	1.26371	(0.969, 1.65)	1.4841	(0.939, 2.35)	0.0910281	0.401741	No	N/A	1.17985	(0.911, 1.53)	1.34677	(0.844, 2.15)	0.212232	0.505448	No	N/A	N/A
ENSG00000273420.1_7	AC008738.7	1.19216	(0.848, 1.68)	1.19676	(0.845, 1.7)	0.312242	0.651773	No	N/A	1.20252	(0.834, 1.73)	1.17845	(0.851, 1.63)	0.32312	0.611932	No	N/A	N/A
ENSG00000257403.2_5	AC008740.1	0.852422	(0.714, 1.02)	0.547828	(0.276, 1.09)	0.0854724	0.390007	No	N/A	0.900855	(0.761, 1.07)	0.647765	(0.32, 1.31)	0.227514	0.521847	No	N/A	N/A
ENSG00000269403.1_6	AC008750.8	0.895486	(0.784, 1.02)	0.47727	(0.193, 1.18)	0.110013	0.436628	No	N/A	0.855647	(0.73, 1)	0.479648	(0.223, 1.03)	0.0598837	0.27862	No	N/A	N/A
ENSG00000130749.10_4	AC008755.1	0.987516	(0.841, 1.16)	0.944151	(0.455, 1.96)	0.877252	0.957592	No	N/A	1.02818	(0.857, 1.23)	1.10398	(0.581, 2.1)	0.762553	0.900634	No	N/A	N/A
ENSG00000196826.7_6	AC008758.1	0.790042	(0.667, 0.936)	0.387751	(0.185, 0.812)	0.0119846	0.187376	No	N/A	0.788309	(0.665, 0.934)	0.378581	(0.179, 0.799)	0.0108481	0.133526	No	N/A	N/A
ENSG00000268870.1_6	AC008758.5	0.954225	(0.832, 1.09)	0.746572	(0.319, 1.75)	0.500722	0.780833	No	N/A	0.969103	(0.845, 1.11)	0.820553	(0.349, 1.93)	0.649789	0.839697	No	N/A	N/A
ENSG00000268400.5_6	AC008763.2	1.18583	(1.03, 1.36)	3.00335	(1.13, 7.97)	0.0272991	0.248226	No	N/A	1.16663	(1.03, 1.32)	3.48007	(1.17, 10.3)	0.0245715	0.184903	No	N/A	N/A
ENSG00000269711.1_7	AC008763.3	1.121	(0.976, 1.29)	2.01932	(0.85, 4.79)	0.111194	0.438033	No	N/A	1.1139	(0.981, 1.26)	2.24633	(0.852, 5.92)	0.101715	0.360385	No	N/A	N/A
ENSG00000141979.4_6	AC008764.1	0.894856	(0.808, 0.991)	0.293873	(0.091, 0.949)	0.0405624	0.290469	No	N/A	0.890513	(0.803, 0.987)	0.289228	(0.0915, 0.915)	0.0346796	0.218439	No	N/A	N/A
ENSG00000279977.1_6	AC008764.10	0.95837	(0.806, 1.14)	0.845856	(0.43, 1.66)	0.627214	0.845933	No	N/A	0.920382	(0.759, 1.12)	0.769141	(0.419, 1.41)	0.396753	0.669837	No	N/A	N/A
ENSG00000268790.5_6	AC008764.4	0.960217	(0.899, 1.03)	0.337268	(0.0565, 2.01)	0.233201	0.579786	No	N/A	0.95182	(0.888, 1.02)	0.299207	(0.0541, 1.65)	0.166734	0.45339	No	N/A	N/A
ENSG00000267274.1_7	AC008770.3	0.968455	(0.833, 1.13)	0.846881	(0.39, 1.84)	0.674102	0.867286	No	N/A	0.958738	(0.824, 1.11)	0.803157	(0.368, 1.75)	0.581364	0.800277	No	N/A	N/A
ENSG00000286098.1_1	AC008770.4	0.929142	(0.823, 1.05)	0.555448	(0.21, 1.47)	0.236422	0.582507	No	N/A	0.951737	(0.843, 1.07)	0.673031	(0.255, 1.77)	0.423023	0.690123	No	N/A	N/A
ENSG00000227836.1_5	AC008850.1	0.975454	(0.815, 1.17)	0.913129	(0.476, 1.75)	0.784585	0.921153	No	N/A	0.964345	(0.795, 1.17)	0.891413	(0.486, 1.64)	0.710346	0.872383	No	N/A	N/A
ENSG00000260751.2_7	AC008870.2	1.09026	(0.928, 1.28)	1.48516	(0.709, 3.11)	0.294613	0.637803	No	N/A	1.11131	(0.927, 1.33)	1.46428	(0.76, 2.82)	0.254047	0.550362	No	N/A	N/A
ENSG00000286656.1_1	AC008875.2	1.0435	(0.855, 1.27)	1.137	(0.627, 2.06)	0.672614	0.866794	No	N/A	1.03064	(0.818, 1.3)	1.06965	(0.642, 1.78)	0.796063	0.915745	No	N/A	N/A
ENSG00000287263.1_1	AC008875.3	0.996023	(0.825, 1.2)	0.98684	(0.53, 1.84)	0.966641	0.988467	No	N/A	0.954212	(0.77, 1.18)	0.886549	(0.513, 1.53)	0.66608	0.850826	No	N/A	N/A
ENSG00000268614.1_7	AC008878.2	1.12991	(0.989, 1.29)	2.26888	(0.913, 5.64)	0.0775797	0.376751	No	N/A	1.08626	(0.936, 1.26)	1.56251	(0.698, 3.5)	0.277437	0.570791	No	N/A	N/A
ENSG00000268861.7_7	AC008878.3	1.08996	(0.927, 1.28)	1.47796	(0.709, 3.08)	0.296954	0.639888	No	N/A	1.14258	(0.95, 1.37)	1.58317	(0.833, 3.01)	0.161222	0.445424	No	N/A	N/A
ENSG00000250155.2_6	AC008957.1	1.20617	(1.01, 1.44)	2.06978	(1.02, 4.21)	0.0447164	0.300804	No	N/A	1.27269	(1.05, 1.54)	2.26637	(1.16, 4.44)	0.0171196	0.157262	No	N/A	N/A
ENSG00000268083.5_6	AC008982.1	0.94698	(0.876, 1.02)	0.344935	(0.075, 1.59)	0.171739	0.516041	No	N/A	0.995424	(0.926, 1.07)	0.901263	(0.178, 4.56)	0.900026	0.96251	No	N/A	N/A
ENSG00000269688.1_4	AC008982.2	0.971603	(0.834, 1.13)	0.864199	(0.4, 1.87)	0.710102	0.884646	No	N/A	0.919542	(0.773, 1.09)	0.717643	(0.361, 1.43)	0.343722	0.630014	No	N/A	N/A
ENSG00000267751.5_6	AC009005.1	1.119	(0.912, 1.37)	1.37232	(0.771, 2.44)	0.281556	0.626833	No	N/A	1.19773	(0.98, 1.46)	1.68994	(0.933, 3.06)	0.0831562	0.327264	No	N/A	N/A
ENSG00000196696.12_8	AC009022.1	1.03484	(0.906, 1.18)	1.25889	(0.519, 3.05)	0.610427	0.8378	No	N/A	0.946071	(0.809, 1.11)	0.76651	(0.362, 1.62)	0.486707	0.736877	No	N/A	N/A
ENSG00000274093.1_7	AC009032.1	1.0273	(0.862, 1.22)	1.10952	(0.567, 2.17)	0.761288	0.91028	No	N/A	1.04342	(0.836, 1.3)	1.10876	(0.651, 1.89)	0.704052	0.869771	No	N/A	N/A
ENSG00000260345.1_7	AC009052.1	1.0386	(0.939, 1.15)	1.55089	(0.485, 4.96)	0.459238	0.754999	No	N/A	1.06064	(0.95, 1.18)	1.77193	(0.609, 5.15)	0.293574	0.5867	No	N/A	N/A
ENSG00000214331.8_5	AC009053.1	1.11082	(0.996, 1.24)	2.85076	(0.936, 8.68)	0.065285	0.350282	No	N/A	1.10561	(0.979, 1.25)	2.25873	(0.829, 6.15)	0.11093	0.372939	No	N/A	N/A
ENSG00000261783.1_7	AC009054.2	0.987603	(0.858, 1.14)	0.928479	(0.405, 2.13)	0.860887	0.951792	No	N/A	1.02365	(0.882, 1.19)	1.13238	(0.515, 2.49)	0.756965	0.897465	No	N/A	N/A
ENSG00000207715.1	AC009065.2	1.02396	(0.908, 1.15)	1.21687	(0.455, 3.25)	0.69576	0.878387	No	N/A	0.938843	(0.831, 1.06)	0.606415	(0.231, 1.59)	0.309405	0.599372	No	N/A	N/A
ENSG00000265408.1_7	AC009084.1	1.01786	(0.9, 1.15)	1.14947	(0.442, 2.99)	0.775144	0.916308	No	N/A	0.989211	(0.872, 1.12)	0.922635	(0.365, 2.34)	0.865043	0.947313	No	N/A	N/A
ENSG00000279583.1_6	AC009086.2	0.953804	(0.822, 1.11)	0.778142	(0.354, 1.71)	0.531926	0.798112	No	N/A	0.882243	(0.757, 1.03)	0.538389	(0.248, 1.17)	0.117408	0.381566	No	N/A	N/A
ENSG00000260060.1_6	AC009088.1	1.10033	(0.926, 1.31)	1.46195	(0.737, 2.9)	0.277295	0.623991	No	N/A	1.04478	(0.872, 1.25)	1.17184	(0.612, 2.24)	0.632021	0.831575	No	N/A	N/A
ENSG00000260038.1_7	AC009090.1	0.921956	(0.765, 1.11)	0.758889	(0.404, 1.43)	0.390812	0.706822	No	N/A	0.859343	(0.714, 1.03)	0.593105	(0.31, 1.13)	0.113914	0.377143	No	N/A	N/A
ENSG00000284649.1_3	AC009093.8	1.02947	(0.893, 1.19)	1.18379	(0.521, 2.69)	0.687329	0.874737	No	N/A	1.02315	(0.866, 1.21)	1.10341	(0.544, 2.24)	0.785324	0.91043	No	N/A	N/A
ENSG00000284671.1_3	AC009093.9	1.04139	(0.888, 1.22)	1.2082	(0.579, 2.52)	0.61469	0.839831	No	N/A	1.05379	(0.881, 1.26)	1.21564	(0.628, 2.35)	0.562626	0.788965	No	N/A	N/A
ENSG00000239763.2_5	AC009120.1	1.02825	(0.859, 1.23)	1.10728	(0.577, 2.13)	0.759521	0.909601	No	N/A	0.984862	(0.818, 1.19)	0.949149	(0.506, 1.78)	0.870996	0.949853	No	N/A	N/A
ENSG00000259972.3_7	AC009120.2	1.04429	(0.92, 1.19)	1.37993	(0.541, 3.52)	0.500484	0.780833	No	N/A	1.02087	(0.893, 1.17)	1.14714	(0.476, 2.77)	0.759837	0.899085	No	N/A	N/A
ENSG00000259952.1_6	AC009133.2	1.04221	(0.949, 1.14)	1.741	(0.496, 6.11)	0.386446	0.704309	No	N/A	1.07246	(0.959, 1.2)	1.93149	(0.672, 5.55)	0.221591	0.516071	No	N/A	N/A
ENSG00000280607.1_7	AC009133.5	1.00152	(0.919, 1.09)	1.02441	(0.264, 3.97)	0.972177	0.990644	No	N/A	1.08393	(0.984, 1.19)	2.71634	(0.799, 9.23)	0.109467	0.371449	No	N/A	N/A
ENSG00000280893.1_6	AC009133.6	1.00633	(0.892, 1.14)	1.05254	(0.399, 2.78)	0.917635	0.971146	No	N/A	1.0204	(0.892, 1.17)	1.14105	(0.477, 2.73)	0.766697	0.902593	No	N/A	N/A
ENSG00000261476.1_7	AC009163.3	1.22644	(1.06, 1.41)	3.39743	(1.37, 8.44)	0.00846705	0.168735	No	N/A	1.12389	(0.995, 1.27)	2.51284	(0.935, 6.75)	0.0677694	0.296394	No	N/A	N/A
ENSG00000261717.5_7	AC009163.4	1.03852	(0.964, 1.12)	2.21267	(0.457, 10.7)	0.323753	0.659231	No	N/A	1.05095	(0.961, 1.15)	2.0939	(0.552, 7.94)	0.277285	0.570791	No	N/A	N/A
ENSG00000230383.1_5	AC009245.1	1.05403	(0.956, 1.16)	1.91695	(0.571, 6.44)	0.292282	0.634984	No	N/A	1.0387	(0.947, 1.14)	1.6877	(0.473, 6.03)	0.420339	0.688252	No	N/A	N/A
ENSG00000273576.1_6	AC009283.1	1.04346	(0.888, 1.23)	1.21155	(0.587, 2.5)	0.603572	0.834512	No	N/A	0.988777	(0.843, 1.16)	0.949041	(0.456, 1.98)	0.888878	0.957423	No	N/A	N/A
ENSG00000273080.1_6	AC009309.1	1.05514	(0.917, 1.21)	1.38069	(0.597, 3.19)	0.450921	0.748392	No	N/A	1.03955	(0.925, 1.17)	1.40284	(0.508, 3.87)	0.513517	0.756197	No	N/A	N/A
ENSG00000257176.3_6	AC009318.1	0.838064	(0.698, 1.01)	0.548045	(0.286, 1.05)	0.0701077	0.3592	No	N/A	0.823886	(0.65, 1.04)	0.674347	(0.411, 1.11)	0.119343	0.384195	No	N/A	N/A
ENSG00000286075.1_1	AC009412.1	1.04215	(0.928, 1.17)	1.43931	(0.521, 3.98)	0.482598	0.769893	No	N/A	1.01781	(0.896, 1.16)	1.13744	(0.453, 2.86)	0.784075	0.909736	No	N/A	N/A
ENSG00000224152.1_5	AC009506.1	1.18927	(1.01, 1.4)	2.1671	(1.02, 4.62)	0.0452243	0.302436	No	N/A	1.21472	(1.03, 1.43)	2.40742	(1.1, 5.25)	0.0272727	0.193972	No	N/A	N/A
ENSG00000111788.10_5	AC009533.1	0.963825	(0.827, 1.12)	0.83018	(0.385, 1.79)	0.634746	0.849421	No	N/A	0.949429	(0.802, 1.12)	0.806247	(0.402, 1.62)	0.544821	0.776758	No	N/A	N/A
ENSG00000260729.1_6	AC009690.1	1.1798	(1.04, 1.34)	3.27338	(1.25, 8.6)	0.0161522	0.206085	No	N/A	1.16893	(1.02, 1.34)	2.58312	(1.08, 6.2)	0.0335507	0.215051	No	N/A	N/A
ENSG00000273025.1_6	AC009690.3	0.908566	(0.818, 1.01)	0.355144	(0.112, 1.13)	0.078523	0.377543	No	N/A	0.872765	(0.785, 0.97)	0.229845	(0.0689, 0.767)	0.0167662	0.156313	No	N/A	N/A
ENSG00000276934.1_7	AC009704.2	1.05923	(0.922, 1.22)	1.42299	(0.61, 3.32)	0.414393	0.724166	No	N/A	1.06889	(0.905, 1.26)	1.32592	(0.656, 2.68)	0.431866	0.696725	No	N/A	N/A
ENSG00000258056.2_6	AC009779.2	1.13313	(0.961, 1.34)	1.72241	(0.834, 3.56)	0.141437	0.47713	No	N/A	1.12397	(0.943, 1.34)	1.56667	(0.796, 3.09)	0.194093	0.486256	No	N/A	N/A
ENSG00000258311.5_7	AC009779.3	1.01665	(0.922, 1.12)	1.22855	(0.368, 4.1)	0.737847	0.899139	No	N/A	0.974082	(0.887, 1.07)	0.702801	(0.202, 2.45)	0.579923	0.799529	No	N/A	N/A
ENSG00000251867.4_6	AC009812.1	1.00102	(0.876, 1.14)	1.00681	(0.419, 2.42)	0.987902	0.996548	No	N/A	0.996609	(0.86, 1.16)	0.981662	(0.443, 2.18)	0.963634	0.986766	No	N/A	N/A
ENSG00000274275.1_7	AC009831.3	0.949483	(0.764, 1.18)	0.87805	(0.511, 1.51)	0.637497	0.850969	No	N/A	0.998351	(0.815, 1.22)	0.995243	(0.558, 1.78)	0.987122	0.994909	No	N/A	N/A
ENSG00000285655.1_1	AC009879.2	1.00081	(0.881, 1.14)	1.00592	(0.4, 2.53)	0.98999	0.997371	No	N/A	1.0616	(0.936, 1.2)	1.56209	(0.611, 3.99)	0.351847	0.636349	No	N/A	N/A
ENSG00000270956.1_8	AC009948.3	1.13527	(0.944, 1.37)	1.55068	(0.815, 2.95)	0.181172	0.528484	No	N/A	1.13795	(0.942, 1.37)	1.53044	(0.818, 2.86)	0.182967	0.471481	No	N/A	N/A
ENSG00000176824.2	AC009951.1	1.3001	(1.07, 1.58)	2.35846	(1.2, 4.63)	0.0125678	0.190974	No	N/A	1.29418	(1.07, 1.57)	2.36653	(1.21, 4.64)	0.0121999	0.140744	No	N/A	N/A
ENSG00000287091.1_1	AC009961.4	1.21013	(1.01, 1.45)	1.96772	(1, 3.86)	0.0489853	0.313782	No	N/A	1.22367	(1.02, 1.47)	2.0115	(1.03, 3.91)	0.039658	0.23391	No	N/A	N/A
ENSG00000259659.1_7	AC009996.1	0.927151	(0.794, 1.08)	0.690393	(0.323, 1.48)	0.33984	0.671951	No	N/A	0.942398	(0.784, 1.13)	0.812789	(0.429, 1.54)	0.524277	0.761398	No	N/A	N/A
ENSG00000256646.7_8	AC010132.3	1.01432	(0.933, 1.1)	1.27018	(0.314, 5.14)	0.73729	0.899133	No	N/A	1.08024	(0.98, 1.19)	2.59061	(0.768, 8.73)	0.124757	0.394632	No	N/A	N/A
ENSG00000258101.2_6	AC010173.1	1.09282	(0.863, 1.38)	1.21374	(0.727, 2.03)	0.458511	0.754352	No	N/A	0.915735	(0.737, 1.14)	0.805	(0.472, 1.37)	0.426103	0.691912	No	N/A	N/A
ENSG00000256594.8_6	AC010186.2	0.828734	(0.683, 1.01)	0.549913	(0.291, 1.04)	0.0649815	0.349618	No	N/A	0.69931	(0.552, 0.886)	0.456621	(0.26, 0.8)	0.00619318	0.103266	No	N/A	N/A
ENSG00000257027.1_6	AC010186.3	0.877893	(0.713, 1.08)	0.698967	(0.394, 1.24)	0.221397	0.570599	No	N/A	0.745557	(0.594, 0.936)	0.506664	(0.291, 0.883)	0.0165194	0.156146	No	N/A	N/A
ENSG00000272917.1_7	AC010186.4	0.869899	(0.721, 1.05)	0.626676	(0.331, 1.19)	0.15158	0.490494	No	N/A	0.753363	(0.599, 0.948)	0.520088	(0.298, 0.909)	0.0217895	0.176726	No	N/A	N/A
ENSG00000285854.1_1	AC010197.2	1.03029	(0.882, 1.2)	1.15659	(0.546, 2.45)	0.704136	0.881815	No	N/A	1.10456	(0.941, 1.3)	1.56705	(0.753, 3.26)	0.229396	0.524389	No	N/A	N/A
ENSG00000167774.2_6	AC010323.1	0.986353	(0.897, 1.08)	0.834597	(0.243, 2.87)	0.774322	0.916289	No	N/A	1.02565	(0.926, 1.14)	1.33173	(0.423, 4.19)	0.624531	0.82652	No	N/A	N/A
ENSG00000268375.1_6	AC010325.2	0.929917	(0.781, 1.11)	0.756936	(0.388, 1.48)	0.413753	0.723649	No	N/A	0.83965	(0.706, 0.999)	0.509031	(0.255, 1.02)	0.0559641	0.271146	No	N/A	N/A
ENSG00000269476.1_6	AC010326.2	0.879408	(0.771, 1)	0.425748	(0.173, 1.05)	0.0624473	0.345912	No	N/A	0.824949	(0.713, 0.955)	0.355217	(0.155, 0.812)	0.0141121	0.149611	No	N/A	N/A
ENSG00000270804.1_5	AC010326.4	0.962386	(0.856, 1.08)	0.716752	(0.261, 1.97)	0.517784	0.790058	No	N/A	0.996048	(0.886, 1.12)	0.966251	(0.354, 2.63)	0.946505	0.980128	No	N/A	N/A
ENSG00000276570.1_7	AC010327.6	0.982016	(0.901, 1.07)	0.750198	(0.193, 2.92)	0.678223	0.869643	No	N/A	1.03351	(0.942, 1.13)	1.56794	(0.445, 5.53)	0.484115	0.734194	No	N/A	N/A
ENSG00000277977.1_5	AC010332.1	0.789926	(0.623, 1)	0.61334	(0.37, 1.02)	0.0574591	0.333247	No	N/A	0.837891	(0.675, 1.04)	0.640726	(0.368, 1.11)	0.114931	0.377645	No	N/A	N/A
ENSG00000221343.1	AC010422.1	1.04762	(0.864, 1.27)	1.16085	(0.63, 2.14)	0.63255	0.848476	No	N/A	0.892812	(0.746, 1.07)	0.66107	(0.341, 1.28)	0.220071	0.514155	No	N/A	N/A
ENSG00000269693.1_6	AC010422.6	0.941817	(0.854, 1.04)	0.482533	(0.146, 1.6)	0.23263	0.579567	No	N/A	0.967801	(0.88, 1.06)	0.654282	(0.192, 2.23)	0.498435	0.745631	No	N/A	N/A
ENSG00000285583.1_2	AC010422.7	1.10651	(0.972, 1.26)	2.07186	(0.802, 5.35)	0.132665	0.466615	No	N/A	1.05849	(0.909, 1.23)	1.33508	(0.616, 2.89)	0.463686	0.719752	No	N/A	N/A
ENSG00000285589.1_2	AC010422.8	1.10967	(1.04, 1.18)	20.7582	(2.73, 158)	0.00337073	0.130449	No	N/A	1.11958	(1.04, 1.21)	8.971	(1.74, 46.3)	0.0088318	0.123872	No	N/A	N/A
ENSG00000269307.1_6	AC010463.1	1.04916	(0.967, 1.14)	2.34939	(0.546, 10.1)	0.251579	0.600409	No	N/A	1.12537	(1.03, 1.22)	7.15003	(1.58, 32.4)	0.0107317	0.133364	No	N/A	N/A
ENSG00000268750.7_7	AC010522.1	1.00219	(0.919, 1.09)	1.03469	(0.269, 3.98)	0.960393	0.986474	No	N/A	0.995113	(0.901, 1.1)	0.943229	(0.291, 3.06)	0.922404	0.970782	No	N/A	N/A
ENSG00000270165.1_7	AC010530.1	0.90467	(0.769, 1.06)	0.642732	(0.313, 1.32)	0.229252	0.576531	No	N/A	1.04209	(0.894, 1.21)	1.23343	(0.569, 2.67)	0.594681	0.806915	No	N/A	N/A
ENSG00000260671.2_7	AC010536.2	0.991951	(0.778, 1.26)	0.983878	(0.607, 1.59)	0.94741	0.981875	No	N/A	0.911766	(0.694, 1.2)	0.864321	(0.563, 1.33)	0.505075	0.750906	No	N/A	N/A
ENSG00000260851.6_6	AC010542.3	0.97264	(0.844, 1.12)	0.851043	(0.375, 1.93)	0.700053	0.880068	No	N/A	0.89744	(0.777, 1.04)	0.543368	(0.239, 1.24)	0.14593	0.42534	No	N/A	N/A
ENSG00000213976.4_5	AC010615.1	0.992482	(0.841, 1.17)	0.967956	(0.477, 1.96)	0.928081	0.974559	No	N/A	1.05164	(0.887, 1.25)	1.22862	(0.614, 2.46)	0.560582	0.787049	No	N/A	N/A
ENSG00000268119.6_6	AC010615.2	0.804495	(0.617, 1.05)	0.698416	(0.447, 1.09)	0.114433	0.442045	No	N/A	0.907073	(0.716, 1.15)	0.814261	(0.495, 1.34)	0.417916	0.68664	No	N/A	N/A
ENSG00000269237.1_8	AC010615.4	0.931032	(0.813, 1.07)	0.631532	(0.264, 1.51)	0.300924	0.642669	No	N/A	0.971963	(0.854, 1.11)	0.818675	(0.331, 2.02)	0.664792	0.850047	No	N/A	N/A
ENSG00000130313.7_3	AC010618.1	1.16062	(1.06, 1.27)	7.57968	(1.94, 29.6)	0.00357183	0.13425	No	N/A	1.12464	(1.03, 1.23)	5.39391	(1.37, 21.2)	0.0159405	0.154912	No	N/A	N/A
ENSG00000269469.1_6	AC010619.1	1.01523	(0.911, 1.13)	1.16525	(0.395, 3.44)	0.781894	0.919548	No	N/A	0.98593	(0.863, 1.13)	0.909329	(0.376, 2.2)	0.832959	0.934031	No	N/A	N/A
ENSG00000273189.1_7	AC010619.2	0.999502	(0.894, 1.12)	0.995235	(0.347, 2.86)	0.99292	0.997371	No	N/A	0.962541	(0.859, 1.08)	0.706278	(0.252, 1.98)	0.508896	0.75338	No	N/A	N/A
ENSG00000283057.1_5	AC010653.3	0.969622	(0.8, 1.18)	0.906219	(0.493, 1.67)	0.751377	0.906786	No	N/A	1.00123	(0.827, 1.21)	1.00399	(0.544, 1.85)	0.989844	0.995902	No	N/A	N/A
ENSG00000277369.1_6	AC010654.1	0.99981	(0.838, 1.19)	0.999282	(0.515, 1.94)	0.998304	0.999021	No	N/A	0.942323	(0.807, 1.1)	0.749171	(0.353, 1.59)	0.452551	0.711274	No	N/A	N/A
ENSG00000240758.2_7	AC010655.2	1.07704	(0.856, 1.36)	1.19154	(0.692, 2.05)	0.526933	0.794805	No	N/A	1.17352	(0.98, 1.41)	1.99973	(0.885, 4.52)	0.095609	0.349619	No	N/A	N/A
ENSG00000273184.1_7	AC010655.4	1.05146	(0.936, 1.18)	1.57232	(0.55, 4.49)	0.398223	0.711097	No	N/A	1.15214	(1.04, 1.28)	4.44842	(1.34, 14.8)	0.0150588	0.15226	No	N/A	N/A
ENSG00000271141.1_7	AC010680.4	1.23171	(1.02, 1.49)	1.97049	(1.03, 3.77)	0.0407376	0.290894	No	N/A	1.20935	(0.976, 1.5)	1.64091	(0.93, 2.9)	0.0873502	0.333888	No	N/A	N/A
ENSG00000267520.2_7	AC010733.2	1.00252	(0.861, 1.17)	1.01296	(0.469, 2.19)	0.973847	0.991078	No	N/A	0.96216	(0.811, 1.14)	0.855818	(0.432, 1.7)	0.65535	0.843852	No	N/A	N/A
ENSG00000264577.1_7	AC010761.2	1.00394	(0.885, 1.14)	1.02953	(0.408, 2.6)	0.950914	0.982804	No	N/A	1.01523	(0.909, 1.13)	1.15634	(0.402, 3.32)	0.787451	0.91146	No	N/A	N/A
ENSG00000259287.2_6	AC010809.1	1.05723	(0.898, 1.24)	1.28361	(0.621, 2.65)	0.499982	0.780698	No	N/A	0.991241	(0.846, 1.16)	0.959438	(0.458, 2.01)	0.912504	0.967713	No	N/A	N/A
ENSG00000234936.1_6	AC010883.1	0.894023	(0.702, 1.14)	0.799978	(0.493, 1.3)	0.365733	0.690859	No	N/A	0.917514	(0.715, 1.18)	0.8507	(0.533, 1.36)	0.497074	0.744914	No	N/A	N/A
ENSG00000251966.2	AC010970.1	1.07351	(0.894, 1.29)	1.28364	(0.677, 2.43)	0.444509	0.744189	No	N/A	0.857423	(0.666, 1.1)	0.752414	(0.471, 1.2)	0.23294	0.52772	No	N/A	N/A
ENSG00000268262.1_7	AC011445.1	0.928461	(0.804, 1.07)	0.652537	(0.286, 1.49)	0.311382	0.650613	No	N/A	0.894668	(0.763, 1.05)	0.593192	(0.28, 1.26)	0.173189	0.46087	No	N/A	N/A
ENSG00000269246.1_7	AC011445.2	0.97769	(0.817, 1.17)	0.920089	(0.478, 1.77)	0.802987	0.929564	No	N/A	0.878292	(0.718, 1.08)	0.688929	(0.384, 1.23)	0.210771	0.504156	No	N/A	N/A
ENSG00000267598.1_6	AC011446.2	1.21378	(0.972, 1.52)	1.59948	(0.922, 2.77)	0.094736	0.40791	No	N/A	1.01692	(0.808, 1.28)	1.03851	(0.623, 1.73)	0.884846	0.95578	No	N/A	N/A
ENSG00000287296.1_1	AC011446.3	1.05894	(0.882, 1.27)	1.22804	(0.64, 2.36)	0.536722	0.80037	No	N/A	0.989844	(0.813, 1.21)	0.969486	(0.536, 1.75)	0.918415	0.969678	No	N/A	N/A
ENSG00000224864.4_5	AC011447.1	0.91683	(0.806, 1.04)	0.542434	(0.217, 1.36)	0.191042	0.53944	No	N/A	0.867644	(0.721, 1.04)	0.620865	(0.33, 1.17)	0.13867	0.415511	No	N/A	N/A
ENSG00000258674.5_7	AC011448.1	1.06916	(0.977, 1.17)	2.65707	(0.698, 10.1)	0.152015	0.490634	No	N/A	1.09563	(1, 1.2)	3.82754	(0.981, 14.9)	0.0532291	0.266355	No	N/A	N/A
ENSG00000269179.1_6	AC011452.1	0.985336	(0.868, 1.12)	0.896091	(0.354, 2.27)	0.816984	0.934731	No	N/A	0.993745	(0.865, 1.14)	0.962293	(0.414, 2.24)	0.928786	0.972679	No	N/A	N/A
ENSG00000269547.1_6	AC011455.2	1.03296	(0.929, 1.15)	1.40706	(0.465, 4.26)	0.545845	0.804282	No	N/A	1.0963	(0.987, 1.22)	2.65	(0.852, 8.24)	0.0923284	0.343329	No	N/A	N/A
ENSG00000267197.1_7	AC011461.1	0.952777	(0.832, 1.09)	0.731477	(0.306, 1.75)	0.481116	0.769143	No	N/A	1.01054	(0.887, 1.15)	1.07607	(0.437, 2.65)	0.873252	0.951115	No	N/A	N/A
ENSG00000255730.5_8	AC011462.1	1.07199	(0.974, 1.18)	2.43802	(0.706, 8.42)	0.158583	0.499645	No	N/A	1.05774	(0.96, 1.17)	2.02203	(0.599, 6.82)	0.256526	0.552446	No	N/A	N/A
ENSG00000277744.1_8	AC011462.4	1.01498	(0.852, 1.21)	1.05965	(0.54, 2.08)	0.866066	0.95307	No	N/A	1.02302	(0.857, 1.22)	1.09001	(0.561, 2.12)	0.799014	0.917068	No	N/A	N/A
ENSG00000267827.5_7	AC011468.2	0.974012	(0.877, 1.08)	0.754537	(0.247, 2.3)	0.620898	0.842519	No	N/A	0.999972	(0.903, 1.11)	0.999686	(0.318, 3.15)	0.999571	0.999806	No	N/A	N/A
ENSG00000267174.5_7	AC011472.2	0.842655	(0.673, 1.05)	0.666007	(0.388, 1.14)	0.139651	0.475579	No	N/A	0.759329	(0.578, 0.998)	0.643742	(0.411, 1.01)	0.0549105	0.269813	No	N/A	N/A
ENSG00000267265.5_6	AC011476.3	1.09874	(0.837, 1.44)	1.16477	(0.751, 1.81)	0.495323	0.777232	No	N/A	0.975079	(0.728, 1.31)	0.965805	(0.648, 1.44)	0.864415	0.946959	No	N/A	N/A
ENSG00000267481.1_7	AC011477.2	0.849103	(0.706, 1.02)	0.565905	(0.294, 1.09)	0.087777	0.395201	No	N/A	0.866564	(0.729, 1.03)	0.565021	(0.28, 1.14)	0.111762	0.37385	No	N/A	N/A
ENSG00000267581.1_7	AC011477.4	0.903453	(0.8, 1.02)	0.444818	(0.166, 1.19)	0.108108	0.433627	No	N/A	0.880606	(0.778, 0.996)	0.358257	(0.128, 1)	0.0509971	0.262875	No	N/A	N/A
ENSG00000269444.1_7	AC011491.2	1.13533	(0.974, 1.32)	1.91966	(0.863, 4.27)	0.109803	0.436447	No	N/A	1.02095	(0.869, 1.2)	1.09894	(0.531, 2.27)	0.799352	0.917203	No	N/A	N/A
ENSG00000269374.1_5	AC011497.2	1.0809	(0.945, 1.24)	1.66869	(0.687, 4.05)	0.257866	0.606109	No	N/A	1.06854	(0.945, 1.21)	1.69062	(0.639, 4.47)	0.289785	0.581835	No	N/A	N/A
ENSG00000267030.1_6	AC011498.2	0.939505	(0.796, 1.11)	0.76495	(0.377, 1.55)	0.45809	0.754344	No	N/A	0.922304	(0.778, 1.09)	0.718506	(0.359, 1.44)	0.349656	0.634615	No	N/A	N/A
ENSG00000267769.1_6	AC011498.6	0.960731	(0.871, 1.06)	0.615428	(0.187, 2.03)	0.424564	0.731969	No	N/A	0.953909	(0.883, 1.03)	0.385635	(0.0809, 1.84)	0.231852	0.526665	No	N/A	N/A
ENSG00000280239.1_5	AC011498.7	0.908385	(0.784, 1.05)	0.5944	(0.266, 1.33)	0.205316	0.552853	No	N/A	0.887378	(0.751, 1.05)	0.602696	(0.295, 1.23)	0.164431	0.450766	No	N/A	N/A
ENSG00000267157.1_8	AC011499.1	1.02956	(0.926, 1.14)	1.3633	(0.447, 4.15)	0.585622	0.826809	No	N/A	1.07	(0.958, 1.19)	1.91911	(0.661, 5.58)	0.230914	0.526251	No	N/A	N/A
ENSG00000267303.1_6	AC011511.4	1.06688	(0.968, 1.18)	2.23232	(0.663, 7.52)	0.19505	0.542652	No	N/A	1.12924	(1, 1.27)	2.74725	(0.992, 7.61)	0.0518367	0.264336	No	N/A	N/A
ENSG00000279753.1_5	AC011558.1	1.08364	(0.936, 1.25)	1.55275	(0.697, 3.46)	0.281639	0.626833	No	N/A	1.05196	(0.935, 1.18)	1.54389	(0.565, 4.22)	0.396708	0.669837	No	N/A	N/A
ENSG00000253307.1_7	AC011676.1	0.910911	(0.742, 1.12)	0.770797	(0.436, 1.36)	0.370559	0.694073	No	N/A	0.824506	(0.666, 1.02)	0.615288	(0.354, 1.07)	0.0849048	0.329934	No	N/A	N/A
ENSG00000263917.1_7	AC011825.3	0.947457	(0.829, 1.08)	0.697673	(0.286, 1.7)	0.428819	0.734457	No	N/A	0.95074	(0.836, 1.08)	0.688356	(0.267, 1.77)	0.439035	0.701787	No	N/A	N/A
ENSG00000265008.1_6	AC011825.4	0.879903	(0.777, 0.996)	0.380101	(0.144, 1)	0.050444	0.316893	No	N/A	0.887588	(0.804, 0.98)	0.241647	(0.0703, 0.831)	0.0242277	0.183117	No	N/A	N/A
ENSG00000264853.1_7	AC011933.2	1.22346	(0.998, 1.5)	1.8263	(0.976, 3.42)	0.0594511	0.338777	No	N/A	1.13798	(0.922, 1.4)	1.41987	(0.8, 2.52)	0.231258	0.526335	No	N/A	N/A
ENSG00000259924.1_5	AC011939.1	1.05227	(0.863, 1.28)	1.16544	(0.644, 2.11)	0.612498	0.838825	No	N/A	1.08892	(0.861, 1.38)	1.20253	(0.726, 1.99)	0.474361	0.727766	No	N/A	N/A
ENSG00000261544.1_7	AC011939.2	1.04037	(0.842, 1.29)	1.11035	(0.637, 1.93)	0.711649	0.885079	No	N/A	1.05835	(0.817, 1.37)	1.10604	(0.701, 1.74)	0.664686	0.850047	No	N/A	N/A
ENSG00000279235.1_5	AC011944.2	0.980918	(0.831, 1.16)	0.920339	(0.454, 1.87)	0.817874	0.935022	No	N/A	0.972865	(0.817, 1.16)	0.89914	(0.46, 1.76)	0.755584	0.896844	No	N/A	N/A
ENSG00000279665.1_6	AC012100.3	1.18102	(1.01, 1.38)	2.21543	(1.01, 4.86)	0.0472249	0.310075	No	N/A	1.12251	(0.948, 1.33)	1.63414	(0.792, 3.37)	0.184232	0.473262	No	N/A	N/A
ENSG00000275278.1_6	AC012150.2	1.28748	(1.02, 1.63)	1.7603	(1.02, 3.05)	0.0440532	0.298816	No	N/A	1.33967	(0.976, 1.84)	1.44492	(0.959, 2.18)	0.0783903	0.317281	No	N/A	N/A
ENSG00000242737.1_5	AC012170.1	0.995822	(0.852, 1.16)	0.979916	(0.463, 2.07)	0.957696	0.984872	No	N/A	1.03365	(0.866, 1.23)	1.13399	(0.583, 2.21)	0.710939	0.87294	No	N/A	N/A
ENSG00000261114.1_7	AC012181.1	1.04506	(0.82, 1.33)	1.09342	(0.672, 1.78)	0.718878	0.888509	No	N/A	0.93802	(0.768, 1.15)	0.828649	(0.462, 1.49)	0.52842	0.764758	No	N/A	N/A
ENSG00000261270.1_7	AC012181.2	1.03336	(0.792, 1.35)	1.05656	(0.679, 1.64)	0.807143	0.93073	No	N/A	0.969581	(0.778, 1.21)	0.927265	(0.544, 1.58)	0.781015	0.907633	No	N/A	N/A
ENSG00000260537.2_6	AC012184.2	1.02585	(0.96, 1.1)	1.98929	(0.338, 11.7)	0.447153	0.745295	No	N/A	1.08906	(1.02, 1.17)	7.88744	(1.34, 46.5)	0.022567	0.179634	No	N/A	N/A
ENSG00000261131.1_7	AC012186.2	0.901517	(0.753, 1.08)	0.686703	(0.356, 1.32)	0.261288	0.609202	No	N/A	0.876865	(0.738, 1.04)	0.590388	(0.294, 1.18)	0.138099	0.41466	No	N/A	N/A
ENSG00000280376.1_6	AC012186.3	0.993419	(0.864, 1.14)	0.960757	(0.415, 2.22)	0.925459	0.973586	No	N/A	1.0243	(0.86, 1.22)	1.09817	(0.56, 2.15)	0.785206	0.91043	No	N/A	N/A
ENSG00000285982.1_1	AC012213.5	0.869563	(0.781, 0.968)	0.235939	(0.0721, 0.772)	0.0169812	0.207329	No	N/A	0.928478	(0.836, 1.03)	0.456179	(0.147, 1.41)	0.173656	0.461422	No	N/A	N/A
ENSG00000267228.7_8	AC012254.2	1.01444	(0.915, 1.12)	1.17313	(0.377, 3.65)	0.782939	0.920023	No	N/A	1.09173	(0.986, 1.21)	2.65847	(0.836, 8.45)	0.097489	0.353095	No	N/A	N/A
ENSG00000272667.1_6	AC012306.2	1.02466	(0.91, 1.15)	1.22843	(0.455, 3.32)	0.68476	0.873588	No	N/A	0.942098	(0.829, 1.07)	0.64913	(0.258, 1.63)	0.359181	0.641746	No	N/A	N/A
ENSG00000232098.3_6	AC012313.1	0.938692	(0.815, 1.08)	0.689272	(0.301, 1.58)	0.379545	0.700675	No	N/A	0.909221	(0.789, 1.05)	0.568142	(0.244, 1.32)	0.189823	0.479683	No	N/A	N/A
ENSG00000269106.1_6	AC012313.7	1.15317	(0.98, 1.36)	1.91321	(0.9, 4.07)	0.0916564	0.403095	No	N/A	1.03111	(0.892, 1.19)	1.18909	(0.528, 2.68)	0.67601	0.855692	No	N/A	N/A
ENSG00000260772.1_7	AC012321.1	0.916696	(0.803, 1.05)	0.553315	(0.223, 1.37)	0.201427	0.549291	No	N/A	0.934871	(0.79, 1.11)	0.756842	(0.377, 1.52)	0.432593	0.697222	No	N/A	N/A
ENSG00000272994.1_6	AC012360.3	0.931983	(0.817, 1.06)	0.619944	(0.253, 1.52)	0.296526	0.639667	No	N/A	0.956052	(0.84, 1.09)	0.72566	(0.29, 1.82)	0.493053	0.741828	No	N/A	N/A
ENSG00000286165.1_1	AC012488.2	0.944622	(0.861, 1.04)	0.455432	(0.127, 1.64)	0.22831	0.575317	No	N/A	1.02614	(0.932, 1.13)	1.39067	(0.41, 4.71)	0.596363	0.80795	No	N/A	N/A
ENSG00000279348.1_5	AC012513.3	1.03959	(0.892, 1.21)	1.21753	(0.564, 2.63)	0.61608	0.840316	No	N/A	1.16463	(0.995, 1.36)	2.06502	(0.96, 4.44)	0.0634044	0.286393	No	N/A	N/A
ENSG00000261526.2_6	AC012615.1	0.971176	(0.828, 1.14)	0.872918	(0.419, 1.82)	0.716911	0.88763	No	N/A	0.887796	(0.753, 1.05)	0.597602	(0.291, 1.23)	0.160617	0.444979	No	N/A	N/A
ENSG00000259802.1_6	AC012640.2	1.10793	(0.929, 1.32)	1.48599	(0.75, 2.95)	0.256631	0.605043	No	N/A	1.06326	(0.905, 1.25)	1.32335	(0.636, 2.75)	0.453676	0.712344	No	N/A	N/A
ENSG00000261416.1_6	AC012645.3	1.11756	(0.993, 1.26)	2.54888	(0.922, 7.05)	0.0712691	0.36136	No	N/A	1.06485	(0.934, 1.21)	1.54183	(0.624, 3.81)	0.347925	0.632999	No	N/A	N/A
ENSG00000258461.5_6	AC012651.1	1.16014	(0.988, 1.36)	2.06008	(0.919, 4.62)	0.0794258	0.379909	No	N/A	1.04317	(0.908, 1.2)	1.30304	(0.549, 3.09)	0.547995	0.778768	No	N/A	N/A
ENSG00000280063.1_6	AC012676.5	1.15177	(1.01, 1.31)	2.68304	(1.04, 6.92)	0.0412847	0.292469	No	N/A	1.02971	(0.894, 1.19)	1.18865	(0.518, 2.73)	0.683125	0.859579	No	N/A	N/A
ENSG00000221625.1	AC013283.1	0.958067	(0.78, 1.18)	0.886469	(0.5, 1.57)	0.680081	0.871038	No	N/A	1.05736	(0.844, 1.32)	1.13855	(0.677, 1.91)	0.624261	0.82652	No	N/A	N/A
ENSG00000279765.3_7	AC013394.1	0.92707	(0.782, 1.1)	0.733296	(0.366, 1.47)	0.381387	0.701025	No	N/A	0.950321	(0.801, 1.13)	0.813743	(0.41, 1.62)	0.556196	0.784678	No	N/A	N/A
ENSG00000271991.1_6	AC013400.1	1.07926	(0.875, 1.33)	1.22851	(0.699, 2.16)	0.474131	0.764253	No	N/A	0.99261	(0.813, 1.21)	0.97809	(0.543, 1.76)	0.941177	0.978067	No	N/A	N/A
ENSG00000235128.1_5	AC013474.1	0.983176	(0.722, 1.34)	0.979089	(0.669, 1.43)	0.913234	0.970601	No	N/A	1.04123	(0.738, 1.47)	1.04104	(0.741, 1.46)	0.816554	0.927173	No	N/A	N/A
ENSG00000173867.10_7	AC013489.1	1.02367	(0.922, 1.14)	1.2912	(0.418, 3.99)	0.657	0.859942	No	N/A	1.07341	(0.974, 1.18)	2.44837	(0.71, 8.44)	0.156098	0.437253	No	N/A	N/A
ENSG00000285542.1_1	AC013717.1	0.889227	(0.811, 0.974)	0.200885	(0.0538, 0.75)	0.0169628	0.207329	No	N/A	0.884719	(0.8, 0.979)	0.249439	(0.0749, 0.831)	0.0236814	0.181374	No	N/A	N/A
ENSG00000266728.5_8	AC015688.4	1.11866	(0.985, 1.27)	2.23796	(0.878, 5.71)	0.0917162	0.403095	No	N/A	1.14646	(1.02, 1.29)	3.26304	(1.11, 9.56)	0.0311213	0.206362	No	N/A	N/A
ENSG00000279432.1_6	AC015799.1	0.939038	(0.804, 1.1)	0.736219	(0.347, 1.56)	0.425682	0.732787	No	N/A	0.95277	(0.791, 1.15)	0.848758	(0.454, 1.59)	0.607795	0.815009	No	N/A	N/A
ENSG00000264112.1_7	AC015813.1	0.876171	(0.745, 1.03)	0.556972	(0.267, 1.16)	0.117939	0.44696	No	N/A	0.842041	(0.697, 1.02)	0.571005	(0.304, 1.07)	0.0815986	0.324094	No	N/A	N/A
ENSG00000266086.3_8	AC015813.2	1.00599	(0.874, 1.16)	1.03646	(0.45, 2.39)	0.9329	0.975902	No	N/A	1.08426	(0.936, 1.26)	1.54994	(0.698, 3.44)	0.281762	0.573605	No	N/A	N/A
ENSG00000278600.1_7	AC015871.3	0.907196	(0.77, 1.07)	0.650946	(0.315, 1.34)	0.245948	0.594126	No	N/A	0.891776	(0.764, 1.04)	0.566093	(0.261, 1.23)	0.149244	0.430398	No	N/A	N/A
ENSG00000279281.1_6	AC015883.1	0.790761	(0.624, 1)	0.616397	(0.369, 1.03)	0.0647356	0.349618	No	N/A	0.724523	(0.557, 0.942)	0.585749	(0.369, 0.929)	0.0231149	0.180731	No	N/A	N/A
ENSG00000274213.1_6	AC015912.3	1.1237	(0.878, 1.44)	1.25802	(0.774, 2.04)	0.353977	0.683274	No	N/A	0.900659	(0.763, 1.06)	0.641324	(0.315, 1.31)	0.220576	0.514664	No	N/A	N/A
ENSG00000272606.1_6	AC015982.1	0.993513	(0.851, 1.16)	0.968627	(0.456, 2.06)	0.933892	0.976002	No	N/A	0.925334	(0.799, 1.07)	0.6554	(0.294, 1.46)	0.302291	0.59244	No	N/A	N/A
ENSG00000093100.13_7	AC016026.1	0.853605	(0.739, 0.986)	0.407932	(0.173, 0.96)	0.0399354	0.287816	No	N/A	0.873194	(0.763, 0.999)	0.406879	(0.161, 1.03)	0.0573027	0.273612	No	N/A	N/A
ENSG00000272599.2_7	AC016394.2	0.967414	(0.843, 1.11)	0.814214	(0.348, 1.9)	0.635106	0.849434	No	N/A	0.937972	(0.813, 1.08)	0.695301	(0.308, 1.57)	0.381102	0.659282	No	N/A	N/A
ENSG00000253372.5_7	AC016405.1	0.797206	(0.624, 1.02)	0.645267	(0.396, 1.05)	0.0791549	0.379405	No	N/A	0.726372	(0.557, 0.948)	0.595662	(0.378, 0.939)	0.025723	0.188322	No	N/A	N/A
ENSG00000077463.15_6	AC016586.1	1.04531	(0.962, 1.14)	2.13819	(0.515, 8.87)	0.295293	0.638283	No	N/A	1.02485	(0.933, 1.13)	1.39084	(0.399, 4.85)	0.604896	0.81335	No	N/A	N/A
ENSG00000205147.3	AC016586.1	1.08486	(0.908, 1.3)	1.35828	(0.696, 2.65)	0.369309	0.693735	No	N/A	0.989887	(0.823, 1.19)	0.965249	(0.512, 1.82)	0.913052	0.967727	No	N/A	N/A
ENSG00000268670.1_7	AC016586.2	1.15589	(0.968, 1.38)	1.71169	(0.876, 3.34)	0.115549	0.442873	No	N/A	1.01616	(0.856, 1.21)	1.06702	(0.538, 2.12)	0.852753	0.942334	No	N/A	N/A
ENSG00000267682.1_7	AC016590.2	1.07958	(0.873, 1.33)	1.22384	(0.702, 2.13)	0.476476	0.76552	No	N/A	1.11622	(0.906, 1.38)	1.34891	(0.764, 2.38)	0.302288	0.59244	No	N/A	N/A
ENSG00000264281.3_6	AC016596.2	1.01518	(0.871, 1.18)	1.0787	(0.503, 2.31)	0.845758	0.946359	No	N/A	1.15808	(0.966, 1.39)	1.68048	(0.873, 3.23)	0.120061	0.38522	No	N/A	N/A
ENSG00000269032.1_5	AC016629.1	0.944908	(0.816, 1.09)	0.733212	(0.329, 1.63)	0.448097	0.745974	No	N/A	0.993515	(0.854, 1.16)	0.967048	(0.446, 2.09)	0.932286	0.974073	No	N/A	N/A
ENSG00000270820.6_6	AC016727.1	1.0025	(0.906, 1.11)	1.02929	(0.323, 3.28)	0.961015	0.986696	No	N/A	0.941574	(0.851, 1.04)	0.499178	(0.155, 1.61)	0.244518	0.5398	No	N/A	N/A
ENSG00000212978.6_6	AC016747.1	1.03791	(0.889, 1.21)	1.20273	(0.563, 2.57)	0.633819	0.849376	No	N/A	1.05525	(0.906, 1.23)	1.3138	(0.609, 2.84)	0.486897	0.736987	No	N/A	N/A
ENSG00000274769.1_7	AC016747.4	1.06289	(0.937, 1.21)	1.57964	(0.617, 4.04)	0.340498	0.672469	No	N/A	1.14533	(1, 1.31)	2.42137	(0.987, 5.94)	0.0534781	0.266625	No	N/A	N/A
ENSG00000270195.2_7	AC016773.1	0.979977	(0.875, 1.1)	0.830975	(0.296, 2.33)	0.724742	0.891799	No	N/A	0.933078	(0.832, 1.05)	0.539562	(0.193, 1.51)	0.240318	0.535461	No	N/A	N/A
ENSG00000226380.9_8	AC016831.1	0.938535	(0.803, 1.1)	0.736257	(0.348, 1.56)	0.423804	0.731431	No	N/A	0.887399	(0.753, 1.05)	0.598166	(0.291, 1.23)	0.161381	0.445424	No	N/A	N/A
ENSG00000271204.1_7	AC016831.5	1.09338	(0.9, 1.33)	1.33149	(0.714, 2.48)	0.367825	0.692412	No	N/A	0.975027	(0.782, 1.22)	0.94062	(0.554, 1.6)	0.820506	0.928282	No	N/A	N/A
ENSG00000234624.2_2	AC016894.1	0.954161	(0.799, 1.14)	0.837831	(0.432, 1.62)	0.60028	0.832303	No	N/A	0.899526	(0.736, 1.1)	0.734313	(0.409, 1.32)	0.300387	0.591377	No	N/A	N/A
ENSG00000230732.4_7	AC016949.1	0.920831	(0.769, 1.1)	0.741069	(0.386, 1.42)	0.367645	0.692412	No	N/A	0.95285	(0.759, 1.2)	0.89592	(0.536, 1.5)	0.674845	0.855476	No	N/A	N/A
ENSG00000224959.1_7	AC017002.1	0.771945	(0.6, 0.993)	0.616361	(0.38, 1)	0.0502633	0.316829	No	N/A	0.81259	(0.609, 1.08)	0.745889	(0.494, 1.13)	0.162234	0.446793	No	N/A	N/A
ENSG00000273064.1_6	AC017083.1	0.977496	(0.832, 1.15)	0.902111	(0.438, 1.86)	0.780132	0.918673	No	N/A	0.956359	(0.819, 1.12)	0.802792	(0.377, 1.71)	0.56899	0.793611	No	N/A	N/A
ENSG00000273398.6_6	AC017083.3	0.945301	(0.869, 1.03)	0.388028	(0.0937, 1.61)	0.191613	0.53944	No	N/A	1.02627	(0.938, 1.12)	1.46136	(0.394, 5.42)	0.570689	0.794777	No	N/A	N/A
ENSG00000259985.1_6	AC017100.1	0.91915	(0.729, 1.16)	0.830346	(0.499, 1.38)	0.474369	0.764309	No	N/A	0.96345	(0.78, 1.19)	0.90529	(0.518, 1.58)	0.727226	0.881551	No	N/A	N/A
ENSG00000239775.1_7	AC017116.1	0.959451	(0.806, 1.14)	0.851439	(0.434, 1.67)	0.639563	0.851401	No	N/A	0.793934	(0.667, 0.945)	0.412747	(0.205, 0.833)	0.0134608	0.146554	No	N/A	N/A
ENSG00000285942.1_1	AC018362.3	0.992188	(0.899, 1.1)	0.909248	(0.278, 2.98)	0.875024	0.956909	No	N/A	1.00964	(0.908, 1.12)	1.10686	(0.365, 3.35)	0.857573	0.944415	No	N/A	N/A
ENSG00000241556.1_5	AC018475.1	1.11535	(0.951, 1.31)	2.15827	(0.678, 6.87)	0.192911	0.540298	No	N/A	1.06941	(0.91, 1.26)	1.49039	(0.543, 4.09)	0.43887	0.701733	No	N/A	N/A
ENSG00000263798.2_7	AC018521.1	1.13733	(0.986, 1.31)	2.09447	(0.908, 4.83)	0.0831001	0.386352	No	N/A	1.08327	(0.94, 1.25)	1.59569	(0.694, 3.67)	0.271438	0.565846	No	N/A	N/A
ENSG00000256206.2_6	AC018523.2	0.939907	(0.869, 1.02)	0.294452	(0.0608, 1.43)	0.128763	0.461301	No	N/A	1.00608	(0.927, 1.09)	1.11157	(0.268, 4.61)	0.884036	0.95535	No	N/A	N/A
ENSG00000254325.2_7	AC018607.1	1.26957	(0.991, 1.63)	1.59826	(0.969, 2.64)	0.0664633	0.352382	No	N/A	1.24928	(0.94, 1.66)	1.38789	(0.908, 2.12)	0.130073	0.401128	No	N/A	N/A
ENSG00000279133.1_6	AC018628.1	0.91133	(0.785, 1.06)	0.616419	(0.281, 1.35)	0.227059	0.574878	No	N/A	0.871722	(0.729, 1.04)	0.603744	(0.311, 1.17)	0.135181	0.409724	No	N/A	N/A
ENSG00000230715.3_5	AC018638.2	1.02276	(0.872, 1.2)	1.1107	(0.533, 2.32)	0.779429	0.918673	No	N/A	1.01282	(0.848, 1.21)	1.04875	(0.543, 2.03)	0.887256	0.956754	No	N/A	N/A
ENSG00000243302.3_5	AC018638.4	1.02293	(0.87, 1.2)	1.10707	(0.539, 2.27)	0.781879	0.919548	No	N/A	1.00345	(0.841, 1.2)	1.01308	(0.523, 1.96)	0.969296	0.989256	No	N/A	N/A
ENSG00000243679.1_5	AC018638.5	1.06946	(0.913, 1.25)	1.36662	(0.655, 2.85)	0.40495	0.716072	No	N/A	1.00868	(0.85, 1.2)	1.03569	(0.522, 2.06)	0.920139	0.970309	No	N/A	N/A
ENSG00000229677.1_5	AC018644.1	0.982905	(0.83, 1.16)	0.93086	(0.465, 1.86)	0.839589	0.943387	No	N/A	0.939981	(0.8, 1.1)	0.755352	(0.365, 1.56)	0.449115	0.709188	No	N/A	N/A
ENSG00000273014.1_6	AC018645.2	1.04121	(0.872, 1.24)	1.16366	(0.602, 2.25)	0.652087	0.858157	No	N/A	1.20054	(0.978, 1.47)	1.65219	(0.927, 2.95)	0.0887868	0.337159	No	N/A	N/A
ENSG00000271122.1_6	AC018647.2	1.17858	(1.02, 1.36)	2.65935	(1.11, 6.37)	0.0280545	0.248799	No	N/A	1.15742	(1, 1.34)	2.27546	(0.988, 5.24)	0.0534463	0.266572	No	N/A	N/A
ENSG00000273306.1_6	AC018690.1	1.055	(0.924, 1.2)	1.43696	(0.586, 3.52)	0.427987	0.73445	No	N/A	0.967704	(0.841, 1.11)	0.821501	(0.357, 1.89)	0.644117	0.836138	No	N/A	N/A
ENSG00000237039.1_5	AC018738.1	0.869309	(0.715, 1.06)	0.647472	(0.352, 1.19)	0.162593	0.505016	No	N/A	0.905791	(0.737, 1.11)	0.760336	(0.43, 1.35)	0.346555	0.63168	No	N/A	N/A
ENSG00000273837.1_7	AC018755.4	1.26457	(0.978, 1.63)	1.53203	(0.95, 2.47)	0.0799829	0.380176	No	N/A	1.1544	(0.92, 1.45)	1.39714	(0.821, 2.38)	0.217398	0.510867	No	N/A	N/A
ENSG00000231409.3_5	AC018868.1	1.10532	(0.982, 1.24)	2.32905	(0.848, 6.39)	0.100865	0.421175	No	N/A	1.04739	(0.932, 1.18)	1.49849	(0.542, 4.14)	0.435344	0.698491	No	N/A	N/A
ENSG00000276533.1_7	AC018926.2	1.19787	(0.94, 1.53)	1.43919	(0.877, 2.36)	0.149398	0.486319	No	N/A	1.15953	(0.907, 1.48)	1.33704	(0.824, 2.17)	0.23903	0.534034	No	N/A	N/A
ENSG00000272711.1_6	AC019069.1	1.23841	(0.986, 1.56)	1.63616	(0.957, 2.8)	0.0721549	0.363986	No	N/A	1.29813	(1.02, 1.65)	1.70062	(1.02, 2.82)	0.0401164	0.235053	No	N/A	N/A
ENSG00000283321.1_2	AC019117.3	1.29149	(0.929, 1.8)	1.3207	(0.917, 1.9)	0.134621	0.468958	No	N/A	1.28532	(0.96, 1.72)	1.41397	(0.936, 2.14)	0.0998632	0.356993	No	N/A	N/A
ENSG00000248980.1_6	AC019163.1	1.01679	(0.913, 1.13)	1.18496	(0.399, 3.52)	0.759974	0.909774	No	N/A	0.917847	(0.83, 1.01)	0.370559	(0.113, 1.21)	0.100743	0.359105	No	N/A	N/A
ENSG00000231699.1_5	AC020550.1	1.1721	(0.956, 1.44)	1.5699	(0.874, 2.82)	0.13089	0.463887	No	N/A	1.11189	(0.889, 1.39)	1.2847	(0.758, 2.18)	0.351617	0.636024	No	N/A	N/A
ENSG00000273855.1_7	AC020658.5	1.07753	(0.915, 1.27)	1.39466	(0.676, 2.88)	0.368126	0.692875	No	N/A	0.969221	(0.83, 1.13)	0.857313	(0.402, 1.83)	0.690132	0.862629	No	N/A	N/A
ENSG00000275056.1_7	AC020663.3	1.07847	(0.935, 1.24)	1.54207	(0.678, 3.51)	0.301828	0.643315	No	N/A	1.10898	(0.935, 1.32)	1.51522	(0.761, 3.02)	0.236782	0.531583	No	N/A	N/A
ENSG00000285952.1_2	AC020663.4	1.29891	(1.03, 1.63)	1.77665	(1.05, 2.99)	0.0309288	0.258986	No	N/A	1.27461	(1.03, 1.58)	1.82661	(1.05, 3.19)	0.0341885	0.216839	No	N/A	N/A
ENSG00000142539.9_7	AC020909.2	1.09037	(0.93, 1.28)	1.49768	(0.712, 3.15)	0.287112	0.631087	No	N/A	1.14254	(0.964, 1.35)	1.71464	(0.855, 3.44)	0.128685	0.399339	No	N/A	N/A
ENSG00000274104.1_6	AC020910.4	0.900879	(0.741, 1.09)	0.722507	(0.393, 1.33)	0.294715	0.637906	No	N/A	0.953387	(0.803, 1.13)	0.824441	(0.414, 1.64)	0.583002	0.80066	No	N/A	N/A
ENSG00000267275.1_7	AC020911.2	0.926513	(0.754, 1.14)	0.8112	(0.461, 1.43)	0.467289	0.760064	No	N/A	0.807105	(0.659, 0.989)	0.545479	(0.302, 0.987)	0.0450715	0.247864	No	N/A	N/A
ENSG00000267216.1_7	AC020915.1	0.869661	(0.773, 0.978)	0.30711	(0.109, 0.866)	0.0256784	0.241546	No	N/A	0.898045	(0.803, 1)	0.359362	(0.121, 1.07)	0.0651574	0.290444	No	N/A	N/A
ENSG00000268201.1_7	AC020915.2	0.749063	(0.617, 0.91)	0.414312	(0.218, 0.786)	0.00703587	0.159523	No	N/A	0.816069	(0.662, 1.01)	0.584933	(0.332, 1.03)	0.0640933	0.288259	No	N/A	N/A
ENSG00000283515.1_5	AC020915.5	0.855514	(0.766, 0.955)	0.227247	(0.0743, 0.695)	0.00942068	0.17397	No	N/A	0.869272	(0.783, 0.965)	0.22316	(0.0682, 0.73)	0.0131447	0.144707	No	N/A	N/A
ENSG00000267519.6_7	AC020916.1	1.18335	(0.828, 1.69)	1.16901	(0.84, 1.63)	0.3551	0.683822	No	N/A	1.00228	(0.709, 1.42)	1.00225	(0.714, 1.41)	0.989603	0.995902	No	N/A	N/A
ENSG00000267531.1	AC020922.1	0.925372	(0.818, 1.05)	0.552738	(0.213, 1.43)	0.22268	0.571583	No	N/A	0.867648	(0.76, 0.99)	0.386145	(0.153, 0.976)	0.044228	0.246478	No	N/A	N/A
ENSG00000278897.1_3	AC020951.1	0.877724	(0.705, 1.09)	0.728141	(0.426, 1.24)	0.245783	0.593924	No	N/A	0.913135	(0.739, 1.13)	0.787561	(0.452, 1.37)	0.398576	0.671747	No	N/A	N/A
ENSG00000263276.1_7	AC020978.7	0.938905	(0.833, 1.06)	0.592899	(0.22, 1.6)	0.301768	0.643296	No	N/A	0.991133	(0.876, 1.12)	0.933632	(0.363, 2.4)	0.886861	0.956715	No	N/A	N/A
ENSG00000261338.2_6	AC021016.2	1.03298	(0.923, 1.16)	1.3521	(0.477, 3.83)	0.57043	0.817817	No	N/A	0.971306	(0.87, 1.08)	0.752214	(0.259, 2.19)	0.601207	0.81052	No	N/A	N/A
ENSG00000177406.5_6	AC021054.1	0.980514	(0.856, 1.12)	0.882531	(0.374, 2.08)	0.775195	0.916308	No	N/A	0.966323	(0.84, 1.11)	0.814962	(0.355, 1.87)	0.629695	0.830154	No	N/A	N/A
ENSG00000230551.4_7	AC021078.1	1.01584	(0.901, 1.15)	1.13853	(0.428, 3.03)	0.79504	0.9258	No	N/A	1.04606	(0.917, 1.19)	1.35931	(0.556, 3.32)	0.500652	0.747622	No	N/A	N/A
ENSG00000286001.1_1	AC021087.5	0.929981	(0.857, 1.01)	0.275611	(0.0624, 1.22)	0.0891123	0.398069	No	N/A	0.961455	(0.88, 1.05)	0.547619	(0.142, 2.11)	0.381097	0.659282	No	N/A	N/A
ENSG00000249863.2_5	AC021106.1	1.17823	(1.01, 1.38)	2.20467	(1.01, 4.82)	0.0473522	0.310268	No	N/A	1.18798	(1.02, 1.38)	2.37019	(1.07, 5.25)	0.0335375	0.215051	No	N/A	N/A
ENSG00000287214.1_1	AC021321.2	0.849563	(0.693, 1.04)	0.629115	(0.35, 1.13)	0.121853	0.452999	No	N/A	0.883552	(0.687, 1.14)	0.792941	(0.496, 1.27)	0.332486	0.620116	No	N/A	N/A
ENSG00000285635.1_1	AC021660.3	0.926377	(0.824, 1.04)	0.521654	(0.19, 1.43)	0.205708	0.553513	No	N/A	1.05716	(0.952, 1.17)	1.84132	(0.582, 5.83)	0.299186	0.590989	No	N/A	N/A
ENSG00000267169.2_8	AC022098.1	1.12528	(1.02, 1.25)	3.96186	(1.15, 13.6)	0.0285967	0.250751	No	N/A	1.07617	(0.976, 1.19)	2.49664	(0.734, 8.49)	0.142794	0.422088	No	N/A	N/A
ENSG00000275091.1_6	AC022098.4	1.01336	(0.859, 1.2)	1.05898	(0.521, 2.15)	0.874032	0.956282	No	N/A	0.893235	(0.731, 1.09)	0.72025	(0.401, 1.29)	0.271797	0.566312	No	N/A	N/A
ENSG00000269825.1_7	AC022150.4	0.855694	(0.734, 0.998)	0.456724	(0.206, 1.01)	0.0540083	0.325579	No	N/A	0.908383	(0.765, 1.08)	0.677187	(0.337, 1.36)	0.27325	0.567621	No	N/A	N/A
ENSG00000259939.1_7	AC022167.1	0.968096	(0.836, 1.12)	0.837712	(0.378, 1.86)	0.662978	0.862444	No	N/A	0.986566	(0.845, 1.15)	0.935873	(0.44, 1.99)	0.863234	0.946576	No	N/A	N/A
ENSG00000260276.2_7	AC022167.2	1.02193	(0.93, 1.12)	1.33722	(0.383, 4.67)	0.648906	0.856848	No	N/A	1.05249	(0.96, 1.15)	2.03739	(0.562, 7.39)	0.278901	0.571869	No	N/A	N/A
ENSG00000263786.1_7	AC022211.1	1.00033	(0.825, 1.21)	1.00106	(0.545, 1.84)	0.997286	0.998805	No	N/A	1.05156	(0.849, 1.3)	1.14115	(0.654, 1.99)	0.642117	0.835624	No	N/A	N/A
ENSG00000265800.1_7	AC022211.3	1.00654	(0.837, 1.21)	1.02285	(0.542, 1.93)	0.944392	0.980926	No	N/A	1.09948	(0.893, 1.35)	1.30448	(0.728, 2.34)	0.37206	0.652203	No	N/A	N/A
ENSG00000272410.5_6	AC022384.1	0.929577	(0.857, 1.01)	0.27121	(0.0615, 1.2)	0.0847752	0.388747	No	N/A	0.905295	(0.829, 0.989)	0.22974	(0.059, 0.894)	0.033917	0.215881	No	N/A	N/A
ENSG00000280238.1_7	AC022400.10	0.941916	(0.817, 1.09)	0.704347	(0.306, 1.62)	0.409575	0.720087	No	N/A	0.985291	(0.853, 1.14)	0.919068	(0.408, 2.07)	0.838689	0.935449	No	N/A	N/A
ENSG00000272916.5_8	AC022400.7	0.979772	(0.883, 1.09)	0.800329	(0.26, 2.47)	0.698004	0.879415	No	N/A	0.901274	(0.804, 1.01)	0.389421	(0.135, 1.13)	0.0816896	0.32425	No	N/A	N/A
ENSG00000279088.1_6	AC022400.8	0.990566	(0.865, 1.13)	0.94034	(0.395, 2.24)	0.889556	0.961727	No	N/A	0.940723	(0.824, 1.07)	0.65951	(0.267, 1.63)	0.366706	0.64805	No	N/A	N/A
ENSG00000286132.1_1	AC022415.2	0.88229	(0.783, 0.994)	0.357344	(0.13, 0.98)	0.0456323	0.304029	No	N/A	0.928906	(0.824, 1.05)	0.548524	(0.205, 1.47)	0.232687	0.52772	No	N/A	N/A
ENSG00000285133.1_2	AC022506.1	0.956215	(0.716, 1.28)	0.938877	(0.627, 1.41)	0.759748	0.909623	No	N/A	0.837065	(0.622, 1.13)	0.789496	(0.531, 1.17)	0.242793	0.537916	No	N/A	N/A
ENSG00000258677.2_6	AC022826.2	0.987114	(0.877, 1.11)	0.896955	(0.335, 2.4)	0.828891	0.938632	No	N/A	1.03504	(0.914, 1.17)	1.30121	(0.505, 3.35)	0.585599	0.801936	No	N/A	N/A
ENSG00000055483.19_6	AC022966.1	0.923781	(0.763, 1.12)	0.776533	(0.423, 1.43)	0.415304	0.724975	No	N/A	0.890915	(0.734, 1.08)	0.699237	(0.382, 1.28)	0.246197	0.541494	No	N/A	N/A
ENSG00000267601.1_6	AC022966.2	1.18827	(1.01, 1.4)	2.05392	(1, 4.22)	0.0499324	0.316829	No	N/A	1.08133	(0.968, 1.21)	2.13365	(0.721, 6.32)	0.171179	0.458582	No	N/A	N/A
ENSG00000257390.5_6	AC023055.1	1.01871	(0.957, 1.08)	1.75767	(0.268, 11.5)	0.556814	0.810932	No	N/A	1.08344	(1.02, 1.15)	11.4613	(1.56, 84.4)	0.0166231	0.156313	No	N/A	N/A
ENSG00000276900.1_6	AC023157.3	1.15394	(0.963, 1.38)	1.698	(0.86, 3.35)	0.127062	0.460206	No	N/A	1.14113	(0.961, 1.35)	1.71417	(0.843, 3.49)	0.136792	0.412263	No	N/A	N/A
ENSG00000257379.1_7	AC023509.1	0.999191	(0.938, 1.06)	0.975971	(0.151, 6.32)	0.979632	0.993257	No	N/A	1.02731	(0.968, 1.09)	2.42809	(0.34, 17.3)	0.376344	0.655398	No	N/A	N/A
ENSG00000270175.1_7	AC023509.3	1.02848	(0.856, 1.24)	1.10505	(0.58, 2.11)	0.761375	0.91028	No	N/A	0.948285	(0.801, 1.12)	0.804071	(0.403, 1.6)	0.535988	0.770375	No	N/A	N/A
ENSG00000250966.2_5	AC023886.2	0.992693	(0.88, 1.12)	0.941769	(0.355, 2.5)	0.903958	0.967743	No	N/A	1.04991	(0.932, 1.18)	1.50872	(0.556, 4.09)	0.41922	0.687766	No	N/A	N/A
ENSG00000267904.1_7	AC024075.1	0.92216	(0.805, 1.06)	0.592866	(0.245, 1.43)	0.245691	0.593817	No	N/A	0.930293	(0.814, 1.06)	0.61466	(0.25, 1.51)	0.288284	0.580372	No	N/A	N/A
ENSG00000269044.2_7	AC024075.2	0.955017	(0.846, 1.08)	0.689281	(0.259, 1.83)	0.45561	0.752686	No	N/A	0.904874	(0.807, 1.01)	0.406858	(0.142, 1.16)	0.093322	0.345134	No	N/A	N/A
ENSG00000244313.3_5	AC024293.1	0.955038	(0.863, 1.06)	0.588472	(0.184, 1.88)	0.371253	0.694073	No	N/A	0.860474	(0.781, 0.947)	0.117894	(0.0246, 0.565)	0.00747285	0.111683	No	N/A	N/A
ENSG00000267740.5_6	AC024592.3	0.987138	(0.922, 1.06)	0.721739	(0.13, 4)	0.708826	0.884151	No	N/A	0.963059	(0.89, 1.04)	0.487702	(0.109, 2.18)	0.347493	0.63258	No	N/A	N/A
ENSG00000177340.5_7	AC024940.1	1.04163	(0.877, 1.24)	1.18072	(0.59, 2.36)	0.638656	0.851383	No	N/A	1.02086	(0.851, 1.22)	1.07689	(0.564, 2.06)	0.822352	0.928867	No	N/A	N/A
ENSG00000275097.1_8	AC024940.6	1.0113	(0.88, 1.16)	1.07116	(0.462, 2.49)	0.87286	0.95612	No	N/A	1.06744	(0.945, 1.21)	1.68472	(0.636, 4.46)	0.294181	0.586783	No	N/A	N/A
ENSG00000274591.1_7	AC025031.3	0.960699	(0.788, 1.17)	0.886903	(0.492, 1.6)	0.689392	0.875282	No	N/A	1.00652	(0.779, 1.3)	1.01185	(0.64, 1.6)	0.959851	0.985069	No	N/A	N/A
ENSG00000257921.6_8	AC025165.3	1.02866	(0.94, 1.13)	1.50415	(0.41, 5.51)	0.53782	0.80037	No	N/A	1.09885	(1.01, 1.2)	4.06896	(1.04, 15.9)	0.0440498	0.246032	No	N/A	N/A
ENSG00000177738.4_7	AC025171.1	0.971988	(0.85, 1.11)	0.831248	(0.349, 1.98)	0.676389	0.86809	No	N/A	0.956357	(0.834, 1.1)	0.756684	(0.323, 1.77)	0.521085	0.759665	No	N/A	N/A
ENSG00000215068.8_6	AC025171.2	1.16311	(0.979, 1.38)	1.84737	(0.904, 3.78)	0.0923837	0.404228	No	N/A	1.06489	(0.894, 1.27)	1.2765	(0.648, 2.51)	0.479911	0.731268	No	N/A	N/A
ENSG00000251131.2_6	AC025171.3	1.02879	(0.861, 1.23)	1.11233	(0.573, 2.16)	0.752807	0.907082	No	N/A	0.917647	(0.765, 1.1)	0.738401	(0.389, 1.4)	0.353603	0.637682	No	N/A	N/A
ENSG00000272086.1_6	AC025181.2	1.06779	(0.907, 1.26)	1.34171	(0.649, 2.77)	0.427801	0.734318	No	N/A	1.03367	(0.888, 1.2)	1.18524	(0.547, 2.57)	0.666377	0.850886	No	N/A	N/A
ENSG00000285329.1_3	AC025283.3	1.01091	(0.94, 1.09)	1.27713	(0.253, 6.44)	0.767067	0.912375	No	N/A	0.995274	(0.928, 1.07)	0.891554	(0.167, 4.77)	0.893339	0.959697	No	N/A	N/A
ENSG00000259992.1_7	AC025287.1	0.951808	(0.874, 1.04)	0.451965	(0.113, 1.81)	0.261183	0.609186	No	N/A	0.99588	(0.912, 1.09)	0.938431	(0.247, 3.57)	0.925708	0.972006	No	N/A	N/A
ENSG00000256325.1_7	AC025423.1	1.03965	(0.902, 1.2)	1.25843	(0.547, 2.89)	0.588551	0.827293	No	N/A	0.973349	(0.839, 1.13)	0.865564	(0.394, 1.9)	0.719232	0.877196	No	N/A	N/A
ENSG00000256664.1_5	AC025423.2	0.887905	(0.769, 1.03)	0.507506	(0.215, 1.2)	0.120923	0.451937	No	N/A	0.93046	(0.799, 1.08)	0.695914	(0.322, 1.51)	0.357232	0.639448	No	N/A	N/A
ENSG00000269899.1_7	AC025857.2	0.946217	(0.741, 1.21)	0.897052	(0.557, 1.45)	0.655329	0.85947	No	N/A	0.899238	(0.739, 1.09)	0.723927	(0.398, 1.32)	0.289184	0.580822	No	N/A	N/A
ENSG00000250280.2_7	AC026124.1	1.06176	(0.866, 1.3)	1.18691	(0.666, 2.12)	0.561592	0.813814	No	N/A	1.07672	(0.882, 1.31)	1.24666	(0.69, 2.25)	0.465153	0.720869	No	N/A	N/A
ENSG00000276853.1_7	AC026124.2	0.823833	(0.698, 0.972)	0.419359	(0.192, 0.918)	0.0297021	0.254937	No	N/A	0.816621	(0.691, 0.965)	0.414454	(0.194, 0.888)	0.023407	0.181374	No	N/A	N/A
ENSG00000256028.2_7	AC026362.1	1.03746	(0.958, 1.12)	1.99611	(0.45, 8.86)	0.36324	0.690163	No	N/A	1.02548	(0.942, 1.12)	1.51761	(0.377, 6.1)	0.556814	0.784797	No	N/A	N/A
ENSG00000262380.1_7	AC026401.2	0.87205	(0.727, 1.05)	0.60902	(0.313, 1.19)	0.145025	0.480694	No	N/A	0.887334	(0.732, 1.08)	0.683122	(0.369, 1.26)	0.225143	0.519574	No	N/A	N/A
ENSG00000280206.1_7	AC026401.3	1.0303	(0.902, 1.18)	1.21913	(0.507, 2.93)	0.658147	0.860485	No	N/A	1.05497	(0.918, 1.21)	1.38582	(0.596, 3.22)	0.448144	0.708341	No	N/A	N/A
ENSG00000259827.1_7	AC026461.1	0.915669	(0.76, 1.1)	0.741589	(0.395, 1.39)	0.351812	0.681902	No	N/A	0.92221	(0.768, 1.11)	0.75272	(0.398, 1.43)	0.383204	0.659619	No	N/A	N/A
ENSG00000259900.5_8	AC026464.1	1.02289	(0.907, 1.15)	1.20371	(0.453, 3.2)	0.710185	0.884662	No	N/A	1.04251	(0.933, 1.17)	1.48903	(0.516, 4.3)	0.461943	0.718298	No	N/A	N/A
ENSG00000260371.1_7	AC026464.3	1.05159	(0.896, 1.23)	1.26452	(0.603, 2.65)	0.534296	0.798895	No	N/A	1.09091	(0.927, 1.28)	1.47765	(0.711, 3.07)	0.295577	0.588179	No	N/A	N/A
ENSG00000260914.3_7	AC026464.4	1.08187	(0.994, 1.18)	3.62715	(0.858, 15.3)	0.0797942	0.380176	No	N/A	1.11387	(1.02, 1.22)	4.43478	(1.12, 17.5)	0.0335637	0.215051	No	N/A	N/A
ENSG00000272617.3_5	AC026464.6	1.11445	(0.971, 1.28)	1.95328	(0.827, 4.61)	0.126885	0.460206	No	N/A	1.15087	(1.01, 1.32)	2.44041	(1.01, 5.89)	0.0473518	0.254099	No	N/A	N/A
ENSG00000102921.8_4	AC026470.1	0.924201	(0.848, 1.01)	0.289263	(0.0722, 1.16)	0.0799309	0.380176	No	N/A	0.913239	(0.837, 0.996)	0.245569	(0.0615, 0.981)	0.0468605	0.252399	No	N/A	N/A
ENSG00000260267.1_6	AC026471.1	1.00722	(0.832, 1.22)	1.02361	(0.554, 1.89)	0.940555	0.978968	No	N/A	0.985917	(0.823, 1.18)	0.950076	(0.497, 1.81)	0.876753	0.952422	No	N/A	N/A
ENSG00000261474.1_6	AC026471.4	1.00817	(0.785, 1.3)	1.01546	(0.636, 1.62)	0.94874	0.982106	No	N/A	0.98077	(0.775, 1.24)	0.9592	(0.582, 1.58)	0.870036	0.949358	No	N/A	N/A
ENSG00000286388.1_1	AC026748.3	0.835855	(0.739, 0.945)	0.254229	(0.092, 0.703)	0.00828347	0.166733	No	N/A	0.818714	(0.713, 0.94)	0.296525	(0.121, 0.728)	0.00798892	0.116616	No	N/A	N/A
ENSG00000256825.4_6	AC026786.1	0.974383	(0.848, 1.12)	0.853356	(0.368, 1.98)	0.711939	0.885079	No	N/A	1.01747	(0.89, 1.16)	1.12192	(0.466, 2.7)	0.797673	0.916524	No	N/A	N/A
ENSG00000261915.6_6	AC026954.2	1.0216	(0.948, 1.1)	1.56954	(0.328, 7.51)	0.572564	0.819003	No	N/A	1.01179	(0.933, 1.1)	1.23457	(0.292, 5.22)	0.774643	0.904801	No	N/A	N/A
ENSG00000271869.1_6	AC026979.2	0.911429	(0.721, 1.15)	0.81713	(0.492, 1.36)	0.435209	0.738993	No	N/A	0.803855	(0.648, 0.998)	0.565831	(0.316, 1.01)	0.0559325	0.271146	No	N/A	N/A
ENSG00000254615.3_6	AC027031.2	0.837672	(0.677, 1.04)	0.638211	(0.367, 1.11)	0.11175	0.439172	No	N/A	0.795786	(0.626, 1.01)	0.634199	(0.388, 1.04)	0.0693897	0.298996	No	N/A	N/A
ENSG00000267040.6_7	AC027097.1	1.03431	(0.914, 1.17)	1.29807	(0.502, 3.36)	0.59065	0.827782	No	N/A	0.987438	(0.87, 1.12)	0.910577	(0.36, 2.3)	0.843034	0.937461	No	N/A	N/A
ENSG00000137807.15_6	AC027237.1	0.920206	(0.722, 1.17)	0.846378	(0.522, 1.37)	0.499608	0.780244	No	N/A	1.10043	(0.887, 1.37)	1.27448	(0.739, 2.2)	0.383585	0.659619	No	N/A	N/A
ENSG00000280138.1_6	AC027290.2	0.936832	(0.761, 1.15)	0.835539	(0.473, 1.47)	0.535214	0.799505	No	N/A	0.920767	(0.728, 1.17)	0.837788	(0.507, 1.38)	0.489312	0.739481	No	N/A	N/A
ENSG00000267317.2_6	AC027307.2	1.04342	(0.872, 1.25)	1.1703	(0.607, 2.26)	0.638991	0.851401	No	N/A	1.04903	(0.867, 1.27)	1.17018	(0.63, 2.17)	0.618882	0.82301	No	N/A	N/A
ENSG00000268798.1_7	AC027307.3	0.950852	(0.837, 1.08)	0.691891	(0.274, 1.75)	0.436054	0.739302	No	N/A	0.860633	(0.765, 0.968)	0.26581	(0.0861, 0.82)	0.0211779	0.174264	No	N/A	N/A
ENSG00000253683.1_5	AC027309.2	0.974223	(0.868, 1.09)	0.790492	(0.283, 2.21)	0.654042	0.858936	No	N/A	0.998902	(0.898, 1.11)	0.988645	(0.33, 2.96)	0.983733	0.994111	No	N/A	N/A
ENSG00000256361.1_5	AC027544.1	0.995343	(0.81, 1.22)	0.987025	(0.558, 1.74)	0.964158	0.987953	No	N/A	0.937825	(0.747, 1.18)	0.86394	(0.517, 1.44)	0.577117	0.797883	No	N/A	N/A
ENSG00000259658.5_6	AC027559.1	0.950858	(0.828, 1.09)	0.73224	(0.313, 1.71)	0.47266	0.763694	No	N/A	0.911315	(0.786, 1.06)	0.601465	(0.267, 1.35)	0.219727	0.513829	No	N/A	N/A
ENSG00000232546.1_5	AC027644.1	1.10601	(0.919, 1.33)	1.41214	(0.748, 2.67)	0.287233	0.631087	No	N/A	1.08097	(0.892, 1.31)	1.27919	(0.697, 2.35)	0.42665	0.692025	No	N/A	N/A
ENSG00000272831.1_6	AC027644.3	1.08442	(0.945, 1.24)	1.66317	(0.699, 3.96)	0.250113	0.599191	No	N/A	1.04483	(0.905, 1.21)	1.28531	(0.567, 2.92)	0.548038	0.778768	No	N/A	N/A
ENSG00000284461.2_3	AC027644.4	1.00402	(0.882, 1.14)	1.02866	(0.416, 2.54)	0.951169	0.982804	No	N/A	1.03492	(0.911, 1.18)	1.28644	(0.508, 3.26)	0.595577	0.807533	No	N/A	N/A
ENSG00000259804.1_7	AC027682.1	1.01369	(0.874, 1.18)	1.07612	(0.487, 2.38)	0.85595	0.949807	No	N/A	0.983039	(0.86, 1.12)	0.89331	(0.372, 2.14)	0.800517	0.917689	No	N/A	N/A
ENSG00000262837.1_7	AC027801.4	0.938406	(0.802, 1.1)	0.737691	(0.349, 1.56)	0.424879	0.732109	No	N/A	0.920848	(0.781, 1.09)	0.698463	(0.342, 1.43)	0.325011	0.613567	No	N/A	N/A
ENSG00000111540.16_4	AC034102.1	1.08889	(0.949, 1.25)	1.69846	(0.718, 4.02)	0.227621	0.575083	No	N/A	1.1144	(0.953, 1.3)	1.69128	(0.788, 3.63)	0.17758	0.46643	No	N/A	N/A
ENSG00000257411.2_7	AC034102.3	0.987791	(0.867, 1.13)	0.91779	(0.373, 2.26)	0.851925	0.948694	No	N/A	1.12149	(0.983, 1.28)	2.14904	(0.877, 5.27)	0.0942675	0.346939	No	N/A	N/A
ENSG00000249572.1_6	AC034231.1	0.986616	(0.834, 1.17)	0.94465	(0.469, 1.9)	0.873416	0.956217	No	N/A	1.01095	(0.87, 1.17)	1.05877	(0.486, 2.31)	0.885837	0.955989	No	N/A	N/A
ENSG00000267430.1_5	AC036176.2	1.13368	(0.973, 1.32)	1.89084	(0.86, 4.16)	0.112818	0.440062	No	N/A	1.11249	(0.951, 1.3)	1.66852	(0.783, 3.55)	0.184517	0.473624	No	N/A	N/A
ENSG00000272518.1_7	AC036214.2	0.858754	(0.751, 0.982)	0.378024	(0.155, 0.922)	0.0324383	0.263816	No	N/A	0.891447	(0.785, 1.01)	0.43689	(0.171, 1.12)	0.0842025	0.329017	No	N/A	N/A
ENSG00000253200.1_6	AC037459.2	0.94556	(0.838, 1.07)	0.636544	(0.242, 1.68)	0.360965	0.688365	No	N/A	0.933853	(0.816, 1.07)	0.644774	(0.272, 1.53)	0.319424	0.60861	No	N/A	N/A
ENSG00000221526.1	AC040162.1	0.991121	(0.789, 1.25)	0.979971	(0.587, 1.64)	0.938391	0.977526	No	N/A	0.917933	(0.724, 1.16)	0.835337	(0.508, 1.37)	0.47821	0.730363	No	N/A	N/A
ENSG00000261884.2_8	AC040162.1	1.04958	(0.922, 1.19)	1.4078	(0.567, 3.5)	0.461389	0.756576	No	N/A	1.01532	(0.891, 1.16)	1.1102	(0.455, 2.71)	0.81844	0.92803	No	N/A	N/A
ENSG00000263126.1_7	AC040162.3	1.07206	(0.99, 1.16)	3.58967	(0.809, 15.9)	0.0927497	0.404659	No	N/A	1.0755	(0.988, 1.17)	3.20387	(0.796, 12.9)	0.101291	0.359579	No	N/A	N/A
ENSG00000274677.1_7	AC040169.3	1.04092	(0.829, 1.31)	1.09615	(0.655, 1.84)	0.727145	0.893786	No	N/A	1.00916	(0.785, 1.3)	1.01721	(0.638, 1.62)	0.942787	0.978772	No	N/A	N/A
ENSG00000253210.2_6	AC040970.1	1.04728	(0.879, 1.25)	1.1956	(0.61, 2.34)	0.60294	0.834007	No	N/A	1.04287	(0.878, 1.24)	1.18315	(0.597, 2.34)	0.629749	0.830154	No	N/A	N/A
ENSG00000262089.1_7	AC040977.1	0.87577	(0.747, 1.03)	0.541034	(0.256, 1.14)	0.107539	0.432879	No	N/A	0.98097	(0.838, 1.15)	0.912112	(0.433, 1.92)	0.808898	0.923161	No	N/A	N/A
ENSG00000267047.1_7	AC040977.2	1.04573	(0.964, 1.13)	2.22538	(0.513, 9.65)	0.285315	0.630463	No	N/A	1.04046	(0.943, 1.15)	1.62924	(0.489, 5.43)	0.42665	0.692025	No	N/A	N/A
ENSG00000213862.4_5	AC044787.1	1.07145	(0.97, 1.18)	2.26532	(0.685, 7.49)	0.180231	0.527402	No	N/A	1.06037	(0.973, 1.16)	2.53452	(0.638, 10.1)	0.186223	0.475632	No	N/A	N/A
ENSG00000272256.1_6	AC044849.1	0.997882	(0.769, 1.29)	0.996293	(0.635, 1.56)	0.987115	0.996412	No	N/A	0.897454	(0.703, 1.15)	0.806478	(0.497, 1.31)	0.383209	0.659619	No	N/A	N/A
ENSG00000272707.1_6	AC046143.2	0.913407	(0.777, 1.07)	0.665644	(0.321, 1.38)	0.273482	0.620331	No	N/A	0.922648	(0.796, 1.07)	0.647743	(0.291, 1.44)	0.2869	0.579048	No	N/A	N/A
ENSG00000279369.1_5	AC046185.3	1.22318	(1.01, 1.48)	1.92757	(1.02, 3.64)	0.0429682	0.29674	No	N/A	1.22204	(0.987, 1.51)	1.67266	(0.957, 2.92)	0.0708859	0.30171	No	N/A	N/A
ENSG00000256861.1_6	AC048338.1	1.05945	(0.958, 1.17)	1.95779	(0.605, 6.34)	0.262234	0.610612	No	N/A	1.11389	(1.01, 1.23)	3.44675	(1.03, 11.5)	0.0438768	0.245832	No	N/A	N/A
ENSG00000275180.1_7	AC048341.2	1.16272	(1.01, 1.34)	2.56631	(1.04, 6.34)	0.0411634	0.292226	No	N/A	1.00364	(0.863, 1.17)	1.01907	(0.469, 2.21)	0.961959	0.986344	No	N/A	N/A
ENSG00000259244.1_7	AC048382.2	0.944262	(0.814, 1.1)	0.738012	(0.337, 1.62)	0.447731	0.745862	No	N/A	0.94891	(0.808, 1.11)	0.788362	(0.381, 1.63)	0.520994	0.759621	No	N/A	N/A
ENSG00000260035.1_7	AC051619.8	1.10503	(0.884, 1.38)	1.26935	(0.745, 2.16)	0.380101	0.700701	No	N/A	1.15339	(0.928, 1.43)	1.43288	(0.826, 2.48)	0.200122	0.493123	No	N/A	N/A
ENSG00000256185.1_7	AC055720.2	1.13218	(0.929, 1.38)	1.45926	(0.796, 2.67)	0.221391	0.570599	No	N/A	1.2071	(1, 1.46)	1.88206	(0.98, 3.61)	0.0573848	0.273612	No	N/A	N/A
ENSG00000264187.1_6	AC055811.2	1.06709	(0.901, 1.26)	1.31762	(0.643, 2.7)	0.450796	0.748392	No	N/A	1.10578	(0.951, 1.29)	1.68291	(0.768, 3.69)	0.193267	0.48448	No	N/A	N/A
ENSG00000278864.1_6	AC055811.4	0.882903	(0.755, 1.03)	0.551511	(0.259, 1.18)	0.123714	0.454912	No	N/A	0.893095	(0.761, 1.05)	0.598731	(0.287, 1.25)	0.171307	0.458582	No	N/A	N/A
ENSG00000272155.1_6	AC055822.1	1.04901	(0.857, 1.28)	1.15019	(0.64, 2.07)	0.640036	0.851401	No	N/A	1.10721	(0.906, 1.35)	1.35536	(0.745, 2.47)	0.319848	0.608948	No	N/A	N/A
ENSG00000282980.1_5	AC055839.1	0.94371	(0.784, 1.14)	0.820896	(0.438, 1.54)	0.538581	0.800438	No	N/A	0.787094	(0.648, 0.957)	0.489678	(0.266, 0.903)	0.0221908	0.178137	No	N/A	N/A
ENSG00000286190.1_1	AC055839.2	1.05604	(0.857, 1.3)	1.16135	(0.658, 2.05)	0.605636	0.834894	No	N/A	0.808994	(0.663, 0.987)	0.537978	(0.295, 0.981)	0.0430853	0.243794	No	N/A	N/A
ENSG00000255448.1_7	AC055860.1	0.870093	(0.785, 0.964)	0.209221	(0.0615, 0.711)	0.0122436	0.1893	No	N/A	0.856619	(0.764, 0.961)	0.2585	(0.0892, 0.749)	0.0126652	0.142047	No	N/A	N/A
ENSG00000282278.1_6	AC058822.1	0.886781	(0.81, 0.971)	0.130838	(0.0234, 0.731)	0.0205251	0.222913	No	N/A	0.93016	(0.857, 1.01)	0.251904	(0.0458, 1.38)	0.112797	0.37616	No	N/A	N/A
ENSG00000267002.4_7	AC060780.1	1.02729	(0.901, 1.17)	1.20582	(0.487, 2.99)	0.685805	0.873914	No	N/A	1.03611	(0.92, 1.17)	1.35098	(0.496, 3.68)	0.556315	0.784678	No	N/A	N/A
ENSG00000267340.1_5	AC060780.2	1.16534	(0.963, 1.41)	1.65731	(0.875, 3.14)	0.120786	0.451825	No	N/A	1.05402	(0.897, 1.24)	1.27122	(0.613, 2.64)	0.519378	0.758922	No	N/A	N/A
ENSG00000267595.1_5	AC060780.3	1.17657	(0.905, 1.53)	1.32911	(0.838, 2.11)	0.226332	0.574878	No	N/A	1.00208	(0.806, 1.25)	1.00519	(0.587, 1.72)	0.984921	0.994259	No	N/A	N/A
ENSG00000258230.2_5	AC063950.1	0.990595	(0.78, 1.26)	0.98067	(0.601, 1.6)	0.937683	0.977207	No	N/A	0.958438	(0.728, 1.26)	0.936141	(0.612, 1.43)	0.760575	0.899703	No	N/A	N/A
ENSG00000224745.1_7	AC063965.1	0.968698	(0.788, 1.19)	0.915591	(0.52, 1.61)	0.76011	0.909795	No	N/A	1.00256	(0.799, 1.26)	1.00592	(0.6, 1.69)	0.982149	0.993479	No	N/A	N/A
ENSG00000212664.5_5	AC064799.1	0.999322	(0.899, 1.11)	0.992861	(0.328, 3)	0.989876	0.997371	No	N/A	0.96976	(0.897, 1.05)	0.554681	(0.124, 2.48)	0.440946	0.703209	No	N/A	N/A
ENSG00000253586.1_7	AC067817.1	0.944674	(0.759, 1.18)	0.868308	(0.507, 1.49)	0.607335	0.83616	No	N/A	0.924002	(0.741, 1.15)	0.824526	(0.483, 1.41)	0.479324	0.730818	No	N/A	N/A
ENSG00000266929.1_7	AC067852.1	1.09103	(0.985, 1.21)	2.69809	(0.828, 8.79)	0.0994971	0.418409	No	N/A	1.09868	(0.983, 1.23)	2.4477	(0.837, 7.16)	0.102076	0.360951	No	N/A	N/A
ENSG00000266962.2_6	AC067852.2	1.01306	(0.882, 1.16)	1.08384	(0.464, 2.53)	0.852488	0.948984	No	N/A	0.989519	(0.864, 1.13)	0.934004	(0.392, 2.22)	0.877421	0.952422	No	N/A	N/A
ENSG00000254741.1_8	AC067930.1	0.953074	(0.856, 1.06)	0.611242	(0.204, 1.83)	0.379526	0.700675	No	N/A	0.917436	(0.832, 1.01)	0.346573	(0.102, 1.18)	0.0889595	0.337384	No	N/A	N/A
ENSG00000279766.1_6	AC067931.1	0.850633	(0.701, 1.03)	0.603007	(0.327, 1.11)	0.105181	0.428414	No	N/A	0.863954	(0.705, 1.06)	0.662318	(0.372, 1.18)	0.162391	0.447031	No	N/A	N/A
ENSG00000229023.1_5	AC067945.1	1.12591	(0.953, 1.33)	1.68502	(0.804, 3.53)	0.166738	0.510307	No	N/A	1.05024	(0.872, 1.27)	1.18416	(0.626, 2.24)	0.603459	0.812234	No	N/A	N/A
ENSG00000259753.1_7	AC068234.1	0.636307	(0.482, 0.84)	0.488944	(0.292, 0.82)	0.00663893	0.15875	No	N/A	0.857907	(0.739, 0.996)	0.450523	(0.199, 1.02)	0.0555117	0.270353	No	N/A	N/A
ENSG00000237161.4_5	AC068446.1	0.971399	(0.795, 1.19)	0.918592	(0.514, 1.64)	0.774619	0.916308	No	N/A	0.898319	(0.714, 1.13)	0.787864	(0.474, 1.31)	0.358308	0.640826	No	N/A	N/A
ENSG00000274828.1_7	AC068473.5	0.979552	(0.842, 1.14)	0.899536	(0.416, 1.94)	0.787624	0.923079	No	N/A	0.926888	(0.789, 1.09)	0.708523	(0.341, 1.47)	0.354913	0.638396	No	N/A	N/A
ENSG00000242970.2_5	AC068522.1	0.967213	(0.83, 1.13)	0.844154	(0.391, 1.82)	0.666376	0.86293	No	N/A	0.960344	(0.848, 1.09)	0.73573	(0.287, 1.88)	0.522349	0.760624	No	N/A	N/A
ENSG00000249319.2_6	AC068533.4	1.12785	(1.01, 1.26)	2.94846	(1.01, 8.57)	0.0470074	0.309573	No	N/A	1.18136	(1.04, 1.34)	3.38831	(1.25, 9.21)	0.0167711	0.156313	No	N/A	N/A
ENSG00000283228.1_7	AC068547.1	1.03164	(0.931, 1.14)	1.4148	(0.452, 4.42)	0.550801	0.807155	No	N/A	1.05648	(0.944, 1.18)	1.66976	(0.585, 4.76)	0.337827	0.623865	No	N/A	N/A
ENSG00000250644.3_6	AC068580.4	0.97161	(0.778, 1.21)	0.933536	(0.551, 1.58)	0.797876	0.927293	No	N/A	0.832974	(0.662, 1.05)	0.669623	(0.401, 1.12)	0.125277	0.395424	No	N/A	N/A
ENSG00000269921.1_6	AC068620.1	0.871656	(0.744, 1.02)	0.525204	(0.247, 1.12)	0.0943365	0.407211	No	N/A	0.908737	(0.78, 1.06)	0.618269	(0.285, 1.34)	0.222698	0.517021	No	N/A	N/A
ENSG00000283149.1_7	AC068631.2	1.07494	(0.96, 1.2)	1.95465	(0.682, 5.6)	0.211947	0.559406	No	N/A	1.19836	(1.06, 1.35)	4.22843	(1.49, 12)	0.00686158	0.107635	No	N/A	N/A
ENSG00000285117.1_3	AC068724.4	0.767173	(0.505, 1.17)	0.840104	(0.636, 1.11)	0.219011	0.567853	No	N/A	0.960641	(0.865, 1.07)	0.657774	(0.218, 1.99)	0.457394	0.715262	No	N/A	N/A
ENSG00000284946.1_2	AC068831.7	0.843203	(0.727, 0.979)	0.406183	(0.179, 0.924)	0.0316934	0.26076	No	N/A	0.986246	(0.867, 1.12)	0.905951	(0.365, 2.25)	0.831507	0.933233	No	N/A	N/A
ENSG00000277782.1_6	AC068870.2	0.956726	(0.811, 1.13)	0.826524	(0.407, 1.68)	0.598137	0.831961	No	N/A	0.896517	(0.769, 1.05)	0.577373	(0.265, 1.26)	0.166364	0.45339	No	N/A	N/A
ENSG00000257475.2_7	AC068888.2	0.980719	(0.847, 1.14)	0.898484	(0.404, 2)	0.792873	0.924822	No	N/A	1.00992	(0.862, 1.18)	1.0477	(0.5, 2.2)	0.901854	0.963233	No	N/A	N/A
ENSG00000284820.1_2	AC068946.2	0.848152	(0.727, 0.989)	0.442971	(0.197, 0.995)	0.0486839	0.313711	No	N/A	0.924064	(0.817, 1.05)	0.543286	(0.208, 1.42)	0.212908	0.506139	No	N/A	N/A
ENSG00000277423.1_6	AC069234.5	0.988199	(0.858, 1.14)	0.932321	(0.408, 2.13)	0.868123	0.953965	No	N/A	0.961088	(0.821, 1.13)	0.82822	(0.394, 1.74)	0.619296	0.823053	No	N/A	N/A
ENSG00000272741.1_6	AC069257.3	0.99851	(0.897, 1.11)	0.984755	(0.33, 2.94)	0.978024	0.993073	No	N/A	1.02781	(0.915, 1.15)	1.2719	(0.464, 3.49)	0.640283	0.834652	No	N/A	N/A
ENSG00000274272.1_7	AC069281.2	1.1778	(1.03, 1.35)	2.82973	(1.14, 7.04)	0.0254031	0.2404	No	N/A	1.10612	(0.959, 1.28)	1.78319	(0.779, 4.08)	0.171019	0.458582	No	N/A	N/A
ENSG00000232495.2	AC069287.1	0.963611	(0.856, 1.08)	0.731039	(0.27, 1.98)	0.537083	0.80037	No	N/A	0.939054	(0.824, 1.07)	0.645498	(0.26, 1.6)	0.345319	0.631097	No	N/A	N/A
ENSG00000286192.1_1	AC069288.1	1.00579	(0.909, 1.11)	1.06926	(0.335, 3.41)	0.909907	0.970015	No	N/A	0.99812	(0.886, 1.12)	0.984449	(0.368, 2.63)	0.975062	0.991821	No	N/A	N/A
ENSG00000265801.1_7	AC069366.2	0.918037	(0.736, 1.14)	0.813689	(0.479, 1.38)	0.445833	0.744799	No	N/A	0.843872	(0.666, 1.07)	0.700761	(0.425, 1.15)	0.162734	0.447865	No	N/A	N/A
ENSG00000249240.2_6	AC069368.1	1.02393	(0.842, 1.25)	1.0758	(0.59, 1.96)	0.811317	0.932371	No	N/A	0.959445	(0.805, 1.14)	0.853729	(0.439, 1.66)	0.641068	0.835186	No	N/A	N/A
ENSG00000241634.1_5	AC069499.1	1.00094	(0.846, 1.18)	1.00397	(0.5, 2.02)	0.991118	0.997371	No	N/A	1.04528	(0.898, 1.22)	1.25497	(0.579, 2.72)	0.565255	0.791078	No	N/A	N/A
ENSG00000256950.2_6	AC069503.2	1.03951	(0.934, 1.16)	1.49431	(0.496, 4.5)	0.47543	0.764813	No	N/A	1.0902	(0.984, 1.21)	2.58869	(0.82, 8.17)	0.104875	0.365396	No	N/A	N/A
ENSG00000235499.1_6	AC073046.1	1.09707	(0.974, 1.24)	2.17793	(0.793, 5.98)	0.131198	0.464368	No	N/A	1.02675	(0.916, 1.15)	1.26964	(0.455, 3.55)	0.64875	0.838885	No	N/A	N/A
ENSG00000228446.2_2	AC073052.1	0.949943	(0.783, 1.15)	0.849635	(0.463, 1.56)	0.598968	0.832092	No	N/A	0.95379	(0.77, 1.18)	0.884679	(0.511, 1.53)	0.661305	0.847517	No	N/A	N/A
ENSG00000284048.2_5	AC073111.3	0.96131	(0.834, 1.11)	0.793506	(0.348, 1.81)	0.582841	0.824766	No	N/A	0.960774	(0.831, 1.11)	0.799536	(0.356, 1.79)	0.587218	0.802575	No	N/A	N/A
ENSG00000284691.1_4	AC073111.4	0.954814	(0.835, 1.09)	0.739721	(0.31, 1.76)	0.496821	0.778511	No	N/A	0.913374	(0.793, 1.05)	0.588241	(0.255, 1.35)	0.212419	0.5057	No	N/A	N/A
ENSG00000271855.1_6	AC073195.1	0.960966	(0.831, 1.11)	0.801567	(0.359, 1.79)	0.589186	0.827293	No	N/A	0.862785	(0.75, 0.992)	0.413451	(0.174, 0.983)	0.0456886	0.249408	No	N/A	N/A
ENSG00000225187.1_7	AC073283.1	1.00379	(0.842, 1.2)	1.01462	(0.52, 1.98)	0.966008	0.988467	No	N/A	0.880386	(0.743, 1.04)	0.59586	(0.297, 1.2)	0.145437	0.4249	No	N/A	N/A
ENSG00000273269.3_6	AC073283.3	1.00689	(0.889, 1.14)	1.05334	(0.413, 2.69)	0.913429	0.970601	No	N/A	1.03429	(0.907, 1.18)	1.26145	(0.515, 3.09)	0.61131	0.817015	No	N/A	N/A
ENSG00000268584.1_6	AC073389.1	0.981262	(0.867, 1.11)	0.864598	(0.336, 2.22)	0.762809	0.910604	No	N/A	0.984588	(0.886, 1.09)	0.846974	(0.278, 2.58)	0.770127	0.903432	No	N/A	N/A
ENSG00000257509.1_7	AC073487.1	1.00113	(0.833, 1.2)	1.00396	(0.532, 1.9)	0.99029	0.997371	No	N/A	1.03738	(0.835, 1.29)	1.09689	(0.638, 1.89)	0.737945	0.888354	No	N/A	N/A
ENSG00000264058.2_8	AC073508.2	0.922577	(0.841, 1.01)	0.326649	(0.088, 1.21)	0.0944507	0.407211	No	N/A	0.984594	(0.901, 1.08)	0.793779	(0.213, 2.96)	0.730724	0.883648	No	N/A	N/A
ENSG00000278834.1_6	AC073508.3	0.96463	(0.84, 1.11)	0.800796	(0.343, 1.87)	0.60777	0.836443	No	N/A	0.988214	(0.868, 1.13)	0.919948	(0.373, 2.27)	0.856386	0.944405	No	N/A	N/A
ENSG00000279861.1_6	AC073548.1	0.882812	(0.794, 0.981)	0.26926	(0.0838, 0.865)	0.0275744	0.248342	No	N/A	0.861533	(0.78, 0.951)	0.174419	(0.0498, 0.611)	0.00631095	0.103849	No	N/A	N/A
ENSG00000272822.2_7	AC073610.2	1.01154	(0.881, 1.16)	1.07381	(0.46, 2.51)	0.869373	0.954203	No	N/A	1.01003	(0.88, 1.16)	1.06374	(0.456, 2.48)	0.886404	0.956426	No	N/A	N/A
ENSG00000258064.1_6	AC073612.1	1.06549	(0.923, 1.23)	1.43421	(0.634, 3.24)	0.386397	0.704309	No	N/A	1.09171	(0.935, 1.27)	1.54219	(0.718, 3.31)	0.26688	0.561121	No	N/A	N/A
ENSG00000280120.1_6	AC073857.1	0.898267	(0.78, 1.03)	0.52867	(0.226, 1.24)	0.140986	0.476806	No	N/A	0.962096	(0.844, 1.1)	0.76425	(0.31, 1.88)	0.558955	0.785909	No	N/A	N/A
ENSG00000152117.17_5	AC073869.1	0.874648	(0.75, 1.02)	0.512866	(0.236, 1.11)	0.0918888	0.403216	No	N/A	0.876883	(0.742, 1.04)	0.56556	(0.272, 1.18)	0.127952	0.398758	No	N/A	N/A
ENSG00000258199.1_7	AC073896.4	0.972986	(0.893, 1.06)	0.641041	(0.16, 2.57)	0.530082	0.796942	No	N/A	0.973755	(0.897, 1.06)	0.619429	(0.144, 2.67)	0.520527	0.759256	No	N/A	N/A
ENSG00000272368.2_7	AC074032.1	1.0792	(1, 1.16)	4.81684	(0.959, 24.2)	0.0561932	0.329872	No	N/A	1.04168	(0.976, 1.11)	3.04911	(0.503, 18.5)	0.225386	0.519696	No	N/A	N/A
ENSG00000259080.1_7	AC074091.1	1.06685	(0.943, 1.21)	1.64915	(0.636, 4.27)	0.303292	0.644681	No	N/A	1.11167	(0.991, 1.25)	2.52065	(0.9, 7.06)	0.0786506	0.317891	No	N/A	N/A
ENSG00000234072.1_6	AC074117.1	0.994058	(0.87, 1.14)	0.961349	(0.4, 2.31)	0.929694	0.974678	No	N/A	0.999096	(0.877, 1.14)	0.99371	(0.404, 2.44)	0.989031	0.995782	No	N/A	N/A
ENSG00000267886.1_7	AC074135.1	0.86034	(0.707, 1.05)	0.628692	(0.341, 1.16)	0.137552	0.473038	No	N/A	0.948645	(0.776, 1.16)	0.855638	(0.475, 1.54)	0.603632	0.812379	No	N/A	N/A
ENSG00000225205.5_6	AC078883.1	1.05	(0.938, 1.18)	1.58005	(0.55, 4.54)	0.395605	0.709389	No	N/A	1.10564	(0.972, 1.26)	2.03173	(0.806, 5.12)	0.132658	0.40541	No	N/A	N/A
ENSG00000225195.2_7	AC078962.1	1.01982	(0.842, 1.23)	1.06587	(0.576, 1.97)	0.838868	0.943387	No	N/A	1.084	(0.889, 1.32)	1.27841	(0.701, 2.33)	0.423225	0.690209	No	N/A	N/A
ENSG00000250321.1_5	AC079140.2	0.993337	(0.86, 1.15)	0.962613	(0.427, 2.17)	0.926835	0.973739	No	N/A	1.0139	(0.905, 1.14)	1.13519	(0.405, 3.18)	0.809608	0.923419	No	N/A	N/A
ENSG00000222043.2_6	AC079305.1	1.04447	(0.88, 1.24)	1.19384	(0.598, 2.38)	0.615629	0.840001	No	N/A	0.950304	(0.797, 1.13)	0.824724	(0.425, 1.6)	0.568605	0.793339	No	N/A	N/A
ENSG00000229337.2_7	AC079305.3	1.02696	(0.843, 1.25)	1.08445	(0.598, 1.97)	0.789758	0.923424	No	N/A	0.962203	(0.783, 1.18)	0.89824	(0.509, 1.59)	0.711337	0.873001	No	N/A	N/A
ENSG00000258111.1_5	AC079316.1	0.920615	(0.729, 1.16)	0.837004	(0.507, 1.38)	0.485953	0.772607	No	N/A	0.83164	(0.638, 1.08)	0.735641	(0.472, 1.15)	0.175642	0.464636	No	N/A	N/A
ENSG00000279176.1_6	AC079316.2	0.859139	(0.693, 1.07)	0.683109	(0.396, 1.18)	0.171488	0.51594	No	N/A	0.868476	(0.677, 1.11)	0.767482	(0.48, 1.23)	0.268282	0.562352	No	N/A	N/A
ENSG00000280227.1_6	AC079416.3	0.875009	(0.776, 0.987)	0.342948	(0.126, 0.936)	0.0366247	0.27615	No	N/A	0.941597	(0.825, 1.07)	0.66485	(0.272, 1.63)	0.371692	0.65202	No	N/A	N/A
ENSG00000241962.9_6	AC079447.1	0.982655	(0.916, 1.05)	0.653797	(0.122, 3.52)	0.620586	0.84238	No	N/A	1.04377	(0.981, 1.11)	3.69129	(0.547, 24.9)	0.179992	0.468085	No	N/A	N/A
ENSG00000248710.1_6	AC079594.2	0.946249	(0.841, 1.06)	0.62203	(0.227, 1.7)	0.355752	0.684107	No	N/A	1.02423	(0.907, 1.16)	1.21239	(0.461, 3.19)	0.696236	0.865342	No	N/A	N/A
ENSG00000274943.1_7	AC079684.1	0.955382	(0.775, 1.18)	0.883286	(0.503, 1.55)	0.665572	0.86293	No	N/A	1.03084	(0.816, 1.3)	1.06766	(0.648, 1.76)	0.797484	0.916475	No	N/A	N/A
ENSG00000284627.1_3	AC079781.4	1.57474	(1.21, 2.05)	2.12871	(1.32, 3.43)	0.00196256	0.118429	No	N/A	1.37882	(1.03, 1.85)	1.55865	(1.03, 2.36)	0.0367011	0.224595	No	N/A	N/A
ENSG00000233230.1_6	AC079807.1	1.00057	(0.896, 1.12)	1.0055	(0.349, 2.9)	0.991899	0.997371	No	N/A	0.914565	(0.825, 1.01)	0.372118	(0.117, 1.18)	0.0942261	0.346888	No	N/A	N/A
ENSG00000011028.14_3	AC080038.1	0.928543	(0.665, 1.3)	0.924604	(0.652, 1.31)	0.660759	0.861343	No	N/A	1.0333	(0.72, 1.48)	1.03018	(0.745, 1.43)	0.857536	0.944415	No	N/A	N/A
ENSG00000203644.3_7	AC083799.1	0.793808	(0.675, 0.934)	0.361098	(0.168, 0.777)	0.00916556	0.172822	No	N/A	0.812186	(0.679, 0.971)	0.46981	(0.239, 0.924)	0.0286556	0.19782	No	N/A	N/A
ENSG00000272941.1_6	AC083862.2	0.969643	(0.746, 1.26)	0.94839	(0.607, 1.48)	0.816035	0.933856	No	N/A	0.843213	(0.626, 1.14)	0.798453	(0.539, 1.18)	0.26263	0.55713	No	N/A	N/A
ENSG00000287733.1_1	AC083862.3	0.948813	(0.757, 1.19)	0.885162	(0.527, 1.49)	0.645272	0.854516	No	N/A	0.81326	(0.635, 1.04)	0.675853	(0.42, 1.09)	0.106901	0.368352	No	N/A	N/A
ENSG00000273391.1_6	AC083880.1	0.988882	(0.795, 1.23)	0.972654	(0.569, 1.66)	0.919279	0.97178	No	N/A	0.989343	(0.798, 1.23)	0.97302	(0.565, 1.68)	0.92151	0.970748	No	N/A	N/A
ENSG00000250643.1_6	AC083906.3	0.844453	(0.686, 1.04)	0.636807	(0.362, 1.12)	0.117194	0.445166	No	N/A	0.762084	(0.614, 0.946)	0.516137	(0.297, 0.897)	0.0189203	0.165787	No	N/A	N/A
ENSG00000284731.1_3	AC083906.5	0.882739	(0.697, 1.12)	0.767599	(0.466, 1.27)	0.299662	0.641805	No	N/A	0.791038	(0.624, 1)	0.615314	(0.371, 1.02)	0.0593198	0.277542	No	N/A	N/A
ENSG00000256006.1_7	AC084117.1	1.23351	(0.969, 1.57)	1.54086	(0.928, 2.56)	0.0950387	0.408277	No	N/A	1.10322	(0.883, 1.38)	1.26438	(0.744, 2.15)	0.385616	0.661003	No	N/A	N/A
ENSG00000286699.1_1	AC084198.2	0.96606	(0.85, 1.1)	0.779739	(0.313, 1.94)	0.593644	0.829371	No	N/A	0.869016	(0.756, 0.999)	0.432747	(0.184, 1.02)	0.0551967	0.269937	No	N/A	N/A
ENSG00000283977.1_6	AC084337.2	0.985881	(0.9, 1.08)	0.818141	(0.228, 2.94)	0.758541	0.909239	No	N/A	0.948227	(0.866, 1.04)	0.467071	(0.127, 1.71)	0.250896	0.547413	No	N/A	N/A
ENSG00000257511.1_5	AC084824.1	1.02711	(0.945, 1.12)	1.57218	(0.384, 6.43)	0.528969	0.795912	No	N/A	1.02627	(0.937, 1.12)	1.45396	(0.397, 5.33)	0.572158	0.795552	No	N/A	N/A
ENSG00000274885.1_7	AC087241.3	1.01961	(0.891, 1.17)	1.13404	(0.476, 2.7)	0.776331	0.916978	No	N/A	0.971561	(0.831, 1.14)	0.869198	(0.41, 1.84)	0.714404	0.874284	No	N/A	N/A
ENSG00000254577.1_7	AC087276.1	1.01549	(0.832, 1.24)	1.04677	(0.582, 1.88)	0.878856	0.958092	No	N/A	0.982235	(0.78, 1.24)	0.960786	(0.578, 1.6)	0.877543	0.952422	No	N/A	N/A
ENSG00000259453.1_7	AC087286.4	0.929794	(0.775, 1.12)	0.773192	(0.407, 1.47)	0.431878	0.73708	No	N/A	0.85762	(0.697, 1.06)	0.659732	(0.373, 1.17)	0.152134	0.43276	No	N/A	N/A
ENSG00000132481.7_4	AC087289.1	1.08113	(0.852, 1.37)	1.18	(0.715, 1.95)	0.517421	0.78997	No	N/A	1.13339	(0.839, 1.53)	1.17873	(0.795, 1.75)	0.413383	0.682297	No	N/A	N/A
ENSG00000267426.5_7	AC087289.4	1.03648	(0.96, 1.12)	2.0488	(0.443, 9.47)	0.358587	0.685834	No	N/A	1.05262	(0.968, 1.14)	2.36	(0.578, 9.63)	0.231545	0.526335	No	N/A	N/A
ENSG00000243181.2_5	AC087343.1	1.01243	(0.887, 1.16)	1.08748	(0.447, 2.65)	0.853409	0.949457	No	N/A	0.993868	(0.871, 1.13)	0.959404	(0.397, 2.32)	0.926737	0.972051	No	N/A	N/A
ENSG00000261628.1_5	AC087481.2	1.266	(0.998, 1.61)	1.62014	(0.982, 2.67)	0.0589855	0.336874	No	N/A	1.33731	(1.05, 1.7)	1.77917	(1.08, 2.93)	0.0236845	0.181374	No	N/A	N/A
ENSG00000272092.1_6	AC087623.2	0.949818	(0.794, 1.14)	0.829191	(0.433, 1.59)	0.571766	0.818515	No	N/A	0.860926	(0.724, 1.02)	0.558458	(0.28, 1.11)	0.0975362	0.353164	No	N/A	N/A
ENSG00000259316.11_8	AC087632.1	0.945371	(0.843, 1.06)	0.602046	(0.214, 1.69)	0.335884	0.66926	No	N/A	1.0465	(0.916, 1.2)	1.35161	(0.561, 3.26)	0.501978	0.748468	No	N/A	N/A
ENSG00000285920.2_2	AC087721.2	0.894658	(0.749, 1.07)	0.661439	(0.34, 1.29)	0.222856	0.571606	No	N/A	1.03537	(0.886, 1.21)	1.18579	(0.557, 2.53)	0.658641	0.845831	No	N/A	N/A
ENSG00000274598.1_7	AC087893.1	1.01988	(0.865, 1.2)	1.08978	(0.534, 2.22)	0.81322	0.932746	No	N/A	0.975609	(0.832, 1.14)	0.891326	(0.428, 1.86)	0.758692	0.898651	No	N/A	N/A
ENSG00000273270.1_6	AC090114.2	0.98416	(0.87, 1.11)	0.883572	(0.342, 2.28)	0.798063	0.927339	No	N/A	0.958499	(0.848, 1.08)	0.714584	(0.273, 1.87)	0.493768	0.742581	No	N/A	N/A
ENSG00000280828.1_6	AC090114.3	1.06023	(0.906, 1.24)	1.32141	(0.628, 2.78)	0.462412	0.756902	No	N/A	1.02281	(0.864, 1.21)	1.09758	(0.55, 2.19)	0.791795	0.914442	No	N/A	N/A
ENSG00000167912.6_6	AC090152.1	1.11188	(0.909, 1.36)	1.36051	(0.758, 2.44)	0.301909	0.643365	No	N/A	1.17294	(0.973, 1.41)	1.70524	(0.903, 3.22)	0.0997817	0.356965	No	N/A	N/A
ENSG00000259652.1_6	AC090181.1	0.990766	(0.783, 1.25)	0.980427	(0.596, 1.61)	0.937865	0.977207	No	N/A	0.777662	(0.62, 0.975)	0.563161	(0.325, 0.976)	0.0405475	0.23617	No	N/A	N/A
ENSG00000269951.1_7	AC090181.2	0.831434	(0.675, 1.02)	0.605062	(0.34, 1.08)	0.0875723	0.394725	No	N/A	0.864171	(0.693, 1.08)	0.698499	(0.404, 1.21)	0.198788	0.49154	No	N/A	N/A
ENSG00000278991.1_6	AC090181.3	0.874004	(0.721, 1.06)	0.653158	(0.354, 1.2)	0.172777	0.517795	No	N/A	0.882349	(0.719, 1.08)	0.703324	(0.395, 1.25)	0.231525	0.526335	No	N/A	N/A
ENSG00000266965.1_7	AC090220.1	1.10633	(0.932, 1.31)	1.5207	(0.745, 3.1)	0.249168	0.597842	No	N/A	1.13888	(0.939, 1.38)	1.51979	(0.813, 2.84)	0.189481	0.479303	No	N/A	N/A
ENSG00000266997.2_6	AC090227.1	1.0704	(0.935, 1.23)	1.54906	(0.65, 3.69)	0.3233	0.658735	No	N/A	1.17535	(1.02, 1.36)	2.43601	(1.07, 5.56)	0.0345623	0.21831	No	N/A	N/A
ENSG00000267587.1_5	AC090241.1	0.848921	(0.708, 1.02)	0.560875	(0.291, 1.08)	0.0847707	0.388747	No	N/A	0.846453	(0.687, 1.04)	0.639591	(0.363, 1.13)	0.122742	0.390757	No	N/A	N/A
ENSG00000285253.1_2	AC090517.4	1.04961	(0.949, 1.16)	1.74776	(0.545, 5.61)	0.347929	0.678911	No	N/A	1.08212	(0.978, 1.2)	2.46547	(0.761, 7.98)	0.132281	0.404752	No	N/A	N/A
ENSG00000255197.6_6	AC090559.1	1.32715	(1.05, 1.68)	1.78463	(1.07, 2.98)	0.026908	0.247905	No	N/A	1.09989	(0.86, 1.41)	1.20523	(0.745, 1.95)	0.447227	0.707784	No	N/A	N/A
ENSG00000270072.1_7	AC090559.2	1.10735	(0.923, 1.33)	1.4419	(0.748, 2.78)	0.274128	0.620561	No	N/A	0.995639	(0.812, 1.22)	0.987639	(0.556, 1.75)	0.966147	0.987966	No	N/A	N/A
ENSG00000270060.1_7	AC090589.3	1.00083	(0.839, 1.19)	1.00317	(0.516, 1.95)	0.992568	0.997371	No	N/A	0.98622	(0.8, 1.22)	0.963298	(0.55, 1.69)	0.895796	0.960722	No	N/A	N/A
ENSG00000254165.1_7	AC090739.1	1.06248	(0.907, 1.24)	1.33304	(0.631, 2.81)	0.450874	0.748392	No	N/A	1.04258	(0.876, 1.24)	1.17819	(0.599, 2.32)	0.634883	0.832633	No	N/A	N/A
ENSG00000259398.1_7	AC090970.1	0.948725	(0.778, 1.16)	0.85361	(0.473, 1.54)	0.599904	0.832276	No	N/A	1.08956	(0.909, 1.31)	1.36444	(0.709, 2.63)	0.352642	0.637148	No	N/A	N/A
ENSG00000274954.1_7	AC090971.5	0.926614	(0.794, 1.08)	0.687874	(0.322, 1.47)	0.333952	0.66734	No	N/A	0.997438	(0.825, 1.21)	0.991656	(0.536, 1.83)	0.97871	0.992402	No	N/A	N/A
ENSG00000141380.14_4	AC091021.1	0.930726	(0.833, 1.04)	0.507454	(0.176, 1.46)	0.20958	0.556855	No	N/A	0.981021	(0.882, 1.09)	0.818584	(0.272, 2.46)	0.721619	0.878836	No	N/A	N/A
ENSG00000265936.1_5	AC091042.1	0.993359	(0.852, 1.16)	0.966896	(0.45, 2.08)	0.931323	0.975201	No	N/A	0.930651	(0.793, 1.09)	0.716142	(0.342, 1.5)	0.376227	0.655398	No	N/A	N/A
ENSG00000254665.1_7	AC091053.1	0.995993	(0.825, 1.2)	0.986696	(0.53, 1.84)	0.966328	0.988467	No	N/A	0.962827	(0.808, 1.15)	0.864961	(0.444, 1.68)	0.669477	0.852847	No	N/A	N/A
ENSG00000284783.1_3	AC091057.4	0.924983	(0.794, 1.08)	0.675518	(0.313, 1.46)	0.317741	0.654783	No	N/A	0.925193	(0.798, 1.07)	0.657667	(0.296, 1.46)	0.302977	0.593506	No	N/A	N/A
ENSG00000278986.1_6	AC091060.1	1.01108	(0.924, 1.11)	1.17249	(0.321, 4.28)	0.809556	0.931873	No	N/A	1.0542	(0.96, 1.16)	2.0334	(0.577, 7.17)	0.269759	0.563657	No	N/A	N/A
ENSG00000267246.1_7	AC091132.5	0.949198	(0.825, 1.09)	0.730448	(0.316, 1.69)	0.463179	0.757408	No	N/A	0.979905	(0.839, 1.14)	0.905517	(0.426, 1.92)	0.796339	0.915745	No	N/A	N/A
ENSG00000213939.4_5	AC091153.1	0.944208	(0.84, 1.06)	0.60747	(0.221, 1.67)	0.334408	0.667592	No	N/A	0.95707	(0.83, 1.1)	0.775379	(0.341, 1.76)	0.544078	0.77622	No	N/A	N/A
ENSG00000261147.1_6	AC091167.2	0.901833	(0.811, 1)	0.348013	(0.113, 1.07)	0.0649017	0.349618	No	N/A	0.897613	(0.81, 0.995)	0.307443	(0.0954, 0.991)	0.0481626	0.256547	No	N/A	N/A
ENSG00000275674.1_6	AC091167.6	0.91213	(0.809, 1.03)	0.473084	(0.176, 1.27)	0.137459	0.472952	No	N/A	0.875143	(0.785, 0.976)	0.269584	(0.0873, 0.833)	0.0227006	0.179634	No	N/A	N/A
ENSG00000256586.1	AC091171.1	0.908195	(0.8, 1.03)	0.494915	(0.194, 1.26)	0.141	0.476806	No	N/A	0.887167	(0.788, 0.999)	0.374915	(0.136, 1.03)	0.0573611	0.273612	No	N/A	N/A
ENSG00000279555.1_6	AC091181.1	0.767467	(0.597, 0.986)	0.614097	(0.379, 0.994)	0.0473762	0.310268	No	N/A	0.728106	(0.556, 0.953)	0.602786	(0.383, 0.95)	0.0291318	0.199609	No	N/A	N/A
ENSG00000259682.1_7	AC091231.1	0.90367	(0.726, 1.12)	0.778661	(0.455, 1.33)	0.362056	0.68879	No	N/A	0.956269	(0.757, 1.21)	0.907804	(0.55, 1.5)	0.705143	0.870078	No	N/A	N/A
ENSG00000273702.1_6	AC091271.1	0.978263	(0.794, 1.21)	0.942231	(0.538, 1.65)	0.835002	0.94225	No	N/A	0.930206	(0.77, 1.12)	0.78895	(0.425, 1.46)	0.452072	0.711074	No	N/A	N/A
ENSG00000239969.5_5	AC091390.4	1.0286	(0.891, 1.19)	1.17497	(0.521, 2.65)	0.697763	0.879321	No	N/A	1.03945	(0.892, 1.21)	1.21377	(0.567, 2.6)	0.618025	0.822044	No	N/A	N/A
ENSG00000267699.2_7	AC091551.1	0.87463	(0.781, 0.98)	0.294411	(0.1, 0.866)	0.0262563	0.244234	No	N/A	0.897242	(0.802, 1)	0.355471	(0.119, 1.07)	0.0649353	0.290086	No	N/A	N/A
ENSG00000254343.2_6	AC091563.1	1.18952	(0.903, 1.57)	1.31523	(0.849, 2.04)	0.219471	0.568114	No	N/A	1.27554	(0.968, 1.68)	1.46146	(0.942, 2.27)	0.0902014	0.339345	No	N/A	N/A
ENSG00000254641.1_7	AC091564.3	0.97161	(0.868, 1.09)	0.762839	(0.267, 2.18)	0.612791	0.838857	No	N/A	0.933859	(0.825, 1.06)	0.589708	(0.226, 1.54)	0.280663	0.573322	No	N/A	N/A
ENSG00000285338.1_3	AC091564.7	1.18089	(1.04, 1.34)	3.76647	(1.31, 10.8)	0.0137758	0.195845	No	N/A	1.16972	(1.03, 1.33)	3.22019	(1.17, 8.87)	0.0237644	0.181374	No	N/A	N/A
ENSG00000275740.1_6	AC091959.3	0.974332	(0.878, 1.08)	0.751169	(0.242, 2.33)	0.620616	0.84238	No	N/A	1.0241	(0.915, 1.15)	1.25037	(0.44, 3.55)	0.67496	0.855476	No	N/A	N/A
ENSG00000275765.5_7	AC091982.3	1.01914	(0.913, 1.14)	1.20187	(0.416, 3.48)	0.734333	0.897621	No	N/A	1.09079	(0.965, 1.23)	1.98761	(0.748, 5.28)	0.168095	0.455038	No	N/A	N/A
ENSG00000269001.2_6	AC092070.2	0.952849	(0.796, 1.14)	0.837688	(0.436, 1.61)	0.595488	0.830284	No	N/A	0.95609	(0.807, 1.13)	0.831236	(0.416, 1.66)	0.601231	0.81052	No	N/A	N/A
ENSG00000265864.1	AC092117.2	1.10353	(0.919, 1.33)	1.41112	(0.743, 2.68)	0.29257	0.635243	No	N/A	0.980535	(0.787, 1.22)	0.952805	(0.558, 1.63)	0.859476	0.945252	No	N/A	N/A
ENSG00000261692.1_7	AC092120.1	0.927266	(0.771, 1.11)	0.771458	(0.41, 1.45)	0.42113	0.729592	No	N/A	0.877063	(0.72, 1.07)	0.674173	(0.372, 1.22)	0.194208	0.486256	No	N/A	N/A
ENSG00000260417.1_6	AC092127.1	0.969201	(0.826, 1.14)	0.864967	(0.416, 1.8)	0.698039	0.879415	No	N/A	0.927014	(0.767, 1.12)	0.782566	(0.424, 1.44)	0.432736	0.697222	No	N/A	N/A
ENSG00000272923.1_7	AC092139.1	0.864024	(0.75, 0.995)	0.416694	(0.174, 0.999)	0.0496109	0.316039	No	N/A	0.885606	(0.787, 0.997)	0.359531	(0.129, 1.01)	0.0512503	0.263372	No	N/A	N/A
ENSG00000267048.1_7	AC092143.3	1.10527	(1.01, 1.2)	4.666	(1.16, 18.7)	0.0299302	0.254937	No	N/A	1.07327	(0.987, 1.17)	3.20597	(0.782, 13.1)	0.105481	0.366074	No	N/A	N/A
ENSG00000198039.11_3	AC092161.1	0.820986	(0.704, 0.957)	0.382442	(0.174, 0.839)	0.0164974	0.207329	No	N/A	0.877482	(0.757, 1.02)	0.503155	(0.228, 1.11)	0.0891803	0.337529	No	N/A	N/A
ENSG00000272953.1_6	AC092171.4	0.97733	(0.831, 1.15)	0.902777	(0.44, 1.85)	0.780348	0.918673	No	N/A	0.899338	(0.746, 1.08)	0.703135	(0.377, 1.31)	0.268736	0.562832	No	N/A	N/A
ENSG00000273084.1_6	AC092171.5	0.818273	(0.658, 1.02)	0.609732	(0.351, 1.06)	0.0784424	0.377543	No	N/A	0.860027	(0.691, 1.07)	0.689131	(0.399, 1.19)	0.181125	0.469047	No	N/A	N/A
ENSG00000268362.6_7	AC092279.1	0.998728	(0.85, 1.17)	0.994249	(0.482, 2.05)	0.98756	0.996461	No	N/A	0.977645	(0.818, 1.17)	0.919811	(0.478, 1.77)	0.802257	0.919012	No	N/A	N/A
ENSG00000279425.1_5	AC092279.2	0.930865	(0.784, 1.11)	0.753238	(0.382, 1.48)	0.412528	0.722645	No	N/A	0.961436	(0.785, 1.18)	0.894066	(0.504, 1.59)	0.702097	0.868313	No	N/A	N/A
ENSG00000269107.1_7	AC092329.1	0.926754	(0.803, 1.07)	0.645421	(0.283, 1.47)	0.298709	0.640847	No	N/A	0.91517	(0.805, 1.04)	0.524684	(0.204, 1.35)	0.180846	0.468826	No	N/A	N/A
ENSG00000283201.1_7	AC092329.3	0.887683	(0.796, 0.99)	0.313132	(0.104, 0.941)	0.0385205	0.281473	No	N/A	0.923429	(0.838, 1.02)	0.3723	(0.11, 1.26)	0.113205	0.376206	No	N/A	N/A
ENSG00000284428.1_6	AC092329.4	0.921776	(0.801, 1.06)	0.613062	(0.264, 1.42)	0.25554	0.60457	No	N/A	0.940095	(0.818, 1.08)	0.685829	(0.294, 1.6)	0.383444	0.659619	No	N/A	N/A
ENSG00000140743.8_5	AC092338.1	1.01555	(0.898, 1.15)	1.12945	(0.433, 2.94)	0.803319	0.929663	No	N/A	1.05829	(0.936, 1.2)	1.57099	(0.593, 4.16)	0.363568	0.645235	No	N/A	N/A
ENSG00000261226.1_7	AC092384.3	0.796203	(0.645, 0.982)	0.548933	(0.308, 0.979)	0.0423171	0.294027	No	N/A	0.791928	(0.638, 0.983)	0.560553	(0.322, 0.976)	0.0408529	0.236717	No	N/A	N/A
ENSG00000232228.1_5	AC092431.2	1.05804	(0.919, 1.22)	1.40046	(0.607, 3.23)	0.429613	0.735114	No	N/A	1.05644	(0.907, 1.23)	1.33247	(0.603, 2.94)	0.477539	0.729536	No	N/A	N/A
ENSG00000252150.1	AC092574.2	1.0909	(0.817, 1.46)	1.12992	(0.755, 1.69)	0.552457	0.808153	No	N/A	1.03164	(0.77, 1.38)	1.04392	(0.7, 1.56)	0.832933	0.934031	No	N/A	N/A
ENSG00000273155.1_6	AC092587.1	1.0072	(0.933, 1.09)	1.15402	(0.252, 5.29)	0.853613	0.949457	No	N/A	1.06973	(0.992, 1.15)	3.97832	(0.818, 19.3)	0.0870894	0.333439	No	N/A	N/A
ENSG00000241772.2_5	AC092620.1	1.05472	(0.925, 1.2)	1.44733	(0.585, 3.58)	0.423386	0.731231	No	N/A	1.03256	(0.883, 1.21)	1.16898	(0.55, 2.49)	0.685092	0.860468	No	N/A	N/A
ENSG00000249773.3_6	AC092647.5	1.04008	(0.95, 1.14)	1.75811	(0.479, 6.45)	0.394881	0.709223	No	N/A	1.10514	(1.02, 1.2)	5.1989	(1.23, 22)	0.0251883	0.186592	No	N/A	N/A
ENSG00000266931.2_5	AC092651.2	0.917447	(0.807, 1.04)	0.535472	(0.21, 1.36)	0.189846	0.537833	No	N/A	0.928752	(0.816, 1.06)	0.593895	(0.237, 1.49)	0.265181	0.559576	No	N/A	N/A
ENSG00000283994.1_5	AC092652.3	1.03844	(0.899, 1.2)	1.24273	(0.545, 2.83)	0.605339	0.834838	No	N/A	0.980431	(0.844, 1.14)	0.900966	(0.413, 1.97)	0.793597	0.915436	No	N/A	N/A
ENSG00000273245.1_6	AC092653.1	0.894455	(0.744, 1.07)	0.67607	(0.354, 1.29)	0.235187	0.581414	No	N/A	0.921065	(0.777, 1.09)	0.715098	(0.358, 1.43)	0.342218	0.628359	No	N/A	N/A
ENSG00000280037.1_5	AC092653.2	0.919644	(0.783, 1.08)	0.68435	(0.33, 1.42)	0.309075	0.648944	No	N/A	0.922876	(0.782, 1.09)	0.707248	(0.347, 1.44)	0.340307	0.626546	No	N/A	N/A
ENSG00000261061.1_7	AC092718.4	0.972579	(0.809, 1.17)	0.90824	(0.482, 1.71)	0.765872	0.911899	No	N/A	1.08531	(0.913, 1.29)	1.38788	(0.696, 2.77)	0.352084	0.636485	No	N/A	N/A
ENSG00000140876.11_5	AC092724.1	1.04073	(0.847, 1.28)	1.11883	(0.63, 1.99)	0.701451	0.88088	No	N/A	1.08933	(0.878, 1.35)	1.24566	(0.717, 2.16)	0.435384	0.698491	No	N/A	N/A
ENSG00000256625.1_5	AC092747.2	0.962039	(0.819, 1.13)	0.83822	(0.405, 1.74)	0.634509	0.849376	No	N/A	1.00779	(0.864, 1.18)	1.03951	(0.485, 2.23)	0.92056	0.9704	No	N/A	N/A
ENSG00000275764.1_7	AC092747.4	1.0477	(0.904, 1.21)	1.2887	(0.58, 2.87)	0.533884	0.798879	No	N/A	1.12955	(0.96, 1.33)	1.71945	(0.827, 3.57)	0.146572	0.42632	No	N/A	N/A
ENSG00000227161.1_7	AC092755.1	1.01529	(0.835, 1.23)	1.04839	(0.575, 1.91)	0.877572	0.957608	No	N/A	0.858073	(0.707, 1.04)	0.618809	(0.334, 1.15)	0.126441	0.396927	No	N/A	N/A
ENSG00000259238.1_6	AC092755.2	1.09707	(0.968, 1.24)	2.03847	(0.769, 5.41)	0.152324	0.491192	No	N/A	1.02545	(0.908, 1.16)	1.226	(0.463, 3.25)	0.681693	0.859087	No	N/A	N/A
ENSG00000240211.1_7	AC092849.1	0.944265	(0.846, 1.05)	0.567538	(0.192, 1.67)	0.304794	0.646057	No	N/A	0.913493	(0.821, 1.02)	0.391416	(0.126, 1.21)	0.104548	0.364956	No	N/A	N/A
ENSG00000241357.1_7	AC092849.2	0.975463	(0.85, 1.12)	0.85618	(0.365, 2.01)	0.720747	0.889688	No	N/A	0.932726	(0.8, 1.09)	0.704651	(0.327, 1.52)	0.372112	0.652203	No	N/A	N/A
ENSG00000111596.12_4	AC092881.1	0.94758	(0.858, 1.05)	0.530791	(0.164, 1.72)	0.29021	0.633079	No	N/A	0.943481	(0.86, 1.03)	0.447149	(0.124, 1.61)	0.21871	0.512503	No	N/A	N/A
ENSG00000244346.1_5	AC092953.1	1.01397	(0.866, 1.19)	1.06876	(0.507, 2.25)	0.861333	0.951792	No	N/A	1.00919	(0.836, 1.22)	1.03108	(0.553, 1.92)	0.923272	0.970819	No	N/A	N/A
ENSG00000203443.2	AC092964.1	1.2735	(0.949, 1.71)	1.40404	(0.923, 2.14)	0.112598	0.439844	No	N/A	1.21434	(0.948, 1.55)	1.47203	(0.893, 2.43)	0.129654	0.400526	No	N/A	N/A
ENSG00000267561.2_6	AC093155.3	0.994288	(0.894, 1.11)	0.941397	(0.311, 2.85)	0.914772	0.970804	No	N/A	1.0619	(0.948, 1.19)	1.72164	(0.614, 4.83)	0.301552	0.591818	No	N/A	N/A
ENSG00000170846.17_5	AC093323.1	0.990463	(0.836, 1.17)	0.96135	(0.482, 1.92)	0.910907	0.970353	No	N/A	1.0971	(0.92, 1.31)	1.43327	(0.724, 2.84)	0.301381	0.591818	No	N/A	N/A
ENSG00000230735.1_7	AC093423.2	1.03935	(0.844, 1.28)	1.11186	(0.631, 1.96)	0.713636	0.886207	No	N/A	0.985469	(0.775, 1.25)	0.970618	(0.597, 1.58)	0.904202	0.964016	No	N/A	N/A
ENSG00000239203.1_7	AC093484.1	1.12455	(0.957, 1.32)	1.68425	(0.813, 3.49)	0.160826	0.50264	No	N/A	1.09651	(0.925, 1.3)	1.45175	(0.727, 2.9)	0.290471	0.582567	No	N/A	N/A
ENSG00000265401.1_6	AC093484.3	1.01635	(0.88, 1.17)	1.09732	(0.486, 2.48)	0.82334	0.935815	No	N/A	1.03604	(0.892, 1.2)	1.20394	(0.552, 2.63)	0.641223	0.835186	No	N/A	N/A
ENSG00000269292.1_6	AC093503.3	1.1668	(1.01, 1.35)	2.38844	(1.03, 5.55)	0.0430941	0.296833	No	N/A	1.22155	(1.03, 1.45)	2.30394	(1.08, 4.91)	0.0308109	0.20528	No	N/A	N/A
ENSG00000255647.3_6	AC093510.1	0.981461	(0.817, 1.18)	0.936294	(0.495, 1.77)	0.839801	0.943387	No	N/A	0.959571	(0.819, 1.12)	0.823351	(0.393, 1.73)	0.606551	0.814297	No	N/A	N/A
ENSG00000285043.1_2	AC093512.2	1.05025	(0.936, 1.18)	1.55103	(0.558, 4.31)	0.40025	0.712621	No	N/A	1.06753	(0.964, 1.18)	2.08796	(0.656, 6.65)	0.212873	0.506139	No	N/A	N/A
ENSG00000259784.1_6	AC093525.1	0.999661	(0.898, 1.11)	0.996528	(0.335, 2.97)	0.995016	0.997961	No	N/A	0.967287	(0.885, 1.06)	0.611327	(0.164, 2.28)	0.463855	0.719827	No	N/A	N/A
ENSG00000260272.1_6	AC093525.2	1.01812	(0.905, 1.15)	1.1646	(0.431, 3.14)	0.763571	0.910898	No	N/A	0.979038	(0.886, 1.08)	0.7788	(0.241, 2.51)	0.675913	0.855656	No	N/A	N/A
ENSG00000279520.1_6	AC093525.8	1.03435	(0.868, 1.23)	1.1379	(0.585, 2.21)	0.703648	0.881742	No	N/A	0.954539	(0.787, 1.16)	0.861785	(0.468, 1.59)	0.63316	0.832026	No	N/A	N/A
ENSG00000270249.2_7	AC093668.1	1.04682	(0.927, 1.18)	1.44296	(0.547, 3.8)	0.458418	0.754344	No	N/A	0.972951	(0.855, 1.11)	0.821992	(0.33, 2.05)	0.673687	0.855141	No	N/A	N/A
ENSG00000232533.1_6	AC093673.1	1.22673	(0.985, 1.53)	1.63965	(0.952, 2.82)	0.0744078	0.369651	No	N/A	1.1308	(0.915, 1.4)	1.38342	(0.791, 2.42)	0.255359	0.551015	No	N/A	N/A
ENSG00000245958.6_6	AC093752.1	1.01473	(0.916, 1.12)	1.18187	(0.373, 3.75)	0.776511	0.916995	No	N/A	0.977752	(0.874, 1.09)	0.809357	(0.285, 2.3)	0.691654	0.862796	No	N/A	N/A
ENSG00000250950.1_7	AC093752.2	1.15996	(1.01, 1.33)	2.5907	(1.04, 6.45)	0.0409502	0.291398	No	N/A	1.05164	(0.923, 1.2)	1.42939	(0.57, 3.59)	0.446547	0.707334	No	N/A	N/A
ENSG00000286239.1_1	AC093884.1	1.05502	(0.897, 1.24)	1.27742	(0.611, 2.67)	0.515578	0.788814	No	N/A	1.04156	(0.883, 1.23)	1.19544	(0.581, 2.46)	0.627538	0.828853	No	N/A	N/A
ENSG00000270681.1_6	AC095055.1	0.742694	(0.567, 0.973)	0.619467	(0.394, 0.973)	0.0377133	0.279154	No	N/A	0.749723	(0.56, 1)	0.674233	(0.447, 1.02)	0.0601854	0.279672	No	N/A	N/A
ENSG00000287104.1_1	AC097382.3	0.947132	(0.828, 1.08)	0.702515	(0.294, 1.68)	0.426669	0.73358	No	N/A	0.961752	(0.835, 1.11)	0.795487	(0.349, 1.82)	0.586866	0.802567	No	N/A	N/A
ENSG00000284648.1_3	AC097493.4	0.961299	(0.727, 1.27)	0.941917	(0.619, 1.43)	0.77971	0.918673	No	N/A	0.851507	(0.63, 1.15)	0.812207	(0.55, 1.2)	0.295532	0.588179	No	N/A	N/A
ENSG00000248774.1_6	AC097534.1	1.01994	(0.846, 1.23)	1.06881	(0.572, 2)	0.834865	0.94225	No	N/A	1.12731	(0.941, 1.35)	1.55162	(0.795, 3.03)	0.197779	0.490788	No	N/A	N/A
ENSG00000285708.1_2	AC097634.4	0.987627	(0.913, 1.07)	0.784461	(0.174, 3.54)	0.75234	0.906955	No	N/A	0.984778	(0.902, 1.07)	0.787057	(0.204, 3.04)	0.728398	0.882361	No	N/A	N/A
ENSG00000173366.11_6	AC097637.1	1.07319	(0.962, 1.2)	2.00602	(0.678, 5.94)	0.208544	0.556014	No	N/A	1.05789	(0.929, 1.2)	1.49255	(0.596, 3.74)	0.392596	0.666228	No	N/A	N/A
ENSG00000264860.1_7	AC097641.1	0.990795	(0.918, 1.07)	0.826551	(0.176, 3.88)	0.809136	0.931658	No	N/A	1.02894	(0.953, 1.11)	1.76683	(0.382, 8.17)	0.466332	0.721716	No	N/A	N/A
ENSG00000228981.3_5	AC097658.1	0.934651	(0.792, 1.1)	0.746509	(0.363, 1.53)	0.426096	0.732897	No	N/A	0.95335	(0.806, 1.13)	0.819442	(0.408, 1.65)	0.576325	0.797758	No	N/A	N/A
ENSG00000283580.3_5	AC098484.3	0.983583	(0.906, 1.07)	0.749953	(0.181, 3.11)	0.69179	0.87682	No	N/A	0.995573	(0.924, 1.07)	0.910005	(0.189, 4.38)	0.906296	0.964936	No	N/A	N/A
ENSG00000287542.1_1	AC098582.1	0.99065	(0.904, 1.09)	0.87631	(0.245, 3.14)	0.83934	0.943387	No	N/A	0.975791	(0.886, 1.07)	0.733269	(0.217, 2.47)	0.616848	0.821318	No	N/A	N/A
ENSG00000285713.1_1	AC098588.1	0.93782	(0.87, 1.01)	0.265051	(0.054, 1.3)	0.101762	0.422097	No	N/A	0.947969	(0.871, 1.03)	0.418128	(0.104, 1.68)	0.218243	0.511984	No	N/A	N/A
ENSG00000250568.1_5	AC098591.2	1.07157	(0.947, 1.21)	1.69879	(0.658, 4.39)	0.273831	0.620561	No	N/A	1.02688	(0.874, 1.21)	1.12784	(0.546, 2.33)	0.745258	0.891678	No	N/A	N/A
ENSG00000214796.8_5	AC098934.1	1.05076	(0.87, 1.27)	1.18062	(0.63, 2.21)	0.604015	0.834665	No	N/A	1.07969	(0.89, 1.31)	1.27579	(0.692, 2.35)	0.434887	0.698491	No	N/A	N/A
ENSG00000235449.2_5	AC098934.3	1.04487	(0.836, 1.31)	1.11061	(0.656, 1.88)	0.696492	0.879134	No	N/A	1.05036	(0.813, 1.36)	1.0923	(0.692, 1.73)	0.70503	0.870078	No	N/A	N/A
ENSG00000235288.3_8	AC099329.1	0.854438	(0.766, 0.952)	0.208951	(0.0643, 0.679)	0.00922276	0.172985	No	N/A	0.956617	(0.866, 1.06)	0.592945	(0.183, 1.92)	0.383756	0.659619	No	N/A	N/A
ENSG00000236439.4_5	AC099336.2	1.02732	(0.91, 1.16)	1.24199	(0.472, 3.27)	0.660558	0.861343	No	N/A	0.908658	(0.815, 1.01)	0.382302	(0.125, 1.17)	0.0921465	0.343329	No	N/A	N/A
ENSG00000271646.1_6	AC099343.3	0.958205	(0.86, 1.07)	0.651872	(0.221, 1.93)	0.438805	0.740941	No	N/A	0.958643	(0.863, 1.06)	0.630412	(0.202, 1.97)	0.426672	0.692025	No	N/A	N/A
ENSG00000188897.9_8	AC099489.1	1.11036	(0.887, 1.39)	1.29012	(0.748, 2.23)	0.360139	0.687752	No	N/A	1.15619	(0.911, 1.47)	1.36579	(0.817, 2.28)	0.234797	0.529328	No	N/A	N/A
ENSG00000261427.6_7	AC099518.3	1.3362	(1.06, 1.69)	1.82675	(1.1, 3.04)	0.0203092	0.222913	No	N/A	1.38716	(1.05, 1.83)	1.62663	(1.06, 2.49)	0.025549	0.187784	No	N/A	N/A
ENSG00000234287.1_5	AC099560.2	0.949763	(0.844, 1.07)	0.644468	(0.236, 1.76)	0.391691	0.707386	No	N/A	0.926319	(0.844, 1.02)	0.353128	(0.097, 1.29)	0.114475	0.377332	No	N/A	N/A
ENSG00000272931.1_6	AC099568.2	0.848765	(0.736, 0.978)	0.388799	(0.165, 0.914)	0.0304025	0.257231	No	N/A	0.874291	(0.759, 1.01)	0.456738	(0.196, 1.07)	0.0701194	0.30018	No	N/A	N/A
ENSG00000279416.1_6	AC099689.1	1.07148	(0.92, 1.25)	1.42678	(0.651, 3.12)	0.374204	0.696163	No	N/A	1.05639	(0.895, 1.25)	1.26814	(0.62, 2.59)	0.515214	0.757766	No	N/A	N/A
ENSG00000279570.1_6	AC099804.1	0.89245	(0.724, 1.1)	0.736231	(0.419, 1.29)	0.287009	0.631087	No	N/A	0.821546	(0.65, 1.04)	0.657906	(0.397, 1.09)	0.104653	0.365021	No	N/A	N/A
ENSG00000236194.3_7	AC099811.1	0.907061	(0.753, 1.09)	0.720912	(0.385, 1.35)	0.305869	0.646754	No	N/A	0.919833	(0.745, 1.14)	0.801623	(0.46, 1.4)	0.43509	0.698491	No	N/A	N/A
ENSG00000267261.5_6	AC099811.2	1.04877	(0.952, 1.16)	1.82725	(0.536, 6.23)	0.335449	0.668674	No	N/A	1.05	(0.963, 1.15)	2.14216	(0.55, 8.34)	0.272045	0.566452	No	N/A	N/A
ENSG00000278829.1_6	AC099811.5	0.901342	(0.738, 1.1)	0.737108	(0.409, 1.33)	0.309373	0.649278	No	N/A	0.907733	(0.727, 1.13)	0.793384	(0.468, 1.35)	0.39088	0.665387	No	N/A	N/A
ENSG00000263916.1_7	AC100778.2	1.04155	(0.909, 1.19)	1.29886	(0.545, 3.1)	0.555499	0.809715	No	N/A	1.06277	(0.934, 1.21)	1.54258	(0.616, 3.87)	0.35514	0.63862	No	N/A	N/A
ENSG00000265636.1	AC100787.1	1.07118	(0.963, 1.19)	2.0541	(0.671, 6.29)	0.207197	0.554579	No	N/A	1.01822	(0.921, 1.13)	1.23642	(0.385, 3.97)	0.721637	0.878836	No	N/A	N/A
ENSG00000254207.1_7	AC100797.1	1.0695	(0.916, 1.25)	1.3947	(0.648, 3)	0.395222	0.709389	No	N/A	1.06918	(0.908, 1.26)	1.35078	(0.651, 2.8)	0.419332	0.687806	No	N/A	N/A
ENSG00000272192.1_6	AC100812.1	1.06366	(0.904, 1.25)	1.32249	(0.634, 2.76)	0.455811	0.752829	No	N/A	0.947352	(0.816, 1.1)	0.75083	(0.342, 1.65)	0.47442	0.727766	No	N/A	N/A
ENSG00000279041.1_6	AC102945.2	0.853848	(0.653, 1.12)	0.775208	(0.502, 1.2)	0.250542	0.599503	No	N/A	0.823487	(0.602, 1.13)	0.794066	(0.546, 1.15)	0.227359	0.521753	No	N/A	N/A
ENSG00000273338.1_6	AC103591.3	0.723625	(0.536, 0.978)	0.646525	(0.425, 0.984)	0.0418097	0.293976	No	N/A	0.785412	(0.577, 1.07)	0.737427	(0.497, 1.09)	0.130072	0.401128	No	N/A	N/A
ENSG00000274383.1_6	AC103691.1	1.07103	(0.885, 1.3)	1.25301	(0.672, 2.34)	0.477703	0.766702	No	N/A	0.964119	(0.79, 1.18)	0.896506	(0.498, 1.62)	0.716144	0.875184	No	N/A	N/A
ENSG00000283045.1_6	AC103703.1	0.992538	(0.866, 1.14)	0.953669	(0.405, 2.25)	0.913594	0.970601	No	N/A	0.997488	(0.84, 1.18)	0.98995	(0.5, 1.96)	0.976856	0.992181	No	N/A	N/A
ENSG00000261220.2_6	AC103706.1	0.875554	(0.722, 1.06)	0.655497	(0.354, 1.22)	0.179791	0.527077	No	N/A	0.845203	(0.699, 1.02)	0.58098	(0.31, 1.09)	0.0900743	0.339274	No	N/A	N/A
ENSG00000271938.1_6	AC103724.4	0.885144	(0.691, 1.13)	0.793824	(0.496, 1.27)	0.335241	0.668615	No	N/A	0.774878	(0.585, 1.03)	0.686612	(0.45, 1.05)	0.0816528	0.324206	No	N/A	N/A
ENSG00000253475.1_7	AC103769.1	0.953809	(0.789, 1.15)	0.85602	(0.461, 1.59)	0.622729	0.843513	No	N/A	0.960681	(0.777, 1.19)	0.899597	(0.517, 1.57)	0.708431	0.871226	No	N/A	N/A
ENSG00000265982.1_5	AC103810.3	1.09413	(0.913, 1.31)	1.38414	(0.721, 2.66)	0.32823	0.663367	No	N/A	0.932316	(0.771, 1.13)	0.792345	(0.424, 1.48)	0.466047	0.721616	No	N/A	N/A
ENSG00000259630.2_5	AC104046.1	1.01527	(0.775, 1.33)	1.02503	(0.663, 1.58)	0.911387	0.970479	No	N/A	1.05013	(0.817, 1.35)	1.09663	(0.685, 1.76)	0.700614	0.868082	No	N/A	N/A
ENSG00000260244.1_6	AC104083.1	1.0965	(0.854, 1.41)	1.19067	(0.743, 1.91)	0.468381	0.760755	No	N/A	1.2533	(0.985, 1.59)	1.57435	(0.959, 2.59)	0.0729712	0.305451	No	N/A	N/A
ENSG00000288048.1_1	AC104088.3	0.914209	(0.705, 1.19)	0.857801	(0.55, 1.34)	0.498002	0.779076	No	N/A	0.935245	(0.709, 1.23)	0.902834	(0.594, 1.37)	0.632679	0.831917	No	N/A	N/A
ENSG00000272772.1_6	AC104109.3	0.988981	(0.899, 1.09)	0.86548	(0.253, 2.97)	0.818138	0.935159	No	N/A	1.02091	(0.926, 1.13)	1.29515	(0.389, 4.32)	0.673663	0.855141	No	N/A	N/A
ENSG00000273345.5_7	AC104109.4	1.06445	(0.941, 1.2)	1.62097	(0.624, 4.21)	0.321712	0.657101	No	N/A	1.08877	(0.958, 1.24)	1.84338	(0.73, 4.66)	0.19587	0.488495	No	N/A	N/A
ENSG00000227070.1_6	AC104170.1	0.820118	(0.694, 0.97)	0.443503	(0.216, 0.909)	0.026433	0.244742	No	N/A	0.948808	(0.794, 1.13)	0.822964	(0.427, 1.59)	0.560462	0.787035	No	N/A	N/A
ENSG00000239920.2_6	AC104389.4	0.789051	(0.569, 1.09)	0.775194	(0.541, 1.11)	0.16606	0.509225	No	N/A	1.01474	(0.925, 1.11)	1.22776	(0.339, 4.44)	0.754546	0.896232	No	N/A	N/A
ENSG00000283189.2_5	AC104452.1	1.09361	(0.977, 1.22)	2.31587	(0.792, 6.77)	0.125118	0.458194	No	N/A	1.04089	(0.931, 1.16)	1.4652	(0.509, 4.22)	0.478874	0.730748	No	N/A	N/A
ENSG00000284952.1_2	AC104472.3	0.968608	(0.904, 1.04)	0.455717	(0.0833, 2.49)	0.364729	0.690836	No	N/A	1.01756	(0.946, 1.09)	1.46931	(0.294, 7.33)	0.638919	0.834261	No	N/A	N/A
ENSG00000267314.1_6	AC104532.1	0.951839	(0.835, 1.09)	0.71404	(0.292, 1.74)	0.459592	0.755346	No	N/A	0.881303	(0.781, 0.994)	0.359358	(0.131, 0.984)	0.0464285	0.251584	No	N/A	N/A
ENSG00000264290.1_7	AC104564.3	0.986393	(0.844, 1.15)	0.936081	(0.444, 1.98)	0.862362	0.951999	No	N/A	1.01148	(0.85, 1.2)	1.04583	(0.532, 2.05)	0.896512	0.960919	No	N/A	N/A
ENSG00000265625.1_7	AC104564.5	0.986681	(0.812, 1.2)	0.959068	(0.526, 1.75)	0.891456	0.962602	No	N/A	0.886731	(0.734, 1.07)	0.677261	(0.363, 1.27)	0.221527	0.516048	No	N/A	N/A
ENSG00000262730.1_6	AC104581.2	1.11416	(0.978, 1.27)	2.09994	(0.845, 5.22)	0.110259	0.436768	No	N/A	1.17301	(1, 1.37)	2.16721	(0.998, 4.71)	0.0505547	0.261944	No	N/A	N/A
ENSG00000231494.1_5	AC104634.1	0.836504	(0.695, 1.01)	0.551922	(0.293, 1.04)	0.0663655	0.352382	No	N/A	0.773428	(0.622, 0.962)	0.538479	(0.311, 0.931)	0.0267055	0.191678	No	N/A	N/A
ENSG00000270640.1_8	AC104695.4	0.861936	(0.672, 1.11)	0.75339	(0.467, 1.21)	0.244885	0.592997	No	N/A	0.704621	(0.549, 0.904)	0.519249	(0.316, 0.854)	0.00978775	0.128781	No	N/A	N/A
ENSG00000260077.1_6	AC104794.2	1.06643	(0.813, 1.4)	1.10936	(0.718, 1.71)	0.639594	0.851401	No	N/A	1.04496	(0.774, 1.41)	1.05961	(0.716, 1.57)	0.771942	0.903771	No	N/A	N/A
ENSG00000225416.1_5	AC104843.1	1.06055	(0.936, 1.2)	1.55907	(0.608, 4)	0.355126	0.683822	No	N/A	1.00496	(0.899, 1.12)	1.04813	(0.366, 3)	0.930135	0.973164	No	N/A	N/A
ENSG00000260269.5_7	AC105036.3	1.00078	(0.907, 1.1)	1.00962	(0.307, 3.32)	0.987433	0.996413	No	N/A	1.00277	(0.912, 1.1)	1.03679	(0.303, 3.55)	0.954157	0.982577	No	N/A	N/A
ENSG00000267645.5_5	AC105052.3	1.07301	(0.907, 1.27)	1.34074	(0.667, 2.69)	0.410379	0.720848	No	N/A	1.02599	(0.867, 1.21)	1.11343	(0.555, 2.24)	0.762584	0.900634	No	N/A	N/A
ENSG00000259232.2_5	AC105129.1	0.874261	(0.736, 1.04)	0.589146	(0.297, 1.17)	0.130783	0.463887	No	N/A	0.951356	(0.813, 1.11)	0.788858	(0.375, 1.66)	0.531622	0.767354	No	N/A	N/A
ENSG00000276744.1_7	AC105137.2	1.07496	(0.907, 1.27)	1.34655	(0.669, 2.71)	0.404096	0.71551	No	N/A	1.04648	(0.889, 1.23)	1.22504	(0.593, 2.53)	0.583238	0.80066	No	N/A	N/A
ENSG00000266475.1	AC106753.1	1.13625	(0.89, 1.45)	1.28802	(0.793, 2.09)	0.306267	0.647165	No	N/A	1.07433	(0.846, 1.36)	1.16057	(0.709, 1.9)	0.554223	0.783473	No	N/A	N/A
ENSG00000260899.1_7	AC106886.2	1.14025	(1.05, 1.24)	7.66045	(1.8, 32.6)	0.00583095	0.15386	No	N/A	1.13887	(1.03, 1.26)	4.47737	(1.31, 15.2)	0.0165135	0.156146	No	N/A	N/A
ENSG00000282034.1_8	AC106886.5	0.961505	(0.889, 1.04)	0.468403	(0.104, 2.11)	0.323687	0.659203	No	N/A	0.947393	(0.877, 1.02)	0.34134	(0.0727, 1.6)	0.172981	0.460715	No	N/A	N/A
ENSG00000272927.1_6	AC107464.3	1.03426	(0.847, 1.26)	1.10547	(0.614, 1.99)	0.738296	0.899265	No	N/A	1.00416	(0.828, 1.22)	1.01328	(0.552, 1.86)	0.966033	0.987966	No	N/A	N/A
ENSG00000197149.5_5	AC107956.1	0.995396	(0.828, 1.2)	0.983997	(0.52, 1.86)	0.960433	0.986474	No	N/A	1.04006	(0.859, 1.26)	1.1334	(0.618, 2.08)	0.685875	0.860793	No	N/A	N/A
ENSG00000242588.6_7	AC108010.1	1.06353	(0.91, 1.24)	1.34426	(0.637, 2.84)	0.437251	0.739838	No	N/A	1.02197	(0.867, 1.2)	1.1	(0.539, 2.24)	0.793187	0.915436	No	N/A	N/A
ENSG00000261889.1_6	AC108134.2	0.809687	(0.683, 0.959)	0.425754	(0.207, 0.877)	0.0206083	0.222913	No	N/A	0.813221	(0.648, 1.02)	0.625544	(0.369, 1.06)	0.0809614	0.322995	No	N/A	N/A
ENSG00000262370.6_6	AC108134.3	1.39226	(1.12, 1.73)	2.26477	(1.27, 4.04)	0.00566531	0.15376	No	N/A	1.19863	(0.971, 1.48)	1.62267	(0.916, 2.88)	0.0973557	0.352816	No	N/A	N/A
ENSG00000259366.1_7	AC108449.2	0.891386	(0.777, 1.02)	0.48487	(0.201, 1.17)	0.106729	0.432118	No	N/A	0.841193	(0.739, 0.957)	0.2865	(0.106, 0.776)	0.0139695	0.149076	No	N/A	N/A
ENSG00000286905.1_1	AC108488.2	0.969742	(0.897, 1.05)	0.549441	(0.121, 2.5)	0.438682	0.740926	No	N/A	1.0123	(0.934, 1.1)	1.25101	(0.291, 5.38)	0.763382	0.900924	No	N/A	N/A
ENSG00000273174.1_6	AC108673.2	1.00341	(0.806, 1.25)	1.00845	(0.591, 1.72)	0.975424	0.992119	No	N/A	0.926446	(0.752, 1.14)	0.814297	(0.466, 1.42)	0.471168	0.725529	No	N/A	N/A
ENSG00000273437.1_6	AC108673.3	0.960326	(0.839, 1.1)	0.768358	(0.322, 1.83)	0.552836	0.808297	No	N/A	0.94154	(0.836, 1.06)	0.603497	(0.223, 1.63)	0.320637	0.609993	No	N/A	N/A
ENSG00000243508.1_5	AC108688.1	0.952325	(0.808, 1.12)	0.809467	(0.399, 1.64)	0.558196	0.811616	No	N/A	0.938751	(0.773, 1.14)	0.822842	(0.453, 1.5)	0.522285	0.760624	No	N/A	N/A
ENSG00000239280.1_5	AC108693.1	0.914833	(0.779, 1.07)	0.668436	(0.322, 1.39)	0.28024	0.62581	No	N/A	0.890002	(0.732, 1.08)	0.695572	(0.378, 1.28)	0.242759	0.537916	No	N/A	N/A
ENSG00000279500.1_6	AC108704.2	0.99354	(0.815, 1.21)	0.980558	(0.542, 1.77)	0.948231	0.98204	No	N/A	0.892132	(0.709, 1.12)	0.77573	(0.466, 1.29)	0.328431	0.616955	No	N/A	N/A
ENSG00000248773.1_7	AC108727.1	1.06704	(0.897, 1.27)	1.29316	(0.652, 2.56)	0.461504	0.756576	No	N/A	1.12611	(0.932, 1.36)	1.48559	(0.788, 2.8)	0.221425	0.515973	No	N/A	N/A
ENSG00000279602.1_5	AC109326.1	0.90209	(0.611, 1.33)	0.921848	(0.679, 1.25)	0.602462	0.83362	No	N/A	0.848417	(0.583, 1.24)	0.867851	(0.628, 1.2)	0.391129	0.665626	No	N/A	N/A
ENSG00000248559.1_6	AC109454.2	1.00469	(0.829, 1.22)	1.01518	(0.551, 1.87)	0.96146	0.98672	No	N/A	0.939103	(0.764, 1.16)	0.841652	(0.479, 1.48)	0.549029	0.77947	No	N/A	N/A
ENSG00000261067.7_7	AC109460.3	1.0029	(0.872, 1.15)	1.01774	(0.44, 2.36)	0.967238	0.988766	No	N/A	1.04613	(0.907, 1.21)	1.30581	(0.562, 3.03)	0.535156	0.770032	No	N/A	N/A
ENSG00000273682.1_5	AC109583.2	0.956157	(0.783, 1.17)	0.874501	(0.484, 1.58)	0.65646	0.85994	No	N/A	0.94718	(0.78, 1.15)	0.842579	(0.459, 1.55)	0.579898	0.799529	No	N/A	N/A
ENSG00000260404.3_5	AC110079.1	0.913318	(0.787, 1.06)	0.617617	(0.279, 1.37)	0.235272	0.581414	No	N/A	0.863403	(0.734, 1.02)	0.518669	(0.247, 1.09)	0.08305	0.327164	No	N/A	N/A
ENSG00000254673.1_6	AC110275.1	1.02881	(0.927, 1.14)	1.36723	(0.437, 4.28)	0.591281	0.828061	No	N/A	1.07673	(0.975, 1.19)	2.51419	(0.718, 8.81)	0.149389	0.430449	No	N/A	N/A
ENSG00000279692.1_6	AC110285.6	0.73887	(0.59, 0.926)	0.504814	(0.294, 0.866)	0.0131006	0.193464	No	N/A	0.702928	(0.547, 0.903)	0.525711	(0.324, 0.854)	0.00938271	0.125962	No	N/A	N/A
ENSG00000287382.1_1	AC110611.2	0.797727	(0.638, 0.997)	0.593267	(0.347, 1.01)	0.0563667	0.33021	No	N/A	0.816155	(0.646, 1.03)	0.650694	(0.392, 1.08)	0.096453	0.351679	No	N/A	N/A
ENSG00000270019.1_6	AC110769.2	1.05245	(0.914, 1.21)	1.36067	(0.583, 3.18)	0.47624	0.76539	No	N/A	1.02892	(0.888, 1.19)	1.17031	(0.525, 2.61)	0.70084	0.868105	No	N/A	N/A
ENSG00000282978.1_5	AC110994.2	0.979429	(0.888, 1.08)	0.7719	(0.232, 2.57)	0.673464	0.866858	No	N/A	0.938439	(0.847, 1.04)	0.492223	(0.156, 1.55)	0.226251	0.520354	No	N/A	N/A
ENSG00000285943.1_2	AC112128.1	1.00312	(0.905, 1.11)	1.03519	(0.333, 3.22)	0.952394	0.982804	No	N/A	1.03432	(0.935, 1.14)	1.48577	(0.46, 4.8)	0.508283	0.753348	No	N/A	N/A
ENSG00000272717.1_6	AC112236.2	0.891132	(0.739, 1.07)	0.681243	(0.364, 1.27)	0.229174	0.576531	No	N/A	0.784536	(0.627, 0.982)	0.574089	(0.337, 0.977)	0.0409348	0.236772	No	N/A	N/A
ENSG00000285558.1_2	AC112504.2	0.997261	(0.895, 1.11)	0.972821	(0.331, 2.86)	0.960098	0.986372	No	N/A	0.97545	(0.884, 1.08)	0.739478	(0.225, 2.43)	0.619524	0.823165	No	N/A	N/A
ENSG00000286007.1_1	AC113189.9	1.21251	(1.06, 1.39)	3.50524	(1.36, 9.03)	0.00935175	0.173801	No	N/A	1.21184	(1.04, 1.41)	2.60777	(1.16, 5.85)	0.0201935	0.171284	No	N/A	N/A
ENSG00000279691.1_6	AC113410.3	1.12038	(0.946, 1.33)	1.59948	(0.79, 3.24)	0.192141	0.53944	No	N/A	1.02421	(0.852, 1.23)	1.0872	(0.575, 2.06)	0.797101	0.916287	No	N/A	N/A
ENSG00000286408.1_1	AC113410.4	1.06879	(0.911, 1.25)	1.36399	(0.649, 2.86)	0.412341	0.722519	No	N/A	0.995974	(0.844, 1.18)	0.982676	(0.484, 2)	0.961451	0.986184	No	N/A	N/A
ENSG00000226084.5_5	AC113935.1	1.04651	(0.929, 1.18)	1.46119	(0.544, 3.93)	0.451998	0.74946	No	N/A	1.0012	(0.902, 1.11)	1.01314	(0.33, 3.11)	0.981798	0.993372	No	N/A	N/A
ENSG00000271741.1_6	AC114490.2	1.06437	(0.954, 1.19)	1.86733	(0.626, 5.57)	0.263048	0.611568	No	N/A	1.0417	(0.936, 1.16)	1.52855	(0.507, 4.61)	0.451446	0.710695	No	N/A	N/A
ENSG00000229447.2_5	AC114495.2	0.923487	(0.802, 1.06)	0.625638	(0.273, 1.44)	0.26868	0.61625	No	N/A	0.952231	(0.795, 1.14)	0.836463	(0.436, 1.61)	0.591305	0.805212	No	N/A	N/A
ENSG00000272762.5_7	AC115284.1	0.988647	(0.872, 1.12)	0.917909	(0.361, 2.34)	0.857334	0.95016	No	N/A	0.967024	(0.852, 1.1)	0.781437	(0.309, 1.97)	0.601951	0.811075	No	N/A	N/A
ENSG00000279528.1_5	AC115618.3	0.984965	(0.872, 1.11)	0.886819	(0.34, 2.31)	0.806156	0.930513	No	N/A	0.969652	(0.866, 1.09)	0.750392	(0.264, 2.14)	0.590399	0.804468	No	N/A	N/A
ENSG00000253341.1_5	AC115837.1	1.00041	(0.935, 1.07)	1.01052	(0.179, 5.7)	0.990543	0.997371	No	N/A	1.00366	(0.934, 1.08)	1.08764	(0.212, 5.57)	0.919704	0.970149	No	N/A	N/A
ENSG00000286786.1_1	AC116158.3	0.891313	(0.761, 1.04)	0.58275	(0.276, 1.23)	0.156379	0.496298	No	N/A	0.890944	(0.735, 1.08)	0.69613	(0.379, 1.28)	0.242368	0.537476	No	N/A	N/A
ENSG00000283155.1_6	AC116353.4	1.16226	(0.996, 1.36)	2.20023	(0.953, 5.08)	0.0646186	0.349618	No	N/A	0.971593	(0.843, 1.12)	0.845713	(0.372, 1.92)	0.688988	0.861769	No	N/A	N/A
ENSG00000234290.2_6	AC116366.1	0.946242	(0.745, 1.2)	0.892073	(0.547, 1.46)	0.647685	0.856235	No	N/A	0.79115	(0.621, 1.01)	0.629558	(0.385, 1.03)	0.0651583	0.290444	No	N/A	N/A
ENSG00000238160.1_6	AC116366.2	0.96392	(0.765, 1.22)	0.922588	(0.558, 1.53)	0.753747	0.90748	No	N/A	0.889534	(0.718, 1.1)	0.741325	(0.429, 1.28)	0.283292	0.575591	No	N/A	N/A
ENSG00000280033.1_6	AC116407.4	1.12814	(0.983, 1.29)	2.16191	(0.879, 5.32)	0.093028	0.405218	No	N/A	1.09712	(0.954, 1.26)	1.76893	(0.742, 4.22)	0.198436	0.491469	No	N/A	N/A
ENSG00000244398.1_5	AC116533.1	1.01966	(0.899, 1.16)	1.15728	(0.455, 2.94)	0.75912	0.909523	No	N/A	0.999414	(0.884, 1.13)	0.995359	(0.381, 2.6)	0.992417	0.997029	No	N/A	N/A
ENSG00000285625.1_1	AC117378.1	1.00816	(0.911, 1.12)	1.0973	(0.348, 3.46)	0.874219	0.956282	No	N/A	1.04485	(0.925, 1.18)	1.41384	(0.541, 3.7)	0.480074	0.731428	No	N/A	N/A
ENSG00000240695.1_5	AC117382.1	1.07187	(0.88, 1.3)	1.23831	(0.678, 2.26)	0.486918	0.773334	No	N/A	1.07256	(0.856, 1.34)	1.17806	(0.697, 1.99)	0.540377	0.77358	No	N/A	N/A
ENSG00000278861.1_6	AC117503.2	1.03601	(0.928, 1.16)	1.4159	(0.485, 4.13)	0.524308	0.79304	No	N/A	1.10201	(0.988, 1.23)	2.6077	(0.872, 7.8)	0.0862685	0.332339	No	N/A	N/A
ENSG00000211553.1	AC118278.1	0.82507	(0.573, 1.19)	0.839546	(0.602, 1.17)	0.302631	0.644091	No	N/A	0.858819	(0.584, 1.26)	0.884329	(0.648, 1.21)	0.438063	0.70089	No	N/A	N/A
ENSG00000205041.1_7	AC118344.1	1.00569	(0.885, 1.14)	1.04215	(0.416, 2.61)	0.929813	0.974678	No	N/A	0.975567	(0.848, 1.12)	0.861831	(0.374, 1.99)	0.727232	0.881551	No	N/A	N/A
ENSG00000036549.13_5	AC118549.1	1.02408	(0.939, 1.12)	1.45633	(0.375, 5.66)	0.587283	0.826852	No	N/A	1.08879	(1, 1.18)	4.11571	(0.967, 17.5)	0.0554724	0.270353	No	N/A	N/A
ENSG00000283761.1_6	AC118553.2	0.917115	(0.832, 1.01)	0.348029	(0.103, 1.18)	0.0895059	0.399258	No	N/A	0.954845	(0.864, 1.06)	0.583153	(0.181, 1.88)	0.365526	0.64709	No	N/A	N/A
ENSG00000183018.9_4	AC118754.1	0.701632	(0.53, 0.928)	0.58489	(0.375, 0.912)	0.0179168	0.212268	No	N/A	0.6866	(0.521, 0.905)	0.554312	(0.351, 0.876)	0.0114176	0.136348	No	N/A	N/A
ENSG00000263264.1_6	AC119396.1	1.12812	(0.911, 1.4)	1.36516	(0.786, 2.37)	0.269424	0.616592	No	N/A	1.19746	(0.94, 1.53)	1.4291	(0.879, 2.32)	0.150173	0.430998	No	N/A	N/A
ENSG00000262526.2_6	AC120057.2	1.1391	(0.997, 1.3)	2.36529	(0.953, 5.87)	0.0635615	0.348186	No	N/A	1.0802	(0.976, 1.2)	2.406	(0.741, 7.81)	0.143961	0.42367	No	N/A	N/A
ENSG00000281348.1_6	AC120114.4	1.04841	(0.908, 1.21)	1.31273	(0.578, 2.98)	0.515533	0.788814	No	N/A	1.00074	(0.865, 1.16)	1.00416	(0.449, 2.24)	0.99193	0.996906	No	N/A	N/A
ENSG00000260182.1_7	AC120498.2	1.53082	(0.858, 2.73)	1.16386	(0.945, 1.43)	0.152549	0.491489	No	N/A	1.57488	(0.888, 2.79)	1.1798	(0.955, 1.46)	0.124955	0.395048	No	N/A	N/A
ENSG00000251682.1_5	AC122718.2	0.919422	(0.725, 1.17)	0.837543	(0.509, 1.38)	0.485267	0.772264	No	N/A	0.892658	(0.691, 1.15)	0.814606	(0.514, 1.29)	0.383287	0.659619	No	N/A	N/A
ENSG00000263365.1	AC123788.1	1.24396	(1.03, 1.5)	2.08558	(1.09, 4.01)	0.0274422	0.248308	No	N/A	1.25916	(1.08, 1.47)	3.11704	(1.36, 7.13)	0.0071173	0.108967	No	N/A	N/A
ENSG00000268081.1_6	AC123912.1	0.934304	(0.731, 1.19)	0.875318	(0.543, 1.41)	0.584847	0.826392	No	N/A	1.01143	(0.777, 1.32)	1.01963	(0.653, 1.59)	0.931829	0.973772	No	N/A	N/A
ENSG00000268555.2_7	AC123912.4	0.64329	(0.452, 0.916)	0.673662	(0.482, 0.942)	0.0209467	0.223063	No	N/A	0.7408	(0.524, 1.05)	0.752291	(0.536, 1.05)	0.0989955	0.355879	No	N/A	N/A
ENSG00000272677.1_6	AC124016.1	0.901965	(0.795, 1.02)	0.471143	(0.183, 1.21)	0.117848	0.44696	No	N/A	0.87354	(0.771, 0.989)	0.363423	(0.138, 0.958)	0.0406423	0.23648	No	N/A	N/A
ENSG00000272077.1_6	AC124045.1	0.933028	(0.779, 1.12)	0.777356	(0.405, 1.49)	0.448456	0.745974	No	N/A	0.929798	(0.764, 1.13)	0.799459	(0.439, 1.46)	0.464931	0.720614	No	N/A	N/A
ENSG00000262652.1_7	AC124283.3	0.885385	(0.724, 1.08)	0.706965	(0.396, 1.26)	0.240661	0.587433	No	N/A	0.782826	(0.641, 0.956)	0.49273	(0.269, 0.902)	0.0218307	0.176763	No	N/A	N/A
ENSG00000214265.11_8	AC124312.1	0.731661	(0.563, 0.951)	0.538328	(0.308, 0.941)	0.0297251	0.254937	No	N/A	0.708575	(0.519, 0.967)	0.614767	(0.384, 0.984)	0.0428146	0.243094	No	N/A	N/A
ENSG00000261069.3_7	AC124312.3	0.695198	(0.485, 0.997)	0.708155	(0.497, 1.01)	0.055818	0.329452	No	N/A	0.66102	(0.448, 0.975)	0.712435	(0.512, 0.991)	0.0442812	0.246558	No	N/A	N/A
ENSG00000173821.19_4	AC124319.1	1.08579	(0.939, 1.26)	1.57947	(0.703, 3.55)	0.268491	0.61625	No	N/A	0.991245	(0.861, 1.14)	0.948891	(0.413, 2.18)	0.901652	0.963113	No	N/A	N/A
ENSG00000280248.1_7	AC124319.5	1.08178	(0.962, 1.22)	1.95413	(0.711, 5.37)	0.194318	0.541379	No	N/A	0.985919	(0.88, 1.1)	0.877212	(0.311, 2.47)	0.80417	0.919859	No	N/A	N/A
ENSG00000231259.5_3	AC125232.1	0.907968	(0.815, 1.01)	0.380703	(0.126, 1.15)	0.0874844	0.394725	No	N/A	0.929337	(0.833, 1.04)	0.486077	(0.163, 1.45)	0.194522	0.486845	No	N/A	N/A
ENSG00000285793.1_2	AC125232.2	0.929649	(0.835, 1.03)	0.469889	(0.154, 1.43)	0.183591	0.53089	No	N/A	0.927342	(0.832, 1.03)	0.463521	(0.153, 1.41)	0.174985	0.463682	No	N/A	N/A
ENSG00000259623.1_6	AC125257.1	0.944825	(0.832, 1.07)	0.660623	(0.262, 1.67)	0.379703	0.700675	No	N/A	0.937747	(0.818, 1.08)	0.669071	(0.284, 1.57)	0.357105	0.639448	No	N/A	N/A
ENSG00000241069.1_5	AC125388.1	0.894046	(0.816, 0.979)	0.200478	(0.0514, 0.783)	0.0207399	0.222913	No	N/A	0.908259	(0.804, 1.03)	0.462502	(0.172, 1.24)	0.126492	0.396927	No	N/A	N/A
ENSG00000267655.1_7	AC125437.1	0.978586	(0.818, 1.17)	0.923095	(0.48, 1.78)	0.810485	0.932184	No	N/A	1.02655	(0.861, 1.22)	1.10561	(0.567, 2.16)	0.768471	0.903126	No	N/A	N/A
ENSG00000257654.1_6	AC125603.1	2.64133	(1.48, 4.72)	1.37323	(1.12, 1.68)	0.00233299	0.125895	No	N/A	2.90356	(1.54, 5.47)	1.33614	(1.11, 1.61)	0.00222297	0.0709913	No	N/A	N/A
ENSG00000257883.1_6	AC125603.2	3.28529	(1.65, 6.54)	1.31368	(1.11, 1.56)	0.0017812	0.113194	No	N/A	3.53356	(1.72, 7.26)	1.30157	(1.11, 1.53)	0.00156331	0.0664486	No	N/A	N/A
ENSG00000257169.1_5	AC125612.1	1.05457	(0.846, 1.32)	1.13798	(0.668, 1.94)	0.634422	0.849376	No	N/A	0.939092	(0.744, 1.19)	0.872751	(0.529, 1.44)	0.594552	0.806857	No	N/A	N/A
ENSG00000234589.4_5	AC125807.1	0.990735	(0.889, 1.1)	0.910957	(0.31, 2.68)	0.865361	0.952657	No	N/A	0.988638	(0.871, 1.12)	0.919853	(0.366, 2.31)	0.858814	0.944869	No	N/A	N/A
ENSG00000240808.1_5	AC126389.1	0.965548	(0.807, 1.16)	0.879538	(0.458, 1.69)	0.699411	0.879643	No	N/A	0.956506	(0.771, 1.19)	0.893494	(0.52, 1.54)	0.683576	0.859715	No	N/A	N/A
ENSG00000280088.1_6	AC126474.2	0.996524	(0.87, 1.14)	0.977954	(0.413, 2.31)	0.959558	0.986127	No	N/A	1.03116	(0.896, 1.19)	1.20336	(0.521, 2.78)	0.664839	0.850047	No	N/A	N/A
ENSG00000263603.1_7	AC127024.2	1.06051	(0.889, 1.27)	1.25297	(0.638, 2.46)	0.512812	0.787912	No	N/A	1.00583	(0.846, 1.2)	1.02321	(0.52, 2.01)	0.947049	0.980213	No	N/A	N/A
ENSG00000266490.1_6	AC127024.5	1.05172	(0.879, 1.26)	1.20407	(0.625, 2.32)	0.578389	0.823455	No	N/A	1.08392	(0.908, 1.29)	1.35282	(0.696, 2.63)	0.372507	0.652203	No	N/A	N/A
ENSG00000280069.1_6	AC127024.8	1.00077	(0.847, 1.18)	1.00329	(0.497, 2.02)	0.992684	0.997371	No	N/A	1.07153	(0.877, 1.31)	1.22663	(0.68, 2.21)	0.497124	0.744914	No	N/A	N/A
ENSG00000285947.1_1	AC127029.3	1.1274	(0.881, 1.44)	1.2633	(0.782, 2.04)	0.339106	0.671094	No	N/A	1.09011	(0.828, 1.43)	1.14442	(0.747, 1.75)	0.535433	0.770032	No	N/A	N/A
ENSG00000278949.1_6	AC127070.4	0.995526	(0.849, 1.17)	0.979171	(0.468, 2.05)	0.955396	0.983984	No	N/A	0.989422	(0.832, 1.18)	0.959246	(0.489, 1.88)	0.903571	0.963653	No	N/A	N/A
ENSG00000215302.8_5	AC127502.1	0.923133	(0.791, 1.08)	0.669008	(0.307, 1.46)	0.310977	0.650215	No	N/A	0.923308	(0.781, 1.09)	0.712497	(0.35, 1.45)	0.350792	0.63545	No	N/A	N/A
ENSG00000270055.1_7	AC127502.2	0.909337	(0.758, 1.09)	0.712418	(0.372, 1.37)	0.30686	0.647655	No	N/A	0.891898	(0.728, 1.09)	0.717715	(0.398, 1.29)	0.270223	0.564344	No	N/A	N/A
ENSG00000179094.16_5	AC129492.1	1.04844	(0.766, 1.44)	1.05802	(0.73, 1.53)	0.76594	0.911899	No	N/A	0.978107	(0.698, 1.37)	0.977096	(0.689, 1.38)	0.896412	0.960919	No	N/A	N/A
ENSG00000263620.1_7	AC129492.4	1.07444	(0.903, 1.28)	1.32033	(0.674, 2.59)	0.417696	0.727062	No	N/A	0.994939	(0.835, 1.19)	0.980516	(0.501, 1.92)	0.954163	0.982577	No	N/A	N/A
ENSG00000279554.1_6	AC130448.2	0.934027	(0.748, 1.17)	0.84985	(0.502, 1.44)	0.544847	0.804164	No	N/A	0.911886	(0.716, 1.16)	0.830781	(0.512, 1.35)	0.452207	0.711101	No	N/A	N/A
ENSG00000279276.1_6	AC130454.1	0.944497	(0.773, 1.15)	0.845426	(0.471, 1.52)	0.573019	0.81928	No	N/A	0.887669	(0.722, 1.09)	0.724125	(0.412, 1.27)	0.261454	0.556128	No	N/A	N/A
ENSG00000261864.1_7	AC130462.1	0.927843	(0.822, 1.05)	0.545951	(0.203, 1.47)	0.230376	0.577853	No	N/A	0.9597	(0.846, 1.09)	0.737218	(0.291, 1.87)	0.520992	0.759621	No	N/A	N/A
ENSG00000258337.1_7	AC130895.1	0.883921	(0.719, 1.09)	0.714924	(0.407, 1.26)	0.243939	0.59152	No	N/A	0.85899	(0.695, 1.06)	0.674026	(0.387, 1.17)	0.163433	0.449038	No	N/A	N/A
ENSG00000273568.1_7	AC131009.3	1.13469	(0.983, 1.31)	2.07427	(0.889, 4.84)	0.0913904	0.402579	No	N/A	1.14485	(0.995, 1.32)	2.2219	(0.948, 5.21)	0.0661342	0.292577	No	N/A	N/A
ENSG00000279283.1_6	AC131009.4	0.919272	(0.763, 1.11)	0.747922	(0.394, 1.42)	0.374081	0.696109	No	N/A	0.864089	(0.704, 1.06)	0.658633	(0.365, 1.19)	0.165349	0.452003	No	N/A	N/A
ENSG00000283765.1_5	AC131160.1	1.01654	(0.927, 1.11)	1.25815	(0.35, 4.52)	0.724924	0.891858	No	N/A	1.02784	(0.93, 1.14)	1.38662	(0.424, 4.54)	0.589086	0.803805	No	N/A	N/A
ENSG00000279700.1_6	AC131212.2	0.938325	(0.771, 1.14)	0.822802	(0.453, 1.49)	0.52171	0.792169	No	N/A	0.854812	(0.69, 1.06)	0.668776	(0.385, 1.16)	0.154282	0.436002	No	N/A	N/A
ENSG00000280287.1_6	AC131212.3	0.975619	(0.827, 1.15)	0.899507	(0.445, 1.82)	0.768216	0.913135	No	N/A	0.915899	(0.756, 1.11)	0.757625	(0.413, 1.39)	0.3695	0.650268	No	N/A	N/A
ENSG00000198237.8_6	AC131392.1	1.20588	(1.02, 1.42)	2.30658	(1.08, 4.92)	0.0303976	0.257231	No	N/A	1.25204	(1.06, 1.49)	2.5053	(1.2, 5.24)	0.0147426	0.150658	No	N/A	N/A
ENSG00000214135.8_5	AC132008.2	0.937305	(0.814, 1.08)	0.685493	(0.3, 1.57)	0.371084	0.694073	No	N/A	0.905699	(0.783, 1.05)	0.581494	(0.258, 1.31)	0.191235	0.481505	No	N/A	N/A
ENSG00000268403.2_6	AC132192.2	1.00063	(0.844, 1.19)	1.0026	(0.503, 2)	0.994105	0.997446	No	N/A	1.0005	(0.841, 1.19)	1.00196	(0.511, 1.97)	0.995446	0.998552	No	N/A	N/A
ENSG00000275888.1_7	AC132872.3	0.957565	(0.695, 1.32)	0.951159	(0.66, 1.37)	0.788404	0.923122	No	N/A	0.868998	(0.644, 1.17)	0.833773	(0.566, 1.23)	0.358448	0.640984	No	N/A	N/A
ENSG00000280407.2_6	AC132872.4	0.951804	(0.772, 1.17)	0.876696	(0.504, 1.53)	0.641724	0.852624	No	N/A	0.894637	(0.743, 1.08)	0.690002	(0.369, 1.29)	0.244462	0.5398	No	N/A	N/A
ENSG00000265458.2_6	AC132938.3	0.989344	(0.893, 1.1)	0.88674	(0.283, 2.78)	0.836532	0.942669	No	N/A	0.99981	(0.9, 1.11)	0.997983	(0.329, 3.02)	0.997153	0.999145	No	N/A	N/A
ENSG00000279744.1_6	AC132938.5	0.966812	(0.77, 1.21)	0.925913	(0.553, 1.55)	0.769391	0.913695	No	N/A	1.03272	(0.806, 1.32)	1.06386	(0.663, 1.71)	0.797436	0.916475	No	N/A	N/A
ENSG00000280153.1_5	AC133065.3	1.25607	(1, 1.57)	1.69871	(0.99, 2.91)	0.0543564	0.326341	No	N/A	1.17275	(0.932, 1.48)	1.42673	(0.85, 2.39)	0.178715	0.467246	No	N/A	N/A
ENSG00000244245.1_5	AC133134.1	1.04492	(0.926, 1.18)	1.4343	(0.537, 3.83)	0.471812	0.763263	No	N/A	1.0083	(0.912, 1.11)	1.10226	(0.342, 3.55)	0.870376	0.949425	No	N/A	N/A
ENSG00000236489.1_5	AC133473.1	0.951466	(0.794, 1.14)	0.836094	(0.438, 1.6)	0.587661	0.82695	No	N/A	0.964078	(0.788, 1.18)	0.898994	(0.503, 1.61)	0.719714	0.877442	No	N/A	N/A
ENSG00000261766.1_6	AC133550.2	0.856718	(0.758, 0.968)	0.304007	(0.113, 0.818)	0.0184169	0.214022	No	N/A	0.834772	(0.735, 0.948)	0.275772	(0.105, 0.722)	0.00871492	0.123059	No	N/A	N/A
ENSG00000256712.1_7	AC134349.1	1.06044	(0.894, 1.26)	1.26847	(0.638, 2.52)	0.498114	0.779076	No	N/A	0.962077	(0.818, 1.13)	0.841522	(0.41, 1.73)	0.638405	0.833921	No	N/A	N/A
ENSG00000256981.1_5	AC134349.2	0.976829	(0.83, 1.15)	0.900744	(0.439, 1.85)	0.775371	0.916341	No	N/A	1.0313	(0.854, 1.25)	1.10853	(0.593, 2.07)	0.746561	0.892216	No	N/A	N/A
ENSG00000279880.1_6	AC134407.3	0.993802	(0.9, 1.1)	0.927431	(0.283, 3.03)	0.900881	0.966867	No	N/A	1.0173	(0.93, 1.11)	1.28348	(0.349, 4.71)	0.706916	0.870611	No	N/A	N/A
ENSG00000265118.5_6	AC134669.1	1.37955	(1.06, 1.8)	1.70395	(1.08, 2.7)	0.0232195	0.232739	No	N/A	1.30516	(1.01, 1.68)	1.62289	(1, 2.63)	0.0489453	0.258434	No	N/A	N/A
ENSG00000244380.1_7	AC134772.1	1.02303	(0.952, 1.1)	1.67743	(0.33, 8.52)	0.532844	0.798402	No	N/A	0.97719	(0.906, 1.05)	0.619955	(0.131, 2.94)	0.546809	0.778098	No	N/A	N/A
ENSG00000255165.1_7	AC134775.1	1.32082	(1.06, 1.65)	2.02335	(1.13, 3.64)	0.0186017	0.215173	No	N/A	1.35096	(1.06, 1.72)	1.91859	(1.11, 3.33)	0.0202325	0.171416	No	N/A	N/A
ENSG00000261487.1_8	AC135048.1	1.09935	(0.956, 1.26)	1.77656	(0.756, 4.17)	0.187348	0.535359	No	N/A	1.15048	(0.995, 1.33)	2.18683	(0.951, 5.03)	0.065679	0.291269	No	N/A	N/A
ENSG00000252809.2	AC135050.1	1.03573	(0.891, 1.2)	1.20073	(0.551, 2.62)	0.645299	0.854516	No	N/A	1.01083	(0.85, 1.2)	1.0434	(0.531, 2.05)	0.90198	0.963253	No	N/A	N/A
ENSG00000255439.6_7	AC135050.2	0.997547	(0.888, 1.12)	0.978827	(0.358, 2.67)	0.96671	0.988467	No	N/A	1.00327	(0.873, 1.15)	1.02027	(0.438, 2.38)	0.96287	0.986559	No	N/A	N/A
ENSG00000262766.1_7	AC135050.5	0.947082	(0.822, 1.09)	0.723421	(0.312, 1.68)	0.450448	0.748101	No	N/A	0.892535	(0.758, 1.05)	0.601561	(0.287, 1.26)	0.177321	0.466024	No	N/A	N/A
ENSG00000278133.1_7	AC135050.6	0.888764	(0.773, 1.02)	0.473929	(0.192, 1.17)	0.104556	0.427613	No	N/A	0.910679	(0.789, 1.05)	0.573501	(0.244, 1.35)	0.203175	0.497102	No	N/A	N/A
ENSG00000263809.1_6	AC135178.2	1.08407	(0.932, 1.26)	1.5092	(0.696, 3.27)	0.297015	0.639909	No	N/A	1.10164	(0.936, 1.3)	1.52083	(0.742, 3.12)	0.252213	0.548789	No	N/A	N/A
ENSG00000269947.1_6	AC135178.5	0.978431	(0.856, 1.12)	0.865392	(0.36, 2.08)	0.746711	0.903759	No	N/A	1.0104	(0.897, 1.14)	1.08998	(0.408, 2.91)	0.86364	0.946703	No	N/A	N/A
ENSG00000270441.1_5	AC135506.1	0.849337	(0.73, 0.988)	0.438945	(0.199, 0.969)	0.0414437	0.293263	No	N/A	0.810213	(0.703, 0.933)	0.301679	(0.127, 0.719)	0.0068758	0.107635	No	N/A	N/A
ENSG00000272182.1_6	AC135507.1	0.971382	(0.825, 1.14)	0.879723	(0.43, 1.8)	0.725343	0.892199	No	N/A	1.04443	(0.891, 1.22)	1.22688	(0.584, 2.58)	0.58944	0.803805	No	N/A	N/A
ENSG00000256632.3_7	AC135586.2	0.972405	(0.825, 1.15)	0.883709	(0.431, 1.81)	0.735676	0.8983	No	N/A	1.08035	(0.908, 1.29)	1.35124	(0.688, 2.65)	0.381865	0.659619	No	N/A	N/A
ENSG00000258632.2_5	AC135626.1	1.04199	(0.847, 1.28)	1.12175	(0.633, 1.99)	0.69386	0.87749	No	N/A	1.08397	(0.856, 1.37)	1.1884	(0.719, 1.97)	0.501205	0.748079	No	N/A	N/A
ENSG00000267681.1_5	AC135721.1	1.1581	(1, 1.34)	2.27388	(0.975, 5.3)	0.0572247	0.332825	No	N/A	1.11845	(0.977, 1.28)	2.0617	(0.847, 5.02)	0.11094	0.372939	No	N/A	N/A
ENSG00000285057.1_2	AC135721.2	1.22365	(1.01, 1.49)	1.8673	(1, 3.49)	0.0500824	0.316829	No	N/A	1.14069	(0.944, 1.38)	1.53588	(0.823, 2.87)	0.177585	0.46643	No	N/A	N/A
ENSG00000223509.8_5	AC135983.2	1.01943	(0.881, 1.18)	1.11321	(0.498, 2.49)	0.79364	0.925226	No	N/A	0.997944	(0.861, 1.16)	0.98888	(0.447, 2.19)	0.977974	0.992298	No	N/A	N/A
ENSG00000254910.1_6	AC136475.2	0.73493	(0.576, 0.937)	0.54713	(0.331, 0.904)	0.0185482	0.214752	No	N/A	0.719327	(0.561, 0.922)	0.53593	(0.326, 0.882)	0.014024	0.149276	No	N/A	N/A
ENSG00000253520.1_5	AC136628.3	1.16254	(0.874, 1.55)	1.24242	(0.824, 1.87)	0.300849	0.642669	No	N/A	1.23957	(0.941, 1.63)	1.38979	(0.906, 2.13)	0.131887	0.404137	No	N/A	N/A
ENSG00000218227.3_6	AC136632.1	1.02767	(0.935, 1.13)	1.43916	(0.414, 5.01)	0.567173	0.816414	No	N/A	0.98088	(0.889, 1.08)	0.789827	(0.239, 2.61)	0.698742	0.866791	No	N/A	N/A
ENSG00000272434.1_6	AC137630.3	0.905411	(0.774, 1.06)	0.620768	(0.291, 1.32)	0.217045	0.565807	No	N/A	0.822913	(0.691, 0.98)	0.470899	(0.234, 0.949)	0.0350705	0.219326	No	N/A	N/A
ENSG00000258830.1_6	AC137834.1	0.982308	(0.908, 1.06)	0.710394	(0.158, 3.19)	0.655678	0.859667	No	N/A	0.978654	(0.902, 1.06)	0.676545	(0.156, 2.93)	0.601674	0.810828	No	N/A	N/A
ENSG00000224505.2_6	AC138150.1	0.997814	(0.847, 1.18)	0.990365	(0.484, 2.03)	0.978865	0.993214	No	N/A	0.947145	(0.804, 1.12)	0.786528	(0.383, 1.61)	0.512819	0.755698	No	N/A	N/A
ENSG00000264456.1_7	AC138207.4	1.16267	(1.02, 1.32)	2.82946	(1.11, 7.24)	0.0299261	0.254937	No	N/A	1.09932	(0.967, 1.25)	1.98777	(0.778, 5.08)	0.150995	0.431108	No	N/A	N/A
ENSG00000183154.1_6	AC138356.1	0.970476	(0.836, 1.13)	0.852863	(0.39, 1.87)	0.690589	0.87618	No	N/A	0.924577	(0.796, 1.07)	0.662546	(0.302, 1.45)	0.304014	0.595073	No	N/A	N/A
ENSG00000185495.10_6	AC138393.1	1.10497	(0.995, 1.23)	3.01461	(0.917, 9.91)	0.0692174	0.357646	No	N/A	1.06831	(0.951, 1.2)	1.7774	(0.642, 4.92)	0.267931	0.561932	No	N/A	N/A
ENSG00000278467.1_7	AC138393.3	1.18529	(1.04, 1.35)	3.44455	(1.26, 9.4)	0.0157433	0.204527	No	N/A	1.09812	(0.959, 1.26)	1.83544	(0.758, 4.45)	0.178642	0.467246	No	N/A	N/A
ENSG00000215158.9_6	AC138409.2	1.00458	(0.878, 1.15)	1.03044	(0.431, 2.47)	0.946299	0.98128	No	N/A	1.02789	(0.906, 1.17)	1.22883	(0.482, 3.13)	0.665926	0.850826	No	N/A	N/A
ENSG00000264668.2_7	AC138696.1	0.994879	(0.911, 1.09)	0.924329	(0.244, 3.5)	0.907848	0.968913	No	N/A	0.972881	(0.882, 1.07)	0.714844	(0.217, 2.35)	0.580402	0.799656	No	N/A	N/A
ENSG00000260342.2_7	AC138811.2	0.967315	(0.881, 1.06)	0.63593	(0.18, 2.25)	0.483041	0.770199	No	N/A	0.991133	(0.886, 1.11)	0.919904	(0.324, 2.61)	0.875258	0.951853	No	N/A	N/A
ENSG00000253816.3_6	AC138866.1	1.06277	(0.907, 1.25)	1.33219	(0.633, 2.8)	0.450216	0.747815	No	N/A	1.05666	(0.894, 1.25)	1.26346	(0.624, 2.56)	0.515727	0.757766	No	N/A	N/A
ENSG00000254701.3_5	AC138866.2	1.07108	(0.916, 1.25)	1.39813	(0.655, 2.99)	0.386683	0.704638	No	N/A	1.06736	(0.907, 1.26)	1.33629	(0.648, 2.75)	0.43203	0.696839	No	N/A	N/A
ENSG00000261832.6_6	AC138894.1	0.991921	(0.889, 1.11)	0.922912	(0.316, 2.69)	0.883302	0.959667	No	N/A	0.969907	(0.875, 1.07)	0.709135	(0.225, 2.23)	0.557094	0.784797	No	N/A	N/A
ENSG00000183458.14_6	AC138932.1	0.942158	(0.849, 1.05)	0.524069	(0.168, 1.64)	0.266196	0.614024	No	N/A	0.911763	(0.812, 1.02)	0.436922	(0.151, 1.26)	0.126529	0.396927	No	N/A	N/A
ENSG00000266077.1	AC139149.1	1.0679	(0.921, 1.24)	1.41843	(0.645, 3.12)	0.384789	0.70328	No	N/A	1.0959	(0.937, 1.28)	1.54548	(0.73, 3.27)	0.254883	0.550843	No	N/A	N/A
ENSG00000270580.5_7	AC139256.2	0.863334	(0.788, 0.946)	0.131602	(0.0331, 0.524)	0.0040065	0.138559	No	N/A	0.858676	(0.772, 0.955)	0.15817	(0.0396, 0.632)	0.00910997	0.1252	No	N/A	N/A
ENSG00000185527.12_4	AC139530.1	0.990446	(0.806, 1.22)	0.973532	(0.551, 1.72)	0.926434	0.973586	No	N/A	0.997899	(0.797, 1.25)	0.995085	(0.591, 1.68)	0.985219	0.994259	No	N/A	N/A
ENSG00000262049.1_7	AC139530.2	0.893739	(0.806, 0.991)	0.284607	(0.086, 0.942)	0.0395907	0.286195	No	N/A	0.853622	(0.764, 0.954)	0.207416	(0.0634, 0.678)	0.0092666	0.125615	No	N/A	N/A
ENSG00000262660.1_7	AC139530.3	1.09858	(0.95, 1.27)	1.68811	(0.748, 3.81)	0.207048	0.554579	No	N/A	1.15988	(0.998, 1.35)	2.1453	(0.97, 4.74)	0.0594302	0.277776	No	N/A	N/A
ENSG00000233836.7_5	AC139769.1	0.793447	(0.612, 1.03)	0.674571	(0.429, 1.06)	0.0888476	0.397707	No	N/A	0.795859	(0.595, 1.06)	0.731725	(0.489, 1.09)	0.128741	0.399339	No	N/A	N/A
ENSG00000246596.7_5	AC139795.1	0.893539	(0.707, 1.13)	0.780447	(0.465, 1.31)	0.347315	0.678911	No	N/A	0.834282	(0.647, 1.08)	0.706948	(0.431, 1.16)	0.170087	0.457713	No	N/A	N/A
ENSG00000233799.1_7	AC139887.1	0.913566	(0.761, 1.1)	0.728143	(0.384, 1.38)	0.331849	0.666089	No	N/A	0.856958	(0.719, 1.02)	0.561681	(0.286, 1.1)	0.0930788	0.344688	No	N/A	N/A
ENSG00000249592.6_7	AC139887.2	0.898431	(0.785, 1.03)	0.503334	(0.209, 1.21)	0.126312	0.459832	No	N/A	0.899358	(0.78, 1.04)	0.539032	(0.233, 1.25)	0.14828	0.428649	No	N/A	N/A
ENSG00000256673.1_5	AC141557.1	1.03851	(0.816, 1.32)	1.08028	(0.664, 1.76)	0.756128	0.90815	No	N/A	1.10589	(0.848, 1.44)	1.18361	(0.76, 1.84)	0.455791	0.713974	No	N/A	N/A
ENSG00000215154.6_5	AC141586.1	1.09926	(0.977, 1.24)	2.23113	(0.806, 6.18)	0.12239	0.453634	No	N/A	1.07899	(0.964, 1.21)	2.04143	(0.706, 5.91)	0.188008	0.477693	No	N/A	N/A
ENSG00000276728.1_6	AC142472.1	0.943624	(0.842, 1.06)	0.59148	(0.211, 1.66)	0.318376	0.654783	No	N/A	0.865312	(0.78, 0.96)	0.206162	(0.0616, 0.69)	0.01043	0.131894	No	N/A	N/A
ENSG00000272477.1_7	AC144521.1	0.979831	(0.821, 1.17)	0.925969	(0.479, 1.79)	0.819313	0.935211	No	N/A	1.01316	(0.839, 1.22)	1.04478	(0.56, 1.95)	0.890545	0.958232	No	N/A	N/A
ENSG00000258210.1_7	AC144548.1	1.09635	(1.01, 1.19)	5.14965	(1.16, 22.9)	0.0312927	0.259811	No	N/A	1.12024	(1.03, 1.22)	6.62918	(1.5, 29.3)	0.012612	0.141831	No	N/A	N/A
ENSG00000273117.1_4	AC144652.1	0.91422	(0.766, 1.09)	0.713929	(0.368, 1.39)	0.319646	0.655575	No	N/A	0.845807	(0.705, 1.02)	0.557757	(0.292, 1.07)	0.0777818	0.315672	No	N/A	N/A
ENSG00000262413.1_6	AC145207.2	1.09888	(0.977, 1.24)	2.20952	(0.807, 6.05)	0.122808	0.454278	No	N/A	1.01635	(0.918, 1.12)	1.2056	(0.378, 3.84)	0.751763	0.894613	No	N/A	N/A
ENSG00000263731.1_7	AC145207.5	1.02097	(0.887, 1.18)	1.13181	(0.493, 2.6)	0.770392	0.913988	No	N/A	1.09599	(0.947, 1.27)	1.65088	(0.738, 3.69)	0.222284	0.516796	No	N/A	N/A
ENSG00000240729.1_5	AC146507.2	0.965781	(0.837, 1.11)	0.817409	(0.36, 1.86)	0.630036	0.84725	No	N/A	0.942675	(0.814, 1.09)	0.725885	(0.327, 1.61)	0.430361	0.695869	No	N/A	N/A
ENSG00000286634.1_1	AC146507.3	0.898458	(0.798, 1.01)	0.413848	(0.152, 1.13)	0.0839336	0.388069	No	N/A	0.912691	(0.806, 1.03)	0.503456	(0.195, 1.3)	0.156045	0.437253	No	N/A	N/A
ENSG00000235558.3_7	AC146949.1	1.0012	(0.817, 1.23)	1.00346	(0.563, 1.79)	0.990646	0.997371	No	N/A	1.06591	(0.853, 1.33)	1.16611	(0.684, 1.99)	0.572346	0.795607	No	N/A	N/A
ENSG00000244459.2_6	AC147067.1	1.18169	(0.986, 1.42)	1.82621	(0.938, 3.56)	0.0765772	0.374876	No	N/A	1.13555	(0.946, 1.36)	1.56267	(0.818, 2.98)	0.176185	0.465248	No	N/A	N/A
ENSG00000237181.1_7	AC147651.4	1.1149	(0.948, 1.31)	1.63003	(0.781, 3.4)	0.192852	0.540253	No	N/A	1.08068	(0.9, 1.3)	1.3167	(0.69, 2.51)	0.404176	0.676094	No	N/A	N/A
ENSG00000242073.2_5	AC211429.1	0.991876	(0.876, 1.12)	0.938714	(0.363, 2.43)	0.896093	0.964531	No	N/A	1.01558	(0.903, 1.14)	1.1419	(0.422, 3.09)	0.794032	0.915436	No	N/A	N/A
ENSG00000288053.1_1	AC231657.3	0.949388	(0.878, 1.03)	0.368196	(0.0804, 1.69)	0.198222	0.54523	No	N/A	0.943568	(0.879, 1.01)	0.255819	(0.047, 1.39)	0.114623	0.37743	No	N/A	N/A
ENSG00000261499.2_5	AC233699.1	1.03467	(0.924, 1.16)	1.37039	(0.486, 3.87)	0.551593	0.807711	No	N/A	1.00642	(0.89, 1.14)	1.05115	(0.406, 2.72)	0.918142	0.969678	No	N/A	N/A
ENSG00000274615.1_5	AC233968.1	1.02864	(0.92, 1.15)	1.3049	(0.458, 3.72)	0.61832	0.841632	No	N/A	1.00413	(0.889, 1.13)	1.03322	(0.396, 2.7)	0.94675	0.980128	No	N/A	N/A
ENSG00000269902.1_7	AC234772.2	1.22367	(0.975, 1.54)	1.57919	(0.933, 2.67)	0.0890881	0.398069	No	N/A	1.31186	(0.998, 1.72)	1.5306	(0.985, 2.38)	0.0585772	0.275146	No	N/A	N/A
ENSG00000261101.2_6	AC234775.3	1.01515	(0.818, 1.26)	1.03904	(0.604, 1.79)	0.89007	0.961954	No	N/A	0.950262	(0.752, 1.2)	0.895246	(0.54, 1.48)	0.667416	0.851778	No	N/A	N/A
ENSG00000287190.1_1	AC239799.2	0.822027	(0.594, 1.14)	0.803947	(0.559, 1.16)	0.238425	0.585736	No	N/A	0.80349	(0.582, 1.11)	0.783216	(0.544, 1.13)	0.187819	0.477466	No	N/A	N/A
ENSG00000223779.6_6	AC239800.1	1.04529	(0.834, 1.31)	1.10873	(0.659, 1.87)	0.697315	0.879214	No	N/A	1.1121	(0.867, 1.43)	1.22528	(0.763, 1.97)	0.400913	0.673776	No	N/A	N/A
ENSG00000286019.1_1	AC239811.1	1.04567	(0.895, 1.22)	1.24411	(0.585, 2.65)	0.570821	0.817909	No	N/A	0.918332	(0.788, 1.07)	0.649049	(0.297, 1.42)	0.27778	0.570809	No	N/A	N/A
ENSG00000237188.5_8	AC242426.2	0.963533	(0.877, 1.06)	0.609533	(0.174, 2.14)	0.439164	0.740941	No	N/A	1.02542	(0.947, 1.11)	1.58456	(0.368, 6.82)	0.536601	0.770822	No	N/A	N/A
ENSG00000286185.1_1	AC242842.3	1.08482	(0.96, 1.23)	1.89409	(0.718, 5)	0.19678	0.544367	No	N/A	0.944683	(0.839, 1.06)	0.620443	(0.229, 1.68)	0.347817	0.632895	No	N/A	N/A
ENSG00000286219.1_1	AC242843.1	1.04034	(0.907, 1.19)	1.28454	(0.544, 3.03)	0.567919	0.816714	No	N/A	0.957149	(0.828, 1.11)	0.780315	(0.346, 1.76)	0.550261	0.780752	No	N/A	N/A
ENSG00000280778.1_6	AC243547.3	0.983226	(0.9, 1.07)	0.771845	(0.203, 2.94)	0.704006	0.88181	No	N/A	1.03445	(0.931, 1.15)	1.43619	(0.47, 4.39)	0.525377	0.762321	No	N/A	N/A
ENSG00000277911.1_6	AC243773.2	1.12014	(0.961, 1.31)	1.77058	(0.81, 3.87)	0.151882	0.490583	No	N/A	1.08936	(0.919, 1.29)	1.42106	(0.707, 2.86)	0.323867	0.612421	No	N/A	N/A
ENSG00000268027.5_7	AC243960.1	0.917094	(0.698, 1.2)	0.870572	(0.564, 1.34)	0.531361	0.797646	No	N/A	0.912032	(0.685, 1.21)	0.874801	(0.579, 1.32)	0.526019	0.762779	No	N/A	N/A
ENSG00000197180.2_4	AC244090.1	1.172	(1.01, 1.37)	2.22909	(1, 4.95)	0.0488671	0.313711	No	N/A	1.21575	(1.02, 1.45)	2.09422	(1.05, 4.18)	0.0359651	0.222348	No	N/A	N/A
ENSG00000274487.2_5	AC244154.1	0.97454	(0.865, 1.1)	0.806421	(0.301, 2.16)	0.668667	0.86462	No	N/A	0.922926	(0.808, 1.05)	0.587293	(0.242, 1.42)	0.238719	0.533755	No	N/A	N/A
ENSG00000238039.1_7	AC244197.2	0.93883	(0.777, 1.13)	0.814847	(0.442, 1.5)	0.512173	0.787652	No	N/A	0.840572	(0.687, 1.03)	0.612267	(0.341, 1.1)	0.0996124	0.35694	No	N/A	N/A
ENSG00000283453.2_5	AC244258.1	0.996239	(0.887, 1.12)	0.967198	(0.351, 2.66)	0.94856	0.982082	No	N/A	1.07622	(0.96, 1.21)	1.95163	(0.689, 5.53)	0.208163	0.502147	No	N/A	N/A
ENSG00000251002.8_7	AC244502.1	0.797874	(0.566, 1.13)	0.80179	(0.571, 1.13)	0.201855	0.549441	No	N/A	0.810376	(0.56, 1.17)	0.836346	(0.61, 1.15)	0.266626	0.561121	No	N/A	N/A
ENSG00000276216.1_6	AC245014.3	0.716626	(0.496, 1.03)	0.736362	(0.521, 1.04)	0.0832638	0.386826	No	N/A	0.67217	(0.444, 1.02)	0.742409	(0.538, 1.02)	0.0698245	0.299633	No	N/A	N/A
ENSG00000260836.2_6	AC245033.1	1.00892	(0.846, 1.2)	1.03421	(0.533, 2)	0.920659	0.972384	No	N/A	1.05945	(0.943, 1.19)	1.65898	(0.6, 4.59)	0.32969	0.617868	No	N/A	N/A
ENSG00000284803.1_3	AC245033.4	0.968439	(0.777, 1.21)	0.92424	(0.54, 1.58)	0.773963	0.916286	No	N/A	1.06185	(0.933, 1.21)	1.52683	(0.613, 3.8)	0.363039	0.645127	No	N/A	N/A
ENSG00000272779.1_6	AC245060.4	1.09679	(0.954, 1.26)	1.76237	(0.748, 4.15)	0.195119	0.542694	No	N/A	1.04219	(0.897, 1.21)	1.24293	(0.568, 2.72)	0.586401	0.802292	No	N/A	N/A
ENSG00000286129.1_2	AC245060.7	1.12688	(0.953, 1.33)	1.69338	(0.799, 3.59)	0.168995	0.513578	No	N/A	1.02798	(0.896, 1.18)	1.1896	(0.505, 2.8)	0.69101	0.862796	No	N/A	N/A
ENSG00000285062.1_2	AC245100.9	1.2728	(1.04, 1.55)	2.0456	(1.1, 3.8)	0.0235061	0.233387	No	N/A	1.20843	(0.983, 1.49)	1.67072	(0.937, 2.98)	0.0818118	0.324529	No	N/A	N/A
ENSG00000280195.1_6	AC245140.2	1.04691	(0.962, 1.14)	2.1508	(0.524, 8.83)	0.287736	0.631492	No	N/A	0.955752	(0.866, 1.05)	0.577177	(0.174, 1.91)	0.36823	0.649147	No	N/A	N/A
ENSG00000232545.1_7	AC253536.3	1.0438	(0.893, 1.22)	1.23187	(0.579, 2.62)	0.588077	0.827022	No	N/A	0.985762	(0.822, 1.18)	0.950089	(0.499, 1.81)	0.876113	0.952205	No	N/A	N/A
ENSG00000285762.1_1	AC253536.7	1.05278	(0.942, 1.18)	1.63852	(0.564, 4.76)	0.364391	0.690723	No	N/A	1.11958	(0.991, 1.26)	2.47619	(0.908, 6.75)	0.0763482	0.312735	No	N/A	N/A
ENSG00000286106.1_1	AC253572.1	1.04532	(0.893, 1.22)	1.23692	(0.586, 2.61)	0.577344	0.822743	No	N/A	0.917795	(0.786, 1.07)	0.655413	(0.304, 1.41)	0.281693	0.573605	No	N/A	N/A
ENSG00000272482.1_6	AC254633.1	1.09903	(0.822, 1.47)	1.14312	(0.76, 1.72)	0.521092	0.792088	No	N/A	1.05187	(0.81, 1.37)	1.09231	(0.695, 1.72)	0.70156	0.868214	No	N/A	N/A
ENSG00000167315.18_4	ACAA2	1.05176	(0.92, 1.2)	1.39221	(0.581, 3.34)	0.458092	0.754344	No	N/A	1.16517	(1.01, 1.34)	2.40575	(1.04, 5.57)	0.0404928	0.23617	No	N/A	N/A
ENSG00000278540.5_5	ACACA	1.08348	(0.955, 1.23)	1.82348	(0.706, 4.71)	0.214375	0.562264	No	N/A	1.13959	(1.02, 1.27)	3.63464	(1.18, 11.2)	0.0246982	0.185074	No	N/A	N/A
ENSG00000111271.14_5	ACAD10	1.0898	(0.98, 1.21)	2.44755	(0.796, 7.53)	0.118516	0.447911	No	N/A	1.06941	(0.966, 1.18)	2.15486	(0.671, 6.92)	0.197015	0.489862	No	N/A	N/A
ENSG00000240303.8_4	ACAD11	0.96703	(0.842, 1.11)	0.812989	(0.348, 1.9)	0.631976	0.848067	No	N/A	0.932705	(0.815, 1.07)	0.634923	(0.263, 1.53)	0.311609	0.601985	No	N/A	N/A
ENSG00000151498.11_2	ACAD8	0.998994	(0.897, 1.11)	0.989674	(0.332, 2.95)	0.985157	0.995864	No	N/A	1.02874	(0.921, 1.15)	1.31303	(0.457, 3.78)	0.613368	0.819152	No	N/A	N/A
ENSG00000177646.19_4	ACAD9	1.00929	(0.904, 1.13)	1.09418	(0.378, 3.17)	0.868197	0.953965	No	N/A	1.06081	(0.949, 1.19)	1.7591	(0.607, 5.1)	0.298191	0.590625	No	N/A	N/A
ENSG00000117054.13_6	ACADM	1.01677	(0.888, 1.16)	1.11396	(0.468, 2.65)	0.807328	0.93073	No	N/A	1.12756	(0.981, 1.3)	2.04247	(0.877, 4.76)	0.097998	0.353689	No	N/A	N/A
ENSG00000122971.9_3	ACADS	1.08686	(0.972, 1.22)	2.18858	(0.75, 6.39)	0.151701	0.490583	No	N/A	1.1662	(1.04, 1.31)	3.89814	(1.32, 11.5)	0.0137684	0.147897	No	N/A	N/A
ENSG00000196177.12_2	ACADSB	1.17176	(0.992, 1.38)	1.99301	(0.947, 4.2)	0.0694492	0.357785	No	N/A	1.2719	(1.07, 1.51)	2.72336	(1.27, 5.85)	0.0102209	0.131245	No	N/A	N/A
ENSG00000072778.20_3	ACADVL	1.06216	(0.95, 1.19)	1.76691	(0.615, 5.07)	0.290154	0.633079	No	N/A	0.984561	(0.88, 1.1)	0.863937	(0.304, 2.46)	0.783828	0.909618	No	N/A	N/A
ENSG00000072818.12_5	ACAP1	1.02746	(0.877, 1.2)	1.13679	(0.542, 2.38)	0.734271	0.897621	No	N/A	1.02913	(0.876, 1.21)	1.13876	(0.552, 2.35)	0.725067	0.880167	No	N/A	N/A
ENSG00000114331.14_5	ACAP2	0.949786	(0.864, 1.04)	0.512372	(0.149, 1.76)	0.289201	0.632395	No	N/A	0.938403	(0.847, 1.04)	0.490956	(0.155, 1.55)	0.225508	0.519882	No	N/A	N/A
ENSG00000131584.19_3	ACAP3	0.977192	(0.857, 1.11)	0.85336	(0.349, 2.09)	0.72805	0.894213	No	N/A	0.891579	(0.771, 1.03)	0.525798	(0.23, 1.2)	0.128405	0.399322	No	N/A	N/A
ENSG00000075239.13_2	ACAT1	1.12044	(0.918, 1.37)	1.40523	(0.773, 2.55)	0.264641	0.61336	No	N/A	1.21929	(0.99, 1.5)	1.71636	(0.959, 3.07)	0.0688157	0.297956	No	N/A	N/A
ENSG00000120437.8_2	ACAT2	0.996152	(0.859, 1.16)	0.979459	(0.445, 2.16)	0.958931	0.985762	No	N/A	1.04756	(0.895, 1.23)	1.25108	(0.589, 2.66)	0.560004	0.78659	No	N/A	N/A
ENSG00000182827.9_3	ACBD3	0.987396	(0.894, 1.09)	0.858261	(0.263, 2.8)	0.799855	0.928247	No	N/A	1.01478	(0.915, 1.13)	1.17598	(0.378, 3.66)	0.77941	0.907035	No	N/A	N/A
ENSG00000181513.14_5	ACBD4	1.03435	(0.928, 1.15)	1.40513	(0.475, 4.16)	0.538717	0.800543	No	N/A	0.993346	(0.876, 1.13)	0.950937	(0.373, 2.42)	0.916014	0.969227	No	N/A	N/A
ENSG00000107897.19_4	ACBD5	0.993819	(0.9, 1.1)	0.927873	(0.284, 3.03)	0.901283	0.966911	No	N/A	1.02782	(0.93, 1.14)	1.3879	(0.424, 4.54)	0.588067	0.802877	No	N/A	N/A
ENSG00000230124.8_5	ACBD6	1.03205	(0.947, 1.12)	1.66004	(0.419, 6.58)	0.470528	0.762365	No	N/A	1.03723	(0.964, 1.12)	2.22797	(0.443, 11.2)	0.331217	0.618886	No	N/A	N/A
ENSG00000110455.13_5	ACCS	1.5964	(1.21, 2.1)	2.11555	(1.3, 3.44)	0.00246683	0.128585	No	N/A	1.4996	(1.14, 1.98)	1.90142	(1.18, 3.06)	0.0082629	0.11909	No	N/A	N/A
ENSG00000102977.16_6	ACD	1.0102	(0.91, 1.12)	1.11627	(0.364, 3.43)	0.847571	0.946619	No	N/A	1.01044	(0.905, 1.13)	1.10558	(0.384, 3.19)	0.852607	0.942334	No	N/A	N/A
ENSG00000159640.16_6	ACE	0.936264	(0.742, 1.18)	0.868121	(0.528, 1.43)	0.577415	0.822751	No	N/A	0.923043	(0.706, 1.21)	0.877929	(0.569, 1.35)	0.555741	0.784645	No	N/A	N/A
ENSG00000078124.12_4	ACER3	0.959626	(0.87, 1.06)	0.607345	(0.185, 1.99)	0.410717	0.721082	No	N/A	0.963603	(0.872, 1.06)	0.645216	(0.2, 2.08)	0.463906	0.719827	No	N/A	N/A
ENSG00000100813.14_5	ACIN1	1.07824	(1, 1.16)	5.04038	(0.98, 25.9)	0.0529359	0.322691	No	N/A	1.10534	(1.02, 1.2)	4.97491	(1.19, 20.8)	0.0280917	0.196389	No	N/A	N/A
ENSG00000144476.6_4	ACKR3	1.23189	(0.991, 1.53)	1.69282	(0.966, 2.97)	0.0659675	0.351491	No	N/A	1.19801	(0.916, 1.57)	1.34559	(0.865, 2.09)	0.188358	0.477811	No	N/A	N/A
ENSG00000131473.17_5	ACLY	1.10431	(0.978, 1.25)	2.20322	(0.825, 5.88)	0.115057	0.442808	No	N/A	1.18127	(1.04, 1.35)	3.04564	(1.21, 7.66)	0.0178757	0.161235	No	N/A	N/A
ENSG00000122729.19_3	ACO1	0.926045	(0.812, 1.06)	0.589024	(0.237, 1.46)	0.254585	0.60411	No	N/A	0.965894	(0.847, 1.1)	0.785535	(0.318, 1.94)	0.600601	0.810475	No	N/A	N/A
ENSG00000100412.16_3	ACO2	1.07415	(0.988, 1.17)	3.37101	(0.79, 14.4)	0.10072	0.421175	No	N/A	1.11644	(1.02, 1.22)	5.49233	(1.3, 23.1)	0.0201991	0.171284	No	N/A	N/A
ENSG00000162390.17_2	ACOT11	1.18406	(0.983, 1.43)	1.80315	(0.929, 3.5)	0.0816954	0.383572	No	N/A	1.10403	(0.906, 1.35)	1.35059	(0.741, 2.46)	0.326137	0.61486	No	N/A	N/A
ENSG00000112304.11_3	ACOT13	1.10202	(0.966, 1.26)	1.91705	(0.783, 4.69)	0.154038	0.492598	No	N/A	1.16472	(1.02, 1.33)	2.72583	(1.1, 6.78)	0.03089	0.205589	No	N/A	N/A
ENSG00000119673.14_4	ACOT2	0.955967	(0.82, 1.12)	0.797231	(0.369, 1.72)	0.563863	0.815488	No	N/A	0.992785	(0.846, 1.17)	0.967081	(0.465, 2.01)	0.928679	0.972679	No	N/A	N/A
ENSG00000097021.19_3	ACOT7	0.844903	(0.71, 1.01)	0.515501	(0.255, 1.04)	0.0647307	0.349618	No	N/A	0.899603	(0.743, 1.09)	0.709179	(0.381, 1.32)	0.278332	0.571288	No	N/A	N/A
ENSG00000101473.17_4	ACOT8	1.01954	(0.937, 1.11)	1.38042	(0.343, 5.56)	0.650214	0.857707	No	N/A	1.03589	(0.948, 1.13)	1.70313	(0.448, 6.47)	0.434476	0.698491	No	N/A	N/A
ENSG00000123130.17_6	ACOT9	1.1817	(1.04, 1.34)	3.66759	(1.26, 10.6)	0.0168562	0.207329	No	N/A	1.18973	(1.05, 1.34)	4.38497	(1.42, 13.6)	0.0103226	0.131687	No	N/A	N/A
ENSG00000161533.12_5	ACOX1	1.01275	(0.883, 1.16)	1.08379	(0.459, 2.56)	0.854381	0.949489	No	N/A	1.01543	(0.892, 1.16)	1.1137	(0.451, 2.75)	0.815497	0.926896	No	N/A	N/A
ENSG00000087008.16_3	ACOX3	1.05415	(0.939, 1.18)	1.60115	(0.574, 4.47)	0.368493	0.693164	No	N/A	1.05974	(0.942, 1.19)	1.63153	(0.602, 4.42)	0.335546	0.622122	No	N/A	N/A
ENSG00000143727.16_3	ACP1	0.86997	(0.796, 0.951)	0.131504	(0.0318, 0.543)	0.00504628	0.14829	No	N/A	0.962125	(0.887, 1.04)	0.502003	(0.117, 2.16)	0.354213	0.638017	No	N/A	N/A
ENSG00000134575.11_4	ACP2	1.09544	(0.945, 1.27)	1.64866	(0.729, 3.73)	0.229438	0.576741	No	N/A	1.09102	(0.932, 1.28)	1.52353	(0.708, 3.28)	0.281219	0.573401	No	N/A	N/A
ENSG00000014257.16_3	ACPP	1.37794	(1.05, 1.81)	1.65269	(1.06, 2.59)	0.027763	0.248737	No	N/A	1.33038	(1.05, 1.68)	1.91599	(1.09, 3.37)	0.0237179	0.181374	No	N/A	N/A
ENSG00000111644.8_4	ACRBP	1.09942	(0.91, 1.33)	1.37476	(0.729, 2.59)	0.325277	0.660831	No	N/A	1.09023	(0.878, 1.35)	1.24614	(0.719, 2.16)	0.433401	0.697586	No	N/A	N/A
ENSG00000167107.12_3	ACSF2	1.14176	(1.01, 1.29)	2.77641	(1.04, 7.43)	0.0421333	0.293976	No	N/A	1.12432	(0.994, 1.27)	2.46154	(0.931, 6.51)	0.0693863	0.298996	No	N/A	N/A
ENSG00000151726.14_4	ACSL1	0.975971	(0.754, 1.26)	0.957547	(0.608, 1.51)	0.851664	0.948566	No	N/A	0.863105	(0.668, 1.11)	0.766983	(0.483, 1.22)	0.260684	0.55515	No	N/A	N/A
ENSG00000123983.14_3	ACSL3	0.839377	(0.739, 0.953)	0.280438	(0.105, 0.746)	0.0109052	0.181353	No	N/A	0.881002	(0.757, 1.03)	0.523714	(0.238, 1.15)	0.10708	0.368766	No	N/A	N/A
ENSG00000068366.19_4	ACSL4	1.10493	(0.979, 1.25)	2.20832	(0.831, 5.87)	0.112313	0.439818	No	N/A	1.14845	(1.01, 1.31)	2.58024	(1.02, 6.54)	0.0456545	0.24933	No	N/A	N/A
ENSG00000197142.10_2	ACSL5	1.13105	(0.949, 1.35)	1.59276	(0.816, 3.11)	0.172342	0.516903	No	N/A	1.17867	(0.979, 1.42)	1.736	(0.921, 3.27)	0.0883526	0.33631	No	N/A	N/A
ENSG00000005187.12_4	ACSM3	1.05787	(0.752, 1.49)	1.0593	(0.75, 1.5)	0.743835	0.901778	No	N/A	1.16021	(0.815, 1.65)	1.15281	(0.823, 1.62)	0.408488	0.678774	No	N/A	N/A
ENSG00000154930.15_3	ACSS1	1.0378	(0.879, 1.23)	1.17212	(0.579, 2.37)	0.658598	0.860485	No	N/A	1.11148	(0.949, 1.3)	1.63377	(0.777, 3.43)	0.195246	0.487978	No	N/A	N/A
ENSG00000131069.20_6	ACSS2	1.0213	(0.843, 1.24)	1.07033	(0.581, 1.97)	0.827367	0.938007	No	N/A	0.988107	(0.816, 1.2)	0.96189	(0.52, 1.78)	0.9014	0.963003	No	N/A	N/A
ENSG00000075624.16_6	ACTB	1.18684	(1.03, 1.37)	2.53046	(1.11, 5.76)	0.0270316	0.248027	No	N/A	1.22691	(1.06, 1.42)	2.91087	(1.28, 6.62)	0.0108317	0.133526	No	N/A	N/A
ENSG00000184009.12_7	ACTG1	1.06232	(0.916, 1.23)	1.38078	(0.627, 3.04)	0.422706	0.730472	No	N/A	1.08766	(0.935, 1.27)	1.53759	(0.706, 3.35)	0.278255	0.571224	No	N/A	N/A
ENSG00000241547.1_4	ACTG1P20	0.978825	(0.856, 1.12)	0.868045	(0.361, 2.08)	0.751544	0.906877	No	N/A	0.877815	(0.752, 1.02)	0.529543	(0.246, 1.14)	0.103538	0.363761	No	N/A	N/A
ENSG00000136518.17_4	ACTL6A	0.931637	(0.758, 1.15)	0.821983	(0.466, 1.45)	0.499193	0.779887	No	N/A	1.00488	(0.816, 1.24)	1.01335	(0.578, 1.78)	0.963102	0.986589	No	N/A	N/A
ENSG00000072110.13_4	ACTN1	1.01102	(0.808, 1.27)	1.02619	(0.608, 1.73)	0.922813	0.973197	No	N/A	1.04598	(0.815, 1.34)	1.08898	(0.681, 1.74)	0.721698	0.878836	No	N/A	N/A
ENSG00000130402.12_5	ACTN4	0.93051	(0.831, 1.04)	0.512189	(0.179, 1.47)	0.213378	0.561265	No	N/A	0.960759	(0.843, 1.1)	0.756942	(0.306, 1.87)	0.547134	0.778146	No	N/A	N/A
ENSG00000131966.14_5	ACTR10	0.975093	(0.913, 1.04)	0.500857	(0.0838, 2.99)	0.448421	0.745974	No	N/A	1.03379	(0.961, 1.11)	2.11823	(0.412, 10.9)	0.368875	0.649807	No	N/A	N/A
ENSG00000138107.13_4	ACTR1A	0.969436	(0.885, 1.06)	0.639424	(0.175, 2.34)	0.49943	0.780063	No	N/A	0.990843	(0.898, 1.09)	0.894039	(0.272, 2.94)	0.853511	0.942658	No	N/A	N/A
ENSG00000115073.7_2	ACTR1B	1.06067	(0.954, 1.18)	1.89499	(0.598, 6)	0.277117	0.623725	No	N/A	1.04526	(0.942, 1.16)	1.62921	(0.517, 5.14)	0.404701	0.676335	No	N/A	N/A
ENSG00000138071.13_4	ACTR2	1.05498	(0.938, 1.19)	1.5774	(0.579, 4.3)	0.37262	0.695448	No	N/A	1.11292	(0.977, 1.27)	2.12201	(0.84, 5.36)	0.111702	0.37385	No	N/A	N/A
ENSG00000115091.11_3	ACTR3	1.0314	(0.941, 1.13)	1.53929	(0.428, 5.53)	0.508706	0.785163	No	N/A	1.1021	(0.993, 1.22)	2.91753	(0.905, 9.4)	0.0729224	0.305451	No	N/A	N/A
ENSG00000075089.9_3	ACTR6	0.991026	(0.899, 1.09)	0.89434	(0.269, 2.97)	0.855268	0.949807	No	N/A	1.07086	(0.965, 1.19)	2.09988	(0.675, 6.53)	0.200175	0.493123	No	N/A	N/A
ENSG00000113812.14_5	ACTR8	1.05282	(0.937, 1.18)	1.5708	(0.569, 4.34)	0.383507	0.702429	No	N/A	1.11369	(0.994, 1.25)	2.67587	(0.924, 7.75)	0.0696183	0.299208	No	N/A	N/A
ENSG00000115170.13_2	ACVR1	0.87025	(0.727, 1.04)	0.606172	(0.314, 1.17)	0.136559	0.472145	No	N/A	0.83789	(0.688, 1.02)	0.584921	(0.317, 1.08)	0.0856955	0.330932	No	N/A	N/A
ENSG00000135503.13_5	ACVR1B	1.11282	(0.904, 1.37)	1.33815	(0.759, 2.36)	0.314422	0.653962	No	N/A	1.12952	(0.917, 1.39)	1.39268	(0.788, 2.46)	0.254595	0.550601	No	N/A	N/A
ENSG00000132744.8_3	ACY3	0.895782	(0.605, 1.33)	0.919235	(0.682, 1.24)	0.580118	0.824027	No	N/A	0.839836	(0.563, 1.25)	0.878886	(0.655, 1.18)	0.390267	0.665057	No	N/A	N/A
ENSG00000119640.9_3	ACYP1	1.00241	(0.852, 1.18)	1.01087	(0.491, 2.08)	0.976597	0.992405	No	N/A	1.05997	(0.89, 1.26)	1.2526	(0.64, 2.45)	0.511432	0.754714	No	N/A	N/A
ENSG00000170634.13_4	ACYP2	0.979823	(0.915, 1.05)	0.602101	(0.11, 3.3)	0.559046	0.812175	No	N/A	0.945574	(0.88, 1.02)	0.272218	(0.0503, 1.47)	0.131061	0.402806	No	N/A	N/A
ENSG00000283907.1_5	AD000090.1	1.05315	(0.907, 1.22)	1.31385	(0.601, 2.87)	0.493952	0.77679	No	N/A	1.17512	(0.518, 2.67)	1.02894	(0.891, 1.19)	0.697112	0.865686	No	N/A	N/A
ENSG00000188223.9_6	AD000671.1	1.07298	(0.972, 1.18)	2.34456	(0.704, 7.81)	0.165055	0.50776	No	N/A	1.12563	(1, 1.27)	2.68197	(0.97, 7.42)	0.057389	0.273612	No	N/A	N/A
ENSG00000267120.3_6	AD000671.2	1.07179	(0.959, 1.2)	1.95731	(0.663, 5.78)	0.224122	0.57305	No	N/A	0.96802	(0.859, 1.09)	0.763195	(0.286, 2.04)	0.589707	0.803859	No	N/A	N/A
ENSG00000280194.1_8	AD000864.1	1.02854	(0.854, 1.24)	1.10191	(0.583, 2.08)	0.764828	0.911325	No	N/A	0.919878	(0.761, 1.11)	0.762855	(0.413, 1.41)	0.387638	0.662838	No	N/A	N/A
ENSG00000196839.13_3	ADA	0.723866	(0.575, 0.911)	0.485501	(0.281, 0.84)	0.0097074	0.174652	No	N/A	0.744678	(0.591, 0.938)	0.512029	(0.295, 0.888)	0.0172824	0.158241	No	N/A	N/A
ENSG00000093072.18_8	ADA2	1.46254	(0.988, 2.17)	1.32939	(0.984, 1.8)	0.0637426	0.348265	No	N/A	1.24753	(0.859, 1.81)	1.2042	(0.88, 1.65)	0.246176	0.541494	No	N/A	N/A
ENSG00000137845.15_4	ADAM10	0.98624	(0.86, 1.13)	0.916171	(0.389, 2.16)	0.841148	0.944071	No	N/A	1.02323	(0.893, 1.17)	1.15783	(0.489, 2.74)	0.739062	0.888819	No	N/A	N/A
ENSG00000143537.13_3	ADAM15	1.27082	(1.04, 1.55)	2.02587	(1.09, 3.76)	0.0251388	0.240033	No	N/A	1.23057	(1.03, 1.47)	2.20276	(1.1, 4.43)	0.0267316	0.191678	No	N/A	N/A
ENSG00000151694.14_5	ADAM17	1.05055	(0.914, 1.21)	1.35189	(0.58, 3.15)	0.485321	0.772264	No	N/A	1.07	(0.944, 1.21)	1.66985	(0.647, 4.31)	0.289183	0.580822	No	N/A	N/A
ENSG00000135074.15_4	ADAM19	0.938912	(0.769, 1.15)	0.831288	(0.464, 1.49)	0.533996	0.798879	No	N/A	0.755828	(0.619, 0.923)	0.434005	(0.224, 0.841)	0.0134644	0.146554	No	N/A	N/A
ENSG00000042980.12_2	ADAM28	1.25651	(0.955, 1.65)	1.42796	(0.924, 2.21)	0.109067	0.435289	No	N/A	1.20324	(0.889, 1.63)	1.26678	(0.859, 1.87)	0.23294	0.52772	No	N/A	N/A
ENSG00000151651.16_5	ADAM8	1.20203	(0.831, 1.74)	1.17194	(0.853, 1.61)	0.327573	0.66295	No	N/A	1.16736	(0.795, 1.72)	1.13078	(0.834, 1.53)	0.428253	0.693959	No	N/A	N/A
ENSG00000168615.12_3	ADAM9	1.02544	(0.813, 1.29)	1.05694	(0.638, 1.75)	0.829916	0.939511	No	N/A	0.974648	(0.778, 1.22)	0.941817	(0.559, 1.59)	0.821648	0.928627	No	N/A	N/A
ENSG00000143382.14_3	ADAMTSL4	1.3148	(0.928, 1.86)	1.30689	(0.925, 1.85)	0.128847	0.461301	No	N/A	1.14914	(0.79, 1.67)	1.12533	(0.82, 1.54)	0.464478	0.720357	No	N/A	N/A
ENSG00000203804.4_3	ADAMTSL4-AS1	1.21684	(1.03, 1.44)	2.29429	(1.1, 4.8)	0.0274666	0.248308	No	N/A	0.998306	(0.825, 1.21)	0.994497	(0.538, 1.84)	0.985954	0.99468	No	N/A	N/A
ENSG00000105963.15_7	ADAP1	1.2665	(1.02, 1.57)	1.81839	(1.04, 3.19)	0.0370974	0.277544	No	N/A	1.20154	(0.99, 1.46)	1.78408	(0.955, 3.33)	0.0693311	0.298949	No	N/A	N/A
ENSG00000184060.11_5	ADAP2	1.45178	(1.13, 1.87)	1.99789	(1.21, 3.3)	0.00686202	0.159523	No	N/A	1.17302	(0.978, 1.41)	1.88241	(0.891, 3.98)	0.0972784	0.352816	No	N/A	N/A
ENSG00000160710.17_7	ADAR	0.937331	(0.87, 1.01)	0.253682	(0.0492, 1.31)	0.101049	0.42151	No	N/A	0.935475	(0.868, 1.01)	0.245932	(0.0477, 1.27)	0.0935433	0.34549	No	N/A	N/A
ENSG00000197381.16_4	ADARB1	0.915393	(0.769, 1.09)	0.71101	(0.363, 1.39)	0.320375	0.656189	No	N/A	0.933815	(0.77, 1.13)	0.80431	(0.437, 1.48)	0.484031	0.734156	No	N/A	N/A
ENSG00000065457.10_6	ADAT1	0.983725	(0.89, 1.09)	0.82239	(0.254, 2.66)	0.744395	0.902122	No	N/A	1.01946	(0.922, 1.13)	1.25327	(0.389, 4.03)	0.705012	0.870078	No	N/A	N/A
ENSG00000189007.16_4	ADAT2	0.987979	(0.846, 1.15)	0.942557	(0.444, 2)	0.877563	0.957608	No	N/A	1.02019	(0.867, 1.2)	1.09323	(0.532, 2.25)	0.808195	0.922464	No	N/A	N/A
ENSG00000133597.11_7	ADCK2	0.971691	(0.846, 1.12)	0.837358	(0.358, 1.96)	0.68254	0.872324	No	N/A	0.957486	(0.822, 1.11)	0.798979	(0.366, 1.74)	0.573279	0.796228	No	N/A	N/A
ENSG00000138031.14_3	ADCY3	0.985516	(0.815, 1.19)	0.95341	(0.514, 1.77)	0.87951	0.958156	No	N/A	1.00949	(0.842, 1.21)	1.0346	(0.542, 1.97)	0.917758	0.969678	No	N/A	N/A
ENSG00000174233.11_3	ADCY6	0.785386	(0.596, 1.04)	0.691857	(0.45, 1.06)	0.0931239	0.405304	No	N/A	0.826035	(0.62, 1.1)	0.762233	(0.505, 1.15)	0.195515	0.488495	No	N/A	N/A
ENSG00000162104.10_4	ADCY9	1.30255	(0.975, 1.74)	1.46068	(0.956, 2.23)	0.0801462	0.380376	No	N/A	1.31773	(0.964, 1.8)	1.40176	(0.949, 2.07)	0.0895475	0.338306	No	N/A	N/A
ENSG00000087274.17_6	ADD1	0.929805	(0.853, 1.01)	0.311321	(0.0751, 1.29)	0.107696	0.432879	No	N/A	0.972403	(0.881, 1.07)	0.71045	(0.216, 2.34)	0.574294	0.796875	No	N/A	N/A
ENSG00000075340.23_4	ADD2	0.933058	(0.649, 1.34)	0.940235	(0.682, 1.3)	0.706214	0.882433	No	N/A	1.13993	(0.829, 1.57)	1.16882	(0.801, 1.71)	0.41903	0.687545	No	N/A	N/A
ENSG00000148700.14_3	ADD3	1.09635	(0.916, 1.31)	1.40086	(0.723, 2.72)	0.31819	0.654783	No	N/A	1.13053	(0.934, 1.37)	1.49977	(0.792, 2.84)	0.213325	0.506702	No	N/A	N/A
ENSG00000020181.17_2	ADGRA2	1.1652	(0.788, 1.72)	1.12576	(0.833, 1.52)	0.440662	0.741823	No	N/A	1.08386	(0.695, 1.69)	1.04966	(0.806, 1.37)	0.719557	0.877442	No	N/A	N/A
ENSG00000152990.14_4	ADGRA3	1.0957	(0.894, 1.34)	1.29791	(0.728, 2.31)	0.376336	0.698162	No	N/A	1.17151	(0.963, 1.43)	1.61086	(0.882, 2.94)	0.120791	0.386575	No	N/A	N/A
ENSG00000181790.11_4	ADGRB1	1.21879	(0.957, 1.55)	1.52199	(0.901, 2.57)	0.116024	0.443273	No	N/A	1.25068	(0.941, 1.66)	1.40375	(0.906, 2.17)	0.128644	0.399339	No	N/A	N/A
ENSG00000174837.15_5	ADGRE1	0.846715	(0.579, 1.24)	0.873735	(0.643, 1.19)	0.388579	0.705632	No	N/A	0.714832	(0.473, 1.08)	0.798536	(0.603, 1.06)	0.117112	0.380927	No	N/A	N/A
ENSG00000127507.18_5	ADGRE2	1.01328	(0.778, 1.32)	1.02257	(0.657, 1.59)	0.921312	0.972501	No	N/A	1.01554	(0.784, 1.32)	1.02758	(0.654, 1.62)	0.906118	0.964936	No	N/A	N/A
ENSG00000123146.20_4	ADGRE5	1.11619	(0.89, 1.4)	1.2869	(0.766, 2.16)	0.340222	0.672241	No	N/A	1.10822	(0.863, 1.42)	1.21344	(0.759, 1.94)	0.418732	0.687326	No	N/A	N/A
ENSG00000182885.17_3	ADGRG3	0.849671	(0.605, 1.19)	0.847867	(0.601, 1.2)	0.347189	0.678911	No	N/A	0.912846	(0.703, 1.18)	0.853868	(0.545, 1.34)	0.490129	0.740172	No	N/A	N/A
ENSG00000159618.16_3	ADGRG5	0.746056	(0.535, 1.04)	0.730113	(0.507, 1.05)	0.0901915	0.40004	No	N/A	0.733152	(0.507, 1.06)	0.760134	(0.546, 1.06)	0.104926	0.365464	No	N/A	N/A
ENSG00000197894.11_6	ADH5	1.02203	(0.92, 1.13)	1.26454	(0.413, 3.87)	0.681135	0.871684	No	N/A	1.11901	(1.01, 1.24)	3.46907	(1.07, 11.2)	0.0381746	0.229139	No	N/A	N/A
ENSG00000182551.14_3	ADI1	1.06878	(0.919, 1.24)	1.40664	(0.649, 3.05)	0.38722	0.704695	No	N/A	1.09012	(0.926, 1.28)	1.46544	(0.712, 3.02)	0.299902	0.591377	No	N/A	N/A
ENSG00000159346.13_4	ADIPOR1	1.00259	(0.882, 1.14)	1.01896	(0.407, 2.55)	0.968027	0.989088	No	N/A	1.03726	(0.936, 1.15)	1.5119	(0.478, 4.78)	0.481721	0.732744	No	N/A	N/A
ENSG00000006831.10_3	ADIPOR2	0.876041	(0.749, 1.02)	0.523478	(0.24, 1.14)	0.103757	0.425789	No	N/A	0.914773	(0.769, 1.09)	0.70677	(0.358, 1.39)	0.316437	0.605826	No	N/A	N/A
ENSG00000224420.3_5	ADM5	1.07792	(0.909, 1.28)	1.36026	(0.678, 2.73)	0.386348	0.704309	No	N/A	1.03501	(0.858, 1.25)	1.12286	(0.6, 2.1)	0.716729	0.87542	No	N/A	N/A
ENSG00000101126.17_6	ADNP	0.913158	(0.819, 1.02)	0.40576	(0.135, 1.22)	0.10719	0.432879	No	N/A	0.951729	(0.867, 1.04)	0.506572	(0.141, 1.82)	0.296972	0.589571	No	N/A	N/A
ENSG00000101544.9_4	ADNP2	0.799659	(0.655, 0.976)	0.520024	(0.284, 0.951)	0.0337587	0.266562	No	N/A	0.821344	(0.671, 1.01)	0.570831	(0.316, 1.03)	0.062658	0.285306	No	N/A	N/A
ENSG00000181915.4_2	ADO	0.944232	(0.846, 1.05)	0.571406	(0.195, 1.68)	0.307863	0.648178	No	N/A	0.959775	(0.862, 1.07)	0.657751	(0.22, 1.97)	0.454067	0.712775	No	N/A	N/A
ENSG00000128271.22_4	ADORA2A	0.864116	(0.721, 1.04)	0.601112	(0.315, 1.15)	0.122066	0.453293	No	N/A	0.838873	(0.699, 1.01)	0.546341	(0.284, 1.05)	0.0698577	0.299642	No	N/A	N/A
ENSG00000159322.17_2	ADPGK	1.11122	(1, 1.23)	3.41463	(1.01, 11.5)	0.0479133	0.312473	No	N/A	1.09289	(0.981, 1.22)	2.48514	(0.801, 7.71)	0.11511	0.377645	No	N/A	N/A
ENSG00000260898.6_6	ADPGK-AS1	1.20571	(1.03, 1.41)	2.7721	(1.15, 6.68)	0.0230671	0.232181	No	N/A	1.15712	(0.988, 1.36)	2.03955	(0.923, 4.51)	0.0780466	0.316196	No	N/A	N/A
ENSG00000144843.11_3	ADPRH	1.19669	(0.996, 1.44)	1.88394	(0.968, 3.67)	0.0624013	0.345912	No	N/A	1.23336	(1.03, 1.48)	2.09383	(1.07, 4.11)	0.0320084	0.209147	No	N/A	N/A
ENSG00000116863.11_3	ADPRHL2	1.01954	(0.92, 1.13)	1.24513	(0.393, 3.94)	0.709181	0.88429	No	N/A	1.0032	(0.896, 1.12)	1.0298	(0.366, 2.89)	0.955581	0.982778	No	N/A	N/A
ENSG00000170222.11_2	ADPRM	0.927213	(0.766, 1.12)	0.782399	(0.422, 1.45)	0.43624	0.739302	No	N/A	0.942205	(0.784, 1.13)	0.812627	(0.429, 1.54)	0.524427	0.76142	No	N/A	N/A
ENSG00000043591.5_3	ADRB1	1.19793	(0.892, 1.61)	1.28231	(0.853, 1.93)	0.232088	0.579366	No	N/A	1.1166	(0.818, 1.52)	1.14564	(0.782, 1.68)	0.484971	0.734958	No	N/A	N/A
ENSG00000169252.5_2	ADRB2	1.23127	(0.899, 1.69)	1.28248	(0.879, 1.87)	0.197237	0.544606	No	N/A	1.25512	(0.875, 1.8)	1.23122	(0.884, 1.72)	0.218989	0.512965	No	N/A	N/A
ENSG00000239900.12_4	ADSL	1.06625	(0.963, 1.18)	2.06221	(0.65, 6.54)	0.219216	0.567853	No	N/A	1.14931	(1.04, 1.27)	4.72757	(1.4, 16)	0.0124578	0.14138	No	N/A	N/A
ENSG00000035687.10_4	ADSS	1.11439	(0.969, 1.28)	1.91678	(0.821, 4.48)	0.132753	0.46668	No	N/A	1.18597	(1.03, 1.37)	2.57516	(1.12, 5.92)	0.0258306	0.188743	No	N/A	N/A
ENSG00000106624.11_5	AEBP1	0.710398	(0.497, 1.01)	0.731034	(0.522, 1.02)	0.0679031	0.355838	No	N/A	0.7183	(0.498, 1.04)	0.74793	(0.539, 1.04)	0.0830407	0.327164	No	N/A	N/A
ENSG00000139154.15_7	AEBP2	0.9614	(0.884, 1.05)	0.50962	(0.122, 2.13)	0.35602	0.684139	No	N/A	0.968434	(0.893, 1.05)	0.55402	(0.126, 2.43)	0.433431	0.697586	No	N/A	N/A
ENSG00000181026.15_3	AEN	0.987433	(0.849, 1.15)	0.936139	(0.43, 2.04)	0.868118	0.953965	No	N/A	1.10348	(0.923, 1.32)	1.43637	(0.744, 2.77)	0.28074	0.573322	No	N/A	N/A
ENSG00000263335.1_6	AF001548.2	0.853603	(0.712, 1.02)	0.565025	(0.29, 1.1)	0.0939007	0.406495	No	N/A	0.744845	(0.611, 0.909)	0.403977	(0.209, 0.781)	0.00706252	0.10891	No	N/A	N/A
ENSG00000258820.5_6	AF111167.1	0.988778	(0.748, 1.31)	0.982994	(0.646, 1.5)	0.93617	0.976917	No	N/A	0.809482	(0.634, 1.03)	0.654663	(0.397, 1.08)	0.0967608	0.352205	No	N/A	N/A
ENSG00000258610.1_7	AF111169.1	1.05349	(0.863, 1.29)	1.16945	(0.646, 2.12)	0.604905	0.834735	No	N/A	0.969302	(0.798, 1.18)	0.907581	(0.498, 1.66)	0.751778	0.894613	No	N/A	N/A
ENSG00000286268.1_1	AF196969.1	1.00182	(0.928, 1.08)	1.03779	(0.223, 4.83)	0.962313	0.987367	No	N/A	1.04273	(0.96, 1.13)	2.06429	(0.494, 8.63)	0.320813	0.610235	No	N/A	N/A
ENSG00000260651.1_6	AF213884.3	1.09742	(0.922, 1.31)	1.45091	(0.721, 2.92)	0.296597	0.639667	No	N/A	0.893812	(0.736, 1.09)	0.705242	(0.385, 1.29)	0.258201	0.553722	No	N/A	N/A
ENSG00000250349.3_6	AF241726.2	0.863686	(0.582, 1.28)	0.895062	(0.665, 1.2)	0.464098	0.75812	No	N/A	0.941987	(0.613, 1.45)	0.962463	(0.733, 1.26)	0.783268	0.90922	No	N/A	N/A
ENSG00000130396.20_7	AFDN	1.38304	(1.08, 1.78)	2.20647	(1.1, 4.43)	0.0258307	0.242097	No	N/A	1.36205	(1.02, 1.81)	1.71966	(0.998, 2.96)	0.050748	0.26208	No	N/A	N/A
ENSG00000172493.20_3	AFF1	0.92356	(0.797, 1.07)	0.646636	(0.288, 1.45)	0.289913	0.632975	No	N/A	0.944759	(0.8, 1.12)	0.783826	(0.386, 1.59)	0.501062	0.747988	No	N/A	N/A
ENSG00000155966.13_4	AFF2	1.0856	(0.824, 1.43)	1.13676	(0.741, 1.74)	0.556991	0.811068	No	N/A	1.10959	(0.836, 1.47)	1.16891	(0.766, 1.78)	0.469516	0.724051	No	N/A	N/A
ENSG00000144218.18_3	AFF3	1.01609	(0.751, 1.37)	1.02091	(0.693, 1.5)	0.916669	0.971146	No	N/A	0.954915	(0.689, 1.32)	0.950078	(0.663, 1.36)	0.780121	0.907247	No	N/A	N/A
ENSG00000072364.13_3	AFF4	1.03482	(0.879, 1.22)	1.16388	(0.568, 2.38)	0.678344	0.869709	No	N/A	1.01518	(0.85, 1.21)	1.05799	(0.548, 2.04)	0.866805	0.947921	No	N/A	N/A
ENSG00000141385.9_3	AFG3L2	0.976234	(0.902, 1.06)	0.631514	(0.14, 2.85)	0.549707	0.806739	No	N/A	1.04136	(0.958, 1.13)	1.98529	(0.484, 8.15)	0.341048	0.627056	No	N/A	N/A
ENSG00000119844.15_3	AFTPH	0.89794	(0.802, 1)	0.36931	(0.126, 1.08)	0.068461	0.357177	No	N/A	0.929697	(0.82, 1.05)	0.582326	(0.229, 1.48)	0.257102	0.552811	No	N/A	N/A
ENSG00000038002.9_3	AGA	1.13528	(1.01, 1.27)	3.02827	(1.07, 8.61)	0.0376573	0.279077	No	N/A	1.18852	(1.05, 1.35)	3.61698	(1.34, 9.75)	0.0110221	0.134835	No	N/A	N/A
ENSG00000135439.11_7	AGAP2	0.938009	(0.77, 1.14)	0.82273	(0.453, 1.49)	0.521418	0.792088	No	N/A	0.963349	(0.778, 1.19)	0.907819	(0.524, 1.57)	0.729927	0.88328	No	N/A	N/A
ENSG00000133612.19_4	AGAP3	1.03009	(0.814, 1.3)	1.06563	(0.647, 1.75)	0.802678	0.929564	No	N/A	0.914598	(0.697, 1.2)	0.86566	(0.56, 1.34)	0.51567	0.757766	No	N/A	N/A
ENSG00000204149.11_4	AGAP6	0.98407	(0.872, 1.11)	0.877513	(0.333, 2.32)	0.791843	0.924569	No	N/A	0.97282	(0.857, 1.1)	0.817099	(0.325, 2.06)	0.667961	0.852041	No	N/A	N/A
ENSG00000084693.16_4	AGBL5	0.930147	(0.842, 1.03)	0.427836	(0.131, 1.4)	0.160382	0.5024	No	N/A	1.00008	(0.913, 1.1)	1.00116	(0.275, 3.64)	0.99859	0.999521	No	N/A	N/A
ENSG00000204305.14_4	AGER	0.997686	(0.842, 1.18)	0.990575	(0.498, 1.97)	0.978493	0.993159	No	N/A	0.954211	(0.79, 1.15)	0.856021	(0.46, 1.59)	0.62425	0.82652	No	N/A	N/A
ENSG00000173744.17_6	AGFG1	1.04946	(0.926, 1.19)	1.44832	(0.558, 3.76)	0.44621	0.745109	No	N/A	1.02413	(0.903, 1.16)	1.19785	(0.466, 3.08)	0.707652	0.871036	No	N/A	N/A
ENSG00000164252.13_4	AGGF1	0.894557	(0.805, 0.994)	0.307162	(0.0973, 0.969)	0.044111	0.298816	No	N/A	0.955283	(0.856, 1.07)	0.640546	(0.22, 1.86)	0.413091	0.682173	No	N/A	N/A
ENSG00000006530.18_5	AGK	1.05157	(0.966, 1.14)	2.29695	(0.565, 9.33)	0.244996	0.592997	No	N/A	1.08592	(0.992, 1.19)	3.25879	(0.871, 12.2)	0.0793688	0.319202	No	N/A	N/A
ENSG00000162688.17_4	AGL	1.08123	(0.938, 1.25)	1.58606	(0.686, 3.66)	0.280418	0.626097	No	N/A	1.19776	(1.04, 1.38)	2.92377	(1.22, 7)	0.0159545	0.154912	No	N/A	N/A
ENSG00000092847.12_5	AGO1	1.07279	(0.977, 1.18)	2.55315	(0.715, 9.12)	0.149074	0.486021	No	N/A	1.07279	(0.978, 1.18)	2.63657	(0.719, 9.66)	0.14346	0.423359	No	N/A	N/A
ENSG00000123908.12_4	AGO2	0.849995	(0.751, 0.962)	0.300181	(0.114, 0.793)	0.0151499	0.200596	No	N/A	0.883344	(0.775, 1.01)	0.436484	(0.177, 1.08)	0.0714813	0.302703	No	N/A	N/A
ENSG00000126070.20_3	AGO3	0.968065	(0.874, 1.07)	0.694921	(0.222, 2.18)	0.532454	0.79837	No	N/A	0.95061	(0.855, 1.06)	0.587966	(0.194, 1.78)	0.348319	0.633441	No	N/A	N/A
ENSG00000134698.11_3	AGO4	1.13349	(0.985, 1.3)	2.11189	(0.901, 4.95)	0.0853647	0.389657	No	N/A	1.1501	(1.01, 1.31)	2.7931	(1.05, 7.4)	0.0387786	0.230962	No	N/A	N/A
ENSG00000204310.13_4	AGPAT1	1.00333	(0.876, 1.15)	1.02167	(0.43, 2.42)	0.961235	0.986696	No	N/A	1.07364	(0.931, 1.24)	1.50547	(0.662, 3.43)	0.329409	0.617868	No	N/A	N/A
ENSG00000169692.13_3	AGPAT2	1.08499	(0.919, 1.28)	1.42072	(0.694, 2.91)	0.336243	0.66936	No	N/A	1.07949	(0.916, 1.27)	1.40175	(0.681, 2.89)	0.359341	0.641849	No	N/A	N/A
ENSG00000160216.19_4	AGPAT3	0.931721	(0.772, 1.12)	0.78498	(0.414, 1.49)	0.458327	0.754344	No	N/A	0.884652	(0.709, 1.1)	0.736776	(0.423, 1.28)	0.279981	0.572892	No	N/A	N/A
ENSG00000026652.14_4	AGPAT4	0.848589	(0.681, 1.06)	0.670429	(0.391, 1.15)	0.146597	0.483222	No	N/A	0.839663	(0.663, 1.06)	0.691908	(0.419, 1.14)	0.15081	0.430998	No	N/A	N/A
ENSG00000155189.12_4	AGPAT5	0.969583	(0.781, 1.2)	0.92509	(0.539, 1.59)	0.777796	0.917603	No	N/A	1.04938	(0.856, 1.29)	1.14733	(0.645, 2.04)	0.640222	0.834652	No	N/A	N/A
ENSG00000018510.15_5	AGPS	0.972607	(0.841, 1.13)	0.857148	(0.384, 1.91)	0.706295	0.882447	No	N/A	1.07401	(0.918, 1.26)	1.41517	(0.662, 3.03)	0.370803	0.651336	No	N/A	N/A
ENSG00000188157.15_5	AGRN	1.2107	(0.948, 1.55)	1.4894	(0.885, 2.51)	0.133449	0.467669	No	N/A	1.22716	(0.961, 1.57)	1.54543	(0.906, 2.63)	0.109773	0.371617	No	N/A	N/A
ENSG00000135049.15_4	AGTPBP1	1.22102	(0.994, 1.5)	1.72955	(0.963, 3.11)	0.0667573	0.353279	No	N/A	1.3432	(1.07, 1.68)	1.96112	(1.13, 3.39)	0.0161207	0.154977	No	N/A	N/A
ENSG00000177674.16_6	AGTRAP	1.2944	(0.974, 1.72)	1.44596	(0.953, 2.19)	0.0826218	0.385647	No	N/A	1.1321	(0.852, 1.5)	1.19806	(0.793, 1.81)	0.391179	0.665626	No	N/A	N/A
ENSG00000153207.15_4	AHCTF1	0.952218	(0.846, 1.07)	0.663817	(0.247, 1.78)	0.416516	0.725878	No	N/A	0.981427	(0.853, 1.13)	0.894056	(0.389, 2.05)	0.79185	0.914442	No	N/A	N/A
ENSG00000101444.13_4	AHCY	1.11531	(0.951, 1.31)	1.65392	(0.788, 3.47)	0.183774	0.53089	No	N/A	1.19277	(1.03, 1.38)	2.56783	(1.13, 5.83)	0.0243206	0.183709	No	N/A	N/A
ENSG00000168710.18_4	AHCYL1	0.982919	(0.858, 1.13)	0.895198	(0.377, 2.13)	0.801967	0.929212	No	N/A	1.04052	(0.896, 1.21)	1.23275	(0.564, 2.69)	0.599714	0.809801	No	N/A	N/A
ENSG00000158467.16_3	AHCYL2	1.20418	(1.04, 1.4)	2.61929	(1.16, 5.91)	0.020255	0.222913	No	N/A	1.24052	(1.07, 1.44)	3.22581	(1.37, 7.58)	0.00719234	0.109284	No	N/A	N/A
ENSG00000126705.14_5	AHDC1	0.784467	(0.65, 0.947)	0.448536	(0.232, 0.867)	0.0170689	0.207794	No	N/A	0.770606	(0.649, 0.915)	0.354498	(0.169, 0.743)	0.00600786	0.101801	No	N/A	N/A
ENSG00000135541.21_5	AHI1	1.08736	(0.944, 1.25)	1.67314	(0.698, 4.01)	0.248615	0.597516	No	N/A	1.13948	(0.988, 1.31)	2.16651	(0.915, 5.13)	0.0789301	0.318233	No	N/A	N/A
ENSG00000124942.14_7	AHNAK	1.2869	(0.929, 1.78)	1.31703	(0.918, 1.89)	0.134559	0.468958	No	N/A	1.2023	(0.894, 1.62)	1.27634	(0.859, 1.9)	0.226545	0.520553	No	N/A	N/A
ENSG00000106546.14_4	AHR	1.28818	(0.93, 1.79)	1.3254	(0.917, 1.92)	0.134167	0.468711	No	N/A	1.26524	(0.946, 1.69)	1.38736	(0.918, 2.1)	0.120016	0.38522	No	N/A	N/A
ENSG00000100591.8_5	AHSA1	1.06711	(0.899, 1.27)	1.29943	(0.654, 2.58)	0.454837	0.752005	No	N/A	1.17816	(0.972, 1.43)	1.67907	(0.906, 3.11)	0.0998559	0.356993	No	N/A	N/A
ENSG00000173209.23_5	AHSA2P	1.09538	(0.904, 1.33)	1.34023	(0.724, 2.48)	0.351222	0.681624	No	N/A	0.979883	(0.806, 1.19)	0.938849	(0.515, 1.71)	0.836841	0.934904	No	N/A	N/A
ENSG00000186063.13_3	AIDA	0.935395	(0.825, 1.06)	0.60886	(0.239, 1.55)	0.29936	0.641545	No	N/A	1.02583	(0.893, 1.18)	1.17122	(0.501, 2.74)	0.7153	0.874877	No	N/A	N/A
ENSG00000204472.13_4	AIF1	0.882329	(0.683, 1.14)	0.790921	(0.489, 1.28)	0.338037	0.670261	No	N/A	0.747662	(0.563, 0.994)	0.642727	(0.411, 1)	0.0523696	0.265087	No	N/A	N/A
ENSG00000126878.13_3	AIF1L	1.20112	(0.838, 1.72)	1.18263	(0.851, 1.64)	0.31832	0.654783	No	N/A	1.21306	(0.811, 1.82)	1.15132	(0.859, 1.54)	0.346157	0.631606	No	N/A	N/A
ENSG00000156709.14_4	AIFM1	1.04109	(0.927, 1.17)	1.42776	(0.517, 3.94)	0.492164	0.775225	No	N/A	1.14226	(1.01, 1.29)	2.90559	(1.07, 7.91)	0.0367557	0.22482	No	N/A	N/A
ENSG00000164022.16_2	AIMP1	0.93247	(0.869, 1)	0.191814	(0.034, 1.08)	0.0613125	0.342762	No	N/A	0.977993	(0.901, 1.06)	0.672249	(0.158, 2.86)	0.590439	0.804468	No	N/A	N/A
ENSG00000110711.10_6	AIP	1.10271	(0.992, 1.23)	2.76024	(0.896, 8.51)	0.0770162	0.375276	No	N/A	1.05767	(0.933, 1.2)	1.52398	(0.597, 3.89)	0.378506	0.657133	No	N/A	N/A
ENSG00000004455.16_2	AK2	1.08665	(0.908, 1.3)	1.36368	(0.699, 2.66)	0.363421	0.690163	No	N/A	1.14887	(0.955, 1.38)	1.63504	(0.843, 3.17)	0.145641	0.4249	No	N/A	N/A
ENSG00000147853.17_4	AK3	0.967188	(0.864, 1.08)	0.730265	(0.255, 2.09)	0.558338	0.811616	No	N/A	1.09351	(0.978, 1.22)	2.3466	(0.784, 7.02)	0.127218	0.397622	No	N/A	N/A
ENSG00000154027.19_4	AK5	1.41439	(0.912, 2.19)	1.24688	(0.939, 1.65)	0.126594	0.460105	No	N/A	1.57066	(0.939, 2.63)	1.23139	(0.967, 1.57)	0.0913892	0.342239	No	N/A	N/A
ENSG00000085231.14_4	AK6	0.905719	(0.827, 0.992)	0.250004	(0.0663, 0.943)	0.0406298	0.29062	No	N/A	1.01678	(0.935, 1.11)	1.32266	(0.326, 5.37)	0.695793	0.865102	No	N/A	N/A
ENSG00000121057.13_5	AKAP1	1.1637	(0.986, 1.37)	1.9013	(0.927, 3.9)	0.0793703	0.379909	No	N/A	1.22442	(1.02, 1.47)	2.04303	(1.06, 3.95)	0.0336993	0.21528	No	N/A	N/A
ENSG00000108599.15_4	AKAP10	1.02201	(0.901, 1.16)	1.1752	(0.465, 2.97)	0.73303	0.896728	No	N/A	1.01124	(0.893, 1.15)	1.0892	(0.425, 2.79)	0.858746	0.944869	No	N/A	N/A
ENSG00000023516.9_3	AKAP11	0.929072	(0.811, 1.06)	0.61954	(0.255, 1.51)	0.290434	0.633151	No	N/A	0.962954	(0.858, 1.08)	0.711792	(0.254, 2)	0.517947	0.758358	No	N/A	N/A
ENSG00000170776.21_5	AKAP13	1.02415	(0.893, 1.17)	1.1622	(0.494, 2.74)	0.73085	0.8959	No	N/A	0.920217	(0.818, 1.04)	0.491026	(0.178, 1.36)	0.169676	0.457115	No	N/A	N/A
ENSG00000241978.9_4	AKAP2	1.13744	(0.815, 1.59)	1.14644	(0.807, 1.63)	0.445916	0.744816	No	N/A	1.2686	(0.85, 1.89)	1.1881	(0.888, 1.59)	0.245671	0.541003	No	N/A	N/A
ENSG00000118507.17_5	AKAP7	0.915143	(0.8, 1.05)	0.547283	(0.218, 1.38)	0.199745	0.547096	No	N/A	0.991736	(0.853, 1.15)	0.95755	(0.439, 2.09)	0.913164	0.967727	No	N/A	N/A
ENSG00000105127.9_4	AKAP8	1.00628	(0.907, 1.12)	1.07163	(0.345, 3.33)	0.904722	0.967743	No	N/A	1.00316	(0.906, 1.11)	1.03698	(0.326, 3.3)	0.950928	0.981808	No	N/A	N/A
ENSG00000011243.18_5	AKAP8L	0.921014	(0.81, 1.05)	0.556493	(0.221, 1.4)	0.214062	0.561766	No	N/A	0.937053	(0.833, 1.05)	0.573744	(0.209, 1.58)	0.281435	0.573605	No	N/A	N/A
ENSG00000127914.16_7	AKAP9	1.0054	(0.878, 1.15)	1.03542	(0.436, 2.46)	0.937208	0.97717	No	N/A	1.05382	(0.913, 1.22)	1.34924	(0.596, 3.05)	0.472098	0.726319	No	N/A	N/A
ENSG00000166452.11_4	AKIP1	1.00938	(0.881, 1.16)	1.06113	(0.449, 2.51)	0.892318	0.962641	No	N/A	1.09228	(0.934, 1.28)	1.53417	(0.718, 3.28)	0.268855	0.562988	No	N/A	N/A
ENSG00000174574.16_4	AKIRIN1	1.01375	(0.878, 1.17)	1.08143	(0.478, 2.45)	0.85093	0.947922	No	N/A	1.06579	(0.921, 1.23)	1.42462	(0.634, 3.2)	0.391491	0.665704	No	N/A	N/A
ENSG00000135334.9_3	AKIRIN2	1.02822	(0.893, 1.18)	1.17923	(0.514, 2.7)	0.696929	0.879214	No	N/A	1.01546	(0.908, 1.14)	1.15461	(0.407, 3.27)	0.78693	0.91146	No	N/A	N/A
ENSG00000106948.16_3	AKNA	1.03461	(0.881, 1.22)	1.16728	(0.565, 2.41)	0.676322	0.86809	No	N/A	0.957889	(0.814, 1.13)	0.824812	(0.401, 1.7)	0.601232	0.81052	No	N/A	N/A
ENSG00000117448.13_5	AKR1A1	1.13569	(0.97, 1.33)	1.82431	(0.857, 3.88)	0.118776	0.448231	No	N/A	1.12181	(0.954, 1.32)	1.66588	(0.804, 3.45)	0.1697	0.457115	No	N/A	N/A
ENSG00000085662.14_3	AKR1B1	0.898086	(0.733, 1.1)	0.725736	(0.395, 1.33)	0.30175	0.643296	No	N/A	0.88888	(0.711, 1.11)	0.747537	(0.429, 1.3)	0.305214	0.596145	No	N/A	N/A
ENSG00000196139.14_5	AKR1C3	0.85411	(0.644, 1.13)	0.786946	(0.512, 1.21)	0.274038	0.620561	No	N/A	0.989713	(0.755, 1.3)	0.983429	(0.638, 1.52)	0.939768	0.97786	No	N/A	N/A
ENSG00000165568.18_4	AKR1E2	0.98068	(0.77, 1.25)	0.961343	(0.593, 1.56)	0.873131	0.956174	No	N/A	1.01961	(0.781, 1.33)	1.03293	(0.665, 1.6)	0.885296	0.955888	No	N/A	N/A
ENSG00000053371.12_6	AKR7A2	1.04476	(0.89, 1.23)	1.22703	(0.584, 2.58)	0.589312	0.827293	No	N/A	1.07778	(0.915, 1.27)	1.39538	(0.672, 2.9)	0.371251	0.651623	No	N/A	N/A
ENSG00000142208.16_6	AKT1	1.12672	(1.02, 1.24)	4.439	(1.25, 15.8)	0.021364	0.225427	No	N/A	1.14763	(1.03, 1.28)	4.24505	(1.31, 13.7)	0.0158488	0.154652	No	N/A	N/A
ENSG00000204673.10_4	AKT1S1	0.981959	(0.912, 1.06)	0.67217	(0.137, 3.31)	0.62508	0.844896	No	N/A	0.979765	(0.91, 1.05)	0.637898	(0.129, 3.16)	0.582193	0.800383	No	N/A	N/A
ENSG00000105221.17_6	AKT2	0.958915	(0.881, 1.04)	0.502375	(0.124, 2.03)	0.334122	0.66734	No	N/A	0.950573	(0.872, 1.04)	0.453785	(0.117, 1.77)	0.254547	0.550601	No	N/A	N/A
ENSG00000287252.1_1	AL009179.2	1.0656	(0.879, 1.29)	1.22584	(0.665, 2.26)	0.514243	0.788479	No	N/A	1.05604	(0.862, 1.29)	1.16807	(0.657, 2.08)	0.596448	0.80795	No	N/A	N/A
ENSG00000255054.3_6	AL020996.2	1.15793	(1, 1.34)	2.27102	(0.984, 5.24)	0.0545382	0.326615	No	N/A	1.15183	(0.986, 1.35)	1.99176	(0.917, 4.32)	0.0814967	0.323895	No	N/A	N/A
ENSG00000269971.1_7	AL020997.2	1.13649	(0.928, 1.39)	1.44014	(0.806, 2.57)	0.218376	0.567388	No	N/A	0.929336	(0.769, 1.12)	0.784173	(0.42, 1.46)	0.445608	0.70656	No	N/A	N/A
ENSG00000285646.2_2	AL021155.2	0.900539	(0.655, 1.24)	0.884385	(0.611, 1.28)	0.515741	0.788814	No	N/A	0.91141	(0.662, 1.26)	0.898366	(0.622, 1.3)	0.567112	0.791961	No	N/A	N/A
ENSG00000283352.1_6	AL021368.4	0.96804	(0.871, 1.08)	0.707611	(0.233, 2.15)	0.542396	0.802845	No	N/A	0.99733	(0.906, 1.1)	0.966138	(0.285, 3.28)	0.955947	0.982993	No	N/A	N/A
ENSG00000111780.8_8	AL021546.1	1.00387	(0.919, 1.1)	1.05988	(0.283, 3.97)	0.931275	0.975201	No	N/A	1.07286	(0.978, 1.18)	2.60807	(0.723, 9.4)	0.142885	0.422258	No	N/A	N/A
ENSG00000225450.1_7	AL021707.1	0.992795	(0.844, 1.17)	0.967962	(0.47, 1.99)	0.929605	0.974678	No	N/A	0.910935	(0.773, 1.07)	0.669306	(0.328, 1.36)	0.269121	0.563168	No	N/A	N/A
ENSG00000230149.2_7	AL021707.3	1.01331	(0.876, 1.17)	1.07692	(0.48, 2.41)	0.857236	0.95016	No	N/A	0.960865	(0.827, 1.12)	0.812623	(0.374, 1.77)	0.600508	0.810448	No	N/A	N/A
ENSG00000244491.1_7	AL021707.5	1.03051	(0.905, 1.17)	1.23699	(0.498, 3.07)	0.647022	0.855802	No	N/A	0.964895	(0.832, 1.12)	0.824438	(0.374, 1.82)	0.632572	0.831888	No	N/A	N/A
ENSG00000272669.1_7	AL021707.6	0.945092	(0.79, 1.13)	0.811854	(0.421, 1.56)	0.533246	0.798532	No	N/A	0.916598	(0.757, 1.11)	0.753735	(0.407, 1.4)	0.369394	0.650173	No	N/A	N/A
ENSG00000273096.1_7	AL021707.8	1.00832	(0.833, 1.22)	1.02741	(0.555, 1.9)	0.93135	0.975201	No	N/A	0.968654	(0.792, 1.18)	0.911244	(0.509, 1.63)	0.754289	0.896193	No	N/A	N/A
ENSG00000272468.1_6	AL021807.1	0.951942	(0.729, 1.24)	0.921863	(0.596, 1.43)	0.714809	0.886635	No	N/A	1.00939	(0.76, 1.34)	1.01389	(0.67, 1.53)	0.947957	0.980809	No	N/A	N/A
ENSG00000270083.1_7	AL021878.2	1.0482	(0.898, 1.22)	1.2638	(0.589, 2.71)	0.547525	0.805233	No	N/A	0.989998	(0.845, 1.16)	0.953484	(0.454, 2)	0.899832	0.962467	No	N/A	N/A
ENSG00000276302.1_6	AL021997.3	0.95106	(0.847, 1.07)	0.643256	(0.232, 1.78)	0.395936	0.709389	No	N/A	1.00955	(0.913, 1.12)	1.11686	(0.35, 3.57)	0.851996	0.942079	No	N/A	N/A
ENSG00000284431.1_4	AL022238.4	1.06163	(0.945, 1.19)	1.67804	(0.61, 4.61)	0.315725	0.653962	No	N/A	1.11581	(0.992, 1.26)	2.5193	(0.903, 7.03)	0.0776747	0.315505	No	N/A	N/A
ENSG00000279738.1_7	AL022311.1	1.09025	(1, 1.19)	3.97165	(0.965, 16.3)	0.0560701	0.329824	No	N/A	1.12745	(1.03, 1.24)	5.56432	(1.37, 22.6)	0.0165499	0.156146	No	N/A	N/A
ENSG00000285025.1_2	AL022312.1	0.996918	(0.879, 1.13)	0.977146	(0.385, 2.48)	0.961224	0.986696	No	N/A	0.978529	(0.862, 1.11)	0.852232	(0.337, 2.15)	0.735373	0.886663	No	N/A	N/A
ENSG00000284554.2_4	AL022318.4	1.04758	(0.93, 1.18)	1.47944	(0.545, 4.01)	0.44176	0.742933	No	N/A	1.09573	(0.972, 1.24)	2.11734	(0.781, 5.74)	0.14037	0.417978	No	N/A	N/A
ENSG00000231466.2_5	AL022324.2	0.883045	(0.745, 1.05)	0.606142	(0.303, 1.21)	0.157521	0.498023	No	N/A	0.905428	(0.756, 1.08)	0.698081	(0.363, 1.34)	0.28104	0.573401	No	N/A	N/A
ENSG00000280216.1_6	AL022326.2	1.04068	(0.821, 1.32)	1.08743	(0.663, 1.78)	0.739931	0.900077	No	N/A	1.06314	(0.855, 1.32)	1.1639	(0.68, 1.99)	0.579787	0.799529	No	N/A	N/A
ENSG00000273188.1_6	AL022328.3	0.817574	(0.67, 0.998)	0.554596	(0.3, 1.02)	0.0597409	0.339262	No	N/A	0.799365	(0.656, 0.974)	0.513772	(0.276, 0.957)	0.0359792	0.222348	No	N/A	N/A
ENSG00000216316.1_5	AL022722.1	1.05184	(0.755, 1.46)	1.05627	(0.74, 1.51)	0.762677	0.910604	No	N/A	0.99679	(0.699, 1.42)	0.996977	(0.716, 1.39)	0.985672	0.994481	No	N/A	N/A
ENSG00000260418.1_6	AL023284.4	0.733516	(0.556, 0.967)	0.627291	(0.408, 0.964)	0.0334554	0.265672	No	N/A	0.704782	(0.515, 0.965)	0.661636	(0.452, 0.969)	0.0339	0.215881	No	N/A	N/A
ENSG00000240143.1_7	AL023653.1	0.742958	(0.582, 0.948)	0.540233	(0.318, 0.919)	0.0230653	0.232181	No	N/A	0.696294	(0.527, 0.92)	0.559492	(0.348, 0.9)	0.0165955	0.156313	No	N/A	N/A
ENSG00000272162.1_6	AL024498.2	0.980434	(0.839, 1.15)	0.908757	(0.431, 1.92)	0.801704	0.929212	No	N/A	1.04494	(0.92, 1.19)	1.39535	(0.532, 3.66)	0.498668	0.745802	No	N/A	N/A
ENSG00000237015.1_6	AL031186.1	0.741624	(0.535, 1.03)	0.721718	(0.502, 1.04)	0.0785257	0.377543	No	N/A	0.687698	(0.486, 0.973)	0.695114	(0.491, 0.983)	0.0398806	0.234441	No	N/A	N/A
ENSG00000285794.1_2	AL031281.3	1.12335	(0.955, 1.32)	1.68219	(0.809, 3.5)	0.163894	0.5063	No	N/A	1.16741	(0.979, 1.39)	1.79602	(0.912, 3.54)	0.090244	0.339403	No	N/A	N/A
ENSG00000268575.1_7	AL031282.2	0.986303	(0.886, 1.1)	0.868163	(0.292, 2.59)	0.799567	0.928055	No	N/A	0.971005	(0.871, 1.08)	0.742272	(0.249, 2.21)	0.592908	0.806255	No	N/A	N/A
ENSG00000240553.1_7	AL031428.1	0.998181	(0.795, 1.25)	0.99583	(0.594, 1.67)	0.987335	0.996413	No	N/A	1.02864	(0.809, 1.31)	1.05952	(0.651, 1.73)	0.816305	0.927064	No	N/A	N/A
ENSG00000261349.1_5	AL031432.2	0.937143	(0.73, 1.2)	0.883912	(0.551, 1.42)	0.608384	0.836836	No	N/A	0.932542	(0.726, 1.2)	0.875749	(0.546, 1.4)	0.581579	0.8003	No	N/A	N/A
ENSG00000261430.1_7	AL031600.2	0.974086	(0.798, 1.19)	0.925192	(0.515, 1.66)	0.794679	0.9258	No	N/A	0.942843	(0.775, 1.15)	0.834959	(0.46, 1.52)	0.553778	0.783239	No	N/A	N/A
ENSG00000273951.1_7	AL031667.3	0.831264	(0.691, 1)	0.537989	(0.283, 1.02)	0.0581091	0.335157	No	N/A	0.810638	(0.671, 0.979)	0.508202	(0.27, 0.957)	0.0360566	0.222497	No	N/A	N/A
ENSG00000288000.1_1	AL031681.2	1.11286	(0.996, 1.24)	2.81572	(0.94, 8.43)	0.064371	0.349503	No	N/A	1.13596	(1.01, 1.27)	3.13611	(1.08, 9.14)	0.0361446	0.22282	No	N/A	N/A
ENSG00000261732.1_6	AL031708.1	0.853712	(0.748, 0.975)	0.346397	(0.133, 0.901)	0.0296891	0.254937	No	N/A	0.869116	(0.768, 0.984)	0.339569	(0.124, 0.931)	0.035734	0.221638	No	N/A	N/A
ENSG00000275092.1_7	AL031710.2	0.914864	(0.776, 1.08)	0.67641	(0.328, 1.39)	0.289122	0.632395	No	N/A	0.823611	(0.69, 0.982)	0.47266	(0.233, 0.957)	0.0373932	0.226947	No	N/A	N/A
ENSG00000226396.1_5	AL031727.1	1.2226	(1.08, 1.39)	4.28339	(1.56, 11.8)	0.00485056	0.147246	No	N/A	1.22175	(1.04, 1.43)	2.50707	(1.17, 5.38)	0.0183371	0.162954	No	N/A	N/A
ENSG00000217275.2_5	AL031777.1	0.913767	(0.674, 1.24)	0.89185	(0.608, 1.31)	0.558312	0.811616	No	N/A	0.94708	(0.678, 1.32)	0.944265	(0.666, 1.34)	0.747498	0.892593	No	N/A	N/A
ENSG00000282988.2_5	AL031777.3	0.928897	(0.768, 1.12)	0.783957	(0.42, 1.46)	0.444011	0.744005	No	N/A	0.990606	(0.817, 1.2)	0.970147	(0.527, 1.79)	0.922471	0.970782	No	N/A	N/A
ENSG00000285629.1_1	AL031847.2	0.998817	(0.903, 1.11)	0.986447	(0.31, 3.14)	0.981553	0.99432	No	N/A	1.04803	(0.933, 1.18)	1.50418	(0.547, 4.13)	0.428642	0.694232	No	N/A	N/A
ENSG00000272277.1_6	AL031963.3	0.968939	(0.857, 1.1)	0.780622	(0.3, 2.03)	0.612103	0.838556	No	N/A	0.887456	(0.789, 0.998)	0.359318	(0.127, 1.01)	0.0532304	0.266355	No	N/A	N/A
ENSG00000254553.1_6	AL033529.1	0.829899	(0.679, 1.01)	0.583948	(0.322, 1.06)	0.07712	0.375537	No	N/A	0.851467	(0.702, 1.03)	0.598456	(0.319, 1.12)	0.109396	0.371449	No	N/A	N/A
ENSG00000237749.4_5	AL034379.1	0.95294	(0.846, 1.07)	0.670702	(0.25, 1.8)	0.42676	0.733636	No	N/A	0.975047	(0.881, 1.08)	0.749381	(0.236, 2.38)	0.624344	0.82652	No	N/A	N/A
ENSG00000274536.7_7	AL034397.3	1.46186	(1.03, 2.07)	1.46363	(1.02, 2.11)	0.0402594	0.288794	No	N/A	1.54806	(1.12, 2.15)	1.63446	(1.11, 2.42)	0.013706	0.147772	No	N/A	N/A
ENSG00000285508.1_2	AL034430.1	1.05041	(0.901, 1.22)	1.27912	(0.596, 2.74)	0.527361	0.795259	No	N/A	1.09805	(0.934, 1.29)	1.52373	(0.734, 3.16)	0.258156	0.553722	No	N/A	N/A
ENSG00000285723.1_1	AL034430.2	1.10458	(0.91, 1.34)	1.36351	(0.745, 2.5)	0.314563	0.653962	No	N/A	1.15035	(0.94, 1.41)	1.49226	(0.832, 2.68)	0.178942	0.467449	No	N/A	N/A
ENSG00000260257.2_6	AL035071.1	1.04698	(0.914, 1.2)	1.34118	(0.564, 3.19)	0.506337	0.783341	No	N/A	1.05889	(0.916, 1.22)	1.38593	(0.61, 3.15)	0.435673	0.698491	No	N/A	N/A
ENSG00000285283.1_2	AL035078.4	1.04755	(0.914, 1.2)	1.34253	(0.567, 3.18)	0.502855	0.782198	No	N/A	1.12442	(0.991, 1.28)	2.37077	(0.905, 6.21)	0.079122	0.318507	No	N/A	N/A
ENSG00000250917.1_7	AL035458.2	1.10225	(0.942, 1.29)	1.59226	(0.749, 3.38)	0.226607	0.574878	No	N/A	1.18972	(1.02, 1.38)	2.45685	(1.09, 5.52)	0.0295271	0.201333	No	N/A	N/A
ENSG00000286235.1_1	AL035461.3	0.950753	(0.831, 1.09)	0.719258	(0.3, 1.72)	0.460242	0.755957	No	N/A	1.03918	(0.906, 1.19)	1.2765	(0.538, 3.03)	0.57939	0.799226	No	N/A	N/A
ENSG00000226032.2_6	AL035530.1	1.13698	(0.925, 1.4)	1.43924	(0.8, 2.59)	0.22414	0.57305	No	N/A	0.943204	(0.748, 1.19)	0.878703	(0.529, 1.46)	0.617828	0.821957	No	N/A	N/A
ENSG00000231113.2_6	AL035587.1	1.00833	(0.884, 1.15)	1.05801	(0.435, 2.57)	0.900939	0.966867	No	N/A	0.939631	(0.826, 1.07)	0.640822	(0.256, 1.61)	0.342136	0.628359	No	N/A	N/A
ENSG00000287825.1_1	AL035587.2	1.00738	(0.914, 1.11)	1.09723	(0.327, 3.68)	0.88055	0.958284	No	N/A	0.983876	(0.885, 1.09)	0.841547	(0.277, 2.55)	0.760685	0.899748	No	N/A	N/A
ENSG00000275576.1_7	AL049539.1	0.959043	(0.83, 1.11)	0.789679	(0.351, 1.78)	0.568189	0.816714	No	N/A	0.955195	(0.813, 1.12)	0.81242	(0.393, 1.68)	0.574729	0.796875	No	N/A	N/A
ENSG00000256323.1	AL049542.1	1.26085	(0.989, 1.61)	1.58497	(0.967, 2.6)	0.0679227	0.355838	No	N/A	1.09274	(0.855, 1.4)	1.19129	(0.737, 1.93)	0.475194	0.72815	No	N/A	N/A
ENSG00000260861.6_6	AL049634.2	1.37787	(1.03, 1.84)	1.58058	(1.03, 2.42)	0.034915	0.27058	No	N/A	1.14501	(0.935, 1.4)	1.52642	(0.8, 2.91)	0.199793	0.492763	No	N/A	N/A
ENSG00000256566.1_6	AL049650.1	0.98433	(0.89, 1.09)	0.82972	(0.256, 2.68)	0.755343	0.907955	No	N/A	1.06964	(0.961, 1.19)	1.99636	(0.662, 6.02)	0.219605	0.513829	No	N/A	N/A
ENSG00000213204.8_6	AL049697.1	1.12808	(0.998, 1.28)	2.56771	(0.961, 6.86)	0.0601374	0.340738	No	N/A	1.11095	(0.987, 1.25)	2.45206	(0.879, 6.84)	0.0865331	0.332936	No	N/A	N/A
ENSG00000226989.1_5	AL049758.1	1.19116	(1.01, 1.41)	2.08869	(1.01, 4.33)	0.0479706	0.312473	No	N/A	0.935708	(0.799, 1.1)	0.731903	(0.349, 1.54)	0.409221	0.679176	No	N/A	N/A
ENSG00000258466.5_8	AL049779.1	1.00359	(0.922, 1.09)	1.0601	(0.268, 4.19)	0.933679	0.976002	No	N/A	1.03814	(0.947, 1.14)	1.6904	(0.467, 6.12)	0.423961	0.690209	No	N/A	N/A
ENSG00000250135.1_7	AL049795.2	0.932971	(0.859, 1.01)	0.304128	(0.0708, 1.31)	0.10931	0.435814	No	N/A	1.00229	(0.923, 1.09)	1.04097	(0.25, 4.34)	0.956046	0.983014	No	N/A	N/A
ENSG00000269940.1_7	AL049840.3	0.966172	(0.854, 1.09)	0.762937	(0.292, 1.99)	0.580705	0.824108	No	N/A	0.991707	(0.871, 1.13)	0.942978	(0.382, 2.33)	0.898743	0.961793	No	N/A	N/A
ENSG00000269958.1_7	AL049840.4	0.979774	(0.868, 1.11)	0.847216	(0.321, 2.24)	0.73794	0.899139	No	N/A	0.992843	(0.872, 1.13)	0.950505	(0.384, 2.35)	0.912497	0.967713	No	N/A	N/A
ENSG00000270108.1_7	AL049840.5	0.976833	(0.833, 1.15)	0.89714	(0.431, 1.87)	0.771658	0.914539	No	N/A	0.924209	(0.764, 1.12)	0.773129	(0.417, 1.43)	0.414545	0.682962	No	N/A	N/A
ENSG00000257065.1_6	AL049844.1	1.02609	(0.928, 1.13)	1.34954	(0.421, 4.32)	0.613853	0.839437	No	N/A	1.06123	(0.958, 1.18)	1.95796	(0.613, 6.26)	0.256935	0.552799	No	N/A	N/A
ENSG00000280148.1_6	AL049844.3	0.947622	(0.869, 1.03)	0.435976	(0.113, 1.69)	0.228839	0.576016	No	N/A	1.0463	(0.949, 1.15)	1.7487	(0.522, 5.86)	0.36506	0.646811	No	N/A	N/A
ENSG00000213598.4_5	AL049873.1	1.08072	(0.97, 1.2)	2.19205	(0.728, 6.6)	0.163115	0.505578	No	N/A	1.00089	(0.899, 1.11)	1.00909	(0.34, 2.99)	0.986986	0.994909	No	N/A	N/A
ENSG00000259943.1_6	AL050341.2	0.922908	(0.807, 1.05)	0.591291	(0.246, 1.42)	0.241292	0.588404	No	N/A	0.918572	(0.807, 1.05)	0.548127	(0.218, 1.38)	0.20028	0.49326	No	N/A	N/A
ENSG00000266993.3_7	AL050343.1	0.976109	(0.839, 1.14)	0.882907	(0.408, 1.91)	0.75182	0.906896	No	N/A	0.876042	(0.725, 1.06)	0.650931	(0.35, 1.21)	0.175571	0.464636	No	N/A	N/A
ENSG00000232031.1_7	AL078599.2	1.02873	(0.817, 1.3)	1.06568	(0.638, 1.78)	0.807817	0.930908	No	N/A	1.08562	(0.85, 1.39)	1.18166	(0.719, 1.94)	0.509642	0.753705	No	N/A	N/A
ENSG00000237214.3_5	AL080243.2	0.965784	(0.879, 1.06)	0.626213	(0.179, 2.19)	0.464398	0.758238	No	N/A	0.914284	(0.838, 0.998)	0.254812	(0.0643, 1.01)	0.0516597	0.263854	No	N/A	N/A
ENSG00000287817.1_1	AL096701.4	0.928643	(0.79, 1.09)	0.72107	(0.352, 1.48)	0.371156	0.694073	No	N/A	0.861251	(0.721, 1.03)	0.577107	(0.297, 1.12)	0.105198	0.365903	No	N/A	N/A
ENSG00000271857.1_6	AL096865.1	1.02193	(0.808, 1.29)	1.04755	(0.636, 1.73)	0.855266	0.949807	No	N/A	1.01295	(0.788, 1.3)	1.02438	(0.643, 1.63)	0.919324	0.97012	No	N/A	N/A
ENSG00000092330.18_6	AL096870.1	1.044	(0.946, 1.15)	1.68681	(0.511, 5.57)	0.390696	0.706803	No	N/A	1.03256	(0.927, 1.15)	1.38214	(0.467, 4.09)	0.558804	0.785785	No	N/A	N/A
ENSG00000288044.1_1	AL096870.10	1.26497	(1.13, 1.42)	7.25678	(2.35, 22.4)	0.000569023	0.102489	No	N/A	1.12875	(0.996, 1.28)	2.46028	(0.95, 6.37)	0.06364	0.287044	No	N/A	N/A
ENSG00000258973.1_7	AL096870.2	0.906148	(0.764, 1.08)	0.673857	(0.338, 1.34)	0.261184	0.609186	No	N/A	0.860824	(0.711, 1.04)	0.618537	(0.332, 1.15)	0.130675	0.402291	No	N/A	N/A
ENSG00000260669.2_7	AL096870.3	1.01929	(0.95, 1.09)	1.57356	(0.3, 8.26)	0.592149	0.828585	No	N/A	1.04019	(0.961, 1.13)	2.08805	(0.475, 9.18)	0.329859	0.617868	No	N/A	N/A
ENSG00000276603.1_7	AL109614.1	1.15183	(0.97, 1.37)	1.75175	(0.877, 3.5)	0.111998	0.43944	No	N/A	1.0945	(0.918, 1.3)	1.41689	(0.72, 2.79)	0.313518	0.603797	No	N/A	N/A
ENSG00000274949.1_7	AL109804.1	1.07873	(0.963, 1.21)	1.9953	(0.704, 5.66)	0.193781	0.540923	No	N/A	1.09548	(0.977, 1.23)	2.26212	(0.799, 6.41)	0.124241	0.393765	No	N/A	N/A
ENSG00000271895.2_8	AL109811.2	0.94352	(0.803, 1.11)	0.767737	(0.37, 1.59)	0.478342	0.767136	No	N/A	0.911253	(0.75, 1.11)	0.74751	(0.407, 1.37)	0.349042	0.634112	No	N/A	N/A
ENSG00000277726.4_7	AL109811.3	0.935891	(0.855, 1.02)	0.372545	(0.0956, 1.45)	0.154639	0.493516	No	N/A	0.960273	(0.865, 1.07)	0.640972	(0.205, 2.01)	0.444727	0.706088	No	N/A	N/A
ENSG00000272897.5_6	AL109827.1	0.97221	(0.873, 1.08)	0.747778	(0.249, 2.25)	0.604646	0.834722	No	N/A	1.00279	(0.9, 1.12)	1.0286	(0.348, 3.04)	0.959338	0.984704	No	N/A	N/A
ENSG00000277558.1_7	AL109923.1	0.973377	(0.811, 1.17)	0.908685	(0.479, 1.72)	0.769674	0.913742	No	N/A	0.955419	(0.764, 1.19)	0.897523	(0.531, 1.52)	0.685943	0.860793	No	N/A	N/A
ENSG00000274364.1_7	AL110115.1	1.01959	(0.882, 1.18)	1.11488	(0.497, 2.5)	0.79185	0.924569	No	N/A	1.04276	(0.903, 1.2)	1.27302	(0.559, 2.9)	0.565115	0.791078	No	N/A	N/A
ENSG00000259066.5_6	AL110118.2	0.896251	(0.794, 1.01)	0.411907	(0.15, 1.13)	0.0846616	0.388747	No	N/A	0.958553	(0.837, 1.1)	0.761407	(0.319, 1.82)	0.539298	0.773042	No	N/A	N/A
ENSG00000275457.1_6	AL117332.1	1.00781	(0.905, 1.12)	1.08364	(0.362, 3.24)	0.885691	0.960211	No	N/A	0.943516	(0.843, 1.06)	0.581635	(0.203, 1.66)	0.31234	0.602807	No	N/A	N/A
ENSG00000255835.1_6	AL117348.2	1.00267	(0.857, 1.17)	1.01298	(0.479, 2.14)	0.973067	0.990907	No	N/A	1.05599	(0.888, 1.26)	1.2379	(0.63, 2.43)	0.535653	0.770071	No	N/A	N/A
ENSG00000273759.1_7	AL117379.1	0.921939	(0.785, 1.08)	0.691261	(0.332, 1.44)	0.323183	0.658659	No	N/A	0.855364	(0.714, 1.03)	0.567602	(0.291, 1.11)	0.0967658	0.352205	No	N/A	N/A
ENSG00000268858.2_6	AL118506.1	0.940073	(0.832, 1.06)	0.617876	(0.238, 1.61)	0.323055	0.658558	No	N/A	0.862943	(0.752, 0.99)	0.405057	(0.169, 0.969)	0.0423823	0.241669	No	N/A	N/A
ENSG00000260708.1_6	AL118516.1	0.897162	(0.728, 1.11)	0.744077	(0.421, 1.32)	0.309442	0.649278	No	N/A	0.831694	(0.679, 1.02)	0.587947	(0.323, 1.07)	0.0827972	0.32699	No	N/A	N/A
ENSG00000271780.1_6	AL118558.3	1.00425	(0.873, 1.16)	1.02598	(0.444, 2.37)	0.952118	0.982804	No	N/A	0.941353	(0.818, 1.08)	0.69813	(0.303, 1.61)	0.399034	0.671838	No	N/A	N/A
ENSG00000225945.1_6	AL121574.1	1.0203	(0.848, 1.23)	1.07199	(0.568, 2.02)	0.830043	0.939511	No	N/A	0.897111	(0.752, 1.07)	0.664656	(0.341, 1.29)	0.229947	0.525193	No	N/A	N/A
ENSG00000258790.1_6	AL121594.1	0.973309	(0.874, 1.08)	0.758626	(0.255, 2.26)	0.619356	0.841973	No	N/A	1.04807	(0.931, 1.18)	1.47934	(0.551, 3.97)	0.437046	0.70006	No	N/A	N/A
ENSG00000232412.1_6	AL121601.1	1.00211	(0.866, 1.16)	1.01178	(0.453, 2.26)	0.977194	0.992711	No	N/A	1.00728	(0.899, 1.13)	1.0688	(0.381, 3)	0.899416	0.962107	No	N/A	N/A
[truncated: 10,549 more rows]

## Sheet: Table8B.CR.Adjusted.Gen.Age.Cyt
Notes					Number of transcripts		Significant in VLB		Total
Adjusted model	Logistic regression: CR ~ AGE + SEX + CYTO4 + log2(GE)						Yes	No
FC	Fold change of GE in CR = 1 group compared to CR = 0 group				Significant in MNC	Yes	0	0	0
CI_FC	95% confidence interval of FC					No	0	12539	12539
OR	Odds ratio per fold change of GE				Total		0	12539	12539
CI_OR	95% confidence interval of OR
P	P value of Wald test H0: OR = 1 vs H1: OR ≠ 1
FDR	False discovery rate based on P
Signficance	FDR<0.1 and OR >1.5 or <2/3
Ensembl_ID	Gene_Symbol	MNCs								VLBs								Overlap
		MNC_FC	MNC_CI_FC	MNC_OR	MNC_CI_OR	MNC_P-value	MNC_FDR	MNC_Significant	MNC_Direction	VLB_FC	VLB_CI_FC	VLB_OR	VLB_CI_OR	VLB_P-value	VLB_FDR	VLB_Significant	VLB_Direction
ENSG00000271818.1	7SK	1.20761	(1.04, 1.4)	3.50407	(1.24, 9.9)	0.0179347	0.562819	No	N/A	1.10365	(0.954, 1.28)	1.94988	(0.707, 5.38)	0.196996	0.547865	No	N/A	N/A
ENSG00000268895.6_6	A1BG-AS1	0.961673	(0.823, 1.12)	0.776907	(0.311, 1.94)	0.588778	0.8752	No	N/A	0.919004	(0.794, 1.06)	0.54983	(0.207, 1.46)	0.230832	0.578378	No	N/A	N/A
ENSG00000094914.13_4	AAAS	1.06559	(0.933, 1.22)	1.60022	(0.562, 4.55)	0.378286	0.784563	No	N/A	1.08182	(0.947, 1.24)	1.84748	(0.633, 5.39)	0.261215	0.603535	No	N/A	N/A
ENSG00000109576.14_4	AADAT	1.14582	(0.909, 1.44)	1.47538	(0.786, 2.77)	0.225799	0.694385	No	N/A	1.19306	(0.906, 1.57)	1.41658	(0.836, 2.4)	0.19564	0.546627	No	N/A	N/A
ENSG00000103591.12_3	AAGAB	0.938649	(0.844, 1.04)	0.44395	(0.119, 1.65)	0.225284	0.694385	No	N/A	0.999845	(0.89, 1.12)	0.951193	(0.293, 3.08)	0.933546	0.977923	No	N/A	N/A
ENSG00000115977.19_5	AAK1	1.07764	(0.954, 1.22)	2.08773	(0.62, 7.03)	0.234766	0.700099	No	N/A	1.06107	(0.934, 1.21)	1.61809	(0.528, 4.95)	0.399326	0.708022	No	N/A	N/A
ENSG00000087884.14_6	AAMDC	1.05388	(0.934, 1.19)	1.62744	(0.514, 5.15)	0.407505	0.801539	No	N/A	1.063	(0.934, 1.21)	1.63369	(0.557, 4.79)	0.371241	0.68871	No	N/A	N/A
ENSG00000127837.9_2	AAMP	1.0557	(0.955, 1.17)	2.04884	(0.501, 8.38)	0.318168	0.749344	No	N/A	1.07022	(0.976, 1.17)	2.90635	(0.639, 13.2)	0.167609	0.524448	No	N/A	N/A
ENSG00000131043.12_4	AAR2	1.07505	(0.955, 1.21)	1.99662	(0.611, 6.52)	0.25232	0.709865	No	N/A	1.13324	(0.993, 1.29)	2.73353	(0.892, 8.38)	0.0784396	0.424538	No	N/A	N/A
ENSG00000090861.15_3	AARS	1.06376	(0.826, 1.37)	1.12754	(0.646, 1.97)	0.672676	0.905408	No	N/A	1.17291	(0.902, 1.52)	1.37701	(0.797, 2.38)	0.25191	0.596432	No	N/A	N/A
ENSG00000124608.5_4	AARS2	1.0314	(0.912, 1.17)	1.33023	(0.409, 4.33)	0.635607	0.890517	No	N/A	1.03799	(0.916, 1.18)	1.35468	(0.427, 4.3)	0.606164	0.834049	No	N/A	N/A
ENSG00000266967.7_4	AARSD1	1.03598	(0.945, 1.14)	1.70224	(0.364, 7.95)	0.498786	0.841859	No	N/A	1.11493	(1.01, 1.23)	4.5291	(0.99, 20.7)	0.0515047	0.388578	No	N/A	N/A
ENSG00000157426.14_3	AASDH	1.06473	(0.952, 1.19)	2.15237	(0.553, 8.37)	0.268804	0.720507	No	N/A	1.08194	(0.966, 1.21)	2.57535	(0.668, 9.92)	0.169268	0.525879	No	N/A	N/A
ENSG00000149313.11_3	AASDHPPT	0.98108	(0.881, 1.09)	0.750834	(0.193, 2.92)	0.679497	0.908629	No	N/A	1.03528	(0.922, 1.16)	1.49023	(0.398, 5.58)	0.553701	0.807729	No	N/A	N/A
ENSG00000215458.8_6	AATBC	1.23798	(0.994, 1.54)	2.05607	(0.986, 4.29)	0.0546143	0.572583	No	N/A	1.15367	(0.974, 1.37)	2.97166	(0.941, 9.39)	0.0634473	0.403702	No	N/A	N/A
ENSG00000275700.5_4	AATF	1.04701	(0.948, 1.16)	1.88316	(0.449, 7.89)	0.386603	0.790343	No	N/A	1.11453	(1, 1.24)	4.05639	(0.983, 16.7)	0.0527531	0.38975	No	N/A	N/A
ENSG00000165029.16_3	ABCA1	0.720244	(0.548, 0.947)	0.545215	(0.319, 0.931)	0.0263852	0.562819	No	N/A	0.649215	(0.486, 0.868)	0.485103	(0.286, 0.823)	0.00730683	0.344029	No	N/A	N/A
ENSG00000107331.17_5	ABCA2	0.806304	(0.634, 1.02)	0.614453	(0.342, 1.1)	0.103395	0.621178	No	N/A	0.790908	(0.625, 1)	0.560916	(0.304, 1.03)	0.0640651	0.404363	No	N/A	N/A
ENSG00000064687.12_2	ABCA7	0.972597	(0.774, 1.22)	0.914996	(0.475, 1.76)	0.79049	0.947062	No	N/A	0.949446	(0.754, 1.2)	0.840797	(0.444, 1.59)	0.594018	0.827339	No	N/A	N/A
ENSG00000085563.14_5	ABCB1	0.758443	(0.525, 1.1)	0.762281	(0.516, 1.13)	0.172373	0.666888	No	N/A	0.73711	(0.502, 1.08)	0.758213	(0.522, 1.1)	0.146937	0.503363	No	N/A	N/A
ENSG00000135776.5_3	ABCB10	1.02175	(0.828, 1.26)	1.06255	(0.56, 2.02)	0.85271	0.965636	No	N/A	1.16157	(1.01, 1.33)	2.76381	(0.987, 7.74)	0.0529492	0.38975	No	N/A	N/A
ENSG00000131269.18_6	ABCB7	1.04204	(0.942, 1.15)	1.82264	(0.455, 7.3)	0.39636	0.794404	No	N/A	1.09005	(0.983, 1.21)	3.26454	(0.757, 14.1)	0.112653	0.465475	No	N/A	N/A
ENSG00000197150.12_6	ABCB8	1.01048	(0.914, 1.12)	1.13475	(0.276, 4.66)	0.860803	0.967457	No	N/A	1.01745	(0.906, 1.14)	1.15748	(0.337, 3.97)	0.816267	0.93047	No	N/A	N/A
ENSG00000103222.19_4	ABCC1	0.822419	(0.671, 1.01)	0.487318	(0.229, 1.04)	0.0623449	0.580459	No	N/A	0.832917	(0.685, 1.01)	0.467912	(0.207, 1.06)	0.0686518	0.410725	No	N/A	N/A
ENSG00000124574.15_5	ABCC10	1.09601	(0.976, 1.23)	2.74546	(0.761, 9.91)	0.123025	0.633824	No	N/A	1.0688	(0.948, 1.2)	1.95437	(0.581, 6.57)	0.278998	0.61743	No	N/A	N/A
ENSG00000125257.16_6	ABCC4	1.28164	(0.971, 1.69)	1.51751	(0.923, 2.49)	0.100169	0.617008	No	N/A	1.47629	(1.13, 1.92)	2.13068	(1.21, 3.74)	0.00832754	0.344029	No	N/A	N/A
ENSG00000114770.17_5	ABCC5	1.07858	(0.867, 1.34)	1.23503	(0.655, 2.33)	0.514146	0.847701	No	N/A	1.13605	(0.937, 1.38)	1.60428	(0.771, 3.34)	0.205804	0.556663	No	N/A	N/A
ENSG00000101986.12_3	ABCD1	1.21705	(1.05, 1.42)	3.36419	(1.25, 9.07)	0.0165308	0.562819	No	N/A	1.1532	(0.977, 1.36)	2.23929	(0.914, 5.49)	0.0779867	0.424538	No	N/A	N/A
ENSG00000117528.13_4	ABCD3	0.896562	(0.764, 1.05)	0.560687	(0.23, 1.37)	0.203459	0.686354	No	N/A	0.958803	(0.805, 1.14)	0.819806	(0.367, 1.83)	0.627867	0.844477	No	N/A	N/A
ENSG00000119688.21_6	ABCD4	1.00208	(0.887, 1.13)	1.02379	(0.323, 3.24)	0.968123	0.994042	No	N/A	1.03885	(0.923, 1.17)	1.47017	(0.44, 4.91)	0.531277	0.79419	No	N/A	N/A
ENSG00000164163.11_4	ABCE1	0.947718	(0.835, 1.08)	0.594463	(0.19, 1.86)	0.371052	0.780361	No	N/A	1.01996	(0.897, 1.16)	1.15337	(0.385, 3.46)	0.798979	0.922387	No	N/A	N/A
ENSG00000204574.13_5	ABCF1	1.0329	(0.908, 1.17)	1.35427	(0.451, 4.07)	0.588705	0.8752	No	N/A	1.0877	(0.942, 1.26)	1.79215	(0.676, 4.75)	0.241202	0.584771	No	N/A	N/A
ENSG00000285292.1_3	ABCF2	1.15584	(0.97, 1.38)	1.88215	(0.832, 4.26)	0.129069	0.634263	No	N/A	1.2277	(1.02, 1.48)	2.29458	(1.04, 5.07)	0.0402236	0.374906	No	N/A	N/A
ENSG00000033050.9_4	ABCF2	1.11726	(0.952, 1.31)	1.79697	(0.734, 4.4)	0.199239	0.685686	No	N/A	1.17486	(0.992, 1.39)	2.15962	(0.923, 5.05)	0.0758553	0.421686	No	N/A	N/A
ENSG00000161204.11_4	ABCF3	1.1011	(1, 1.21)	5.14357	(1.02, 25.9)	0.0473241	0.569925	No	N/A	1.13212	(1.01, 1.26)	4.17732	(1.07, 16.4)	0.0402857	0.374906	No	N/A	N/A
ENSG00000160179.18_6	ABCG1	0.698526	(0.539, 0.905)	0.489282	(0.276, 0.868)	0.0145105	0.562819	No	N/A	0.62015	(0.459, 0.838)	0.493172	(0.301, 0.808)	0.00496302	0.344029	No	N/A	N/A
ENSG00000144827.9_3	ABHD10	1.09706	(0.944, 1.27)	1.86404	(0.702, 4.95)	0.211637	0.687507	No	N/A	1.18881	(1.02, 1.39)	2.94951	(1.1, 7.88)	0.0310032	0.359465	No	N/A	N/A
ENSG00000106077.18_2	ABHD11	1.0564	(0.919, 1.21)	1.44172	(0.543, 3.83)	0.462568	0.827763	No	N/A	1.05759	(0.91, 1.23)	1.38121	(0.562, 3.39)	0.481387	0.76151	No	N/A	N/A
ENSG00000100997.19_5	ABHD12	1.00756	(0.914, 1.11)	1.09919	(0.259, 4.67)	0.897979	0.977358	No	N/A	0.925931	(0.823, 1.04)	0.440208	(0.124, 1.56)	0.203376	0.554804	No	N/A	N/A
ENSG00000139826.6_3	ABHD13	0.883471	(0.795, 0.982)	0.19758	(0.0459, 0.85)	0.0294087	0.562819	No	N/A	0.868833	(0.764, 0.988)	0.2811	(0.0878, 0.9)	0.0326273	0.361112	No	N/A	N/A
ENSG00000248487.9_4	ABHD14A	1.20919	(1.07, 1.37)	5.34996	(1.58, 18.1)	0.00711481	0.562819	No	N/A	1.2388	(1.07, 1.43)	3.82074	(1.4, 10.5)	0.00904361	0.344029	No	N/A	N/A
ENSG00000114779.19_5	ABHD14B	1.02392	(0.893, 1.17)	1.15707	(0.418, 3.2)	0.778634	0.943308	No	N/A	1.00745	(0.871, 1.17)	1.04984	(0.41, 2.69)	0.919331	0.970676	No	N/A	N/A
ENSG00000168792.5_3	ABHD15	1.24949	(1.01, 1.55)	1.87321	(0.979, 3.58)	0.057862	0.575235	No	N/A	1.32078	(1.07, 1.63)	2.31382	(1.17, 4.58)	0.0160584	0.347595	No	N/A	N/A
ENSG00000204427.12_4	ABHD16A	0.976385	(0.898, 1.06)	0.642017	(0.117, 3.51)	0.609444	0.883038	No	N/A	0.990125	(0.905, 1.08)	0.862417	(0.186, 4.01)	0.850159	0.94391	No	N/A	N/A
ENSG00000129968.15_2	ABHD17A	0.965334	(0.873, 1.07)	0.643322	(0.161, 2.56)	0.531888	0.853839	No	N/A	0.960835	(0.864, 1.07)	0.631439	(0.174, 2.29)	0.483776	0.762451	No	N/A	N/A
ENSG00000107362.13_3	ABHD17B	0.826211	(0.678, 1.01)	0.496966	(0.235, 1.05)	0.067298	0.587008	No	N/A	0.86575	(0.716, 1.05)	0.563878	(0.263, 1.21)	0.140533	0.496648	No	N/A	N/A
ENSG00000136379.12_6	ABHD17C	0.742986	(0.51, 1.08)	0.751823	(0.518, 1.09)	0.13262	0.637503	No	N/A	0.730615	(0.492, 1.08)	0.764018	(0.538, 1.08)	0.131941	0.488315	No	N/A	N/A
ENSG00000164074.15_4	ABHD18	1.03812	(0.92, 1.17)	1.42527	(0.441, 4.6)	0.553534	0.864031	No	N/A	1.08718	(0.968, 1.22)	2.44162	(0.688, 8.66)	0.167101	0.524448	No	N/A	N/A
ENSG00000140526.18_4	ABHD2	0.961118	(0.821, 1.13)	0.798598	(0.327, 1.95)	0.622019	0.887183	No	N/A	0.980193	(0.82, 1.17)	0.90157	(0.399, 2.04)	0.803325	0.924034	No	N/A	N/A
ENSG00000158201.10_5	ABHD3	0.967871	(0.853, 1.1)	0.717573	(0.23, 2.24)	0.567288	0.86821	No	N/A	0.949802	(0.831, 1.09)	0.61723	(0.207, 1.84)	0.386002	0.699736	No	N/A	N/A
ENSG00000100439.10_2	ABHD4	0.975844	(0.751, 1.27)	0.948155	(0.539, 1.67)	0.853431	0.965636	No	N/A	1.05702	(0.79, 1.41)	1.11548	(0.67, 1.86)	0.673999	0.866175	No	N/A	N/A
ENSG00000011198.9_6	ABHD5	0.959019	(0.795, 1.16)	0.873337	(0.417, 1.83)	0.719775	0.922005	No	N/A	0.97618	(0.849, 1.12)	0.843722	(0.311, 2.29)	0.738626	0.894257	No	N/A	N/A
ENSG00000127220.6_4	ABHD8	1.06232	(0.927, 1.22)	1.57632	(0.556, 4.47)	0.392058	0.791782	No	N/A	1.04512	(0.897, 1.22)	1.32162	(0.519, 3.37)	0.558833	0.811128	No	N/A	N/A
ENSG00000136754.17_5	ABI1	0.919704	(0.845, 1)	0.192516	(0.0346, 1.07)	0.0598934	0.580374	No	N/A	0.970036	(0.891, 1.06)	0.531156	(0.0962, 2.93)	0.467851	0.753042	No	N/A	N/A
ENSG00000138443.16_5	ABI2	0.838029	(0.682, 1.03)	0.571356	(0.287, 1.14)	0.111017	0.6296	No	N/A	0.85384	(0.675, 1.08)	0.674012	(0.366, 1.24)	0.204467	0.55567	No	N/A	N/A
ENSG00000108798.9_6	ABI3	1.11859	(0.85, 1.47)	1.23268	(0.731, 2.08)	0.433191	0.812152	No	N/A	1.00147	(0.781, 1.28)	0.981105	(0.56, 1.72)	0.946791	0.982527	No	N/A	N/A
ENSG00000119328.12_4	ABITRAM	1.14133	(1.01, 1.29)	3.60299	(1.06, 12.3)	0.0407411	0.567931	No	N/A	1.2128	(1.07, 1.38)	4.99183	(1.55, 16.1)	0.00705621	0.344029	No	N/A	N/A
ENSG00000097007.18_5	ABL1	0.982433	(0.875, 1.1)	0.830257	(0.253, 2.72)	0.758989	0.935327	No	N/A	1.04175	(0.918, 1.18)	1.39984	(0.474, 4.13)	0.542524	0.799781	No	N/A	N/A
ENSG00000143322.21_5	ABL2	0.966778	(0.875, 1.07)	0.614366	(0.15, 2.52)	0.498844	0.841859	No	N/A	0.958644	(0.876, 1.05)	0.475702	(0.0977, 2.32)	0.357642	0.678437	No	N/A	N/A
ENSG00000099204.20_6	ABLIM1	0.745248	(0.552, 1.01)	0.64325	(0.399, 1.04)	0.0701178	0.588491	No	N/A	0.722682	(0.504, 1.04)	0.709227	(0.477, 1.05)	0.0899185	0.438541	No	N/A	N/A
ENSG00000175164.15_5	ABO	0.991964	(0.71, 1.39)	1.00874	(0.661, 1.54)	0.967769	0.993994	No	N/A	1.03053	(0.706, 1.5)	1.05351	(0.722, 1.54)	0.786965	0.916907	No	N/A	N/A
ENSG00000159842.15_5	ABR	0.93361	(0.746, 1.17)	0.811182	(0.423, 1.55)	0.528231	0.852364	No	N/A	0.898976	(0.704, 1.15)	0.767835	(0.429, 1.38)	0.374395	0.691713	No	N/A	N/A
ENSG00000146386.8_3	ABRACL	1.16713	(0.991, 1.37)	2.12625	(0.893, 5.06)	0.0884848	0.605231	No	N/A	1.26008	(1.07, 1.49)	3.17217	(1.25, 8.05)	0.015156	0.347595	No	N/A	N/A
ENSG00000163322.14_6	ABRAXAS1	1.00136	(0.891, 1.12)	0.992348	(0.297, 3.32)	0.990054	0.998321	No	N/A	1.0482	(0.942, 1.17)	1.83102	(0.47, 7.13)	0.383081	0.698481	No	N/A	N/A
ENSG00000165660.8_6	ABRAXAS2	0.935947	(0.815, 1.07)	0.59854	(0.213, 1.68)	0.330673	0.755633	No	N/A	1.00099	(0.864, 1.16)	0.992286	(0.379, 2.59)	0.987403	0.995905	No	N/A	N/A
ENSG00000146109.5_3	ABT1	1.02	(0.911, 1.14)	1.19865	(0.342, 4.2)	0.777106	0.943155	No	N/A	1.02441	(0.918, 1.14)	1.27416	(0.346, 4.7)	0.715837	0.884585	No	N/A	N/A
ENSG00000114626.18_5	ABTB1	1.06954	(0.875, 1.31)	1.32808	(0.636, 2.77)	0.450079	0.820639	No	N/A	1.03193	(0.8, 1.33)	1.10097	(0.621, 1.95)	0.741955	0.895934	No	N/A	N/A
ENSG00000166016.6_4	ABTB2	0.993313	(0.768, 1.28)	0.982886	(0.577, 1.68)	0.949426	0.989715	No	N/A	1.06818	(0.802, 1.42)	1.10782	(0.686, 1.79)	0.675049	0.866726	No	N/A	N/A
ENSG00000286508.1_1	AC000050.1	0.788512	(0.526, 1.18)	0.829025	(0.588, 1.17)	0.28378	0.72459	No	N/A	0.732516	(0.496, 1.08)	0.770809	(0.542, 1.1)	0.147878	0.504146	No	N/A	N/A
ENSG00000287932.1_1	AC000065.2	1.03691	(0.798, 1.35)	1.09214	(0.644, 1.85)	0.743944	0.929949	No	N/A	0.948962	(0.749, 1.2)	0.872941	(0.477, 1.6)	0.659972	0.860561	No	N/A	N/A
ENSG00000284874.1_2	AC000093.1	0.854509	(0.66, 1.11)	0.723943	(0.421, 1.25)	0.243653	0.705858	No	N/A	0.948696	(0.712, 1.26)	0.91681	(0.566, 1.49)	0.724163	0.888672	No	N/A	N/A
ENSG00000285772.1_1	AC000120.2	0.896579	(0.726, 1.11)	0.684665	(0.335, 1.4)	0.299522	0.733967	No	N/A	0.956282	(0.778, 1.18)	0.863215	(0.432, 1.72)	0.676983	0.867552	No	N/A	N/A
ENSG00000285953.1_1	AC000120.3	0.968817	(0.867, 1.08)	0.699535	(0.195, 2.51)	0.58329	0.873569	No	N/A	0.965927	(0.864, 1.08)	0.651586	(0.178, 2.38)	0.517554	0.783959	No	N/A	N/A
ENSG00000265975.1_6	AC002091.1	1.00477	(0.857, 1.18)	1.05167	(0.439, 2.52)	0.909997	0.979007	No	N/A	1.04866	(0.877, 1.25)	1.2089	(0.562, 2.6)	0.627015	0.844212	No	N/A	N/A
ENSG00000266389.1_6	AC002091.2	1.03803	(0.846, 1.27)	1.13326	(0.577, 2.22)	0.716282	0.920385	No	N/A	1.1174	(0.912, 1.37)	1.41783	(0.72, 2.79)	0.31281	0.645651	No	N/A	N/A
ENSG00000258924.4_7	AC002094.1	0.999175	(0.913, 1.09)	0.942433	(0.2, 4.44)	0.940278	0.988282	No	N/A	0.979982	(0.893, 1.08)	0.692023	(0.154, 3.11)	0.631418	0.846775	No	N/A	N/A
ENSG00000248101.2_7	AC002116.1	0.964641	(0.886, 1.05)	0.46183	(0.086, 2.48)	0.367781	0.7782	No	N/A	0.95791	(0.873, 1.05)	0.455775	(0.0953, 2.18)	0.325011	0.654928	No	N/A	N/A
ENSG00000235560.4_6	AC002310.1	1.03929	(0.889, 1.21)	1.25214	(0.515, 3.05)	0.620237	0.887183	No	N/A	1.06161	(0.904, 1.25)	1.38835	(0.582, 3.31)	0.45968	0.747129	No	N/A	N/A
ENSG00000261459.1_7	AC002310.4	0.993747	(0.889, 1.11)	0.923428	(0.246, 3.46)	0.905959	0.978655	No	N/A	1.03701	(0.921, 1.17)	1.53482	(0.443, 5.32)	0.499325	0.770589	No	N/A	N/A
ENSG00000236472.1_5	AC002401.1	1.15332	(1.01, 1.32)	3.33043	(1.09, 10.2)	0.0350694	0.56494	No	N/A	1.02732	(0.923, 1.14)	1.41426	(0.385, 5.2)	0.601848	0.831853	No	N/A	N/A
ENSG00000237819.5_5	AC002454.1	1.0215	(0.683, 1.53)	1.01655	(0.716, 1.44)	0.926785	0.983756	No	N/A	1.05302	(0.706, 1.57)	1.04313	(0.738, 1.47)	0.811097	0.927444	No	N/A	N/A
ENSG00000260188.1_6	AC002464.1	1.10313	(0.898, 1.35)	1.5038	(0.724, 3.12)	0.274026	0.72219	No	N/A	1.16443	(0.964, 1.41)	2.0137	(0.906, 4.48)	0.0858895	0.43158	No	N/A	N/A
ENSG00000285314.1_3	AC002470.2	1.04509	(0.918, 1.19)	1.45554	(0.487, 4.35)	0.501544	0.843391	No	N/A	1.04509	(0.912, 1.2)	1.40319	(0.494, 3.99)	0.524742	0.789033	No	N/A	N/A
ENSG00000239291.1_5	AC002558.1	0.875163	(0.702, 1.09)	0.676388	(0.349, 1.31)	0.247049	0.706611	No	N/A	0.845019	(0.669, 1.07)	0.616067	(0.322, 1.18)	0.144045	0.500432	No	N/A	N/A
ENSG00000262265.2_7	AC002558.3	0.844778	(0.682, 1.05)	0.584965	(0.293, 1.17)	0.129088	0.634263	No	N/A	0.855135	(0.675, 1.08)	0.633561	(0.333, 1.21)	0.165226	0.522939	No	N/A	N/A
ENSG00000268193.5_6	AC002985.1	1.18476	(0.989, 1.42)	2.03428	(0.921, 4.49)	0.0788582	0.597464	No	N/A	1.2831	(1.07, 1.54)	2.72954	(1.23, 6.08)	0.0139381	0.346164	No	N/A	N/A
ENSG00000257767.3_7	AC002996.1	0.706013	(0.489, 1.02)	0.673334	(0.446, 1.02)	0.0593885	0.578162	No	N/A	0.613405	(0.439, 0.857)	0.571128	(0.371, 0.879)	0.0109173	0.344029	No	N/A	N/A
ENSG00000268133.1_6	AC003002.1	0.959347	(0.835, 1.1)	0.762943	(0.285, 2.04)	0.590516	0.875625	No	N/A	0.946222	(0.831, 1.08)	0.646908	(0.223, 1.88)	0.423529	0.723716	No	N/A	N/A
ENSG00000268533.1_6	AC003002.2	1.03204	(0.911, 1.17)	1.37203	(0.444, 4.24)	0.582785	0.873565	No	N/A	1.04709	(0.926, 1.18)	1.57414	(0.502, 4.93)	0.43631	0.732952	No	N/A	N/A
ENSG00000269533.5_6	AC003002.3	0.999428	(0.891, 1.12)	1.01362	(0.312, 3.3)	0.982063	0.9979	No	N/A	1.01344	(0.907, 1.13)	1.17964	(0.343, 4.06)	0.793309	0.920364	No	N/A	N/A
ENSG00000269026.2_6	AC003006.1	0.909776	(0.795, 1.04)	0.485174	(0.165, 1.43)	0.189834	0.675808	No	N/A	0.908271	(0.794, 1.04)	0.466763	(0.156, 1.39)	0.172287	0.529876	No	N/A	N/A
ENSG00000250318.1_5	AC003072.1	0.960648	(0.789, 1.17)	0.866414	(0.416, 1.8)	0.701696	0.915316	No	N/A	0.921525	(0.781, 1.09)	0.665543	(0.28, 1.58)	0.355848	0.676769	No	N/A	N/A
ENSG00000260793.2_6	AC003102.1	0.937963	(0.791, 1.11)	0.722951	(0.317, 1.65)	0.440632	0.816837	No	N/A	0.886076	(0.755, 1.04)	0.500583	(0.2, 1.25)	0.138744	0.495505	No	N/A	N/A
ENSG00000006025.12_4	AC003665.1	1.02717	(0.935, 1.13)	1.45959	(0.338, 6.31)	0.612636	0.885005	No	N/A	1.07047	(0.965, 1.19)	2.37955	(0.603, 9.39)	0.21589	0.565491	No	N/A	N/A
ENSG00000262302.1_6	AC003688.1	1.04794	(0.966, 1.14)	2.64675	(0.44, 15.9)	0.287721	0.727548	No	N/A	1.10024	(1.01, 1.2)	7.64669	(1.17, 49.8)	0.0334132	0.362235	No	N/A	N/A
ENSG00000262482.1_6	AC004034.1	0.95178	(0.699, 1.3)	0.943312	(0.59, 1.51)	0.807093	0.952203	No	N/A	1.00758	(0.721, 1.41)	1.02125	(0.673, 1.55)	0.921286	0.971334	No	N/A	N/A
ENSG00000251259.1_6	AC004069.1	1.09749	(0.902, 1.34)	1.41684	(0.702, 2.86)	0.331124	0.755726	No	N/A	1.19073	(0.981, 1.44)	1.95223	(0.933, 4.08)	0.0755551	0.421433	No	N/A	N/A
ENSG00000089009.15_3	AC004086.1	1.00421	(0.908, 1.11)	1.03412	(0.258, 4.15)	0.962244	0.991855	No	N/A	1.04672	(0.948, 1.16)	2.03606	(0.465, 8.91)	0.34508	0.669703	No	N/A	N/A
ENSG00000180448.10_6	AC004151.1	1.07031	(0.917, 1.25)	1.53783	(0.605, 3.91)	0.366233	0.777248	No	N/A	1.03873	(0.896, 1.2)	1.27474	(0.499, 3.26)	0.61214	0.837356	No	N/A	N/A
ENSG00000070423.18_4	AC004156.1	0.940522	(0.837, 1.06)	0.529002	(0.154, 1.82)	0.311588	0.744696	No	N/A	0.926522	(0.829, 1.04)	0.424696	(0.117, 1.55)	0.193952	0.546627	No	N/A	N/A
ENSG00000267457.1_7	AC004223.2	0.969216	(0.802, 1.17)	0.906475	(0.429, 1.92)	0.797026	0.94945	No	N/A	0.991252	(0.805, 1.22)	0.962969	(0.472, 1.97)	0.917504	0.970634	No	N/A	N/A
ENSG00000267618.5_7	AC004223.3	1.02482	(0.921, 1.14)	1.35773	(0.37, 4.98)	0.644832	0.893675	No	N/A	1.06638	(0.947, 1.2)	1.9	(0.583, 6.2)	0.287294	0.624437	No	N/A	N/A
ENSG00000263212.2_7	AC004224.2	1.01593	(0.909, 1.14)	1.17322	(0.332, 4.14)	0.80408	0.951212	No	N/A	1.12415	(0.997, 1.27)	3.27212	(0.95, 11.3)	0.0602603	0.398731	No	N/A	N/A
ENSG00000283399.1_5	AC004381.2	0.915312	(0.621, 1.35)	0.924937	(0.629, 1.36)	0.692229	0.912393	No	N/A	1.12065	(0.733, 1.71)	1.14002	(0.778, 1.67)	0.501135	0.771516	No	N/A	N/A
ENSG00000146677.7_5	AC004453.1	0.975209	(0.85, 1.12)	0.82342	(0.3, 2.26)	0.705625	0.916399	No	N/A	0.909746	(0.764, 1.08)	0.629649	(0.275, 1.44)	0.274403	0.61234	No	N/A	N/A
ENSG00000274737.1_7	AC004466.2	0.927716	(0.782, 1.1)	0.692646	(0.293, 1.64)	0.402153	0.797879	No	N/A	0.810782	(0.675, 0.974)	0.411245	(0.181, 0.933)	0.0334474	0.362235	No	N/A	N/A
ENSG00000105705.16_7	AC004475.1	1.02034	(0.943, 1.1)	1.44661	(0.243, 8.62)	0.685202	0.91054	No	N/A	1.0657	(0.981, 1.16)	3.3695	(0.601, 18.9)	0.167102	0.524448	No	N/A	N/A
ENSG00000089127.13_5	AC004551.1	1.3493	(1.03, 1.77)	1.88276	(1.06, 3.36)	0.0320356	0.562819	No	N/A	1.33922	(1.05, 1.71)	2.0477	(1.1, 3.82)	0.0240999	0.354266	No	N/A	N/A
ENSG00000265206.5_7	AC004687.1	1.14236	(0.935, 1.4)	1.63547	(0.79, 3.39)	0.185334	0.674228	No	N/A	1.0688	(0.852, 1.34)	1.19051	(0.639, 2.22)	0.583101	0.822798	No	N/A	N/A
ENSG00000285897.1_1	AC004687.2	1.03563	(0.939, 1.14)	1.73231	(0.382, 7.85)	0.476062	0.833831	No	N/A	1.0896	(0.98, 1.21)	3.22167	(0.724, 14.3)	0.124565	0.47936	No	N/A	N/A
ENSG00000250424.4_7	AC004691.2	0.902745	(0.658, 1.24)	0.865022	(0.555, 1.35)	0.522563	0.850778	No	N/A	1.08366	(0.887, 1.32)	1.44445	(0.649, 3.22)	0.3678	0.686134	No	N/A	N/A
ENSG00000263913.1	AC004812.1	0.935989	(0.762, 1.15)	0.809129	(0.403, 1.62)	0.551548	0.86308	No	N/A	0.916274	(0.72, 1.17)	0.791623	(0.439, 1.43)	0.43787	0.733385	No	N/A	N/A
ENSG00000266727.1	AC004824.1	1.06408	(0.946, 1.2)	1.78737	(0.55, 5.81)	0.333979	0.757829	No	N/A	1.12677	(0.99, 1.28)	2.63738	(0.865, 8.04)	0.0880811	0.435792	No	N/A	N/A
ENSG00000274818.1_6	AC004825.2	1.09092	(0.908, 1.31)	1.42589	(0.676, 3.01)	0.35117	0.768469	No	N/A	1.19396	(0.971, 1.47)	1.71159	(0.87, 3.37)	0.119253	0.472876	No	N/A	N/A
ENSG00000249590.7_7	AC004832.3	1.01652	(0.844, 1.22)	1.04689	(0.494, 2.22)	0.904893	0.978655	No	N/A	1.1153	(0.914, 1.36)	1.46875	(0.7, 3.08)	0.309472	0.642887	No	N/A	N/A
ENSG00000258944.1_6	AC004846.2	1.1234	(0.967, 1.31)	2.13527	(0.823, 5.54)	0.11878	0.630494	No	N/A	0.98142	(0.851, 1.13)	0.891539	(0.336, 2.37)	0.817659	0.930957	No	N/A	N/A
ENSG00000260997.1_6	AC004847.1	1.0106	(0.803, 1.27)	1.03772	(0.561, 1.92)	0.906151	0.978655	No	N/A	1.01127	(0.79, 1.29)	1.03541	(0.586, 1.83)	0.90469	0.965929	No	N/A	N/A
ENSG00000272768.1_6	AC004854.2	1.04373	(0.867, 1.26)	1.18906	(0.554, 2.55)	0.656466	0.898898	No	N/A	0.917643	(0.758, 1.11)	0.703743	(0.337, 1.47)	0.349499	0.672762	No	N/A	N/A
ENSG00000239636.1_6	AC004865.2	1.00003	(0.784, 1.28)	0.966968	(0.537, 1.74)	0.91089	0.979291	No	N/A	0.957312	(0.737, 1.24)	0.879028	(0.507, 1.52)	0.645895	0.854316	No	N/A	N/A
ENSG00000239719.1_5	AC004890.1	1.08382	(0.923, 1.27)	1.49015	(0.621, 3.58)	0.372078	0.78054	No	N/A	0.968226	(0.825, 1.14)	0.821711	(0.339, 1.99)	0.663933	0.861743	No	N/A	N/A
ENSG00000244560.7_5	AC004890.2	1.05281	(0.855, 1.3)	1.15438	(0.597, 2.23)	0.66976	0.904242	No	N/A	0.964987	(0.78, 1.19)	0.882672	(0.464, 1.68)	0.703979	0.879991	No	N/A	N/A
ENSG00000244701.1_7	AC004918.1	0.963249	(0.812, 1.14)	0.855965	(0.388, 1.89)	0.700279	0.914794	No	N/A	0.899664	(0.752, 1.08)	0.64291	(0.293, 1.41)	0.269541	0.609692	No	N/A	N/A
ENSG00000270157.1_7	AC004918.4	0.886744	(0.719, 1.09)	0.697862	(0.359, 1.36)	0.288597	0.727603	No	N/A	0.860317	(0.701, 1.06)	0.594237	(0.29, 1.22)	0.154259	0.511843	No	N/A	N/A
ENSG00000284292.1_4	AC004922.1	1.13958	(0.964, 1.35)	1.89329	(0.805, 4.45)	0.14361	0.646865	No	N/A	1.15998	(0.995, 1.35)	2.3445	(0.92, 5.97)	0.0741087	0.418632	No	N/A	N/A
ENSG00000239556.4_6	AC004951.2	1.01679	(0.917, 1.13)	1.20707	(0.296, 4.92)	0.79305	0.948621	No	N/A	1.041	(0.927, 1.17)	1.45564	(0.407, 5.2)	0.563494	0.813075	No	N/A	N/A
ENSG00000243554.1_5	AC004967.1	1.05257	(0.915, 1.21)	1.44705	(0.536, 3.91)	0.465884	0.830513	No	N/A	1.02618	(0.843, 1.25)	1.08093	(0.538, 2.17)	0.826861	0.933572	No	N/A	N/A
ENSG00000205485.13_5	AC004980.1	0.939496	(0.836, 1.06)	0.513258	(0.154, 1.71)	0.27724	0.72459	No	N/A	0.916011	(0.813, 1.03)	0.385277	(0.114, 1.3)	0.124621	0.47936	No	N/A	N/A
ENSG00000248751.6_6	AC004997.1	0.770991	(0.661, 0.899)	0.232294	(0.0856, 0.63)	0.00413871	0.562819	No	N/A	0.762689	(0.645, 0.902)	0.265037	(0.106, 0.662)	0.00445857	0.344029	No	N/A	N/A
ENSG00000272647.3_6	AC005020.2	0.973333	(0.838, 1.13)	0.832627	(0.322, 2.15)	0.705457	0.916399	No	N/A	0.950448	(0.796, 1.14)	0.778414	(0.346, 1.75)	0.544444	0.801454	No	N/A	N/A
ENSG00000222482.1	AC005071.1	0.785027	(0.587, 1.05)	0.687856	(0.425, 1.11)	0.127335	0.634263	No	N/A	0.680333	(0.53, 0.874)	0.405497	(0.213, 0.771)	0.005909	0.344029	No	N/A	N/A
ENSG00000258040.1	AC005086.3	0.919232	(0.757, 1.12)	0.723929	(0.347, 1.51)	0.389944	0.791782	No	N/A	0.875266	(0.704, 1.09)	0.646484	(0.327, 1.28)	0.209935	0.56032	No	N/A	N/A
ENSG00000281039.1_6	AC005154.5	1.09666	(0.963, 1.25)	2.01737	(0.684, 5.95)	0.203266	0.686354	No	N/A	1.14969	(1.01, 1.31)	2.84487	(0.949, 8.53)	0.0618973	0.400894	No	N/A	N/A
ENSG00000266709.1_8	AC005224.3	1.02676	(0.802, 1.31)	1.06591	(0.602, 1.89)	0.82654	0.956503	No	N/A	1.04008	(0.807, 1.34)	1.07689	(0.614, 1.89)	0.796111	0.921353	No	N/A	N/A
ENSG00000273734.1_6	AC005258.1	1.04777	(0.939, 1.17)	1.63452	(0.474, 5.64)	0.436863	0.813805	No	N/A	1.08334	(0.953, 1.23)	1.91611	(0.648, 5.67)	0.240082	0.584598	No	N/A	N/A
ENSG00000131845.14_3	AC005261.1	0.949171	(0.824, 1.09)	0.71189	(0.27, 1.88)	0.491673	0.839156	No	N/A	1.01851	(0.896, 1.16)	1.17828	(0.397, 3.5)	0.767802	0.908338	No	N/A	N/A
ENSG00000268205.1_6	AC005261.2	0.923645	(0.78, 1.09)	0.698714	(0.304, 1.61)	0.398839	0.795111	No	N/A	0.908289	(0.776, 1.06)	0.557341	(0.214, 1.45)	0.230646	0.578068	No	N/A	N/A
ENSG00000265100.1_6	AC005332.1	0.987162	(0.849, 1.15)	0.895257	(0.341, 2.35)	0.822081	0.956014	No	N/A	0.877056	(0.764, 1.01)	0.369049	(0.131, 1.04)	0.059882	0.397358	No	N/A	N/A
ENSG00000274561.1_6	AC005332.3	0.88742	(0.695, 1.13)	0.761401	(0.425, 1.37)	0.360347	0.773643	No	N/A	0.795044	(0.607, 1.04)	0.621643	(0.353, 1.09)	0.0994417	0.449495	No	N/A	N/A
ENSG00000274712.1_6	AC005332.4	0.798493	(0.663, 0.962)	0.421607	(0.196, 0.905)	0.0266805	0.562819	No	N/A	0.775417	(0.631, 0.954)	0.446836	(0.223, 0.897)	0.0234668	0.353809	No	N/A	N/A
ENSG00000277476.1_6	AC005332.5	0.87015	(0.718, 1.05)	0.602774	(0.286, 1.27)	0.182507	0.672272	No	N/A	0.823313	(0.674, 1.01)	0.498886	(0.236, 1.05)	0.0687357	0.410725	No	N/A	N/A
ENSG00000278730.1_6	AC005332.6	0.864121	(0.656, 1.14)	0.738666	(0.426, 1.28)	0.28166	0.72459	No	N/A	0.881969	(0.653, 1.19)	0.794138	(0.474, 1.33)	0.382287	0.697751	No	N/A	N/A
ENSG00000279717.1_5	AC005336.3	1.06543	(0.854, 1.33)	1.23298	(0.615, 2.47)	0.554695	0.864742	No	N/A	1.05363	(0.789, 1.41)	1.12694	(0.651, 1.95)	0.669089	0.864205	No	N/A	N/A
ENSG00000255513.1_5	AC005363.1	1.01636	(0.859, 1.2)	1.03687	(0.443, 2.43)	0.933447	0.98642	No	N/A	0.99831	(0.81, 1.23)	0.943859	(0.473, 1.88)	0.869763	0.953245	No	N/A	N/A
ENSG00000275162.1_7	AC005391.1	0.926771	(0.728, 1.18)	0.826263	(0.445, 1.53)	0.545017	0.860721	No	N/A	0.909246	(0.732, 1.13)	0.726322	(0.37, 1.43)	0.353437	0.675673	No	N/A	N/A
ENSG00000266368.1_7	AC005410.2	0.936955	(0.836, 1.05)	0.520456	(0.154, 1.76)	0.292719	0.730427	No	N/A	1.01538	(0.919, 1.12)	1.20276	(0.299, 4.84)	0.794807	0.920995	No	N/A	N/A
ENSG00000279461.2_4	AC005480.2	0.999902	(0.854, 1.17)	1.01521	(0.416, 2.48)	0.973557	0.994719	No	N/A	0.929562	(0.739, 1.17)	0.794583	(0.428, 1.47)	0.466128	0.752173	No	N/A	N/A
ENSG00000279599.1_6	AC005514.1	1.14779	(0.974, 1.35)	2.27087	(0.878, 5.87)	0.0907315	0.60643	No	N/A	1.00156	(0.845, 1.19)	0.994993	(0.426, 2.32)	0.990742	0.996822	No	N/A	N/A
ENSG00000258559.2_7	AC005519.1	0.956993	(0.814, 1.12)	0.792257	(0.33, 1.9)	0.601983	0.879796	No	N/A	0.954113	(0.797, 1.14)	0.806205	(0.365, 1.78)	0.594316	0.827456	No	N/A	N/A
ENSG00000258653.3_6	AC005520.1	0.967782	(0.87, 1.08)	0.643789	(0.163, 2.54)	0.529712	0.852858	No	N/A	1.01369	(0.905, 1.14)	1.17935	(0.32, 4.35)	0.804282	0.924618	No	N/A	N/A
ENSG00000270140.1_7	AC005520.3	0.89883	(0.759, 1.06)	0.601776	(0.253, 1.43)	0.251019	0.708744	No	N/A	0.973467	(0.797, 1.19)	0.897239	(0.431, 1.87)	0.771997	0.910808	No	N/A	N/A
ENSG00000266897.1_7	AC005546.1	0.931519	(0.803, 1.08)	0.624284	(0.232, 1.68)	0.351689	0.768933	No	N/A	0.864391	(0.728, 1.03)	0.469355	(0.195, 1.13)	0.0908632	0.440008	No	N/A	N/A
ENSG00000269749.1_7	AC005614.2	1.1265	(0.984, 1.29)	3.13551	(0.926, 10.6)	0.0661839	0.585511	No	N/A	1.07403	(0.936, 1.23)	1.73171	(0.603, 4.97)	0.307532	0.641222	No	N/A	N/A
ENSG00000255729.1	AC005618.1	0.996627	(0.879, 1.13)	0.950186	(0.307, 2.94)	0.929285	0.984064	No	N/A	0.985292	(0.869, 1.12)	0.865242	(0.285, 2.63)	0.798341	0.922217	No	N/A	N/A
ENSG00000261596.2_7	AC005632.2	0.891601	(0.727, 1.09)	0.664316	(0.32, 1.38)	0.272169	0.722121	No	N/A	0.836626	(0.685, 1.02)	0.517363	(0.244, 1.1)	0.0864582	0.43158	No	N/A	N/A
ENSG00000262633.2_6	AC005670.2	0.949821	(0.869, 1.04)	0.356161	(0.0649, 1.96)	0.234783	0.700099	No	N/A	0.970577	(0.885, 1.06)	0.574384	(0.114, 2.89)	0.501289	0.771516	No	N/A	N/A
ENSG00000262879.6_6	AC005670.3	1.07228	(0.936, 1.23)	1.69167	(0.603, 4.74)	0.317512	0.748553	No	N/A	1.08813	(0.95, 1.25)	1.89325	(0.67, 5.35)	0.228202	0.575785	No	N/A	N/A
ENSG00000267318.1_6	AC005702.1	1.04044	(0.942, 1.15)	1.77946	(0.405, 7.82)	0.445613	0.818506	No	N/A	1.10314	(0.994, 1.22)	3.82101	(0.839, 17.4)	0.0831131	0.427639	No	N/A	N/A
ENSG00000258472.8_8	AC005726.1	1.07817	(0.947, 1.23)	1.90349	(0.643, 5.63)	0.244761	0.705858	No	N/A	1.04594	(0.906, 1.21)	1.33023	(0.507, 3.49)	0.562216	0.812701	No	N/A	N/A
ENSG00000264608.1_7	AC005726.3	1.06403	(0.917, 1.23)	1.5036	(0.584, 3.87)	0.397918	0.795103	No	N/A	1.02832	(0.884, 1.2)	1.1936	(0.468, 3.04)	0.711022	0.882826	No	N/A	N/A
ENSG00000007237.18_5	AC005747.1	1.13885	(0.854, 1.52)	1.22422	(0.76, 1.97)	0.405973	0.800897	No	N/A	1.19994	(0.889, 1.62)	1.31605	(0.824, 2.1)	0.249798	0.5951	No	N/A	N/A
ENSG00000270802.2_2	AC005776.1	1.10493	(0.881, 1.39)	1.323	(0.712, 2.46)	0.375892	0.782683	No	N/A	1.11279	(0.875, 1.42)	1.28281	(0.71, 2.32)	0.409258	0.712933	No	N/A	N/A
ENSG00000272921.1_8	AC005832.4	1.01002	(0.917, 1.11)	1.09383	(0.256, 4.67)	0.903603	0.978085	No	N/A	1.09808	(0.985, 1.22)	2.89858	(0.776, 10.8)	0.113305	0.465874	No	N/A	N/A
ENSG00000255639.3_8	AC005833.1	0.990817	(0.911, 1.08)	0.766458	(0.146, 4.04)	0.753679	0.933044	No	N/A	1.05795	(0.963, 1.16)	2.3713	(0.512, 11)	0.2693	0.609484	No	N/A	N/A
ENSG00000267168.1_6	AC005837.2	1.05242	(0.95, 1.17)	2.04708	(0.501, 8.37)	0.318531	0.749637	No	N/A	1.07053	(0.949, 1.21)	2.08258	(0.604, 7.18)	0.245203	0.589114	No	N/A	N/A
ENSG00000266538.1_7	AC005838.2	1.04934	(0.771, 1.43)	1.07149	(0.665, 1.73)	0.776532	0.94268	No	N/A	1.03013	(0.735, 1.44)	1.02508	(0.653, 1.61)	0.914114	0.96939	No	N/A	N/A
ENSG00000279089.1_6	AC005839.1	0.922144	(0.801, 1.06)	0.576601	(0.211, 1.58)	0.283065	0.72459	No	N/A	0.914351	(0.779, 1.07)	0.582176	(0.231, 1.47)	0.251566	0.596393	No	N/A	N/A
ENSG00000111321.11_4	AC005840.1	1.19801	(0.992, 1.45)	1.96299	(0.927, 4.16)	0.0781999	0.596028	No	N/A	1.22463	(1.01, 1.48)	2.09305	(0.992, 4.41)	0.0523741	0.38975	No	N/A	N/A
ENSG00000213942.3_6	AC005840.2	1.05873	(0.937, 1.2)	1.71895	(0.538, 5.49)	0.360805	0.773739	No	N/A	1.0261	(0.845, 1.25)	1.08017	(0.518, 2.25)	0.83711	0.93895	No	N/A	N/A
ENSG00000265794.5_7	AC005899.4	0.959558	(0.876, 1.05)	0.475069	(0.096, 2.35)	0.361768	0.774352	No	N/A	1.00292	(0.908, 1.11)	1.0252	(0.234, 4.49)	0.973634	0.991038	No	N/A	N/A
ENSG00000278356.1_7	AC005911.1	0.713734	(0.598, 0.852)	0.187848	(0.0705, 0.501)	0.000826801	0.562819	No	N/A	0.760246	(0.64, 0.903)	0.248831	(0.0973, 0.636)	0.00368255	0.344029	No	N/A	N/A
ENSG00000227081.5_5	AC005912.1	0.965891	(0.837, 1.11)	0.796913	(0.301, 2.11)	0.64779	0.895056	No	N/A	0.993084	(0.873, 1.13)	0.92215	(0.302, 2.82)	0.886994	0.959704	No	N/A	N/A
ENSG00000278963.1_6	AC005921.3	0.99232	(0.85, 1.16)	0.982333	(0.393, 2.46)	0.96962	0.994719	No	N/A	0.947792	(0.786, 1.14)	0.77891	(0.356, 1.71)	0.532398	0.794275	No	N/A	N/A
ENSG00000267059.2_6	AC005943.1	1.0491	(0.941, 1.17)	1.68305	(0.475, 5.96)	0.419821	0.804127	No	N/A	1.07232	(0.94, 1.22)	1.70951	(0.596, 4.91)	0.318956	0.649462	No	N/A	N/A
ENSG00000267469.1_6	AC005944.1	0.904643	(0.798, 1.03)	0.4057	(0.127, 1.3)	0.127817	0.634263	No	N/A	0.953055	(0.848, 1.07)	0.574834	(0.161, 2.05)	0.392753	0.704328	No	N/A	N/A
ENSG00000011132.12_5	AC005954.1	1.07218	(0.981, 1.17)	3.76656	(0.715, 19.8)	0.117743	0.630109	No	N/A	1.06518	(0.952, 1.19)	2.09207	(0.582, 7.52)	0.258011	0.600229	No	N/A	N/A
ENSG00000229180.7_5	AC006001.3	0.946057	(0.855, 1.05)	0.48378	(0.118, 1.98)	0.312162	0.744729	No	N/A	0.921747	(0.825, 1.03)	0.394839	(0.105, 1.48)	0.168407	0.524531	No	N/A	N/A
ENSG00000275400.1_5	AC006001.4	0.89281	(0.781, 1.02)	0.412553	(0.14, 1.21)	0.107648	0.62547	No	N/A	0.91991	(0.794, 1.07)	0.587155	(0.219, 1.58)	0.290415	0.626908	No	N/A	N/A
ENSG00000286912.1_1	AC006008.1	0.935712	(0.749, 1.17)	0.823571	(0.438, 1.55)	0.546992	0.861109	No	N/A	0.90533	(0.714, 1.15)	0.780325	(0.433, 1.41)	0.409357	0.713005	No	N/A	N/A
ENSG00000244563.1_5	AC006011.1	0.938502	(0.843, 1.04)	0.44863	(0.117, 1.72)	0.242874	0.705858	No	N/A	1.02586	(0.925, 1.14)	1.3859	(0.354, 5.42)	0.639088	0.850546	No	N/A	N/A
ENSG00000264324.1_8	AC006030.1	1.03783	(0.967, 1.11)	2.91953	(0.388, 22)	0.298261	0.7336	No	N/A	1.05417	(0.988, 1.12)	6.02206	(0.654, 55.5)	0.113008	0.465817	No	N/A	N/A
ENSG00000233264.2_5	AC006042.3	0.709023	(0.569, 0.883)	0.377268	(0.182, 0.784)	0.00898596	0.562819	No	N/A	0.716939	(0.573, 0.896)	0.413031	(0.209, 0.815)	0.0108405	0.344029	No	N/A	N/A
ENSG00000269968.1_6	AC006064.4	1.08858	(0.912, 1.3)	1.4284	(0.659, 3.09)	0.366058	0.777248	No	N/A	1.10783	(0.925, 1.33)	1.57218	(0.7, 3.53)	0.273161	0.611485	No	N/A	N/A
ENSG00000276232.1_7	AC006064.5	0.891586	(0.748, 1.06)	0.59643	(0.263, 1.35)	0.216557	0.688455	No	N/A	0.888254	(0.695, 1.14)	0.767355	(0.427, 1.38)	0.376589	0.692905	No	N/A	N/A
ENSG00000285238.2_4	AC006064.6	0.999154	(0.891, 1.12)	0.988278	(0.292, 3.35)	0.984884	0.998321	No	N/A	1.04626	(0.931, 1.18)	1.56781	(0.48, 5.12)	0.456241	0.744509	No	N/A	N/A
ENSG00000279799.1_6	AC006077.2	1.05382	(0.866, 1.28)	1.20997	(0.583, 2.51)	0.60892	0.882891	No	N/A	0.987294	(0.809, 1.21)	0.938218	(0.456, 1.93)	0.862513	0.95044	No	N/A	N/A
ENSG00000263900.1	AC006483.1	1.12288	(0.966, 1.3)	1.96521	(0.786, 4.91)	0.148388	0.648996	No	N/A	1.18983	(1.01, 1.4)	2.4925	(1.04, 5.97)	0.0405405	0.374906	No	N/A	N/A
ENSG00000268643.1_7	AC006486.1	0.983956	(0.9, 1.08)	0.739197	(0.145, 3.78)	0.716456	0.920385	No	N/A	1.00563	(0.908, 1.11)	1.10733	(0.276, 4.44)	0.885573	0.959574	No	N/A	N/A
ENSG00000284697.1_4	AC006511.5	1.01454	(0.883, 1.17)	1.1027	(0.374, 3.25)	0.859447	0.966956	No	N/A	1.0161	(0.891, 1.16)	1.11729	(0.369, 3.38)	0.844445	0.94187	No	N/A	N/A
ENSG00000172009.15_5	AC006538.1	0.984948	(0.878, 1.1)	0.818778	(0.236, 2.84)	0.75299	0.932759	No	N/A	1.03702	(0.925, 1.16)	1.43438	(0.428, 4.81)	0.559106	0.811321	No	N/A	N/A
ENSG00000261342.1_4	AC006538.2	0.895061	(0.716, 1.12)	0.739517	(0.403, 1.36)	0.329644	0.755633	No	N/A	0.999214	(0.792, 1.26)	0.992175	(0.553, 1.78)	0.978983	0.992161	No	N/A	N/A
ENSG00000267001.1_8	AC006538.3	1.14351	(0.915, 1.43)	1.43445	(0.761, 2.7)	0.264581	0.718046	No	N/A	1.2661	(0.995, 1.61)	1.72243	(0.951, 3.12)	0.0729216	0.416517	No	N/A	N/A
ENSG00000243762.1_7	AC006547.2	1.03683	(0.914, 1.18)	1.42617	(0.448, 4.54)	0.547591	0.86154	No	N/A	0.959448	(0.84, 1.1)	0.679858	(0.228, 2.03)	0.488446	0.76424	No	N/A	N/A
ENSG00000235859.5_5	AC006978.1	0.967491	(0.81, 1.16)	0.863403	(0.399, 1.87)	0.709409	0.917986	No	N/A	0.950383	(0.792, 1.14)	0.80098	(0.375, 1.71)	0.566182	0.814513	No	N/A	N/A
ENSG00000281593.1_6	AC006978.2	1.06684	(0.935, 1.22)	1.60046	(0.56, 4.57)	0.380149	0.785804	No	N/A	1.09112	(0.962, 1.24)	2.05191	(0.668, 6.3)	0.209258	0.559954	No	N/A	N/A
ENSG00000273320.1_6	AC007032.1	1.28485	(0.997, 1.66)	1.82486	(0.994, 3.35)	0.0523974	0.57211	No	N/A	1.10431	(0.871, 1.4)	1.28728	(0.704, 2.36)	0.412678	0.715474	No	N/A	N/A
ENSG00000230751.1_7	AC007036.2	0.905181	(0.691, 1.19)	0.841691	(0.502, 1.41)	0.51257	0.847361	No	N/A	0.83934	(0.627, 1.12)	0.743822	(0.451, 1.23)	0.245328	0.589136	No	N/A	N/A
ENSG00000251660.1_7	AC007036.3	0.810965	(0.618, 1.07)	0.693234	(0.414, 1.16)	0.163019	0.659461	No	N/A	0.843263	(0.632, 1.12)	0.762274	(0.464, 1.25)	0.283652	0.622063	No	N/A	N/A
ENSG00000213443.2_5	AC007068.1	1.04578	(0.884, 1.24)	1.28681	(0.547, 3.03)	0.563214	0.866931	No	N/A	0.957698	(0.779, 1.18)	0.849177	(0.421, 1.71)	0.64812	0.854664	No	N/A	N/A
ENSG00000268173.3_6	AC007192.1	1.29884	(0.919, 1.84)	1.37756	(0.897, 2.12)	0.14368	0.646865	No	N/A	1.17268	(0.942, 1.46)	1.5402	(0.797, 2.98)	0.19919	0.549929	No	N/A	N/A
ENSG00000266163.1	AC007216.1	1.093	(0.945, 1.26)	1.77632	(0.677, 4.66)	0.242987	0.705858	No	N/A	1.11499	(0.939, 1.32)	1.66229	(0.729, 3.79)	0.227072	0.575499	No	N/A	N/A
ENSG00000234431.2_7	AC007283.1	0.93738	(0.799, 1.1)	0.693339	(0.271, 1.78)	0.445566	0.818506	No	N/A	0.977344	(0.834, 1.15)	0.869553	(0.35, 2.16)	0.763132	0.90649	No	N/A	N/A
ENSG00000279030.1_6	AC007336.3	1.12248	(0.885, 1.42)	1.33816	(0.731, 2.45)	0.345411	0.765619	No	N/A	1.11362	(0.829, 1.5)	1.19645	(0.734, 1.95)	0.47201	0.756465	No	N/A	N/A
ENSG00000227946.1_6	AC007383.2	1.14044	(0.942, 1.38)	1.65967	(0.791, 3.48)	0.180286	0.670004	No	N/A	1.19124	(0.973, 1.46)	1.85294	(0.906, 3.79)	0.0909708	0.440248	No	N/A	N/A
ENSG00000237513.2_7	AC007384.1	1.18814	(0.89, 1.59)	1.32145	(0.804, 2.17)	0.271703	0.721951	No	N/A	1.12328	(0.843, 1.5)	1.18986	(0.727, 1.95)	0.489754	0.765047	No	N/A	N/A
ENSG00000280028.1_6	AC007431.3	0.970918	(0.748, 1.26)	0.94575	(0.566, 1.58)	0.831367	0.957959	No	N/A	0.862938	(0.649, 1.15)	0.772273	(0.473, 1.26)	0.301441	0.636596	No	N/A	N/A
ENSG00000273729.1_6	AC007686.3	0.903388	(0.787, 1.04)	0.437829	(0.151, 1.27)	0.127244	0.634263	No	N/A	0.865728	(0.745, 1.01)	0.380699	(0.143, 1.01)	0.0524205	0.38975	No	N/A	N/A
ENSG00000241352.3_5	AC007688.1	0.977466	(0.86, 1.11)	0.819346	(0.27, 2.49)	0.725109	0.923791	No	N/A	0.996952	(0.906, 1.1)	0.894863	(0.205, 3.91)	0.882709	0.958293	No	N/A	N/A
ENSG00000277971.1_7	AC007731.4	0.908721	(0.806, 1.02)	0.377837	(0.11, 1.3)	0.122918	0.633824	No	N/A	0.935484	(0.821, 1.07)	0.567972	(0.186, 1.73)	0.320131	0.650603	No	N/A	N/A
ENSG00000267009.6_7	AC007780.1	1.13619	(1, 1.29)	2.92379	(0.942, 9.08)	0.0634309	0.580459	No	N/A	1.19549	(1.05, 1.37)	3.94497	(1.27, 12.2)	0.0174184	0.347595	No	N/A	N/A
ENSG00000281195.1_7	AC007878.1	0.947002	(0.784, 1.14)	0.818305	(0.388, 1.73)	0.598435	0.878456	No	N/A	0.951973	(0.773, 1.17)	0.839606	(0.41, 1.72)	0.63244	0.846998	No	N/A	N/A
ENSG00000272735.1_6	AC007881.3	1.04268	(0.848, 1.28)	1.16375	(0.585, 2.32)	0.665951	0.902644	No	N/A	0.975318	(0.803, 1.18)	0.895036	(0.429, 1.87)	0.767494	0.908338	No	N/A	N/A
ENSG00000233762.3_5	AC007969.1	1.03245	(0.917, 1.16)	1.39424	(0.418, 4.66)	0.58899	0.875238	No	N/A	0.994969	(0.874, 1.13)	0.956051	(0.324, 2.82)	0.93509	0.978486	No	N/A	N/A
ENSG00000267140.1_6	AC007998.2	1.00997	(0.847, 1.2)	1.03026	(0.465, 2.28)	0.941374	0.988517	No	N/A	1.10221	(0.921, 1.32)	1.50637	(0.682, 3.33)	0.311136	0.6446	No	N/A	N/A
ENSG00000285901.1_1	AC008012.1	1.098	(0.893, 1.35)	1.35429	(0.691, 2.66)	0.377267	0.784243	No	N/A	1.13778	(0.913, 1.42)	1.46853	(0.766, 2.81)	0.246901	0.591153	No	N/A	N/A
ENSG00000272369.1_7	AC008035.1	1.27333	(1.07, 1.52)	2.96625	(1.26, 7)	0.0131371	0.562819	No	N/A	1.22946	(1.04, 1.46)	2.57805	(1.09, 6.11)	0.0315237	0.359488	No	N/A	N/A
ENSG00000283041.1_5	AC008038.1	0.975071	(0.867, 1.1)	0.744837	(0.217, 2.56)	0.639646	0.892506	No	N/A	1.00302	(0.893, 1.13)	1.02568	(0.303, 3.47)	0.967499	0.989546	No	N/A	N/A
ENSG00000260101.1_6	AC008074.2	1.23776	(1.04, 1.47)	3.10409	(1.2, 8.04)	0.019721	0.562819	No	N/A	1.21386	(1.03, 1.43)	2.95309	(1.14, 7.66)	0.0258794	0.354834	No	N/A	N/A
ENSG00000267121.6_6	AC008105.3	0.893301	(0.738, 1.08)	0.629843	(0.291, 1.36)	0.240249	0.704221	No	N/A	0.800177	(0.655, 0.978)	0.453281	(0.215, 0.957)	0.0379082	0.373939	No	N/A	N/A
ENSG00000256658.1_6	AC008115.1	1.12948	(0.833, 1.53)	1.1956	(0.749, 1.91)	0.454575	0.822199	No	N/A	0.999336	(0.753, 1.33)	0.984699	(0.598, 1.62)	0.951712	0.98328	No	N/A	N/A
ENSG00000275560.1_7	AC008115.3	0.969425	(0.786, 1.2)	0.881338	(0.442, 1.76)	0.719868	0.922005	No	N/A	0.890051	(0.701, 1.13)	0.70578	(0.381, 1.31)	0.268139	0.608655	No	N/A	N/A
ENSG00000273015.2_6	AC008124.1	0.965673	(0.857, 1.09)	0.669482	(0.197, 2.27)	0.519673	0.849393	No	N/A	0.967717	(0.861, 1.09)	0.667667	(0.188, 2.37)	0.53145	0.79419	No	N/A	N/A
ENSG00000244510.2_6	AC008267.6	1.03357	(0.871, 1.23)	1.15512	(0.517, 2.58)	0.725142	0.923791	No	N/A	1.06613	(0.914, 1.24)	1.44536	(0.582, 3.59)	0.427691	0.727449	No	N/A	N/A
ENSG00000268465.1_8	AC008403.1	1.01814	(0.913, 1.14)	1.31193	(0.362, 4.75)	0.679194	0.908629	No	N/A	1.04545	(0.918, 1.19)	1.53011	(0.52, 4.51)	0.440258	0.73429	No	N/A	N/A
ENSG00000254328.1_5	AC008429.4	0.96426	(0.768, 1.21)	0.908491	(0.488, 1.69)	0.761766	0.93573	No	N/A	0.934252	(0.757, 1.15)	0.782873	(0.398, 1.54)	0.478997	0.760271	No	N/A	N/A
ENSG00000228323.2_6	AC008440.1	1.03553	(0.855, 1.25)	1.15404	(0.553, 2.41)	0.702668	0.915316	No	N/A	0.862723	(0.706, 1.05)	0.594549	(0.291, 1.21)	0.153709	0.511154	No	N/A	N/A
ENSG00000232220.2_6	AC008440.2	1.05	(0.842, 1.31)	1.18633	(0.63, 2.23)	0.596537	0.877313	No	N/A	1.05165	(0.916, 1.21)	1.5895	(0.547, 4.62)	0.394512	0.70518	No	N/A	N/A
ENSG00000233937.7_7	AC008443.1	0.938494	(0.82, 1.07)	0.617734	(0.21, 1.81)	0.381011	0.786763	No	N/A	0.948663	(0.821, 1.1)	0.681317	(0.24, 1.93)	0.470683	0.755343	No	N/A	N/A
ENSG00000250309.2_6	AC008453.1	1.04618	(0.844, 1.3)	1.15284	(0.605, 2.2)	0.665264	0.9022	No	N/A	0.986804	(0.789, 1.23)	0.970324	(0.526, 1.79)	0.923136	0.972461	No	N/A	N/A
ENSG00000268797.1_6	AC008537.1	1.0135	(0.923, 1.11)	1.33091	(0.298, 5.94)	0.708021	0.917129	No	N/A	1.06561	(0.967, 1.17)	2.79634	(0.64, 12.2)	0.171819	0.528958	No	N/A	N/A
ENSG00000237440.9_6	AC008554.1	0.93521	(0.765, 1.14)	0.808523	(0.406, 1.61)	0.545757	0.860721	No	N/A	0.955685	(0.784, 1.17)	0.869214	(0.431, 1.75)	0.695459	0.876418	No	N/A	N/A
ENSG00000271109.2_7	AC008555.4	0.959707	(0.783, 1.18)	0.89935	(0.452, 1.79)	0.762575	0.936197	No	N/A	1.00135	(0.797, 1.26)	1.03766	(0.567, 1.9)	0.904622	0.965929	No	N/A	N/A
ENSG00000267379.1_6	AC008569.1	1.19035	(1, 1.41)	2.44558	(1.04, 5.77)	0.0412069	0.567931	No	N/A	1.05819	(0.92, 1.22)	1.47401	(0.523, 4.16)	0.463127	0.750663	No	N/A	N/A
ENSG00000258864.1_6	AC008575.1	1.00743	(0.912, 1.11)	1.07275	(0.268, 4.29)	0.920909	0.98179	No	N/A	1.05349	(0.949, 1.17)	1.8948	(0.485, 7.41)	0.358257	0.678921	No	N/A	N/A
ENSG00000285000.1_3	AC008581.2	0.945193	(0.841, 1.06)	0.521134	(0.146, 1.86)	0.31598	0.74771	No	N/A	1.01742	(0.908, 1.14)	1.22298	(0.33, 4.53)	0.763296	0.906599	No	N/A	N/A
ENSG00000273217.1_6	AC008695.1	0.960023	(0.843, 1.09)	0.721057	(0.243, 2.14)	0.555544	0.864742	No	N/A	0.934584	(0.811, 1.08)	0.620097	(0.229, 1.68)	0.347619	0.671447	No	N/A	N/A
ENSG00000256439.1	AC008731.1	1.13804	(0.992, 1.31)	2.71934	(0.927, 7.98)	0.0684258	0.587008	No	N/A	1.17268	(1.02, 1.35)	3.15779	(1.09, 9.17)	0.0345219	0.365908	No	N/A	N/A
ENSG00000267475.1_7	AC008736.2	1.18696	(0.999, 1.41)	2.19067	(0.948, 5.06)	0.0666451	0.58643	No	N/A	1.20051	(1.02, 1.42)	2.51434	(1.04, 6.11)	0.0417067	0.377506	No	N/A	N/A
ENSG00000268743.1_7	AC008737.1	0.841662	(0.687, 1.03)	0.55425	(0.272, 1.13)	0.103312	0.621178	No	N/A	0.920512	(0.737, 1.15)	0.780152	(0.416, 1.46)	0.439187	0.733842	No	N/A	N/A
ENSG00000267727.1_6	AC008738.5	1.51126	(1.16, 1.97)	2.19748	(1.24, 3.9)	0.0070204	0.562819	No	N/A	1.43335	(1.12, 1.83)	2.25485	(1.21, 4.2)	0.0104244	0.344029	No	N/A	N/A
ENSG00000273420.1_7	AC008738.7	1.32385	(0.948, 1.85)	1.50921	(0.944, 2.41)	0.0855742	0.605231	No	N/A	1.4704	(1.03, 2.1)	1.73783	(1.07, 2.81)	0.0245848	0.354283	No	N/A	N/A
ENSG00000257403.2_5	AC008740.1	0.873969	(0.72, 1.06)	0.621287	(0.297, 1.3)	0.20548	0.686354	No	N/A	0.946595	(0.786, 1.14)	0.812882	(0.382, 1.73)	0.591392	0.826328	No	N/A	N/A
ENSG00000269403.1_6	AC008750.8	1.00447	(0.883, 1.14)	1.03132	(0.354, 3.01)	0.954936	0.990642	No	N/A	0.990202	(0.846, 1.16)	0.948837	(0.386, 2.33)	0.908897	0.967887	No	N/A	N/A
ENSG00000130749.10_4	AC008755.1	1.07115	(0.903, 1.27)	1.42408	(0.61, 3.32)	0.413487	0.802936	No	N/A	1.12093	(0.923, 1.36)	1.56559	(0.745, 3.29)	0.236434	0.582143	No	N/A	N/A
ENSG00000196826.7_6	AC008758.1	0.784994	(0.654, 0.942)	0.353778	(0.146, 0.856)	0.02109	0.562819	No	N/A	0.773007	(0.644, 0.928)	0.331071	(0.138, 0.793)	0.0131299	0.34595	No	N/A	N/A
ENSG00000268870.1_6	AC008758.5	0.964826	(0.829, 1.12)	0.803067	(0.324, 1.99)	0.636361	0.890948	No	N/A	0.985252	(0.851, 1.14)	0.900843	(0.348, 2.33)	0.829641	0.935342	No	N/A	N/A
ENSG00000269755.1_6	AC008758.6	0.765776	(0.628, 0.934)	0.396621	(0.182, 0.864)	0.0199325	0.562819	No	N/A	0.725518	(0.594, 0.886)	0.320401	(0.145, 0.71)	0.00507144	0.344029	No	N/A	N/A
ENSG00000268400.5_6	AC008763.2	1.10235	(0.95, 1.28)	1.79249	(0.708, 4.54)	0.218028	0.688455	No	N/A	1.12764	(0.987, 1.29)	2.42868	(0.85, 6.94)	0.0975008	0.448008	No	N/A	N/A
ENSG00000269711.1_7	AC008763.3	1.10088	(0.95, 1.28)	1.82644	(0.706, 4.73)	0.214254	0.688455	No	N/A	1.14978	(1, 1.32)	2.82625	(0.974, 8.2)	0.0559022	0.39424	No	N/A	N/A
ENSG00000141979.4_6	AC008764.1	0.886633	(0.793, 0.992)	0.255966	(0.0675, 0.97)	0.0450095	0.568875	No	N/A	0.884971	(0.79, 0.991)	0.258105	(0.0701, 0.951)	0.0417277	0.377506	No	N/A	N/A
ENSG00000279977.1_6	AC008764.10	0.908436	(0.754, 1.09)	0.681335	(0.31, 1.5)	0.339589	0.761836	No	N/A	0.878175	(0.715, 1.08)	0.611061	(0.295, 1.26)	0.184436	0.539891	No	N/A	N/A
ENSG00000268790.5_6	AC008764.4	0.967177	(0.901, 1.04)	0.363786	(0.0468, 2.82)	0.333569	0.757829	No	N/A	0.975112	(0.904, 1.05)	0.518656	(0.0815, 3.3)	0.486732	0.763368	No	N/A	N/A
ENSG00000279529.1_6	AC008764.8	0.944729	(0.834, 1.07)	0.610536	(0.201, 1.85)	0.383382	0.788175	No	N/A	0.84018	(0.75, 0.942)	0.162429	(0.045, 0.586)	0.00549961	0.344029	No	N/A	N/A
ENSG00000267274.1_7	AC008770.3	0.952892	(0.811, 1.12)	0.78294	(0.33, 1.86)	0.579468	0.872196	No	N/A	0.958435	(0.815, 1.13)	0.778551	(0.311, 1.95)	0.592373	0.826469	No	N/A	N/A
ENSG00000286098.1_1	AC008770.4	0.952953	(0.839, 1.08)	0.686745	(0.233, 2.02)	0.494876	0.840057	No	N/A	0.971184	(0.852, 1.11)	0.815785	(0.287, 2.32)	0.702142	0.878921	No	N/A	N/A
ENSG00000227836.1_5	AC008850.1	0.919345	(0.766, 1.1)	0.682556	(0.31, 1.5)	0.342436	0.764295	No	N/A	0.887871	(0.728, 1.08)	0.623002	(0.295, 1.32)	0.214807	0.564965	No	N/A	N/A
ENSG00000260751.2_7	AC008870.2	0.995971	(0.847, 1.17)	0.993341	(0.418, 2.36)	0.987941	0.998321	No	N/A	0.989567	(0.821, 1.19)	0.952902	(0.441, 2.06)	0.902228	0.965135	No	N/A	N/A
ENSG00000286656.1_1	AC008875.2	1.0846	(0.877, 1.34)	1.27707	(0.654, 2.49)	0.474059	0.832452	No	N/A	1.07846	(0.839, 1.39)	1.16009	(0.665, 2.02)	0.6008	0.831505	No	N/A	N/A
ENSG00000287263.1_1	AC008875.3	1.17545	(0.971, 1.42)	1.8415	(0.856, 3.96)	0.118406	0.630109	No	N/A	1.18336	(0.959, 1.46)	1.66024	(0.835, 3.3)	0.147908	0.504146	No	N/A	N/A
ENSG00000267952.1_6	AC008878.1	0.675891	(0.526, 0.868)	0.382165	(0.197, 0.743)	0.00453338	0.562819	No	N/A	0.664478	(0.5, 0.882)	0.442316	(0.243, 0.805)	0.0076223	0.344029	No	N/A	N/A
ENSG00000268614.1_7	AC008878.2	1.07906	(0.934, 1.25)	1.63355	(0.62, 4.3)	0.32055	0.751848	No	N/A	1.06726	(0.905, 1.26)	1.36784	(0.596, 3.14)	0.460203	0.747734	No	N/A	N/A
ENSG00000268861.7_7	AC008878.3	1.05395	(0.883, 1.26)	1.26236	(0.568, 2.81)	0.567672	0.86821	No	N/A	1.08943	(0.893, 1.33)	1.34416	(0.661, 2.74)	0.414557	0.716588	No	N/A	N/A
[truncated: 12,277 more rows]

## Sheet: Table8C.CR.Adjusted.ELN.Age
Notes					Number of transcripts		Significant in VLB		Total
[truncated: 12,548 more rows]

## Sheet: Table8D.OS.Unadjusted
Notes					Number of transcripts		Significant in VLB		Total
[truncated: 12,548 more rows]

[truncated: 3 more sheets: Table8E.OS.AdjustedGen.Age.Cyt, Table8F.OS.Adjusted.ELN.Age, Table8G.PotentialValidaitonTarg]
